# Supplementary material for: A systematic review and network meta-analysis of psychological, psychosocial, pharmacological, physical and combined treatments for adults with a new episode of depression
Source: eClinicalMedicine. 2024 Aug 16;75:102780. doi: 10.1016/j.eclinm.2024.102780 (PMC11377144; doi:10.1016/j.eclinm.2024.102780)
Supplement: Appendix 3 Included & excluded studies [file mmc3.xlsx]

## Sheet: Cover sheet
Appendix 3: List of included and excluded studies
* Characteristics of studies included in the network meta-analysis (including risk-of-bias assessments), and full references
* List of excluded studies with reasons for exclusion, and full references
LS: less severe depression
MS: more severe depression

## Sheet: LS depression -included studies
Study ID	Arm 1 intervention	Arm 2 intervention	Arm 3 intervention	Arm 4 intervention	Arm 5 intervention	Inclusion/Exclusion criteria	N randomised	Country	Duration (weeks)	Mean age (SD)	Sex (% female)	Baseline depression scale	Mean baseline depression score	SD of baseline depression score	Random sequence generation (selection bias)	Allocation concealment (selection bias)	Blinding of participants and personnel (performance bias)	Blinding of outcome assessment (detection bias)	Incomplete outcome data (attrition bias)	Selective reporting (reporting bias)	Other bias	Full reference
Abdollahi 2017	CBT group (under 15 sessions) + supervised low intensity exercise group	CBT group (under 15 sessions)	NA	NA	NA	Inclusion criteria: formal diagnosis of a major depressive episode; sedentary (defined as exercising <3 times per week for < 20 min). Exclusion criteria: inability to do exercise due to medical problems, such as cardiovascular problems; lower-body neuropathy; stroke within the past year; Parkinson's disease; diagnosed vestibular disorders; severe poor vision; BDI-II score>29; bipolar disorder; sc…	70	Iran	12	49.7 (7.2)	47	BDI-II	20.7	4.15	Unclear risk	Unclear risk	High risk	Unclear risk	Unclear risk	Unclear risk	Unclear risk	Abdollahi A, LeBouthillier DM, Najafi M, Asmundson GJ, Hosseinian S, Shahidi S, Carlbring P, Kalhori A, Sadeghi H, Jalili M. Effect of exercise augmentation of cognitive behavioural therapy for the treatment of suicidal ideation and depression. Journal of affective disorders. 2017 Sep 1;219:58-63.
Addington 2019_phase 1	Computerised positive psychological intervention	Attention placebo	Waitlist	NA	NA	Inclusion criteria: aged at least 18 years; PHQ-8 score of at least 5; daily access to the internet; own a mobile phone; live in the US; able to read and write in English. Exclusion criteria: Not reported	58	US	7	42.2 (14.5)	66	CES-D	25.09	10.91	Unclear risk	Unclear risk	High risk	Unclear risk	Low risk	High risk	Low risk	Addington EL, Cheung EO, Bassett SM, Kwok I, Schuette SA, Shiu E, Yang D, Cohn MA, Leykin Y, Saslow LR, Moskowitz JT. The MARIGOLD study: Feasibility and enhancement of an online intervention to improve emotion regulation in people with elevated depressive symptoms. Journal of affective disorders. 2019 Oct 1;257:352-64.
Addington 2019_phase 2	Computerised positive psychological intervention	Computerised positive psychological intervention	Computerised positive psychological intervention	NA	NA	Inclusion criteria: aged at least 18 years; PHQ-8 score of at least 5; daily access to the internet; own a mobile phone; live in the US; able to read and write in English. Exclusion criteria: participated in phase 1	79	US	7	34.4 (13.4)	58	CES-D	32.65	10.72	Unclear risk	Unclear risk	High risk	Unclear risk	High risk	Low risk	Low risk	Addington EL, Cheung EO, Bassett SM, Kwok I, Schuette SA, Shiu E, Yang D, Cohn MA, Leykin Y, Saslow LR, Moskowitz JT. The MARIGOLD study: Feasibility and enhancement of an online intervention to improve emotion regulation in people with elevated depressive symptoms. Journal of affective disorders. 2019 Oct 1;257:352-64.
Ajilchi 2016	Short-term psychodynamic psychotherapy individual	Waitlist	NA	NA	NA	Inclusion criteria: aged 19-40 years; met DSM-IV criteria for a diagnosis of a major depressive episode; BDI-II score of at least 20; not currently receiving antidepressant treatment. Exclusion criteria: bipolar disorder; psychosis; eating disorder; drug abuse; severe suicidality	40	Iran	NA	NR	28	BDI-II	27.88	7.52	Low risk	Low risk	High risk	Unclear risk	Unclear risk	Unclear risk	Low risk	Ajilchi B, Nejati V, Town JM, Wilson R, Abbass A. Effects of intensive short-term dynamic psychotherapy on depressive symptoms and executive functioning in major depression. The Journal of nervous and mental disease. 2016 Jul 1;204(7):500-5.
Allart-van Dam 2003/2007	Coping with Depression course (group)	No treatment	NA	NA	NA	Inclusion criteria: aged 18-65; BDI score of at least 10 ; not currently receiving psychosocial or medical treatment for mental health problems. Exclusion criteria: current diagnosis of major depression or a lifetime history of bipolar disorder (assessed with CIDI); current psychiatric diagnosis warranting treatment or likely to interfere with participation in the group course	110	Netherlands	12	45.5 (9.9)	62	BDI	15.06	6.92	Low risk	Unclear risk	High risk	Unclear risk	Unclear risk	Unclear risk	Low risk	Allart-van Dam E, Hosman CM, Hoogduin CA, Schaap CP. The coping with depression course: Short-term outcomes and mediating effects of a randomized controlled trial in the treatment of subclinical depression. Behavior Therapy. 2003 Jun 1;34(3):381-96. Allart-van Dam E, Hosman CM, Hoogduin CA, Schaap CP. Prevention of depression in subclinically depressed adults: follow-up effects on the ‘Coping wit…
Alsaraireh 2017	Mindfulness meditation group	Supervised high intensity exercise group	NA	NA	NA	Inclusion criteria: nursing students at a public university in Jordan. No further inclusion/exclusion criteria reported	200	Jordan	10	22 (2.1)	62	CES-D	32.65	12.39	Low risk	Unclear risk	High risk	Unclear risk	Low risk	Unclear risk	Low risk	Alsaraireh FA, Aloush SM. Mindfulness meditation versus physical exercise in the management of depression among nursing students. Journal of Nursing Education. 2017 Oct 1;56(10):599-604.
Altamura 2017	Interpersonal counselling individual	Any SSRI	NA	NA	NA	Inclusion criteria: primary care patients aged 18-65 years; met DSM-5 criteria for a diagnosis of nonpsychotic major depression disorder (assessed with SCID-5-CV); HAMD score of at least 8. Exclusion criteria: alcohol or drug misuse within past 6 months; current high suicide risk; current or prior diagnosis of any other axis I DSM-5 psychiatric disorder other than MDD (including anxiety disorders…	55	Italy	8	42.3 (14.4)	78	HAMD	14.44	6.95	Low risk	Unclear risk	High risk	Low risk	High risk	Unclear risk	Low risk	Altamura M, Iuso S, Terrone G, Balzotti A, Carnevale R, Malerba S, Bellomo A, Petito A. Comparing interpersonal counseling and antidepressant treatment in primary care patients with anxious and nonanxious major depression disorder: A randomized control trial. Clinical Neuropsychiatry. 2017 Aug 1;14(4).
Arvidsdotter 2013	Traditional acupuncture	Traditional acupuncture + non-directive/supportive/person-centred counselling	TAU	NA	NA	Inclusion criteria: primary care patients aged 20-55 years; presenting with complaints of psychological distress, such as worry, anxiety, depression, sleep disturbances, fatigue, headache or somatic pain. Exclusion criteria: full sick leave >2.5 years; pregnancy; cancer; personality disorders; substance or alcohol use disorders; severe depression	120	Sweden	8	40.7 (SD NR)	84	HADS-D	7.58	4	Low risk	Low risk	High risk	Unclear risk	Low risk	Unclear risk	Low risk	Arvidsdotter T, Marklund B, Taft C. Effects of an integrative treatment, therapeutic acupuncture and conventional treatment in alleviating psychological distress in primary care patients-a pragmatic randomized controlled trial. BMC complementary and alternative medicine. 2013 Dec;13(1):1-9.
Asl 2014	Mindfulness-based cognitive therapy (MBCT) group	Waitlist	NA	NA	NA	Inclusion criteria: male drug-dependent individuals; BDI-II score of at least 14. Exclusion criteria: Not reported	35	Iran	8	29.5 (SD NR)	0	BDI-II	25.6	10.37	Unclear risk	Unclear risk	High risk	Unclear risk	Low risk	Unclear risk	Unclear risk	Asl NH, Barahmand U. Effectiveness of mindfulness-based cognitive therapy for co-morbid depression in drug-dependent males. Archives of Psychiatric Nursing. 2014 Oct 1;28(5):314-8.
Baert 2010_study 1	Computerised attentional bias modification	Attention placebo	NA	NA	NA	Inclusion criteria: undergraduate students; BDI-II score of at least 19 at screening; BDI-II score of at least 14 following pre-training session. Exclusion criteria: Not reported	55	Belgium	2	19.9 (2.0)	93	BDI-II	22.86	7.93	Unclear risk	Unclear risk	Unclear risk	Unclear risk	Unclear risk	High risk	Low risk	Baert S, De Raedt R, Schacht R, Koster EH. Attentional bias training in depression: therapeutic effects depend on depression severity. Journal of behavior therapy and experimental psychiatry. 2010 Sep 1;41(3):265-74.
Balchin 2016	Supervised high intensity exercise group	Supervised low intensity exercise group	NA	NA	NA	Inclusion criteria: moderately depressed males (assessed using online Major Depression Inventory [MDI] and HAMD). Exclusion criteria: individuals with a prior high-intensity exercise routine; medical conditions that put patients at risk	21	South Africa	6	24.1 (SD NR)	0	MADRS	16.47	5.72	Unclear risk	Unclear risk	High risk	Low risk	Unclear risk	High risk	Low risk	Balchin R, Linde J, Blackhurst D, Rauch HL, Schönbächler G. Sweating away depression? The impact of intensive exercise on depression. Journal of affective disorders. 2016 Aug 1;200:218-21.
Bedford 2018	Computerised problem solving therapy	Waitlist	NA	NA	NA	Inclusion criteria: aged at least 18 years; previously served in the US military; PHQ-9 score of at least 5. Exclusion criteria: endorsed any suicidal thoughts on the PHQ-9	24	US	6	32.7 (7.5)	21	PHQ-9	13.5	4.2	Low risk	Low risk	High risk	Unclear risk	High risk	Unclear risk	High risk	Bedford LA, Dietch JR, Taylor DJ, Boals A, Zayfert C. Computer-guided problem-solving treatment for depression, PTSD, and insomnia symptoms in student veterans: A pilot randomized controlled trial. Behavior therapy. 2018 Sep 1;49(5):756-67.
Beeber 2010	Interpersonal psychotherapy (IPT) individual	TAU	NA	NA	NA	Inclusion criteria: newly immigrated Latina mothers (aged at least 15 years); limited English proficiency; biological mother and primary caretaker of an Early Head Start programme-enrolled child aged 6 weeks to 3 years; depressive symptoms as assessed with CES-D (did not have to be above clinical cut-off). Exclusion criteria: receiving psychotherapy or substance abuse counselling twice monthly or…	80	US	22	26 (5.9)	100	CES-D	24.5	13	Unclear risk	Unclear risk	High risk	Unclear risk	Low risk	Unclear risk	Low risk	Beeber LS, Holditch‐Davis D, Perreira K, A. Schwartz T, Lewis V, Blanchard H, Canuso R, Goldman BD. Short‐term in‐home intervention reduces depressive symptoms in Early Head Start Latina mothers of infants and toddlers. Research in Nursing & Health. 2010 Feb;33(1):60-76.
Bernard 2014	Supervised low intensity exercise individual	Waitlist	NA	NA	NA	Inclusion criteria: post-menopausal community-dwelling women aged 55-76 years; Physical Activity Questionnaire for the Elderly (PAQE) score less than 9.4; achieved under 5% of the normative 6-minute walk test (based on Troosters’ reference equation). Exclusion criteria: unable to complete self-administered questionnaires in French; diagnosed with rheumatoid arthritis, osteoarthritis, ischemic hea…	121	France	26	65.5 (4.2)	100	BDI	11.82	8.4	High risk	Unclear risk	High risk	Unclear risk	Low risk	High risk	Unclear risk	Bernard P, Ninot G, Bernard PL, Picot MC, Jaussent A, Tallon G, Blain H. Effects of a six-month walking intervention on depression in inactive post-menopausal women: a randomized controlled trial. Aging & mental health. 2015 Jun 3;19(6):485-92.
Bernecker 2016	CBT individual (15 sessions or over)	Interpersonal psychotherapy (IPT) individual	NA	NA	NA	Inclusion criteria: met DSM-IV criteria for a diagnosis of major depressive disorder (assessed with SCID); HAMD score>16; free of antidepressant medication. Exclusion criteria: diagnosis of bipolar disorder, schizoaffective disorder, substance abuse, borderline or antisocial personality disorder, or organic brain syndrome	79	Canada	16	38.7 (12.3)	75	BDI-II	24.51	9.25	High risk	Unclear risk	High risk	Unclear risk	Unclear risk	High risk	Low risk	Bernecker SL, Constantino MJ, Atkinson LR, Bagby RM, Ravitz P, McBride C. Attachment style as a moderating influence on the efficacy of cognitive-behavioral and interpersonal psychotherapy for depression: A failure to replicate. Psychotherapy. 2016 Mar;53(1):22.
Bohlmeijer 2011	Third-wave cognitive therapy group	Waitlist	NA	NA	NA	Inclusion criteria: aged at least 18 years; mild or moderate psychological distress. Exclusion criteria: more severe psychological distress; currently undergoing treatment at a mental health institution; started less than three months ago with psychopharmacological treatment; missing 2 or more sessions of the intervention	93	Netherlands	8	49.0 (10.7)	82	CES-D	24.97	9.56	Low risk	Low risk	High risk	Unclear risk	Low risk	High risk	Unclear risk	Bohlmeijer ET, Fledderus M, Rokx TA, Pieterse ME. Efficacy of an early intervention based on acceptance and commitment therapy for adults with depressive symptomatology: Evaluation in a randomized controlled trial. Behaviour research and therapy. 2011 Jan 1;49(1):62-7.
Bolier 2013	Computerised positive psychological intervention	Waitlist	NA	NA	NA	Inclusion criteria: aged at least 21 years; CES-D score = 10-24; languishing or moderate level of well-being as measured with the Mental Health Continuum-Short Form (MHC-SF); access to a computer and the internet; sufficient knowledge of the Dutch language. Exclusion criteria: CES-D score of 25 of higher; active suicidal thoughts or plans	284	Netherlands	8	43.2 (11.8)	80	CES-D	16.8	4.13	Unclear risk	Unclear risk	High risk	Unclear risk	Low risk	Low risk	Low risk	Bolier L, Haverman M, Kramer J, Westerhof GJ, Riper H, Walburg JA, Boon B, Bohlmeijer E. An Internet-based intervention to promote mental fitness for mildly depressed adults: randomized controlled trial. Journal of medical internet research. 2013 Sep 16;15(9):e2603.
Brenes 2007	Supervised high intensity exercise group	Sertraline	TAU	NA	NA	Inclusion criteria: aged at least 65 years; 2-4 symptoms of depression (assessed using PHQ-9 and DSM-IV criteria). Exclusion criteria: cognitive impairment (MMSE score of 22 or less); current antidepressant medication use; medical contraindications that would preclude random assignment (e.g., significant orthopaedic problems or cardiopulmonary disease that would prevent regular aerobic exercise);…	37	US	16	74.5 (6.7)	62	HAMD	11.96	3.68	High risk	Unclear risk	High risk	Low risk	Low risk	Unclear risk	Low risk	Brenes GA, Williamson JD, Messier SP, Rejeski WJ, Pahor M, Ip E, Penninx BW. Treatment of minor depression in older adults: a pilot study comparing sertraline and exercise. Aging and Mental Health. 2007 Jan 1;11(1):61-8.
Carlbring 2013	Computerised behavioural activation with support	Waitlist	NA	NA	NA	Inclusion criteria: aged at least 18 years; met DSM-IV criteria for a diagnosis of major depressive episode (assessed with SCID); MADRS-S score = 15-30; if the participant was on medication the dosage had to be kept constant for the past 3 months; living in Sweden; access to a computer and an internet connection. Exclusion criteria (not explicitly stated): mania; subthreshold depression; primary …	80	Sweden	8	44.4 (13.5)	83	BDI-II	25.73	5.59	Low risk	Low risk	High risk	Unclear risk	Low risk	Unclear risk	Unclear risk	Carlbring P, Hägglund M, Luthström A, Dahlin M, Kadowaki Å, Vernmark K, Andersson G. Internet-based behavioral activation and acceptance-based treatment for depression: a randomized controlled trial. Journal of affective disorders. 2013 Jun 1;148(2-3):331-7.
Christensen 2004a/Mackinnon 2008	Computerised-CBT (CCBT)	Psychoeducational website	Attention placebo	NA	NA	Inclusion criteria: aged 18-52 years; Kessler psychological distress scale score of at least 22; living in Canberra; access to the internet. Exclusion criteria: receiving clinical care from either a psychologist or psychiatrist	525	Australia	6	36.4 (9.4)	71	CES-D	21.51	10.66	Unclear risk	Unclear risk	High risk	Unclear risk	High risk	Unclear risk	Low risk	Christensen H, Griffiths KM, Jorm AF. Delivering interventions for depression by using the internet: randomised controlled trial. Bmj. 2004 Jan 29;328(7434):265. Mackinnon A, Griffiths KM, Christensen H. Comparative randomised trial of online cognitive–behavioural therapy and an information website for depression: 12-month outcomes. The British Journal of Psychiatry. 2008 Feb;192(2):130-4.
Chu 2017	Yoga group	Waitlist	NA	NA	NA	Inclusion criteria: women aged 18-50 years; body mass index (BMI) <30 kg/m2; BDI-II score=14–28 or if BDI-II score>28, written permission from psychiatrist to enrol; sedentary (exercising <3 times per week for <20 min per session, as assessed with the Godin Leisure-Time Exercise Questionnaire); not involved in any yoga practice. Exclusion criteria: pregnant or nursing; physical contraindications …	26	Taiwan	12	32.7 (8.5)	100	BDI-II	26.7	12.46	Low risk	Unclear risk	High risk	Unclear risk	Low risk	Low risk	Low risk	Chu IH, Wu WL, Lin IM, Chang YK, Lin YJ, Yang PC. Effects of yoga on heart rate variability and depressive symptoms in women: a randomized controlled trial. The Journal of alternative and complementary medicine. 2017 Apr 1;23(4):310-6.
de Azevedo Cardoso 2014	CBT individual (under 15 sessions)	CBT individual (under 15 sessions)	NA	NA	NA	Inclusion criteria: aged 18-29 years; met DSM-IV criteria for a diagnosis of unipolar depression (assessed with SCID). Exclusion criteria: receiving psychological or psychiatric treatment; presented a risk of suicide; used a psychoactive substance (except for tobacco and alcohol); had a depressive episode due to bipolar disorder	120	Brazil	7	23.9 (3.4)	76	HAMD	11.94	3.55	Low risk	Low risk	Unclear risk	Low risk	Low risk	Unclear risk	Low risk	de Azevedo Cardoso T, Mondin TC, Spessato BC, de Avila Quevedo L, de Mattos Souza LD, da Silva RA, Jansen K. The impact of anxious symptoms in the remission of depressive symptoms in a clinical trial for depression: follow-up of six months. Journal of affective disorders. 2014 Oct 15;168:331-6.
de Graaf 2009/2011	Computerised-CBT (CCBT)	TAU	NA	NA	NA	Inclusion criteria: aged 18-65 years; BDI-II score of at least 16; duration of depressive complaints 3 months or more; fluent in Dutch language. Exclusion criteria: current psychological treatment for depression; continuous antidepressant treatment for at least 3 months prior to entry; alcohol and/or drug dependence; severe psychiatric comorbidity	203	Netherlands	8	44.7 (12.0)	46	BDI-II	28.05	7.58	Unclear risk	Unclear risk	High risk	Unclear risk	Low risk	Low risk	Unclear risk	De Graaf LE, Gerhards SA, Arntz A, Riper H, Metsemakers JF, Evers SM, Severens JL, Widdershoven G, Huibers MJ. Clinical effectiveness of online computerised cognitive–behavioural therapy without support for depression in primary care: randomised trial. The British Journal of Psychiatry. 2009 Jul;195(1):73-80. De Graaf LE, Gerhards SA, Arntz A, Riper H, Metsemakers JF, Evers SM, Severens JL, Widde…
Dear 2018	Computerised-CBT (CCBT) with support	Computerised-CBT (CCBT)	NA	NA	NA	Inclusion criteria: aged 18-24 years; self-reported principal complaint of depression or anxiety symptoms; Australian resident; reliable internet access. Exclusion criteria: PHQ-9 score >23; endorsing a score >2 to item 9 of the PHQ-9; history of self-harm or suicide attempts within the last 12 months; currently participating in CBT	217	Australia	5	21.5 (1.9)	82	PHQ-9	11.94	4.17	Low risk	Low risk	High risk	Unclear risk	Low risk	Low risk	Unclear risk	Dear BF, Fogliati VJ, Fogliati R, Johnson B, Boyle O, Karin E, Gandy M, Kayrouz R, Staples LG, Titov N. Treating anxiety and depression in young adults: A randomised controlled trial comparing clinician-guided versus self-guided Internet-delivered cognitive behavioural therapy. Australian & New Zealand Journal of Psychiatry. 2018 Jul;52(7):668-79.
DeBerry 1989	CBT group (15 sessions or over)	Meditation-relaxation group	NA	NA	NA	Inclusion criteria: complaints of anxiety, nervousness, tension, fatigue, insomnia, sadness, or somatic discomfort. Exclusion criteria: major affective disorder; latent or manifest psychosis; major medical illness; receiving psychotropic medications	23	US	10	NR	57	BDI	14.75	3.77	Unclear risk	Unclear risk	High risk	Unclear risk	Unclear risk	High risk	Unclear risk	DeBerry S, Davis S, Reinhard KE. A comparison of meditation-relaxation and cognitive/behavioral techniques for reducing anxiety and depression in a geriatric population. Journal of geriatric psychiatry. 1989;22(2): 231–247.
Doyne 1987	Supervised high intensity exercise individual	Supervised low intensity exercise individual	Waitlist	NA	NA	Inclusion criteria: women aged 18-35 years; met RDC for a diagnosis of major or minor depressive disorder; received written permission from a healthcare practitioner to participate in either of the 2 exercise programmes. Exclusion criteria: receiving any other form of treatment for depression or engaging in exercise other than that prescribed in this study; hospitalised for depression within the …	57	US	8	28.5 (4.4)	100	BDI	18.47	7.05	Unclear risk	Unclear risk	High risk	Unclear risk	Unclear risk	High risk	Unclear risk	Doyne EJ, Ossip-Klein DJ, Bowman ED, Osborn KM, McDougall-Wilson IB, Neimeyer RA. Running versus weight lifting in the treatment of depression. Journal of consulting and clinical psychology. 1987 Oct;55(5):748.
Dozeman 2011	Behavioural bibliotherapy with support	No treatment	NA	NA	NA	Inclusion criteria: elderly people living in residential care; CES-D score of at least 8 at screening and the level of their symptoms had not improved by at least 5 points during 1-month of watchful waiting that preceded the intervention; sufficient command of the Dutch language. Exclusion criteria: met DSM-IV criteria for a diagnosis of depressive or anxiety disorder (assessed with MINI); cognit…	129	Netherlands	NA	83.9 (6.7)	74	CES-D	15.07	5.34	Low risk	Low risk	High risk	Unclear risk	Low risk	High risk	Unclear risk	Dozeman E, van Schaik DJ, van Marwijk HW, Stek ML, Beekman AT, van der Horst HE. Feasibility and effectiveness of activity-scheduling as a guided self-help intervention for the prevention of depression and anxiety in residents in homes for the elderly: a pragmatic randomized controlled trial. International psychogeriatrics. 2011 Aug;23(6):969-78.
Ebert 2014	Computerised problem solving therapy with support	Waitlist	NA	NA	NA	Inclusion criteria: CES-D score of at least 16; working teacher; sufficient German language (reading and writing) skills. Exclusion criteria: notable suicidal risk as indicated by a score of 2 or more on item 9 of the BDI	150	Germany	7	47.1 (8.2)	83	CES-D	22.79	9.16	Low risk	Low risk	High risk	Unclear risk	Low risk	Low risk	Low risk	Ebert DD, Lehr D, Boß L, Riper H, Cuijpers P, Andersson G, Thiart H, Heber E, Berking M. Efficacy of an internet-based problem-solving training for teachers: results of a randomized controlled trial. Scandinavian journal of work, environment & health. 2014 Nov 1:582-96.
Ebert 2018	Computerised-CBT (CCBT)	Waitlist	NA	NA	NA	Inclusion criteria: aged at least 18 years; CES-D score of at least 16; had internet access; not currently receiving, or on a waiting list for, psychotherapy for any kind of mental health problem; no psychotherapy for any kind of mental health disorder in the past 6 months. Exclusion criteria: notable suicidal risk (BDI item 9 score >1); met DSM-IV criteria for a major depressive episode, bipolar…	204	Germany	7	44.2 (11.7)	80	HAMD	14.17	6.52	Low risk	Low risk	High risk	Low risk	Low risk	Low risk	Low risk	Ebert DD, Buntrock C, Lehr D, Smit F, Riper H, Baumeister H, Cuijpers P, Berking M. Effectiveness of web-and mobile-based treatment of subthreshold depression with adherence-focused guidance: a single-blind randomized controlled trial. Behavior Therapy. 2018 Jan 1;49(1):71-83.
Fitzpatrick 2017	Computerised-CBT (CCBT)	Enhanced TAU	NA	NA	NA	Inclusion criteria: university students aged at least 18 years; self-identified as experiencing symptoms of depression and anxiety. Exclusion criteria: Not reported	70	US	2	22.2 (2.3)	67	PHQ-9	13.76	5.92	Unclear risk	Low risk	High risk	Unclear risk	High risk	Unclear risk	High risk	Fitzpatrick KK, Darcy A, Vierhile M. Delivering cognitive behavior therapy to young adults with symptoms of depression and anxiety using a fully automated conversational agent (Woebot): a randomized controlled trial. JMIR mental health. 2017 Jun 6;4(2):e7785.
Fledderus 2012	Cognitive bibliotherapy with support	Cognitive bibliotherapy	Waitlist	NA	NA	Inclusion criteria: aged at least 18 years; CES-D score = 11-38; anxiety symptoms (HADS-A score = 4-14). Exclusion criteria: receiving psychological or psychopharmacological treatment within the last 3 months; high suicide risk (Q15=3 on WSQ)	376	Netherlands	9	42.5 (11.1)	70	CES-D	22.68	6.59	Unclear risk	Unclear risk	High risk	Unclear risk	Unclear risk	Low risk	Low risk	Fledderus M, Bohlmeijer ET, Pieterse ME, Schreurs KM. Acceptance and commitment therapy as guided self-help for psychological distress and positive mental health: a randomized controlled trial. Psychological medicine. 2012 Mar;42(3):485-95.
Fletcher 2005	Cognitive bibliotherapy	Waitlist	NA	NA	NA	Inclusion criteria: aged at least 16 years; mild to moderate anxiety and/or depression as defined by a score=8-14 on either anxiety or depression subscale of HADS. Exclusion criteria: actively suicidal; primary diagnosis of substance misuse	30	UK	12	39 (11.6)	77	HADS-D	8.4	2.63	Low risk	Low risk	High risk	Unclear risk	Unclear risk	Unclear risk	Unclear risk	Fletcher J, Lovell K, Bower P, Campbell M, Dickens C. Process and outcome of a non-guided self-help manual for anxiety and depression in primary care: a pilot study. Behavioural and Cognitive Psychotherapy. 2005 Jul;33(3):319-31.
Forman 2007	CBT individual (15 sessions or over)	Third-wave cognitive therapy individual	NA	NA	NA	Inclusion criteria: presenting for treatment at a university student counselling centre (SCC); BAI score and/or BDI-II score >9. Exclusion criteria: request for couples or family therapy and not individual therapy; needs were strictly limited to study skills training; diagnosis of a serious psychiatric illness, including schizophrenia or schizoaffective disorder; presented in crisis and requested…	99	US	NA	27.9 (7.3)	80	BDI-II	19.02	9.29	High risk	Unclear risk	High risk	Unclear risk	Low risk	Unclear risk	Unclear risk	Forman EM, Herbert JD, Moitra E, Yeomans PD, Geller PA. A randomized controlled effectiveness trial of acceptance and commitment therapy and cognitive therapy for anxiety and depression. Behavior modification. 2007 Nov;31(6):772-99.
Fremont 1987	Supervised high intensity exercise group	CBT individual (under 15 sessions)	CBT individual (under 15 sessions) + supervised high intensity exercise group	NA	NA	Inclusion criteria: BDI score 9-30. Exclusion criteria: currently in therapy or taking antidepressant medication; participating in regular aerobic exercise during the past 3 months	61	US	10	NR	73	BDI	17.91	7.13	Unclear risk	Unclear risk	High risk	Unclear risk	Low risk	Unclear risk	Low risk	Fremont J, Craighead LW. Aerobic exercise and cognitive therapy in the treatment of dysphoric moods. Cognitive therapy and Research. 1987 Apr;11(2):241-51.
Friedli 1997	Non-directive/supportive/person-centred counselling	No treatment	NA	NA	NA	Inclusion criteria: primary care patients aged at least 18 years; experiencing emotional difficulty that GP deemed to require a brief psychotherapy intervention; onset of difficulties within previous 6 months; had not consulted with an emotional illness for 12 months before index episode. Exclusion criteria: receiving brief psychotherapy or other form of psychological intervention; psychotic or c…	136	UK	12	39.0 (13.5)	81	BDI	20.51	9.15	Unclear risk	Low risk	High risk	Unclear risk	Low risk	Unclear risk	Low risk	Friedlr K, King MB, Lloyd M, Horder J. Randomised controlled assessment of non-directive psychotherapy versus routine general-practitioner care. The Lancet. 1997 Dec 6;350(9092):1662-5.
Gallagher-Thompson 2007	CBT individual (under 15 sessions)	Attention placebo	NA	NA	NA	Inclusion criteria: aged at least 21 years; have a family member with significant memory loss/deterioration in cognitive abilities; spend at least 8 hours/week caregiving for at least 6 months; have a phone; plan to remain in the area for 6 months; their care recipients have a score of 23 or less on the Mini-Mental State Examination (MMSE) and be unable to perform 1 or more Activities of Daily Li…	55	US	16	60.3 (12.5)	100	CES-D	15.9	11.44	Unclear risk	Unclear risk	High risk	Unclear risk	Low risk	Unclear risk	Low risk	Gallagher-Thompson D, Gray HL, Tang PC, Pu CY, Leung LY, Wang PC, Tse C, Hsu S, Kwo E, Tong HQ, Long J. Impact of in-home behavioral management versus telephone support to reduce depressive symptoms and perceived stress in Chinese caregivers: results of a pilot study. The American Journal of Geriatric Psychiatry. 2007 May 1;15(5):425-34.
Gawrysiak 2009	Behavioural activation (BA) individual	No treatment	NA	NA	NA	Inclusion criteria: introductory psychology students aged at least 18 years; BDI-II score of at least 14; not presently undergoing pharmacological or psychological treatment for depression. Exclusion criteria: involved with psychotherapy within the past 2 years; active suicidal intent, current psychosis, or bipolar disorder	30	US	2	18.4 (0.81)	80	BDI-II	20.4	5.6	Unclear risk	Unclear risk	High risk	Unclear risk	Low risk	Unclear risk	Low risk	Gawrysiak M, Nicholas C, Hopko DR. Behavioral activation for moderately depressed university students: Randomized controlled trial. Journal of Counseling Psychology. 2009 Jul;56(3):468.
Geisner 2006	Cognitive bibliotherapy	Attention placebo	NA	NA	NA	Inclusion criteria: aged at least 18 years; BDI-II score of at least 14; students in the psychology department's mass testing subject pool at a large West coast public university during spring and fall quarters. Exclusion criteria: Not reported	177	US	2	19.28 (1.97)	70	BDI-II	18.55	7.25	Low risk	Unclear risk	Unclear risk	Unclear risk	Unclear risk	High risk	Low risk	Geisner IM, Neighbors C, Larimer ME. A randomized clinical trial of a brief, mailed intervention for symptoms of depression. Journal of Consulting and Clinical Psychology. 2006 Apr;74(2):393.
Geraedts 2014a/2014b	Computerised-CBT (CCBT) with support	No treatment	NA	NA	NA	Inclusion criteria: aged at least 18 years; CES-D score of at least 16; not on partial or full sick leave; access to the internet and an email address; employed by 1 of the 6 participating companies. Exclusion criteria: unstable (<1 month) medication use for depressive symptoms; legal labour dispute with the employer	231	Netherlands	8	43.4 (9.2)	62	CES-D	25.9	7.24	High risk	Low risk	High risk	Unclear risk	Low risk	High risk	Low risk	Geraedts AS, Kleiboer AM, Wiezer NM, van Mechelen W, Cuijpers P. Short-term effects of a web-based guided self-help intervention for employees with depressive symptoms: randomized controlled trial. Journal of medical Internet research. 2014 May 6;16(5):e3185. Geraedts AS, Kleiboer AM, Twisk J, Wiezer NM, van Mechelen W, Cuijpers P. Long-term results of a web-based guided self-help intervention fo…
Gordon 1987	CBT group (under 15 sessions)	No treatment	NA	NA	NA	Inclusion criteria: women aged 40-60 years; symptoms of depression (mild to moderately depressed on BDI and within normal range of SCL-90-R); speak English; not currently seeing a mental health therapist. Exclusion criteria: not reported	20	UK	14	51 (SD NR)	100	BDI	19.95	3.72	Low risk	Unclear risk	High risk	Unclear risk	Low risk	Unclear risk	Low risk	Gordon VC, Gordon EM. Short-term group treatment of depressed women: a replication study in Great Britain. Archives of Psychiatric Nursing. 1987 Apr 1;1(2):111-24.
Guo 2017	Positive psychotherapy (PPT) group	TAU	NA	NA	NA	Inclusion criteria: full-time undergraduate nursing students; BDI-II score=14-28; Chinese speaker. Exclusion criteria: Not reported	85	China	8	20.4 (1.2)	95	BDI-II	16.37	4.45	Unclear risk	Unclear risk	High risk	Unclear risk	Low risk	Unclear risk	Unclear risk	Guo YF, Zhang X, Plummer V, Lam L, Cross W, Zhang JP. Positive psychotherapy for depression and self‐efficacy in undergraduate nursing students: A randomized, controlled trial. International journal of mental health nursing. 2017 Aug;26(4):375-83.
Heckendorf 2019	Computerised positive psychological intervention	Waitlist	NA	NA	NA	Inclusion criteria: elevated repetitive negative thinking (Perseverative Thinking Questionnaire score >33); not on a waiting list to receive or currently receiving psychological help; no changes in dosage of psychopharmacological treatment over the preceding 30 days. Exclusion criteria: reported acute suicidal tendencies; dissociative symptoms	262	Germany	6	42.2 (10.9)	59	CES-D	22.05	9.34	Unclear risk	Low risk	High risk	Unclear risk	Unclear risk	Low risk	Unclear risk	Heckendorf H, Lehr D, Ebert DD, Freund H. Efficacy of an internet and app-based gratitude intervention in reducing repetitive negative thinking and mechanisms of change in the intervention's effect on anxiety and depression: results from a randomized controlled trial. Behaviour research and therapy. 2019 Aug 1;119:103415.
Hinton 2010	Third-wave cognitive therapy individual	Waitlist	NA	NA	NA	Inclusion criteria: undergraduate students from a large Midwestern public university; scored 1 SD above the mean according to the adult nonpatient norms on the Brief Symptom Inventory (BSI) and 1 SD below the mean for a college population on the Rosenberg Self-Esteem Scale (RSES). Exclusion criteria: current participation in ongoing alternative psychotherapy	22	US	3	20.1 (2.6)	73	BDI-II	22.2	6.76	High risk	High risk	High risk	Unclear risk	Low risk	Unclear risk	Unclear risk	Hinton MJ, Gaynor ST. Cognitive defusion for psychological distress, dysphoria, and low self-esteem: A randomized technique evaluation trial of vocalizing strategies. International Journal of Behavioral Consultation and Therapy. 2010;6(3):164.
Hollyman 1988	Amitriptyline	Pill placebo	NA	NA	NA	Inclusion criteria: primary care patients aged 18-64 years; met RDC for a diagnosis of probable or definite major, minor or intermittent depression; HAMD score of at least 6; suitable for treatment in general practice. Exclusion criteria: HAMD score of 27 or more; required referral for psychiatric treatment; had been under psychiatric treatment; had received an adequate course of antidepressants …	178	UK	6	NR	83	HAMD	14.75	3.63	Unclear risk	Unclear risk	Low risk	Unclear risk	Low risk	High risk	Low risk	Hollyman JA, Freeling P, Paykel ES, Bhat A, Sedgwick P. Double-blind placebo-controlled trial of amitriptyline among depressed patients in general practice. The Journal of the Royal College of General Practitioners. 1988 Sep 1;38(314):393-7.
Hou 2014	Mindfulness-based stress reduction (MBSR) group	Attention placebo	NA	NA	NA	Inclusion criteria: aged at least 18 years; Cantonese speaker; having long-term care-giving responsibility for first-degree relatives with chronic illness or chronic condition; Caregiver Strain Index score of at least 7. Exclusion criteria: self-reported doctor’s diagnosis of psychiatric illness; receiving treatment for serious mental illness; have uncontrolled mood disorder; impaired cognitive s…	141	Hong Kong	8	57.5 (8.8)	83	CES-D	17.23	8.92	Low risk	Low risk	High risk	Unclear risk	Low risk	Unclear risk	Low risk	Hou RJ, Wong SY, Yip BH, Hung AT, Lo HH, Chan PH, Lo CS, Kwok TC, Tang WK, Mak WW, Mercer SW. The effects of mindfulness-based stress reduction program on the mental health of family caregivers: a randomized controlled trial. Psychotherapy and psychosomatics. 2014;83(1):45-53.
Howells 2016	Computerised mindfulness intervention	Attention placebo	NA	NA	NA	Inclusion criteria: aged at least 18 years; daily access to a smartphone. Exclusion criteria: not reported	121	Australia, USA, Poland, Switzerland, Malta, Sweden, & Singapore (& 4 other unnamed countries)	1.4	40.3 (10.6)	88	CES-D	15.42	12.35	Low risk	Low risk	Unclear risk	Unclear risk	Unclear risk	Unclear risk	Unclear risk	Howells A, Ivtzan I, Eiroa-Orosa FJ. Putting the ‘app’in happiness: a randomised controlled trial of a smartphone-based mindfulness intervention to enhance wellbeing. Journal of happiness studies. 2016 Feb;17:163-85.
Hsiao 2011	Body-mind-spirit group + any AD	Any AD	NA	NA	NA	Inclusion criteria: outpatients aged 18-65 years; met DSM-IV criteria for a diagnosis of MDD (assessed using MINI). Exclusion criteria: organic brain damage; diagnosed substance use disorder; adrenal gland disorder (Cushing’s syndrome, Addison’s disease)	63	Taiwan	8	37.5 (10.0)	76	BDI-II	28.96	12.8	Low risk	Unclear risk	High risk	Unclear risk	Unclear risk	Unclear risk	Low risk	Hsiao FH, Jow GM, Lai YM, Chen YT, Wang KC, Ng SM, Ho RT, Chan CL, Yang TT. The long-term effects of psychotherapy added to pharmacotherapy on morning to evening diurnal cortisol patterns in outpatients with major depression. Psychotherapy and Psychosomatics. 2011;80(3):166-72.
Hunter 2012	CBT group (15 sessions or over)	No treatment	NA	NA	NA	Inclusion criteria: outpatients at a substance abuse treatment programme; BDI-II score>13; presence of a probable alcohol or drug disorder (assessed with AUDIT-C and Drug Abuse Screening Test). Exclusion criteria: positive screen for a self-reported bipolar disorder, schizophrenia, or cognitive impairment	73	US	9	NR	48	BDI-II	28.1	9	Low risk	Unclear risk	High risk	Unclear risk	Low risk	High risk	Low risk	Hunter SB, Watkins KE, Hepner KA, Paddock SM, Ewing BA, Osilla KC, Perry S. Treating depression and substance use: a randomized controlled trial. Journal of substance abuse treatment. 2012 Sep 1;43(2):137-51.
Hur 2018	Computerised-CBT (CCBT)	Attention placebo	NA	NA	NA	Inclusion criteria: met DSM-5 criteria for other specified depressive disorder; BDI-II score of at least 10; fluent in Korean; at least 12 years of formal education; familiar with internet and smartphone app use. Exclusion criteria: high risk of suicide attempt; met DSM-IV criteria for a diagnosis of psychosis or major depressive disorder (assessed with SCID); current psychiatric drug use (within…	48	Korea	3	23.7 (3.3)	88	BDI-II	24.12	7.96	Low risk	Unclear risk	Unclear risk	Unclear risk	Unclear risk	Unclear risk	Low risk	Hur JW, Kim B, Park D, Choi SW. A scenario-based cognitive behavioral therapy mobile app to reduce dysfunctional beliefs in individuals with depression: a randomized controlled trial. Telemedicine and e-Health. 2018 Sep 1;24(9):710-6.
Ince 2013	Computerised problem solving therapy with support	Waitlist	NA	NA	NA	Inclusion criteria: adults aged at least 18 years; CES-D score of at least 16; Turkish background (participant or at least 1 parent born in Turkey); access to a computer with internet; have an email address. Exclusion criteria: high risk of suicide	96	Netherlands	8	35.2 (9.3)	62	CES-D	29.9	9.6	Low risk	Low risk	High risk	Unclear risk	Unclear risk	High risk	Low risk	Ince BÜ, Cuijpers P, van't Hof E, van Ballegooijen W, Christensen H, Riper H. Internet-based, culturally sensitive, problem-solving therapy for Turkish migrants with depression: randomized controlled trial. Journal of Medical Internet Research. 2013 Oct 11;15(10):e2853.
Jelinek 2020	Computerised behavioural activation	Computerised mindfulness intervention	Waitlist	NA	NA	Inclusion criteria: aged 18-65 years; PHQ-9 score >4; internet access; internet literacy; sufficient German language skills. Exclusion criteria: lifetime psychotic or manic symptoms; suicidality as indicated by a BDI-II suicide item score >2	104	Germany	2	46.2 (10.2)	77	PHQ-9	11.27	4.57	Unclear risk	Low risk	High risk	Unclear risk	Low risk	Low risk	Low risk	Jelinek L, Arlt S, Moritz S, Schröder J, Westermann S, Cludius B. Brief web-based intervention for depression: randomized controlled trial on behavioral activation. Journal of Medical Internet Research. 2020 Mar 26;22(3):e15312.
Joling 2011	Cognitive bibliotherapy	No treatment	NA	NA	NA	Inclusion criteria: community-dwelling people aged at least 75 years; CES-D score>16 for 2 subsequent measurements at least 3 months apart. Exclusion criteria: met DSM-IV criteria for MDD; serious cognitive decline according to the self-rated Informant Questionnaire on Cognitive Decline in the Elderly	170	Netherlands	12	81.5 (3.7)	74	CES-D	21.6	5.1	Low risk	Low risk	High risk	Unclear risk	Low risk	Unclear risk	Low risk	Joling KJ, Van Hout HP, van't Veer-Tazelaar PJ, van der Horst HE, Cuijpers P, van de Ven PM, van Marwijk HW. How effective is bibliotherapy for very old adults with subthreshold depression? A randomized controlled trial. The American Journal of Geriatric Psychiatry. 2011 Mar 1;19(3):256-65.
Jones 2011	CBT group (under 15 sessions)	Waitlist	NA	NA	NA	Inclusion criteria: women identifying themselves as Black, including African American, African, Caribbean (West Indian), and African-Latino origin; having difficulty coping with stresses of daily living. Exclusion criteria: not reported	58	US	10	36 (SD NR)	100	BDI-II	16.35	9.58	High risk	Unclear risk	High risk	Unclear risk	Unclear risk	High risk	Low risk	Jones LV, Warner LA. Evaluating culturally responsive group work with Black women. Research on Social Work Practice. 2011 Nov;21(6):737-46.
Judd 2004	Fluoxetine	Pill placebo	NA	NA	NA	Inclusion criteria: aged at least 18 years; healthy; fluent in English; normal results on a physical examination and on laboratory tests. Exclusion criteria: major depressive disorder or dysthymic disorder currently or within the past 2 years; major depressive disorder in partial remission; a loss of a loved one or significant other within the past year; serious suicidal risk; substance or alcoho…	162	US	12	43.5 (11.7)	59	HAMD	10.9	3.7	Unclear risk	Unclear risk	Low risk	Unclear risk	Low risk	Unclear risk	High risk	Judd LL, Rapaport MH, Yonkers KA, Rush AJ, Frank E, Thase ME, Kupfer DJ, Plewes JM, Schettler PJ, Tollefson G. Randomized, placebo-controlled trial of fluoxetine for acute treatment of minor depressive disorder. American Journal of Psychiatry. 2004 Oct 1;161(10):1864-71.
Kahn 2016	Computerised mindfulness intervention	Waitlist	NA	NA	NA	Inclusion criteria: veteran-partner dyads in which the veteran had a history of deployment in a post-9/11 combat operation. Exclusion criteria: not reported	93	US	16	NR	NR	BDI	15.69	11.81	Unclear risk	Unclear risk	High risk	Unclear risk	Low risk	Unclear risk	Low risk	Kahn JR, Collinge W, Soltysik R. Post-9/11 veterans and their partners improve mental health outcomes with a self-directed mobile and web-based wellness training program: a randomized controlled trial. Journal of medical Internet research. 2016 Sep 27;18(9):e255.
Kasckow 2014	Problem solving individual	Attention placebo	NA	NA	NA	Inclusion criteria: veterans attending VA primary care clinics; aged at least 50 years; CES-D score of at least 11. Exclusion criteria: major depressive episode within the past year; active substance abuse/dependence within 1 month; current antidepressant therapy; mini mental status score <24	45	US	16	63.1 (9.7)	93	HAMD	10.5	4.5	Unclear risk	Unclear risk	High risk	Unclear risk	High risk	Unclear risk	Low risk	Kasckow J, Klaus J, Morse J, Oslin D, Luther J, Fox L, Reynolds C, Haas GL. Using problem solving therapy to treat veterans with subsyndromal depression: a pilot study. International journal of geriatric psychiatry. 2014 Dec;29(12):1255-61.
Kendrick 2005/2006a	Problem solving individual	TAU	TAU	NA	NA	Inclusion criteria: primary care patients aged 18-65 years; new episode of anxiety, depression or reaction to life difficulties; GHQ-12 score of at least 3; symptoms present for 4 weeks to 6 months. Exclusion criteria: already in contact with psychiatric services; currently receiving psychological treatment; severe mental illness such as schizophrenia, manic-depressive psychosis, severe substance…	247	UK	8	35.0 (11.3)	70	HADS-D	9.79	3.92	Low risk	Low risk	High risk	Unclear risk	High risk	Unclear risk	Low risk	Kendrick T, Simons L, Mynors-Wallis L, Gray A, Lathlean J, Pickering R, Harris S, Rivero-Arias O, Gerard K, Thompson C. A trial of problem-solving by community mental health nurses for anxiety, depression and life difficulties among general practice patients. The CPN-GP study. Health technology assessment. 2005;9(37):1-04. Kendrick T, Simons L, Mynors-Wallis L, Gray A, Lathlean J, Pickering R, Ha…
Khakpoor 2019	CBT individual (15 sessions or over)	No treatment	NA	NA	NA	Inclusion criteria: students at participating university; met DSM-IV criteria for a diagnosis of any anxiety or depressive disorder (assessed with ADIS-IV-L); BDI-II score of 20-28 or BAI score of 16-30; resident in Zanjan city during study period. Exclusion criteria: DSM-IV diagnosis of bipolar disorder, schizophrenia, or schizoaffective disorder; diagnostic history of psychiatric disorders; his…	26	Iran	NA	22.6 (6.9)	79	BDI-II	19.09	10.44	Low risk	Unclear risk	High risk	Unclear risk	Low risk	Low risk	Low risk	Khakpoor S, Saed O, Armani Kian A. Emotion regulation as the mediator of reductions in anxiety and depression in the Unified Protocol (UP) for transdiagnostic treatment of emotional disorders: double-blind randomized clinical trial. Trends in psychiatry and psychotherapy. 2019 Oct 17;41:227-36.
Khan 2019	Problem solving group	Enhanced TAU	NA	NA	NA	Inclusion criteria: females aged at least 18 years; judged to be psychologically distressed; GHQ score >2; WHO-DAS score >16. Exclusion criteria: imminent suicide risk; cognitive impairment (e.g., severe intellectual disability or dementia); mental disorder (psychotic disorders, substance-dependence)	119	Pakistan	5	NR	100	PHQ-9	12.33	6.39	Unclear risk	Unclear risk	High risk	Unclear risk	Low risk	Unclear risk	Low risk	Khan MN, Hamdani SU, Chiumento A, Dawson K, Bryant RA, Sijbrandij M, Nazir H, Akhtar P, Masood A, Wang D, Wang E. Evaluating feasibility and acceptability of a group WHO trans-diagnostic intervention for women with common mental disorders in rural Pakistan: a cluster randomised controlled feasibility trial. Epidemiology and Psychiatric Sciences. 2019 Feb;28(1):77-87.
Kitsumban 2009	Mindfulness-based cognitive therapy (MBCT) group	No treatment	NA	NA	NA	Inclusion criteria: females aged 60-80 years; BDI score of 10-29; MMSE score of at least 26; resident in the Chiang Mai communities of Wat Kawnkama and Nongseang; literate and fluent in Thai. Exclusion criteria: previous psychiatric history; receiving treatment for depression or other psychiatric illness; terminally ill; suicidal ideation	60	Thailand	4	69.3 (SD NR)	100	BDI	17.82	6.41	High risk	Unclear risk	High risk	Unclear risk	Low risk	Unclear risk	Low risk	Kitsumban V, Thapinta D, Sirindharo PB, Anders RL. Effect of cognitive mindfulness practice program on depression among elderly Thai women. Pacific Rim International Journal of Nursing Research. 2009;13(2):95-108.
Kranzler 2006_Group B	Sertraline	Pill placebo	NA	NA	NA	Inclusion criteria: outpatients aged 21-65 years; seeking alcohol treatment at a participating site; met DSM-IV criteria for a diagnosis of MDD; current DSM-IV diagnosis of alcohol dependence; HAMD score of at least 17 at screening but under 17 after placebo run-in and after cessation of heavy drinking; drunk an average of at least 18 drinks weekly for men or at least 14 drinks weekly for women a…	139	US	10	42.4 (9.3)	38	HAMD	12.55	2.84	High risk	Unclear risk	Low risk	Unclear risk	Unclear risk	High risk	High risk	Kranzler HR, Mueller T, Cornelius J, Pettinati HM, Moak D, Martin PR, Anthenelli R, Brower KJ, O'Malley S, Mason BJ, Hasin D. Sertraline treatment of co-occurring alcohol dependence and major depression. Journal of clinical psychopharmacology. 2006 Feb 1;26(1):13-20.
Kvillemo 2016	Computerised mindfulness intervention	Computerised expressive writing	NA	NA	NA	Inclusion criteria: university students aged at least 18 years; access to a computer and email address. Exclusion criteria: Not reported	90	Sweden	8	NR	69	CES-D	19.54	10.13	Unclear risk	High risk	High risk	Unclear risk	High risk	Unclear risk	Low risk	Kvillemo P, Brandberg Y, Bränström R. Feasibility and outcomes of an internet-based mindfulness training program: a pilot randomized controlled trial. JMIR mental health. 2016 Jul 22;3(3):e5457.
Kyllonen 2018	Third-wave cognitive therapy individual	Waitlist	NA	NA	NA	Inclusion criteria: aged 18-65 years; met ICD-10 criteria for diagnosis of a depressive condition. Exclusion criteria: receiving any other psychological treatment during the trial; serious suicide risk; depression with psychotic features; addiction to drugs or intoxicants, including alcohol, during the past year; diagnosis of schizophrenia or other psychotic disorder, bipolar disorder, eating dis…	119	Finland	6	49.5 (12.4)	75	BDI-II	22.37	7.75	Low risk	Low risk	High risk	Unclear risk	Low risk	Unclear risk	Low risk	Kyllönen HM, Muotka J, Puolakanaho A, Astikainen P, Keinonen K, Lappalainen R. A brief acceptance and commitment therapy intervention for depression: A randomized controlled trial with 3-year follow-up for the intervention group. Journal of contextual behavioral science. 2018 Oct 1;10:55-63.
Laidlaw 2008	CBT individual (15 sessions or over)	Any AD	NA	NA	NA	Inclusion criteria: aged at least 60 years; met DSM-IV criteria for a primary diagnosis of MDD (assessed with SADS-L structured interview); HAMD score of 7-24; BDI-II score of 13-28. Exclusion criteria: prescribed antidepressant medication within 3 months of referral to the trial; insufficient knowledge of English; significant cognitive impairment (MMSE score of 22 or more); received more than 6 …	44	UK	18	74.0 (7.9)	73	HAMD	11.6	2.93	High risk	Low risk	High risk	Low risk	Low risk	Unclear risk	Low risk	Laidlaw K, Davidson K, Toner H, Jackson G, Clark S, Law J, Howley M, Bowie G, Connery H, Cross S. A randomised controlled trial of cognitive behaviour therapy vs treatment as usual in the treatment of mild to moderate late life depression. International Journal of Geriatric Psychiatry. 2008 Aug;23(8):843-50.
Lamers 2015	Expressive writing with support	Waitlist	NA	NA	NA	Inclusion criteria: adults aged at least 40 years; CES-D score>10. Exclusion criteria: HADS-A score>14; severe major depressive episode (8 or 9/9 symptoms); moderate to high suicide risk (assessed with MINI); currently receiving any psychological treatment; started medication for psychological symptoms in the past 3 months	116	Netherlands	12	56.8 (8.5)	78	CES-D	23.41	8.52	Unclear risk	Low risk	High risk	Unclear risk	Low risk	High risk	Unclear risk	Lamers SM, Bohlmeijer ET, Korte J, Westerhof GJ. The efficacy of life-review as online-guided self-help for adults: A randomized trial. Journals of Gerontology Series B: Psychological Sciences and Social Sciences. 2015 Jan 1;70(1):24-34.
Lee 2010	Mindfulness-based cognitive therapy (MBCT) group	Waitlist	NA	NA	NA	Inclusion criteria: females with no prior meditation experience; complained of depressive mood. Exclusion criteria: receiving medication for depression or any other psychiatric illness	75	Korea	8	40.9 (5.8)	100	BDI	13.3	7.92	Low risk	Unclear risk	High risk	Unclear risk	High risk	Unclear risk	Unclear risk	Lee WK, Bang HJ. The effects of mindfulness‐based group intervention on the mental health of middle‐aged Korean women in community. Stress and Health. 2010 Oct;26(4):341-8.
Lee 2018	Computerised mindfulness intervention	Waitlist	NA	NA	NA	Inclusion criteria: undergraduate students; owned a smartphone; regular access to the internet; fluent in English. Exclusion criteria: not reported	206	Canada	4	20.6 (SD NR)	63	QIDS-SR	8.24	4.4	Low risk	Unclear risk	High risk	Unclear risk	Unclear risk	Unclear risk	Unclear risk	Lee RA, Jung ME. Evaluation of an mhealth app (destressify) on university students’ mental health: pilot trial. JMIR mental health. 2018 Jan 23;5(1):e8324.
Legrand 2014	Supervised high intensity exercise individual	Waitlist	NA	NA	NA	Inclusion criteria: female residents (aged 18-35 years) of a low-income housing complex; BDI-II score of at least 14. Exclusion criteria: currently receiving any form of treatment for depression; physically active (defined as exercising for 30min at a moderate intensity level twice a week or more); medical contraindications to exercise	44	France	7	21.2 (2.9)	100	BDI-II	19.47	6.65	Unclear risk	Unclear risk	High risk	Unclear risk	Unclear risk	Unclear risk	Unclear risk	Legrand FD. Effects of exercise on physical self-concept, global self-esteem, and depression in women of low socioeconomic status with elevated depressive symptoms. Journal of Sport and Exercise Psychology. 2014 Aug 1;36(4):357-65.
Levesque 2011	Cognitive bibliotherapy	TAU	NA	NA	NA	Inclusion criteria: aged at least 18 years; PHQ-9 score of at least 5; BDI-II score of at least 14. Exclusion criteria: receiving counselling or antidepressant medication (or planning to do so in next 30 days); at risk of suicide (assessed with BDI-II item); history of bipolar disorder	350	US	39	NR	67	NR	NR	NR	Low risk	Low risk	High risk	Unclear risk	Low risk	High risk	Low risk	Levesque DA, Van Marter DF, Schneider RJ, Bauer MR, Goldberg DN, Prochaska JO, Prochaska JM. Randomized trial of a computer-tailored intervention for patients with depression. American Journal of Health Promotion. 2011 Nov;26(2):77-89.
Levin 2011	Computerised-CBT (CCBT)	No treatment	NA	NA	NA	Inclusion criteria: aged 18-65 years; referred by primary care physician; met DSM-IV criteria for depressed mood or anhedonia during the previous 2-week period. Exclusion criteria: not reported	191	US	6	43.5 (12.9)	77	CES-D	33.56	10.48	High risk	Unclear risk	High risk	Unclear risk	Unclear risk	Unclear risk	Low risk	Levin W, Campbell DR, McGovern KB, Gau JM, Kosty DB, Seeley JR, Lewinsohn PM. A computer-assisted depression intervention in primary care. Psychological medicine. 2011 Jul;41(7):1373-83.
Lewis 2019	Sertraline	Pill placebo	NA	NA	NA	Inclusion criteria: aged 18-74 years; depressive symptoms of any severity or duration in the past 2 years; uncertainty (from GP and patient) about the possible benefit of an antidepressant. Exclusion criteria: antidepressant treatment in past 8 weeks; comorbid psychosis, schizophrenia, mania, hypomania, bipolar disorder, dementia, eating disorder, or major alcohol or substance abuse; medical cont…	655	UK	12	39.7 (15.0)	59	PHQ-9	12	5.8	High risk	Low risk	Low risk	Unclear risk	Low risk	High risk	Low risk	Lewis G, Duffy L, Ades A, Amos R, Araya R, Brabyn S, Button KS, Churchill R, Derrick C, Dowrick C, Gilbody S. The clinical effectiveness of sertraline in primary care and the role of depression severity and duration (PANDA): a pragmatic, double-blind, placebo-controlled randomised trial. The Lancet Psychiatry. 2019 Nov 1;6(11):903-14.
Lintvedt 2013	Computerised-CBT (CCBT)	Waitlist	NA	NA	NA	Inclusion criteria: students at the participating university; K10 score of at least 20; access to the internet (at home or on university campus). Exclusion criteria: not reported	163	Norway	8	28.2 (7.4)	77	CES-D	20.79	10.05	High risk	Unclear risk	High risk	Unclear risk	Low risk	Unclear risk	Unclear risk	Lintvedt OK, Griffiths KM, Sørensen K, Østvik AR, Wang CE, Eisemann M, Waterloo K. Evaluating the effectiveness and efficacy of unguided internet‐based self‐help intervention for the prevention of depression: A randomized controlled trial. Clinical psychology & psychotherapy. 2013 Jan;20(1):10-27.
Liu 2009a	Cognitive bibliotherapy	Waitlist	NA	NA	NA	Inclusion criteria: aged over 18 years; self-reported feelings of depression; BDI-II score of 10-47. Exclusion criteria: currently in psychotherapy; currently receiving psychiatric medication for depression; endorsed the suicidal ideation item on the BDI-II	53	China	4	26.4 (8.7)	73	BDI-II	25.63	8.61	Unclear risk	Unclear risk	High risk	Unclear risk	Low risk	Unclear risk	Low risk	Liu ET, Chen WL, Li YH, Wang CH, Mok TJ, Huang HS. Exploring the efficacy of cognitive bibliotherapy and a potential mechanism of change in the treatment of depressive symptoms among the Chinese: a randomized controlled trial. Cognitive Therapy and Research. 2009 Oct;33:449-61.
Lobner 2018	Computerised-CBT (CCBT)	No treatment	NA	NA	NA	Inclusion criteria: primary care patients aged at least 18 years; met ICD-10 criteria for a diagnosis of mild or moderate first or recurrent depressive episode; PHQ-9 score of 5-19 (mild to moderate range); German as first language; internet access and use. Exclusion criteria: severe or persistent depressive disorder; organic mental disorders; alcohol or drug dependence; schizophrenia or schizoaf…	647	Germany	6	43.9 (13.7)	69	PHQ-9	11.64	3.8	Unclear risk	Unclear risk	High risk	Unclear risk	Low risk	Low risk	Unclear risk	Löbner M, Pabst A, Stein J, Dorow M, Matschinger H, Luppa M, Maroß A, Kersting A, König HH, Riedel-Heller SG. Computerized cognitive behavior therapy for patients with mild to moderately severe depression in primary care: A pragmatic cluster randomized controlled trial (@ ktiv). Journal of affective disorders. 2018 Oct 1;238:317-26.
Lopez-Maya 2019	Mindfulness meditation group	Attention placebo	NA	NA	NA	Inclusion criteria: aged 18-60 years; reported psychological distress (Perceived Stress Scale score of at least 9); expressed interest in learning tools for stress management; fluency in English or Spanish. Exclusion criteria: receiving psychotropic medication on a regular basis; routinely using pain medications; taking other medications that might affect the immune system	76	US	6	42.8 (15.3)	79	BDI	16.5	7.93	Low risk	Low risk	High risk	Unclear risk	Low risk	Low risk	High risk	Lopez-Maya E, Olmstead R, Irwin MR. Mindfulness meditation and improvement in depressive symptoms among Spanish-and English speaking adults: A randomized, controlled, comparative efficacy trial. PloS one. 2019 Jul 5;14(7):e0219425.
Lopez-Rodriguez 2017	Supervised low intensity exercise group	Waitlist	NA	NA	NA	Inclusion criteria: university students at the participating university; aged at least 18 years; self-reported psychological stress. Exclusion criteria: psychiatric illness; serious physical disability or limitations	121	Spain	4	22.3 (4.1)	75	CES-D	21.74	11.48	Unclear risk	Unclear risk	High risk	Unclear risk	High risk	Unclear risk	Unclear risk	López-Rodríguez MM, Baldrich-Rodríguez I, Ruiz-Muelle A, Cortés-Rodríguez AE, Lopezosa-Estepa T, Roman P. Effects of Biodanza on stress, depression, and sleep quality in university students. The Journal of Alternative and Complementary Medicine. 2017 Jul 1;23(7):558-65.
Losada 2015	CBT individual (under 15 sessions)	Third-wave cognitive therapy individual	No treatment	NA	NA	Inclusion criteria: CES-D score of at least 16; self-identifying as the principal person taking care of a relative diagnosed with dementia; devoting at least 1 hour daily to the care of the relative; having cared for at least 3 months. Exclusion criteria: previously participated in any psychotherapeutic intervention aimed at helping the caregiver cope with caregiving	135	Spain	8	61.8 (13.4)	84	CES-D	28.06	9.57	High risk	Unclear risk	High risk	Unclear risk	Unclear risk	Unclear risk	Low risk	Losada A, Márquez-González M, Romero-Moreno R, Mausbach BT, López J, Fernández-Fernández V, Nogales-González C. Cognitive–behavioral therapy (CBT) versus acceptance and commitment therapy (ACT) for dementia family caregivers with significant depressive symptoms: Results of a randomized clinical trial. Journal of consulting and clinical psychology. 2015 Aug;83(4):760.
Luxton 2016	Behavioural activation (BA) individual	Behavioural activation (BA) individual	NA	NA	NA	Inclusion criteria: aged 18-65 years; met DSM-IV-TR criteria for a diagnosis of major or minor depressive disorder (assessed with SCID); access to high-speed internet in home; if taking psychoactive medications, maintained a stable regimen for at least 30 days prior to study entry. Exclusion criteria: currently receiving psychotherapy for depression; active psychotic symptoms/disorder (SCID-I/P);…	121	US	8	NR	18	BDI-II	28.21	11.8	Unclear risk	Unclear risk	High risk	Unclear risk	Unclear risk	Low risk	Unclear risk	Luxton DD, Pruitt LD, Wagner A, Smolenski DJ, Jenkins-Guarnieri MA, Gahm G. Home-based telebehavioral health for US military personnel and veterans with depression: A randomized controlled trial. Journal of Consulting and Clinical Psychology. 2016 Nov;84(11):923.
Lynch 1997	Problem solving individual	TAU	NA	NA	NA	Inclusion criteria: aged at least 18 years; minor depression (scored above threshold on a scale but did not receive a diagnosis of depression on the Diagnostic Interview Schedule). Exclusion criteria: currently receiving counselling; diagnosis of depression	29	US	7	48.3 (SD NR)	86	HAMD	13.43	NR	Unclear risk	Unclear risk	High risk	Low risk	High risk	High risk	Low risk	Lynch DJ, Tamburrino MB, Nagel R. Telephone counseling for patients with minor depression: preliminary findings in a family practice setting. Journal of family practice. 1997 Mar 1;44(3):293-8.
Malouff 1988	Rational emotive behaviour therapy (REBT) group	Problem solving group	Waitlist	NA	NA	Inclusion criteria: BDI score of at least 10; separated or divorced; negative feelings that were related to the break-up of their marriage. Exclusion criteria: appeared psychotic at the time of the interview	53	US	4	39.1 (5.9)	66	BDI	20.54	6.16	Low risk	Unclear risk	High risk	Unclear risk	Low risk	Unclear risk	Unclear risk	Malouff JM, Lanyon RI, Schutte NS. Effectiveness of a brief group RET treatment for divorce-related dysphoria. Journal of rational-emotive and cognitive-behavior therapy. 1988 Sep;6:162-71.
Mastikhina 2017	Computerised attentional bias modification	Attention placebo	NA	NA	NA	Inclusion criteria: undergraduate psychology students; BDI-II score of 9-25. Exclusion criteria: not reported	45	Canada	2	20 (2.1)	87	BDI-II	14.78	4.51	Unclear risk	Unclear risk	Unclear risk	Unclear risk	Unclear risk	High risk	Unclear risk	Mastikhina L, Dobson K. Biased attention retraining in dysphoria: a failure to replicate. Cognition and Emotion. 2017 Apr 3;31(3):625-31.
McDermott 2019	Computerised-CBT (CCBT)	Computerised attentional bias modification	Attention placebo	NA	NA	Inclusion criteria: undergraduate students (1st or 2nd year); aged 17-64 years; Kessler Distress Scale (K-10) score of at least 22; NEO Five-Factor Inventory (NEO-FFI) neuroticism index score of at least 35; fluent in English; able to access an internet-connected computer or touch screen device. Exclusion criteria: Not reported	456	Canada	6	18.8 (1.7)	74	BDI-II	20.43	10.24	Unclear risk	Unclear risk	Unclear risk	Unclear risk	Low risk	Unclear risk	Low risk	McDermott R, Dozois DJ. A randomized controlled trial of Internet-delivered CBT and attention bias modification for early intervention of depression. Journal of Experimental Psychopathology. 2019 Apr 13;10(2):2043808719842502.
McGrath 1996	Imipramine	Pill placebo	NA	NA	NA	Inclusion criteria: aged 18-65 years; met DSM-III-R criteria for a diagnosis of either current alcohol dependence or abuse and for current major depression, dysthymia, or depressive disorder not otherwise specified; depressive disorder was primary, defined as either having had its onset prior to the onset of alcohol abuse or having continued during at least 6 months of sobriety. Exclusion criteri…	69	US	12	NR	51	HAMD	14.87	5.19	High risk	Unclear risk	Low risk	Unclear risk	Low risk	Unclear risk	High risk	McGrath PJ, Nunes EV, Stewart JW, Goldman D, Agosti V, Ocepek-Welikson K, Quitkin FM. Imipramine treatment of alcoholics with primary depression: a placebo-controlled clinical trial. Archives of General Psychiatry. 1996 Mar 1;53(3):232-40.
McIndoo 2016	Behavioural activation (BA) individual	Mindfulness-based stress reduction (MBSR) individual	Waitlist	NA	NA	Inclusion criteria: university students; BDI-II score of at least 14 and/or be diagnosed with current MDD without psychosis and current substance dependence; non-medicated or stabilized (i.e. same dosage for a minimum of 8 weeks) on antidepressant/antianxiety medication. Exclusion criteria: did not agree to refrain from engaging in mindfulness practices, such as yoga, progressive muscle relaxatio…	50	US	4	19.2 (1.67)	62	HAMD	14.34	3.7	Low risk	Low risk	High risk	Unclear risk	Low risk	High risk	Unclear risk	McIndoo CC, File AA, Preddy T, Clark CG, Hopko DR. Mindfulness-based therapy and behavioral activation: a randomized controlled trial with depressed college students. Behaviour research and therapy. 2016 Feb 1;77:118-28.
McMakin 2011	Expressive writing	Attention placebo	NA	NA	NA	Inclusion criteria: female psychology undergraduate students; BDI-II score of 16-25. Exclusion criteria: currently receiving psychotherapy or pharmacotherapy for mood disorder; reporting current suicidal ideation for which individuals were referred to therapy, or emergency services	28	US	2	NR	100	BDI-II	20.07	3.17	Low risk	Unclear risk	Unclear risk	Unclear risk	Low risk	Unclear risk	Unclear risk	McMakin DL, Siegle GJ, Shirk SR. Positive Affect Stimulation and Sustainment (PASS) module for depressed mood: A preliminary investigation of treatment-related effects. Cognitive therapy and research. 2011 Jun;35:217-26.
McNeil 1991	Supervised low intensity exercise individual	Attention placebo	Waitlist	NA	NA	Inclusion criteria: community-dwelling depressed elderly individuals (referred by community or religious organisations); BDI score of 12-24; completed the Cooper 12-min walk test for aerobic capacity. Exclusion criteria: evidence of cognitive impairment (score<25 on the Mini-Mental State exam); currently receiving any treatment for emotional problems	30	Canada	6	72.5 (6.9)	NR	BDI	15.93	3.02	Unclear risk	Unclear risk	High risk	Unclear risk	Low risk	Unclear risk	Low risk	McNeil JK, LeBlanc EM, Joyner M. The effect of exercise on depressive symptoms in the moderately depressed elderly. Psychology and aging. 1991 Sep;6(3):487.
Melnyk 2015	Computerised-CBT (CCBT)	No treatment	NA	NA	NA	Inclusion criteria: freshmen college students over 18 years of age. No further inclusion/exclusion criteria reported	121	US	10	18.7 (4.1)	86	PHQ-9	12.5	4.8	Unclear risk	Unclear risk	High risk	Unclear risk	Unclear risk	Unclear risk	High risk	Melnyk BM, Amaya M, Szalacha LA, Hoying J, Taylor T, Bowersox K. Feasibility, acceptability, and preliminary effects of the COPE online cognitive‐behavioral skill‐building program on mental health outcomes and academic performance in freshmen college students: A randomized controlled pilot study. Journal of Child and Adolescent Psychiatric Nursing. 2015 Aug;28(3):147-54.
Mogoaşe 2013	Computerised cognitive bias modification	Waitlist	NA	NA	NA	Inclusion criteria: undergraduate students; BDI-II score of at least 12 at 2 consecutive assessments (initial screening and baseline assessment). Exclusion criteria: not reported	42	NR	1	22.9 (4.3)	95	BDI-II	19.49	8.17	Unclear risk	Unclear risk	High risk	Unclear risk	Low risk	Unclear risk	Low risk	Mogoaşe C, Brăilean A, David D. Can concreteness training alone reduce depressive symptoms? A randomized pilot study using an internet-delivered protocol. Cognitive Therapy and Research. 2013 Aug;37:704-12.
Mondin 2014/2015	CBT individual (under 15 sessions)	CBT individual (under 15 sessions)	NA	NA	NA	Inclusion criteria: aged 18-29 years; met DSM-IV criteria for a diagnosis of depression disorder (assessed with SCID). Exclusion criteria: receiving current psychiatric or psychological treatment; diagnosis of bipolar disorder; suicide risk; met criteria for psychoactive substance abuse	120	Brazil	7	NR	NR	HAMD	11.94	3.52	Unclear risk	Low risk	High risk	Low risk	Unclear risk	Unclear risk	Unclear risk	Mondin TC, de Azevedo Cardoso T, Jansen K, Spessato BC, de Mattos Souza LD, da Silva RA. Effects of cognitive psychotherapy on the biological rhythm of patients with depression. Journal of affective disorders. 2014 Feb 1;155:142-8. Mondin TC, de Azevedo Cardoso T, Jansen K, da Silva GD, de Mattos Souza LD, da Silva RA. Long-term effects of cognitive therapy on biological rhythms and depressive sy…
Moss 2012	Behavioural bibliotherapy	Waitlist	NA	NA	NA	Inclusion criteria: community-dwelling people aged at least 50 years; GDS score of at least 5; Telephone Interview for Cognitive Status-Modified (TICS-M) score of at least 33. Exclusion criteria: actively suicidal; not been stabilized on antidepressant or anxiolytic medication for at least 1 month; reported a psychotic or substance use disorder; currently receiving psychotherapy; unable to read	26	US	4	77.5 (6.72)	77	HAMD	11.62	6.03	Low risk	Unclear risk	High risk	Low risk	Unclear risk	Unclear risk	Unclear risk	Moss K, Scogin F, Di Napoli E, Presnell A. A self-help behavioral activation treatment for geriatric depressive symptoms. Aging & mental health. 2012 Jul 1;16(5):625-35.
Murphy 1995	CBT individual (15 sessions or over)	Any TCA	Progressive muscle relaxation individual	NA	NA	Inclusion criteria: aged 18-60 years; met RDC for unipolar depression; BDI score of at least 14; HAMD score of at least 10. Exclusion criteria: receiving psychotropic medications (antidepressants, neuroleptics, or barbiturates); major medical disease or medication that would be incompatible with pharmacotherapy of depression; other Axis I or II psychiatric disorder other than anxiety	37	US	16	39.4 (10.9)	70	HAMD	15.85	4.66	High risk	Unclear risk	High risk	High risk	Unclear risk	Unclear risk	Low risk	Murphy GE, Carney RM, Knesevich MA, Wetzel RD, Whitworth P. Cognitive behavior therapy, relaxation training, and tricyclic antidepressant medication in the treatment of depression. Psychological Reports. 1995 Oct;77(2):403-20.
Noguchi 2017	Computerised-CBT (CCBT)	Computerised mindfulness intervention	Waitlist	NA	NA	Inclusion criteria: aged 19-66 years; CES-D score of at least 16 and PHQ-9 score of at least 5 at screening (but not necessarily at baseline assessment); internet access. Exclusion criteria: suicidal ideation (score of 0 or 1 on item 9 on the PHQ-9)	974	Japan	5	43.7 (11.3)	50	PHQ-9	9.67	4.89	Low risk	Low risk	High risk	Unclear risk	Low risk	Low risk	Low risk	Noguchi R, Sekizawa Y, So M, Yamaguchi S, Shimizu E. Effects of five-minute internet-based cognitive behavioral therapy and simplified emotion-focused mindfulness on depressive symptoms: a randomized controlled trial. BMC psychiatry. 2017 Dec;17(1):1-4.
Nystrom 2017	Unsupervised low intensity exercise individual	Unsupervised low intensity exercise individual	Computerised behavioural activation	Computerised behavioural activation	Waitlist	Inclusion criteria: aged at least 18 years; met DSM-IV-TR criteria for a diagnosis of mild to moderate depression; MADRS self-report version score (MADRS-S) of15-35; computer with internet access; resident in Sweden; able to read and write in Swedish. Exclusion criteria: suicidal or severely depressed (according to MADRS-S); currently receiving any other psychological treatment; changes in antide…	312	Sweden	12	42 (13.5)	76	PHQ-9	12.75	4.7	Unclear risk	Low risk	High risk	Unclear risk	High risk	Low risk	Low risk	Nyström MB, Stenling A, Sjöström E, Neely G, Lindner P, Hassmén P, Andersson G, Martell C, Carlbring P. Behavioral activation versus physical activity via the internet: A randomized controlled trial. Journal of affective disorders. 2017 Jun 1;215:85-93.
Pace 1993	CBT individual (under 15 sessions)	No treatment	NA	NA	NA	Inclusion criteria: undergraduate educational psychology students; BDI score of 10-29. Exclusion criteria: severe depression (BDI score ≥30); suicidal ideation; past history of suicide attempts; previous psychiatric hospitalisation; past or present drug or alcohol abuse; currently receiving any psychiatric or psychological treatment, including psychotherapy or pharmacotherapy	89	US	4-7	22.1 (4.2)	78	BDI	16.88	5.13	Unclear risk	Unclear risk	High risk	Unclear risk	High risk	Unclear risk	Low risk	Pace TM, Dixon DN. Changes in depressive self-schemata and depressive symptoms following cognitive therapy. Journal of Counseling Psychology. 1993 Jul;40(3):288.
Pagni 2020	Mindfulness-based stress reduction (MBSR) group	Attention placebo	NA	NA	NA	Inclusion criteria: met ASD criteria on the Autism Diagnostic Observation Schedule-2 (ADOS-2); IQ score >70 as measured by the Kaufman Brief Intelligence Test-2 (KBIT-2). Exclusion criteria: history of traumatic brain injury; substance abuse; active suicidality	39	US	8	31.8 (13.0)	32	BDI-II	14.21	10.7	Unclear risk	Unclear risk	High risk	Unclear risk	Unclear risk	High risk	Low risk	Pagni BA, Walsh MJ, Foldes E, Sebren A, Dixon MV, Guerithault N, Braden BB. The neural correlates of mindfulness‐induced depression reduction in adults with autism spectrum disorder: A pilot study. Journal of neuroscience research. 2020 Jun;98(6):1150-61.
Pictet 2016	Computerised cognitive bias modification	Attention placebo	Waitlist	NA	NA	Inclusion criteria: aged 18-65 years; BDI-II score of at least 14 (at screening and baseline); fluent in French; able to access the internet-based intervention at home. Exclusion criteria: currently receiving psychological therapy; started or changed dose of antidepressant medication during the past month	101	Switzerland	1	26.7 (9.1)	79	BDI-II	24.82	8.33	Unclear risk	Unclear risk	Unclear risk	Unclear risk	Low risk	Unclear risk	Low risk	Pictet A, Jermann F, Ceschi G. When less could be more: Investigating the effects of a brief internet-based imagery cognitive bias modification intervention in depression. Behaviour research and therapy. 2016 Sep 1;84:45-51.
Pots 2014	Mindfulness-based cognitive therapy (MBCT) group	TAU	NA	NA	NA	Inclusion criteria: adults aged at least 18 years; presenting with depressive symptoms. Exclusion criteria: diagnosed with a current severe major depressive episode (assessed with MINI); moderate to high suicide risk (according to MINI); receiving psychological or pharmacological treatment for mental complaints within the last 3 months; presence of other severe mental or social problems requiring…	151	Netherlands	12	47.93 (11.29)	78	CES-D	16.04	8.08	Low risk	Low risk	High risk	Unclear risk	Low risk	Low risk	Low risk	Pots WT, Meulenbeek PA, Veehof MM, Klungers J, Bohlmeijer ET. The efficacy of mindfulness-based cognitive therapy as a public mental health intervention for adults with mild to moderate depressive symptomatology: a randomized controlled trial. PloS one. 2014 Oct 15;9(10):e109789.
Pots 2016a	Computerised third-wave cognitive therapy with support	Expressive writing with support	Waitlist	NA	NA	Inclusion criteria: aged at least 18 years; CES-D score of at least 10. Exclusion criteria: received psychological or psychopharmacological treatment for a mental complaint within the past 3 months; reading or writing problems due to insufficient Dutch language skills; diagnosed with a current severe mental disorder or moderate to high suicide risk according to the Dutch version of MINI and the S…	236	Netherlands	12	46.8 (12.1)	76	CES-D	26.73	8.38	High risk	Low risk	High risk	Unclear risk	Low risk	High risk	Low risk	Pots WT, Fledderus M, Meulenbeek PA, ten Klooster PM, Schreurs KM, Bohlmeijer ET. Acceptance and commitment therapy as a web-based intervention for depressive symptoms: randomised controlled trial. The British Journal of Psychiatry. 2016 Jan;208(1):69-77.
Powell 2013	Computerised-CBT (CCBT)	Waitlist	NA	NA	NA	Inclusion criteria: aged at least 18 years; lived in England; had internet access and an email address. Exclusion criteria: not reported	3070	UK	6	41.1 (13.0)	78	CES-D	23.25	13.43	Low risk	Low risk	High risk	Unclear risk	High risk	Low risk	Low risk	Powell J, Hamborg T, Stallard N, Burls A, McSorley J, Bennett K, Griffiths KM, Christensen H. Effectiveness of a web-based cognitive-behavioral tool to improve mental well-being in the general population: randomized controlled trial. Journal of medical Internet research. 2013 Jan 9;15(1):e2.
Prathikanti 2017	Yoga group	Attention placebo	NA	NA	NA	Inclusion criteria: adults from the San Francisco community; met diagnostic criteria for mild-to-moderate major depression (assessed with MINI); BDI-II score of 14-28. Exclusion criteria: currently receiving psychotherapy, antidepressant pharmacotherapy, herbal or nutraceutical mood remedies, or any mind-body practices; impaired cognition (score < 24 on Folstein Mental Status Exam); illicit drug …	38	US	8	43.4 (14.8)	68	BDI-II	20.48	5.34	Low risk	Low risk	High risk	Unclear risk	Low risk	Low risk	Low risk	Prathikanti S, Rivera R, Cochran A, Tungol JG, Fayazmanesh N, Weinmann E. Treating major depression with yoga: A prospective, randomized, controlled pilot trial. Plos one. 2017 Mar 16;12(3):e0173869.
Proyer 2016	Computerised positive psychological intervention	Attention placebo	NA	NA	NA	Inclusion criteria: German-speaking adults. No further inclusion/exclusion criteria reported	113	Switzerland	1	43.8 (9.9)	90	CES-D	15.12	10.77	Low risk	Low risk	Unclear risk	Unclear risk	Low risk	Unclear risk	Low risk	Proyer RT, Gander F, Wellenzohn S, Ruch W. Nine beautiful things: A self-administered online positive psychology intervention on the beauty in nature, arts, and behaviors increases happiness and ameliorates depressive symptoms. Personality and Individual Differences. 2016 May 1;94:189-93.
Quitkin 1990	Imipramine	Pill placebo	NA	NA	NA	Inclusion criteria: outpatients aged 18-65 years, attending a university-affiliated clinic; met RDC for major, minor or intermittent depression; maintained 'mood reactivity' while depressed; showed at least 2 of the following, increased appetite or weight gain , oversleeping (≥10 hours a day), marked decrease in energy or heaviness of limbs, and/or functional impairment (e.g. missed work or schoo…	60	US	6	32.4 (SD NR)	NR	HAMD	13.9	NR	Unclear risk	Unclear risk	Low risk	Unclear risk	Low risk	High risk	High risk	Quitkin FM, McGrath PJ, Stewart JW, Harrison W, Tricamo E, Wager SG, Ocepek-Welikson K, Nunes E, Rabkin JG, Klein DF. Atypical depression, panic attacks, and response to imipramine and phenelzine: a replication. Archives of General Psychiatry. 1990 Oct 1;47(10):935-41.
Rapaport 2011	Citalopram	Pill placebo	NA	NA	NA	Inclusion criteria: met DSM-IV criteria for a diagnosis of minor depression (defined as presence of 2-4 symptoms of major depression, with at least 1 symptom being depressed mood or anhedonia for at least 6 months, but not longer than 2 years); HAMD score of 10-17; GAF score <70; MOS Social Functioning score 75% or less or an MOS Emotional Role Functioning score of 67% or less. Exclusion criteria…	52	US	12	NR	51	HAMD	12.89	2.26	High risk	Low risk	Low risk	Unclear risk	Low risk	Low risk	Low risk	Rapaport MH, Nierenberg AA, Howland R, Dording C, Schettler PJ, Mischoulon D. The treatment of minor depression with St. John’s Wort or citalopram: failure to show benefit over placebo. Journal of Psychiatric Research. 2011 Jul 1;45(7):931-41.
Rosen 2018	Problem solving individual	No treatment	NA	NA	NA	Inclusion criteria: aged at least 50 years; attended the methadone clinic from 3 to 7 days a week; PHQ-9 score of at least 10 in the past 2 weeks, or score 6-9 for 2 consecutive months; mini-mental state examination score of at least 23. Exclusion criteria: not reported	64	US	NA	56.2 (5.1)	31	PHQ-9	11.92	3.43	Unclear risk	Unclear risk	High risk	Unclear risk	High risk	Unclear risk	Low risk	Rosen D, Engel R, McCall J, Greenhouse J. Using problem-solving therapy to reduce depressive symptom severity among older adult methadone clients: A randomized clinical trial. Research on Social Work Practice. 2018 Oct;28(7):802-9.
Rosso 2013	Short-term psychodynamic psychotherapy individual	Non-directive/supportive/person-centred counselling	NA	NA	NA	Inclusion criteria: aged 18-65 years; met DSM-IV-TR criteria for a primary diagnosis of depressive disorder (MDD, dysthymic disorder, depressive disorder NOS, adjustment disorder with depressed mood); HAMD score of 7-19; requesting a psychotherapeutic approach; presence of a focal problem and/or of a recent precipitant life event. Exclusion criteria: learning disabilities; lifetime history of org…	88	Italy	26	39.8 (13.0)	72	HAMD	13.58	3.64	Low risk	Unclear risk	High risk	Low risk	Low risk	Unclear risk	Low risk	Rosso G, Martini B, Maina G. Brief dynamic therapy and depression severity: A single-blind, randomized study. Journal of affective disorders. 2013 May 1;147(1-3):101-6.
Rosso 2017	Computerised-CBT (CCBT)	No treatment	NA	NA	NA	Inclusion criteria: aged 18-45 years; met DSM-IV-TR criteria for a diagnosis of current MDD (assessed with SCID); PHQ-9 score of 10-23; able to read English; regular access to a phone and computer with internet access; absence of psychotropic medications for at least 2 weeks (6 weeks for fluoxetine, 6 months for neuroleptics); right-handedness (due to the magnetic resonance imaging (MRI) componen…	77	US	10	29.0 (7.2)	69	HAMD	15.7	4.12	Unclear risk	Low risk	High risk	Low risk	Low risk	Low risk	Low risk	Rosso IM, Killgore WD, Olson EA, Webb CA, Fukunaga R, Auerbach RP, Gogel H, Buchholz JL, Rauch SL. Internet‐based cognitive behavior therapy for major depressive disorder: A randomized controlled trial. Depression and anxiety. 2017 Mar;34(3):236-45.
Ruwaard 2009	Computerised-CBT (CCBT) with support	Waitlist	NA	NA	NA	Inclusion criteria: adults aged at least 18 years; BDI score of 10-29. Exclusion criteria: severe depression (BDI score>29); heightened risk of dissociation or psychosis (Somatoform Dissociation Questionnaire score>8; Hallucination scale of the Screening Device for Psychotic Disorder score>5); suicidal ideation, plans or a history of recent suicide attempts (within the past 3 years); drug or alco…	54	Netherlands	11	42 (10)	69	BDI	20.23	5.44	Low risk	Unclear risk	High risk	Unclear risk	Low risk	Unclear risk	Unclear risk	Ruwaard J, Schrieken B, Schrijver M, Broeksteeg J, Dekker J, Vermeulen H, Lange A. Standardized web-based cognitive behavioural therapy of mild to moderate depression: a randomized controlled trial with a long-term follow-up. Cognitive behaviour therapy. 2009 Dec 1;38(4):206-21.
Sandoval 2017	Computerised problem solving therapy	No treatment	NA	NA	NA	Inclusion criteria: aged at least 18 years; met DSM-IV-TR criteria for a primary diagnosis of MDD or dysthymic disorder (assessed with MINI); PHQ-9 score of at least 10; able to write and speak English according to the Rapid Estimate of Adult Literacy in Medicine test (REALM). Exclusion criteria: diagnosis of MDD or dysthymic disorder secondary to any other diagnosis, such as an anxiety disorder …	45	US	7	28.7 (9.2)	62	BDI-II	21.86	4.15	High risk	Unclear risk	High risk	Unclear risk	Low risk	High risk	High risk	Sandoval LR, Buckey JC, Ainslie R, Tombari M, Stone W, Hegel MT. Randomized controlled trial of a computerized interactive media-based problem solving treatment for depression. Behavior therapy. 2017 May 1;48(3):413-25.
Schuster 2017	Psychoeducational group programme	Waitlist	NA	NA	NA	Inclusion criteria: aged 18-65 years; living in the area of Salzburg (Austria); familiar with the use of computers and had home access to the internet. Exclusion criteria: receiving psychotherapy or counselling; history of suicide attempts or current tendency toward self-harm; current alcohol or drug addiction; severe psychiatric condition, such as psychotic disorders, or bipolar disorder that co…	47	Austria	10	45.9 (11.9)	68	CES-D	22.78	6.43	Low risk	Unclear risk	High risk	Unclear risk	Low risk	Unclear risk	Low risk	Schuster R, Leitner I, Carlbring P, Laireiter AR. Exploring blended group interventions for depression: Randomised controlled feasibility study of a blended computer-and multimedia-supported psychoeducational group intervention for adults with depressive symptoms. Internet Interventions. 2017 Jun 1;8:63-71.
Seligman 2006_study 1	Positive psychotherapy (PPT) group	No treatment	NA	NA	NA	Inclusion criteria: students at the participating university; BDI-II score of 10-24. Exclusion criteria: None	40	US	6	NR	43	BDI-II	14.3	5.65	High risk	Unclear risk	High risk	Unclear risk	High risk	Unclear risk	Low risk	Seligman ME, Rashid T, Parks AC. Positive psychotherapy. American psychologist. 2006 Nov;61(8):774.
Sheeber 2012	Computerised Coping with Depression course with support	TAU	NA	NA	NA	Inclusion criteria: mothers of children enrolled in Head Start classrooms; CES-D score of at least 21; able to comprehend spoken English. Exclusion criteria: not reported	70	US	14	31.0 (6.3)	100	BDI-II	25.8	9.35	Low risk	Low risk	High risk	Unclear risk	Low risk	High risk	Low risk	Sheeber LB, Seeley JR, Feil EG, Davis B, Sorensen E, Kosty DB, Lewinsohn PM. Development and pilot evaluation of an Internet-facilitated cognitive-behavioral intervention for maternal depression. Journal of consulting and clinical psychology. 2012 Oct;80(5):739.
Sheeber 2017	Computerised-CBT (CCBT) with support	No treatment	NA	NA	NA	Inclusion criteria: low-income mothers of preschool aged children; met criteria for major or minor depressive disorder as assessed with PHQ-8; able to comprehend spoken English. Exclusion criteria: not reported	266	US	16	31.8 (7.3)	100	HAMD	13.51	7.76	Unclear risk	Low risk	High risk	Low risk	High risk	Unclear risk	Low risk	Sheeber LB, Feil EG, Seeley JR, Leve C, Gau JM, Davis B, Sorensen E, Allan S. Mom-net: Evaluation of an internet-facilitated cognitive behavioral intervention for low-income depressed mothers. Journal of consulting and clinical psychology. 2017 Apr;85(4):355.
Sims 2006	Supervised high intensity exercise individual	No treatment	NA	NA	NA	Inclusion criteria: primary care patients aged at least 65 years; GDS score of at least 11. Exclusion criteria: assessed as being unsuitable for exercise according to the Physical Activity Readiness Questionnaire (PARQ); alcohol or drug related depression; depression with psychotic features; schizophrenia; bipolar disorder; other psychiatric diagnoses; suicidal ideation; dementia; terminally ill;…	37	Australia	10	74.3 (5.9)	66	CES-D	17.96	6.39	Unclear risk	Unclear risk	High risk	Unclear risk	Low risk	Unclear risk	Low risk	Sims J, Hill K, Davidson S, Gunn J, Huang N. Exploring the feasibility of a community-based strength training program for older people with depressive symptoms and its impact on depressive symptoms. BMC geriatrics. 2006 Dec;6(1):1-8.
Singh 1997a/1997b	Supervised high intensity exercise group	Attention placebo	NA	NA	NA	Inclusion criteria: older adults in the community aged over 60 years; met DSM-IV criteria for a diagnosis of MDD or minor depression or dysthymia; BDI score>12. Exclusion criteria: met DSM-IV criteria for dementia; Folstein Mini-Mental State score <23; unstable diseases; bipolar disorder; active psychosis; suicidal plans; currently seeing a psychiatrist; received antidepressant drugs within the l…	32	US	10	70.9 (2.0)	63	HAMD	11.88	5.88	Low risk	Unclear risk	High risk	Low risk	Low risk	Unclear risk	Low risk	Singh NA, Clements KM, Fiatarone MA. A randomized controlled trial of progressive resistance training in depressed elders. The Journals of Gerontology Series A: Biological Sciences and Medical Sciences. 1997 Jan 1;52(1):M27-35. Singh NA, Clements KM, Fiatarone MA. A randomized controlled trial of the effect of exercise on sleep. Sleep. 1997 Feb 1;20(2):95-101.
Smith 2018	Computerised cognitive bias modification	Attention placebo	NA	NA	NA	Inclusion criteria: psychology undergraduate students at a participating university; met DSN-IV criteria for a current major depressive episode (assessed with MINI); PHQ-9 score of at least 10, and impairment score of at least 2. Exclusion criteria: presence of unmedicated bipolar disorders; psychotic symptoms; imminent risk for suicide	40	US	4	19.3 (SD NR)	83	BDI-II	29.35	7.83	High risk	Unclear risk	Unclear risk	Unclear risk	Low risk	Unclear risk	High risk	Smith HL, Dillon KH, Cougle JR. Modification of hostile interpretation bias in depression: A randomized controlled trial. Behavior Therapy. 2018 Mar 1;49(2):198-211.
Spek 2007/2008a	Computerised Coping with Depression course	Coping with Depression course (group)	Waitlist	NA	NA	Inclusion criteria: aged 50-75 years; Edinburgh Depression Scale (EDS) score>12; access to the internet and ability to use the internet. Exclusion criteria: met DSM-IV criteria for a diagnosis of depression; any psychiatric disorder in immediate need of treatment; suicidal ideation	301	Netherlands	10	55 (4.6)	64	BDI-II	18.4	8.48	Low risk	Low risk	High risk	Unclear risk	Low risk	Unclear risk	Low risk	Spek V, Nyklíček I, Smits N, Cuijpers PI, Riper H, Keyzer J, Pop V. Internet-based cognitive behavioural therapy for subthreshold depression in people over 50 years old: a randomized controlled clinical trial. Psychological medicine. 2007 Dec;37(12):1797-806. Spek V, Cuijpers P, Nyklíček I, Smits N, Riper H, Keyzer J, Pop V. One-year follow-up results of a randomized controlled clinical trial on …
Spek 2008b	Computerised Coping with Depression course	Coping with Depression course (group)	NA	NA	NA	Inclusion criteria: residents of Eindhoven born between 1949 and 1955; Edinburgh Depression Scale (EDS) score >12; not enough symptoms to meet the DSM-IV criteria of major depression; access to the internet and able to use the internet. Exclusion criteria: recently diagnosed comorbid psychiatric disorder; suicidal ideation as assessed by the CIDI	201	Netherlands	10	54.5 (4.5)	66	BDI-II	18.42	8.16	High risk	Low risk	High risk	Unclear risk	Unclear risk	Unclear risk	Low risk	Spek V, Nyklíček I, Cuijpers P, Pop V. Predictors of outcome of group and internet-based cognitive behavior therapy. Journal of affective disorders. 2008 Jan 1;105(1-3):137-45.
Sreevani 2013	Body-mind-spirit group + any AD	Any AD	NA	NA	NA	Inclusion criteria: outpatients aged 20-40 years; met ICD-10 criteria for a diagnosis of depressive disorder; able to converse, read, and write in one of India’s regional languages or English; prescribed antidepressant treatment by the treating psychiatrist; began antidepressant treatment during the immediately preceding 1-week period. Exclusion criteria: psychotic symptoms; cancer; severe life-t…	30	India	4	28.0 (7.9)	60	BDI-II	27.17	9.66	Low risk	Unclear risk	High risk	Unclear risk	Low risk	Unclear risk	Unclear risk	Sreevani R, Reddemma K, Chan CL, Leung PP, Wong V, Chan CH. Effectiveness of integrated body–mind–spirit group intervention on the well-being of Indian patients with depression: A pilot study. Journal of Nursing Research. 2013 Sep 1;21(3):179-86.
Stiles-Shields 2019	Computerised behavioural activation	Waitlist	NA	NA	NA	Inclusion criteria: aged at least 18 years; PHQ-9 score of at least 10; QIDS score of at least 11; able to read and speak English; owner of an Android phone. Exclusion criteria: visual, hearing, voice, or motor impairment; diagnosed with a comorbid diagnosis for which participation in this trial was either inappropriate or dangerous (e.g., psychotic, bipolar, or dissociative disorders, substance …	20	US	6	NR	NR	PHQ-9	15.65	4.6	Low risk	Low risk	High risk	Unclear risk	Low risk	Unclear risk	Unclear risk	Stiles-Shields C, Montague E, Kwasny MJ, Mohr DC. Behavioral and cognitive intervention strategies delivered via coached apps for depression: Pilot trial. Psychological services. 2019 May;16(2):233.
Streeter 2017/Scott 2019	Yoga group	Yoga group	NA	NA	NA	Inclusion criteria: aged 18-55 years (upper limit changed to 65 years); met DSM-IV criteria for a diagnosis of MDD (assessed with SCID); BDI-II score of 14-28 (upper limit of 28 removed). Exclusion criteria: treatment with antidepressants, benzodiazepines, or mood stabilizers prior to screening (changed to subjects taking a stable dose [no change in the amount] of antidepressants for at least 3 m…	32	US	12	36.6 (12.9)	83	BDI-II	26.15	7.42	Low risk	Low risk	High risk	Unclear risk	Low risk	Unclear risk	High risk	Streeter CC, Gerbarg PL, Whitfield TH, Owen L, Johnston J, Silveri MM, Gensler M, Faulkner CL, Mann C, Wixted M, Hernon AM. Treatment of major depressive disorder with Iyengar yoga and coherent breathing: a randomized controlled dosing study. The Journal of Alternative and Complementary Medicine. 2017 Mar 1;23(3):201-7. Scott TM, Gerbarg PL, Silveri MM, Nielsen GH, Owen L, Nyer M, Brown RP, Stree…
Strom 2013	Computerised exercise promotion with support	Waitlist	NA	NA	NA	Inclusion criteria: met DSM-IV criteria for a diagnosis of mild to moderate MDD (assessed with SCID-I-CV); sedentary lifestyle. Exclusion criteria: severe depressive symptoms; dysthymia as a primary diagnosis; elevated suicide risk; high levels of physical activity ; recent changes in medication; somatic illness making physical exercise inappropriate	48	Sweden	9	49.2 (10.7)	83	BDI-II	27.59	8.2	Low risk	Low risk	High risk	Unclear risk	Low risk	Low risk	Low risk	Ström M, Uckelstam CJ, Andersson G, Hassmén P, Umefjord G, Carlbring P. Internet-delivered therapist-guided physical activity for mild to moderate depression: a randomized controlled trial. PeerJ. 2013 Oct 3;1:e178.
Taghvaienia 2020	Positive psychotherapy (PPT) group	No treatment	NA	NA	NA	Inclusion criteria: female retiring teachers aged 55-80 years; BDI-II score <26. Exclusion criteria: receiving antidepressants; met diagnostic criteria for neurocognitive disorders such as Alzheimer or dementia; practicing PPT before participating in this study; non-attendance of sessions	55	Iran	10	62.6 (12.7)	100	BDI-II	19.22	8.78	Unclear risk	Unclear risk	High risk	Unclear risk	Low risk	Unclear risk	Low risk	Taghvaienia A, Alamdari N. Effect of positive psychotherapy on psychological well-being, happiness, life expectancy and depression among retired teachers with depression: a randomized controlled trial. Community mental health journal. 2020 Feb;56:229-37.
Tan 1994	Lofepramine	Pill placebo	NA	NA	NA	Inclusion criteria: inpatients aged over 65 years; GDS score of at least 15. Exclusion criteria: impaired cognitive function (Abbreviated Mental Test [AMT] score of 7 or less); dementia; life-threatening illness; receiving antidepressants; any specific medical contraindications such as history of dysrhythmias, urinary retention, glaucoma, or previous allergies; suicidality	63	UK	4	80.0 (7.0)	66	MADRS	17.39	6.41	High risk	Unclear risk	Low risk	Unclear risk	Unclear risk	High risk	High risk	Tan RS, Barlow RJ, Abel C, Reddy S, Palmer AJ, Fletcher AE, Nicholl CG, Pitt BM, Bulpitt CJ. The effect of low dose lofepramine in depressed elderly patients in general medical wards. British journal of clinical pharmacology. 1994 Apr;37(4):321-4.
Taylor 2017	Behavioural activation (BA) individual	Waitlist	NA	NA	NA	Inclusion criteria: adults aged 18-55 years seeking treatment for depression and/or anxiety; PHQ-9 score of at least 10 or Overall Anxiety Severity and Impairment Scale (OASIS) score of at least 10. Exclusion criteria: received psychotropic medications in the past 6 weeks; concurrent psychotherapy, or empirically supported treatments for anxiety or depression (e.g. CBT in the past 6 weeks); curre…	29	US	10	29.5 (11.9)	61	PHQ-9	12.5	5.44	High risk	Unclear risk	High risk	Unclear risk	Low risk	Low risk	Low risk	Taylor CT, Lyubomirsky S, Stein MB. Upregulating the positive affect system in anxiety and depression: Outcomes of a positive activity intervention. Depression and anxiety. 2017 Mar;34(3):267-80.
Tighe 2017	Computerised third-wave cognitive therapy	Waitlist	NA	NA	NA	Inclusion criteria: aged 18-35 years; PHQ-9 score >10; Kessler Psychological Distress Scale (K10) score of at least 25; suicidal thoughts in the previous 2 weeks. Exclusion criteria: active suicidal intent; lifetime schizophrenia or psychosis	61	Australia	6	26.3 (8.1)	64	PHQ-9	15.15	4.18	Low risk	High risk	High risk	Unclear risk	Low risk	Low risk	Low risk	Tighe J, Shand F, Ridani R, Mackinnon A, De La Mata N, Christensen H. Ibobbly mobile health intervention for suicide prevention in Australian Indigenous youth: a pilot randomised controlled trial. BMJ open. 2017 Jan 1;7(1):e013518.
Tol 2020	Third-wave cognitive therapy CD with support	No treatment	NA	NA	NA	Inclusion criteria: women in refugee settlement; Kessler 6 (K6) score of at least 5; Juba Arabic-speaking. Exclusion criteria: imminent risk of suicide (assessed with structured questionnaire); observable signs of severe mental disorder (e.g. psychosis)	694	Uganda	5	30.9 (10.9)	100	PHQ-9	15.1	4.75	High risk	Low risk	High risk	Unclear risk	Low risk	Unclear risk	Low risk	Tol WA, Leku MR, Lakin DP, Carswell K, Augustinavicius J, Adaku A, Au TM, Brown FL, Bryant RA, Garcia-Moreno C, Musci RJ. Guided self-help to reduce psychological distress in South Sudanese female refugees in Uganda: a cluster randomised trial. The Lancet Global Health. 2020 Feb 1;8(2):e254-63.
Van Schaik 2006	Interpersonal psychotherapy (IPT) individual	TAU	NA	NA	NA	Inclusion criteria: primary care patients aged at least 55 years; met criteria for a diagnosis of depressive disorder (assessed with PRIME-MD); GDS score of at least 5. Exclusion criteria: receiving treatment for depression; insufficient understanding of the Dutch language; severe cognitive impairment (Mini-Mental State Examination score<18)	143	Netherlands	26	67.9 (8.7)	69	MADRS	19.35	8.24	Low risk	Low risk	High risk	Unclear risk	Low risk	Unclear risk	Low risk	Van Schaik A, Van Marwijk H, Adèr H, Van Dyck R, De Haan M, Penninx B, Van Der Kooij K, Van Hout H, Beekman A. Interpersonal psychotherapy for elderly patients in primary care. The American Journal of Geriatric Psychiatry. 2006 Sep 1;14(9):777-86.
Van Straten 2008	Computerised problem solving therapy	Waitlist	NA	NA	NA	Inclusion criteria: respondents to advertisements about internet self-help treatment for symptoms of depression, anxiety, and work-related stress. No further inclusion/exclusion criteria applied	213	Netherlands	4	45.2 (10.6)	71	CES-D	29.9	9.13	High risk	Low risk	High risk	Unclear risk	Unclear risk	High risk	Low risk	van Straten A, Cuijpers P, Smits N. Effectiveness of a web-based self-help intervention for symptoms of depression, anxiety, and stress: randomized controlled trial. Journal of medical Internet research. 2008 Mar 25;10(1):e7.
Vazquez 2012	CBT group (under 15 sessions)	Progressive muscle relaxation group	NA	NA	NA	Inclusion criteria: university students; CES-D score of at least 16. Exclusion criteria: lifetime diagnosis of a major depressive episode; participating in other psychological or medical studies; intended to move their residence elsewhere within the next 9 months; satisfied the criteria for other Axis I disorders that might interfere with fulfilment of the objectives of the study (dysthymia, bipo…	133	Spain	8	23.3 (4.5)	82	CES-D	25.3	7.9	Unclear risk	Low risk	High risk	Unclear risk	Low risk	High risk	Low risk	Vázquez FL, Torres A, Blanco V, Díaz O, Otero P, Hermida E. Comparison of relaxation training with a cognitive-behavioural intervention for indicated prevention of depression in university students: a randomized controlled trial. Journal of psychiatric research. 2012 Nov 1;46(11):1456-63.
Vazquez 2013/Otero 2015/Lopez 2020	Problem solving group	TAU	NA	NA	NA	Inclusion criteria: nonprofessional female caregivers; CES-D score of at least 16. Exclusion criteria: history of major depression; received psychological or psychopharmacological treatment in the last 2 months; other disorders (that could confuse results); psychological or medical conditions requiring immediate intervention or preventing participation; participating in another study; cared-for r…	173	Spain	5	53.9 (9.2)	100	CES-D	23.8	7.2	Unclear risk	Low risk	High risk	Unclear risk	Low risk	Unclear risk	Low risk	Vázquez FL, Otero PO, García EH, Seoane VB, Fernández OD. A brief problem-solving indicated-prevention intervention for prevention of depression in nonprofessional caregivers. Psicothema. 2013 Dec 31:87-92. Otero P, Smit F, Cuijpers P, Torres A, Blanco V, Vázquez FL. Long-term efficacy of indicated prevention of depression in non-professional caregivers: randomized controlled trial. Psychological…
Vazquez 2016	CBT group (under 15 sessions)	TAU	NA	NA	NA	Inclusion criteria: female primary caregiver of a dependent family member; CES-D score of at least 16. Exclusion criteria: lifetime or current DSM-IV major depressive episode; received psychiatric or psychological treatment in the last 2 months; met criteria for other axis I disorders that might interfere with participation in the study (e.g. bipolar disorder I and II or psychotic disorders); psy…	170	Spain	5	55.1 (9.0)	100	CES-D	23.3	6.4	Unclear risk	Low risk	High risk	Unclear risk	Low risk	Unclear risk	Low risk	Vázquez FL, Torres Á, Blanco V, Otero P, Díaz O, Ferraces MJ. Long-term follow-up of a randomized clinical trial assessing the efficacy of a brief cognitive-behavioral depression prevention intervention for caregivers with elevated depressive symptoms. The American Journal of Geriatric Psychiatry. 2016 Jun 1;24(6):421-32.
Vazquez 2020	CBT group (under 15 sessions)	Behavioural activation (BA) group	TAU	NA	NA	Inclusion criteria: primary non-professional caregiver; CES-D score of at least 16; telephone-owner. Exclusion criteria: history of major depression; met diagnostic criteria for a major depressive episode; psychiatric or psychological treatment in the previous 2 months; other disorders that could act as confounding variables (e.g. dysthymia, bipolar disorders I and II, cyclothymia, anorexia, psyc…	219	Spain	5	54.0 (10.8)	91	CES-D	22.72	7.14	Low risk	Low risk	High risk	Unclear risk	Low risk	Low risk	Low risk	Vázquez FL, López L, Torres ÁJ, Otero P, Blanco V, Díaz O, Páramo M. Analysis of the components of a cognitive-behavioral intervention for the prevention of depression administered via conference call to nonprofessional caregivers: A randomized controlled trial. International journal of environmental research and public health. 2020 Mar;17(6):2067.
Wagner 2014	Computerised-CBT (CCBT) with support	CBT individual (under 15 sessions)	NA	NA	NA	Inclusion criteria: aged at least 18 years; BDI-II score of at least 12; internet access. Exclusion criteria: receiving treatment; current substance abuse or dependence; had been on antidepressant medication for less than 4 weeks; not fluent in German; high risk of suicide; psychotic symptoms; post-traumatic stress disorder, anxiety, phobia or bipolar disorder	62	Switzerland	8	38.0 (11.3)	64	BDI-II	23.18	6.82	High risk	Unclear risk	High risk	Unclear risk	Low risk	Low risk	Low risk	Wagner B, Horn AB, Maercker A. Internet-based versus face-to-face cognitive-behavioral intervention for depression: a randomized controlled non-inferiority trial. Journal of affective disorders. 2014 Jan 1;152:113-21.
Warmerdam 2008	Computerised Coping with Depression course	Computerised problem solving therapy	Waitlist	NA	NA	Inclusion criteria: adults aged at least 18 years; CES-D score of at least 16; sufficient knowledge of the Dutch language; access to the internet; having an email address. Exclusion criteria: None	263	Netherlands	8	45 (12.1)	71	CES-D	31.7	7.5	Low risk	Low risk	High risk	Unclear risk	High risk	Unclear risk	Low risk	Warmerdam L, van Straten A, Twisk J, Riper H, Cuijpers P. Internet-based treatment for adults with depressive symptoms: randomized controlled trial. Journal of medical Internet research. 2008 Nov 20;10(4):e1094.
Watkins 2009	Cognitive bias modification with support	Attention placebo	Waitlist	NA	NA	Inclusion criteria: met criteria for dysphoria (defined as BDI-II score >14). Exclusion criteria: reported a recent change in treatment for depression; met diagnostic criteria for bipolar disorder or psychosis; actively suicidal; referred back to GP for more appropriate care	76	UK	1	35.0 (14.8)	65	HAMD	12.57	6.13	Unclear risk	Unclear risk	High risk	Unclear risk	High risk	Unclear risk	Low risk	Watkins ER, Baeyens CB, Read R. Concreteness training reduces dysphoria: proof-of-principle for repeated cognitive bias modification in depression. Journal of abnormal psychology. 2009 Feb;118(1):55.
Woolery 2004	Yoga group	No treatment	NA	NA	NA	Inclusion criteria: BDI score of 10-15; no current psychiatric diagnosis. Exclusion criteria: receiving any treatment for any psychiatric condition; practicing yoga or other form of complementary/alternative medicine; medical contraindications to exercise; suicidal; smoker; current problems with alcohol or substance abuse	28	US	5	21.5 (3.2)	79	BDI	12.37	4.37	Unclear risk	Unclear risk	High risk	Unclear risk	Low risk	Unclear risk	Low risk	Woolery A, Myers H, Stemliebm B, Zeltzer L. A yoga intervention for young adults with elevated symptoms of depression. Alternative Therapies in Health & Medicine. 2004 Mar 1;10(2).
Yang 2015	Computerised attentional bias modification	Attention placebo	No treatment	NA	NA	Inclusion criteria: second year undergraduates; BDI-II score of at least 14. Exclusion criteria: met DSM-IV criteria for a current episode of MDD (assessed with SCID); bipolar disorder, schizophrenia or organic mental disorder; any concurrent psychotherapy; any concurrent psychotropic medication	77	China	2	19.5 (1.1)	71	BDI-II	17.82	4.32	Low risk	Unclear risk	Unclear risk	Unclear risk	Low risk	High risk	Low risk	Yang W, Ding Z, Dai T, Peng F, Zhang JX. Attention bias modification training in individuals with depressive symptoms: A randomized controlled trial. Journal of behavior therapy and experimental psychiatry. 2015 Dec 1;49:101-11.
Yang 2018	Behavioural activation (BA) group	No treatment	NA	NA	NA	Inclusion criteria: first year college students; met DSM-IV/ICD-10 criteria for a diagnosis of a depressive disorder (assessed with MINI); Self-rating Depression Scale (SDS) score of at least 50. Exclusion criteria: acutely suicidal or attempted suicide in the previous 2 months; bipolar disorder; psychotic symptoms; cognitively impaired; receiving psychotropic or psychological intervention	74	China	8	18.5 (1.0)	60	BDI-II	22.12	5.63	Low risk	Unclear risk	High risk	Unclear risk	Low risk	Unclear risk	Low risk	Yang X, Zhao J, Chen Y, Zu S, Zhao J. Comprehensive self-control training benefits depressed college students: A six-month randomized controlled intervention trial. Journal of affective disorders. 2018 Jan 15;226:251-60.
Yokoyama 2018	Behavioural activation (BA) individual	No treatment	NA	NA	NA	Inclusion criteria: university students aged 18–19 years; BDI-II score of at least 10. Exclusion criteria: met diagnostic criteria for major depressive episode within the past year; lifetime history of bipolar disorder; received psychopharmacological or psychological treatment within the past year; high risk of suicide	40	Japan	5	18.2 (0.4)	33	BDI-II	15.4	3.96	Unclear risk	Unclear risk	High risk	Unclear risk	Unclear risk	High risk	Low risk	Yokoyama S, Okamoto Y, Takagaki K, Okada G, Takamura M, Mori A, Shiota S, Ichikawa N, Jinnin R, Yamawaki S. Effects of behavioral activation on default mode network connectivity in subthreshold depression: A preliminary resting-state fMRI study. Journal of Affective Disorders. 2018 Feb 1;227:156-63.
Zemestani 2016	Behavioural activation (BA) group	Third-wave cognitive therapy group	Waitlist	NA	NA	Inclusion criteria: university students; met DSM-IV criteria for a diagnosis of MDD (assessed with SCID-I); BDI-II score >19. Exclusion criteria: lifetime or current bipolar I or II disorder, schizophrenia, delusional disorder, brain injuries, obsessive-compulsive disorder (OCD), post-traumatic stress disorder (PTSD), or Axis II disorders (assessed with SCID-II); alcohol or drug abuse or dependen…	45	NR	8	24.2 (SD NR)	56	BDI-II	29.14	3.33	Unclear risk	Unclear risk	High risk	Unclear risk	Low risk	Unclear risk	Low risk	Zemestani M, Davoodi I, Honarmand MM, Zargar Y, Ottaviani C. Comparative effects of group metacognitive therapy versus behavioural activation in moderately depressed students. Journal of Mental Health. 2016 Nov 1;25(6):479-85.
Zemestani 2017	CBT group (under 15 sessions)	Waitlist	NA	NA	NA	Inclusion criteria: university students; met DSM-IV criteria for a diagnosis of a mood disorder (assessed with SCID); BDI-II score of at least 19; BAI score of at least 19. Exclusion criteria: lifetime or current bipolar disorder I or II, or Axis II disorders; alcohol or drug abuse or dependence within the past 6 months; imminent risk of suicide or homicide; a medical condition underlying depress…	44	NR	14	22.8 (3.6)	67	BDI-II	26.21	3.21	Unclear risk	Unclear risk	High risk	Unclear risk	Low risk	Unclear risk	Low risk	Zemestani M, Imani M, Ottaviani C. A preliminary investigation on the effectiveness of unified and transdiagnostic cognitive behavior therapy for patients with comorbid depression and anxiety. International Journal of Cognitive Therapy. 2017 Jun;10(2):175-85.
Zhang 2016	CBT group (under 15 sessions) + any AD	Any AD	NA	NA	NA	Inclusion criteria: psychiatric outpatients aged 18-65 years; met ICD-10 criteria for a diagnosis of unipolar depression (assessed with CIDI); HAMD score of 7-17; at least 9 years of formal education. Exclusion criteria: brain disease; other psychiatric disorders; substance abuse; personality disorders; severe suicidal thoughts or behaviours; severe somatic illnesses; participation in other clini…	70	China	12	51.7 (16.7)	71	HAMD	9.81	3.15	High risk	Unclear risk	High risk	Low risk	Low risk	High risk	Low risk	Zhang B, Xuefan DI, Weihong LU, Jing ZH, Qinyu LV, Zhenghui YI, Zhang S, Yindi CH. Effect of group cognitive-behavioral therapy on the quality of life and social functioning of patients with mild depression. Shanghai Archives of Psychiatry. 2016 Feb 2;28(1):18.

## Sheet: MS depression-included studies
Study ID	Arm 1 intervention	Arm 2 intervention	Arm 3 intervention	Arm 4 intervention	Arm 5 intervention	Inclusion/Exclusion criteria	N randomised	Country	Duration (weeks)	Mean age (SD)	Sex (% female)	Baseline depression scale	Mean baseline depression score	SD of baseline depression score	Random sequence generation (selection bias)	Allocation concealment (selection bias)	Blinding of participants and personnel (performance bias)	Blinding of outcome assessment (detection bias)	Incomplete outcome data (attrition bias)	Selective reporting (reporting bias)	Other bias	Full reference
003-008 (FDA)	Mirtazapine	Mirtazapine	Pill placebo	NA	NA	Inclusion criteria (unpublished, extracted from Cipriani 2018): met DSM-III criteria for MDD. No further inclusion/exclusion criteria can be extracted	90	US	6	39 (SD NR)	65	HAMD	25.77	NR	Unclear risk	Unclear risk	Low risk	Unclear risk	Unclear risk	Unclear risk	High risk	http://digitalcommons.ohsu.edu/fdadrug/20/
003-042	Mirtazapine	Mirtazapine	Mirtazapine	Pill placebo	NA	Inclusion criteria (unpublished, extracted from Cipriani 2018): met DSM-IV diagnosis for MDD. No further inclusion/exclusion criteria can be extracted	280	US	8	41.0 (11.2)	63	HAMD	25.23	NR	Unclear risk	Unclear risk	Low risk	Unclear risk	Low risk	Unclear risk	High risk	http://digitalcommons.ohsu.edu/fdadrug/20/
003-048	Mirtazapine	Fluoxetine	Pill placebo	NA	NA	Inclusion criteria (unpublished, extracted from Cipriani 2018): met DSM-IV diagnosis for MDD. No further inclusion/exclusion criteria can be extracted	492	US	8	41.0 (11.8)	59	HAMD	22.7	NR	Unclear risk	Unclear risk	Low risk	Unclear risk	Low risk	High risk	High risk	http://digitalcommons.ohsu.edu/fdadrug/20/
29060 07 001	Paroxetine	Amitriptyline	Pill placebo	NA	NA	Inclusion criteria (unpublished, extracted from Cipriani 2018): met DSM-III diagnosis for MDD. No further inclusion/exclusion criteria can be extracted	38	US	6	43.2 (SD NR)	58	HAMD	29.73	NR	Unclear risk	Unclear risk	Low risk	Unclear risk	Low risk	Unclear risk	High risk	http://www.gsk-clinicalstudyregister.com/study/29060/07/001#rs
29060/299	Paroxetine	Amitriptyline	NA	NA	NA	Inclusion criteria (unpublished, extracted from Cipriani 2018): met ICD-10 criteria for depression. No further inclusion/exclusion criteria can be extracted	217	Europe	8	40.4 (12.6)	NR	HAMD	27.84	NR	Unclear risk	Unclear risk	Low risk	Unclear risk	Low risk	Unclear risk	High risk	https://www.gsk-clinicalstudyregister.com/study/29060/299#rs
29060/356	Paroxetine	Fluoxetine	NA	NA	NA	Inclusion criteria (unpublished, extracted from Cipriani 2018): met DSM-III-R criteria for MDD. No further inclusion/exclusion criteria can be extracted	138	Australia	8	41.4 (1.7)	NR	HAMD	24.2	NR	Unclear risk	Unclear risk	Low risk	Unclear risk	Low risk	Unclear risk	High risk	https://www.gsk-clinicalstudyregister.com/study/29060/356#rs
Aguglia 1993	Sertraline	Fluoxetine	NA	NA	NA	Inclusion criteria: outpatients aged at least 18 years; met DSM-III-R criteria for a diagnosis of a major depressive episode; HAMD score at least 18. Exclusion criteria: depression secondary to other conditions; concomitant renal, cardiac or hepatic illnesses; hypersensitivity to other antidepressants; poor compliance considered likely; high risk of suicide; history of peptic ulcer; HAMD score im…	108	Italy	8	58.2 (16.4)	75	MADRS	33.17	7.84	High risk	Unclear risk	Low risk	Unclear risk	High risk	Unclear risk	High risk	Aguglia E, Casacchia M, Cassano GB, Faravelli C, Ferrari G, Giordano P, Pancheri P, Ravizza L, Trabucchi M, Bolino F, Scarpato A. Double-blind study of the efficacy and safety of sertraline versus fluoxetine in major depression. International Clinical Psychopharmacology. 1993.
Ai 2018	Traditional acupuncture + paroxetine	Paroxetine	NA	NA	NA	Inclusion criteria: adults aged 15-60 years; met DSM-5 criteria for a diagnosis of MDD; stable vital signs; duration of current episode 4 weeks to 1 year. Exclusion criteria: significant mental disorders; considered capable of dangerous acts; head trauma or infected skin lesion in the topical area; fatal heart, liver or kidney diseases; history of acupuncture or paroxetine allergy; fainting durin…	100	China	6	20.2 (3.5)	55	HAMD	31.81	5.31	Low risk	Unclear risk	High risk	Low risk	Low risk	Unclear risk	Low risk	Ai CQ, Wang QB, Wang X, Wang Y, Chen SM, Chen X. Therapeutic observation of cranial suture acupuncture in treating depression. Journal of Acupuncture and Tuina Science. 2018 Jun 1;16(3):161-6.
Akhondzadeh 2003	Nortriptyline	Fluoxetine	NA	NA	NA	Inclusion criteria: outpatients aged 19-54 years; met DSM-IV criteria for diagnosis of MDD (assessed with SCID); HAMD score of at least 20. Exclusion criteria: any other primary psychiatric disease; current or history of bipolar disorder; receiving psychoactive drugs such as anxiolytic, Monoamine Oxidase Inhibitors (MAOIs) or tryptophan; organic brain disorders including epilepsy; displaying suic…	48	Iran	6	35.8 (9.4)	40	NR	NR	NR	Unclear risk	Unclear risk	Low risk	Unclear risk	Unclear risk	Unclear risk	Unclear risk	Akhondzadeh S, Faraji H, Sadeghi M, Afkham K, Fakhrzadeh H, Kamalipour A. Double‐blind comparison of fluoxetine and nortriptyline in the treatment of moderate to severe major depression. Journal of clinical pharmacy and therapeutics. 2003 Oct;28(5):379-84.
Alavi 2016	Computerised-CBT (CCBT) with support	No treatment	NA	NA	NA	Inclusion criteria: BDI score >18; of Iranian nationality (even if living outside Iran); access to the Internet. Exclusion criteria: receiving any type of depression treatment; suicidal ideation	93	Iran	12	NR	NR	BDI	25.09	5.61	Unclear risk	Unclear risk	High risk	Unclear risk	Low risk	High risk	Low risk	Alavi N, Hirji A, Sutton C, Naeem F. Online CBT is effective in overcoming cultural and language barriers in patients with depression. Journal of Psychiatric Practice. 2016 Jan 1;22(1):2-8.
Albornoz 2011	Music therapy group	No treatment	NA	NA	NA	Inclusion criteria: BDI score> 10 and HAMD score>7; recently admitted to the treatment programme for substance abuse for an addiction problem (including alcohol and addiction/abuse of psychotropic/pharmacological substances). Exclusion criteria: receiving medication for depression; unable to communicate (aphasia); diagnosed with mental retardation and incapable of symbolic thinking; hearing losses	24	Venezuela	12	NR	0	HAMD	19.58	6.23	Unclear risk	Low risk	High risk	Unclear risk	Low risk	Unclear risk	Unclear risk	Albornoz Y. The effects of group improvisational music therapy on depression in adolescents and adults with substance abuse: a randomized controlled trial. Nordic Journal of Music Therapy. 2011 Oct 1;20(3):208-24.
Alexopoulos 2003b	Problem solving individual	Non-directive/supportive/person-centred counselling	NA	NA	NA	Inclusion criteria: adults aged at least 65 years; met DSM-IV criteria for a diagnosis of MDD (assessed with SCID); HAMD score of at least 18; Stroop Response Inhibition score below 26; Mattis Dementia Rating Scale-Initiation/Perseveration Domain (DRS-IP) score below 34. Exclusion criteria: history of other psychiatric disorders (except personality disorders) before the onset of depression; suici…	25	US	12	74.1 (7.3)	52	HAMD	24.65	4.58	Unclear risk	Unclear risk	High risk	Unclear risk	Low risk	Unclear risk	Low risk	Alexopoulos GS, Raue P, Areán P. Problem-solving therapy versus supportive therapy in geriatric major depression with executive dysfunction. The American journal of geriatric psychiatry. 2003 Jan 1;11(1):46-52.
Allard 2004	Venlafaxine	Citalopram	NA	NA	NA	Inclusion criteria: outpatients aged at least 65 years; met DSM-IV criteria for a diagnosis of MDD; MADRS score of at least 20; considered in need of antidepressant therapy. Exclusion criteria: improvement in MADRS score of 20% or more between the pre-study and baseline visits (1 week apart); a Mini Mental Scale (MMS) examination score of at least 24; alcohol or drug abuse; any psychotic disorder…	151	Sweden & Denmark	22	73.0 (5.8)	80	MADRS	27.3	3.6	Unclear risk	Unclear risk	Low risk	Unclear risk	Low risk	Unclear risk	High risk	Allard P, Gram L, Timdahl K, Behnke K, Hanson M, Søgaard J. Efficacy and tolerability of venlafaxine in geriatric outpatients with major depression: a double‐blind, randomised 6‐month comparative trial with citalopram. International journal of geriatric psychiatry. 2004 Dec;19(12):1123-30.
Allen 2006	Traditional acupuncture	Traditional non-specific point acupuncture	Waitlist	NA	NA	Inclusion criteria: adults aged 18-65 years; met DSM-IV criteria for a diagnosis of MDD (assessed with SCID-P); HAMD score of at least 14. Exclusion criteria: dysthymia or chronic MDD (>2 years); seasonal pattern; any other current Axis I diagnosis or any Axis II cluster B disorder; history of psychosis or mania; substance abuse or dependence withhin the past 4 months; any current relevant treatm…	157	US	8	41.2 (11.1)	69	HAMD	22.31	4.66	Low risk	Unclear risk	High risk	Low risk	Low risk	High risk	High risk	Allen JJ, Schnyer RN, Chambers AS, Hitt SK, Moreno FA, Manber R. Acupuncture for depression: a randomized controlled trial. Journal of Clinical Psychiatry. 2006 Nov 1;67(11):1665-73.
Altamura 1989a	Trazodone	Amitriptyline	NA	NA	NA	Inclusion criteria: elderly (age range not specified) inpatients; met DSM-III criteria for major depression; HAMD score>17. Exclusion criteria: not reported	73	Italy	5	65.5 (5.7)	59	HAMD	29.35	7.52	Unclear risk	Unclear risk	Low risk	Unclear risk	Low risk	High risk	Unclear risk	Altamura AC, Mauri MC, Rudas N, Carpiniello B, Montanini R, Perini M, Scapicchio PL, Hadjchristos C, Carucci G, Minervini M, D'Aloise A. Clinical activity and tolerability of trazodone, mianserin, and amitriptyline in elderly subjects with major depression: a controlled multicenter trial. Clinical Neuropharmacology. 1989 Jan 1;12:S25-33.
Alves 1999	Venlafaxine	Fluoxetine	NA	NA	NA	Inclusion criteria: outpatients aged 18-65 years; met DSM-IV criteria for a diagnosis of MDD; HAMD score of at least 20. Exclusion criteria: improvement in HAMD score ≥20% between screening and baseline; women who were pregnant or breastfeeding; women of childbearing potential not using a medically acceptable form of contraception (hormonal, intrauterine device or combination of barrier methods);…	87	Portugal	12	43.7 (12.1)	92	HAMD	27.34	4.54	Low risk	Low risk	Low risk	Unclear risk	Low risk	High risk	High risk	Alves C. Efficacy and tolerability of venlafaxine and fluoxetine in outpatients with major depression. Primary Care Psychiatry. 1999;5:57-63.
Amini 2005	Mirtazapine	Fluoxetine	NA	NA	NA	Inclusion criteria: adult outpatients and inpatients aged 18-60; met DSM-IV criteria for MDD (based on clinical interview); HAMD score of at least 18. Exclusion criteria: history of recent suicide attempt (within 1 month) or suicidal ideation; pregnancy or breastfeeding; lifetime or current diagnosis (DSM-IV) of dysthymic disorder, bipolar disorders, any psychotic disorder, psychotic features, ea…	36	Iran	6	36.3 (10.9)	65	HAMD	25.32	3.78	Unclear risk	Unclear risk	Low risk	Unclear risk	Low risk	High risk	Unclear risk	Amini H, Aghayan S, Jalili SA, Akhondzadeh S, Yahyazadeh O, Pakravan‐Nejad M. Comparison of mirtazapine and fluoxetine in the treatment of major depressive disorder: a double‐blind, randomized trial. Journal of clinical pharmacy and therapeutics. 2005 Apr;30(2):133-8.
Amsterdam 1986	Amitriptyline	Pill placebo	NA	NA	NA	Inclusion criteria: adult outpatients; met RDC for a diagnosis of depression; moderate to severe mixed anxiety/depression syndrome for which an antidepressant medication was the treatment of choice; HAMD score of at least 18; Raskin Depression scale score of at least 9; Covi Anxiety scale score of at least 8. Exclusion criteria: symptoms or a history of schizophrenia; acute mania (or a history of…	109	US	4	41 (12)	33	HAMD	23.96	4.57	Unclear risk	Unclear risk	Low risk	Unclear risk	Low risk	High risk	High risk	Amsterdam JD, Case WG, Csanalosi E, Singer M, Rickels K. A double-blind comparative trial of zimelidine, amitriptyline, and placebo in patients with mixed anxiety and depression. Pharmacopsychiatry. 1986 May;19(03):115-9.
Andreescu 2011	Electroacupuncture	Sham electrostimulation at non-specific points with no current	NA	NA	NA	Inclusion criteria: adults aged 18-80 years; met DSM-IV criteria for a diagnosis of mild or moderate MDD (assessed with SCID); HAMD score of at least 14. Exclusion criteria: severe MDD (as per SCID criteria); acute suicidality; seizure disorder or significant risk factors for a seizure disorder (history of brain trauma, recent stroke, brain tumor); psychosis; bipolar disorder; chronic MDD (as per…	57	US	6	47.5 (12.4)	68	HAMD	18.12	3.46	Unclear risk	Unclear risk	Unclear risk	Low risk	Low risk	Low risk	High risk	Andreescu C, Glick RM, Emeremni CA, Houck PR, Mulsant BH. Acupuncture for the treatment of major depressive disorder: a randomized controlled trial. The Journal of clinical psychiatry. 2011 May 3;72(8):359.
Andreoli 2002/Dubini 1997/Massana 1998_study 1	Fluoxetine	Pill placebo	NA	NA	NA	Inclusion criteria: adults, aged 18-65 years, receiving hospital care or attending outpatient or day hospital clinics; met DSM-III-R diagnostic criteria for major depression (not accompanied by psychotic features); HAMD score of at least 22; current depressive episode lasting 1-4 months. Exclusion criteria: lack of response to at least 2 previous courses of antidepressant therapy given at full do…	255	Brazil, France, Ireland, Italy, Poland, and UK	8	42.2 (11.9)	60	HAMD	27.15	3.6	Unclear risk	Unclear risk	Low risk	Unclear risk	Low risk	Unclear risk	High risk	Andreoli V, Caillard V, Deo RS, Rybakowski JK, Versiani M. Reboxetine, a new noradrenaline selective antidepressant, is at least as effective as fluoxetine in the treatment of depression. Journal of Clinical psychopharmacology. 2002 Aug 1;22(4):393-9. Dubini A, Bosc M, Polin V. Do noradrenaline and serotonin differentially affect social motivation and behaviour?. European neuropsychopharmacology.…
Arean 1993	Problem solving group	Waitlist	NA	NA	NA	Inclusion criteria: adults aged 55-80 years; met RDC for a diagnosis of unipolar, major depressive disorder (assessed with SADS); HAMD score of at least 18; BDI score of at least 20; GDS score of at least 10. Exclusion criteria: diagnosis of bipolar disorder, psychosis, dementia, depression secondary to a physical disorder (e.g. hypothyroidism); borderline or antisocial personality disorder; acti…	48	US	12	66.4 (7.0)	77	HAMD	23.76	5.7	Unclear risk	Unclear risk	High risk	Low risk	High risk	Unclear risk	Unclear risk	Arean PA, Perri MG, Nezu AM, Schein RL, Christopher F, Joseph TX. Comparative effectiveness of social problem-solving therapy and reminiscence therapy as treatments for depression in older adults. Journal of consulting and clinical psychology. 1993 Dec;61(6):1003.
Arean 2010	Problem solving individual	Non-directive/supportive/person-centred counselling	NA	NA	NA	Inclusion criteria: adults aged at least 60 years; met DSM-IV criteria for MDD; HAMD score>20; . Exclusion criteria: receiving treatment with psychotherapy or antidepressants; psychotic depression as indicated on the SCID; a high suicide risk; any axis I disorder other than unipolar major depression and generalized anxiety disorder; antisocial personality disorder; a history of head trauma; demen…	221	US	12	73.0 (7.7)	NR	HAMD	24.3	4.26	Low risk	Unclear risk	High risk	Low risk	Low risk	High risk	Low risk	Areán PA, Raue P, Mackin RS, Kanellopoulos D, McCulloch C, Alexopoulos GS. Problem-solving therapy and supportive therapy in older adults with major depression and executive dysfunction. American Journal of Psychiatry. 2010 Nov;167(11):1391-8.
Arjadi 2018	Computerised behavioural activation with support	Psychoeducational website	NA	NA	NA	Inclusion criteria: aged at least 16 years; met DSM-5 criteria for a diagnosis of MDD or persistent depressive disorder (assessed with SCID-5); PHQ-9 score of at least 10; fluent in Bahasa Indonesia; could use the internet. Exclusion criteria: substance use disorder; lifetime or current manic or hypomanic episodes or psychotic disorder; acute suicidality; being seen at least weekly for psychologi…	313	Indonesia	10	24.5 (5.1)	81	PHQ-9	17.96	5.21	Low risk	Low risk	High risk	Unclear risk	Low risk	Low risk	Low risk	Arjadi R, Nauta MH, Scholte WF, Hollon SD, Chowdhary N, Suryani AO, Uiterwaal CS, Bockting CL. Internet-based behavioural activation with lay counsellor support versus online minimal psychoeducation without support for treatment of depression: a randomised controlled trial in Indonesia. The Lancet Psychiatry. 2018 Sep 1;5(9):707-16.
Arminen 1992	Paroxetine	Imipramine	NA	NA	NA	Inclusion criteria: inpatients; met DSM-III-R criteria for a diagnosis of MDD; HAMD score of at least 18. Exclusion criteria: Not reported	57	Finland	12	NR	54	NR	NR	NR	Unclear risk	Unclear risk	Low risk	Unclear risk	High risk	High risk	High risk	Arminen SL, Ikonen U, Pulkkinen M, Leinonen E, Mahlanen A, Koponen H, Kourula K, Ryyppö J, Korpela V, Lehtonen ML, Vartiainen H. Paroxetine and imipramine: A 12-week, double-blind, multicentre study in hospitalized depressed patients. Nordic Journal of Psychiatry. 1992 Jan 1;46(sup27):27-31.
Ashouri 2013	Third-wave cognitive therapy individual + any AD	CBT individual (15 sessions or over) + any AD	Any AD	NA	NA	Inclusion criteria: outpatients aged 18-50 years; met DSM-IV diagnostic criteria for MDD (assessed using SCID-I/CV); literacy level of at least third grade. Exclusion criteria: receiving psychological therapies in the past 6 months; psychotic symptoms, drug abuse or other psychological disorders (assessed using SCID-I/CV); serious suicidal thoughts; met DSM-IV criteria for personality disorder	33	Iran	NA	32.5 (7.7)	61	BDI-II	35.18	5.55	Unclear risk	Unclear risk	High risk	High risk	Low risk	Unclear risk	Unclear risk	Ashouri A, Atef-Vahid MK, Gharaee B, Rasoulian M. Effectiveness of meta-cognitive and cognitive-behavioral therapy in patients with major depressive disorder. Iranian journal of psychiatry and behavioral sciences. 2013 Dec 30;7(2):24-34.
Ather 1985	Trazodone	Amitriptyline	NA	NA	NA	Inclusion criteria: inpatients or outpatients aged at least 59 years; primary diagnosis of depression (endogenous, reactive or mixed) with or without anxiety; HAMD score of at least 14; considered suitable for treatment with a conventional antidepressant; not been treated with an antidepressant in the past 4 weeks. Exclusion criteria: required any psychotropic treatment, apart from study medicati…	101	UK	6	Median 75/75.5	68	HAMD	22.44	4.96	Unclear risk	Unclear risk	Low risk	Low risk	Low risk	High risk	High risk	Ather SA, Ankier SI, Middleton RS. A double-blind evaluation of trazodone in the treatment of depression in the elderly. The British Journal of Clinical Practice. 1985 May 1;39(5):192-9.
Badyal 2005	Duloxetine	Venlafaxine	NA	NA	NA	Inclusion criteria: adults aged 18-75 years; met DSM-IV criteria for a diagnosis of MDD; HAMD score>18. Exclusion criteria: suicidal tendencies; schizoaffective disorder; bipolar disorder; seizure disorder; alcohol or substance abuse; major hepatic or renal illness or systemic dysfunction; receiving cimetidine, warfarin, tryptophan or MAOIs; history of allergy to duloxetine and venlafaxine; pregn…	26	India	6	42.9 (9.9)	35	HAMD	27.72	2.54	Low risk	Unclear risk	High risk	Unclear risk	Unclear risk	High risk	High risk	Badyal DK, Khosla PP, Deswal RS, Matreja PS. Safety and efficacy of duloxetine versus venlafaxine in major depression in Indian patients. JK Science. 2006;8(4):195-9.
Bakish 1992b	Amitriptyline	Pill placebo	NA	NA	NA	Inclusion criteria: outpatients aged 18-65 years; met DSM-III-R criteria for a major depressive episode; HAMD score of at least 18; weight within 20% of the norm of height. Exclusion criteria: high suicidal risk; depression associated with mood-incongruent psychotic features; manic or acute confusional states; significant organic disease; alcohol or drug abuse; received recent treatment with MAOI…	115	Canada	6	43.0 (9.9)	43	HAMD	22.92	3.48	Unclear risk	Unclear risk	Low risk	Unclear risk	Unclear risk	High risk	High risk	Bakish D, Bradwejn J, Nair N, McClure J, Remick R, Bulger L. A comparison of moclobemide, amitriptyline and placebo in depression: a Canadian multicentre study. Psychopharmacology. 1992 Feb;106:S98-101.
Baldwin 2006b	Escitalopram	Paroxetine	NA	NA	NA	Inclusion criteria: adults aged at least 18 years; met DSM-IV criteria for a diagnosis of MDD; MADRS score of 22-40. Exclusion criteria: other Axis I disorder in the past 6 months; DSM-IV diagnosis of alcohol or drug abuse, schizophrenia/other psychotic disorder, mania or hypomania, eating disorders, obsessive–compulsive disorder, bipolar disorder; learning disability or other cognitive disorder;…	325	6 countries (no further detail reported)	8	45.0 (14.0)	74	MADRS	29.65	4.15	Low risk	Low risk	Low risk	Unclear risk	Low risk	High risk	High risk	Baldwin DS, Cooper JA, Huusom AK, Hindmarch I. A double-blind, randomized, parallel-group, flexible-dose study to evaluate the tolerability, efficacy and effects of treatment discontinuation with escitalopram and paroxetine in patients with major depressive disorder. International clinical psychopharmacology. 2006 May 1;21(3):159-69.
Baldwin 2012	Duloxetine	Pill placebo	NA	NA	NA	Inclusion criteria: inpatients or outpatients aged 18-75 years; met DSM-IV-TR criteria for a primary diagnosis of MDD (assessed with MINI); current major depressive epiosde of at least 3 months duration; MADRS score of at least 26. Exclusion criteria: any current psychiatric disorder other than MDD as defined in the DSM-IV-TR; current or past history of manic or hypomanic episode, schizophrenia o…	309	Australia, Bulgaria, Canada, the Czech Republic, Estonia, Finland, France, Hong Kong, India, the Republic of Korea, Latvia, Lithuania, Malaysia, the Philippines, Romania, Slovakia, Spain, Taiwan, Turkey & Ukraine	8	44.4 (12.3)	68	MADRS	31.55	4.25	Low risk	Low risk	Low risk	High risk	Low risk	Low risk	High risk	Baldwin DS, Loft H, Dragheim M. A randomised, double-blind, placebo controlled, duloxetine-referenced, fixed-dose study of three dosages of Lu AA21004 in acute treatment of major depressive disorder (MDD). European Neuropsychopharmacology. 2012 Jul 1;22(7):482-91.
Balestrieri 1971	Amitriptyline	Imipramine	NA	NA	NA	Inclusion criteria: inpatients aged 16-70 years; considered suitable for treatment with a TCA. Exclusion criteria: clinical signs of schizophrenia; severe organic diseases; alcoholism; organic brain disorder; received ECT during the current depressive episode	91	Italy	3	NR	NR	HAMD	24.18	6.72	Unclear risk	Unclear risk	Low risk	Low risk	Low risk	High risk	Unclear risk	Balestrieri A, Benassi P, Cassano GB, Castrogiovanni P, Catalano A, Colombi A, Conforto C, Del Soldato G, Giberti F, Lucchelli PE, Muratorio A. Clinical comparative evaluation of maprotiline, a new antidepressant drug. International Pharmacopsychiatry. 1971;6:236-48.
Barge-Schaapveld 2002	Imipramine	Pill placebo	NA	NA	NA	Inclusion criteria: outpatients aged 18-65 years; presenting for treatment to their GP; met DSM-III-R/DSM-IV criteria for a diagnosis of MDD; HAMD score of at least 18; CGI score of at least 4. Exclusion criteria: current use of psychotropic medications; major medical disorders	63	Netherlands	6	43.4 (sd NR)	73	HAMD	23.75	3.08	High risk	Unclear risk	Low risk	Unclear risk	Unclear risk	High risk	High risk	Barge-Schaapveld DQ, Nicolson NA. Effects of antidepressant treatment on the quality of daily life: an experience sampling study. Journal of Clinical Psychiatry. 2002 Jun 1;63(6):477-85.
Bascara 1989	Paroxetine	Amitriptyline	NA	NA	NA	Inclusion criteria: met DSM-III criteria for a diagnosis of major depression episode; HAMD score of at least 18. Exclusion criteria: pregnant or breastfeeding women; severe coexisting conditions; alcohol abuse; known intolerance of TCAs	50	Philippines	6	34.0 (SD NR)	52	NR	NR	NR	Unclear risk	Unclear risk	Low risk	Unclear risk	Unclear risk	High risk	High risk	Bascara L. A double-blind study to compare the effectiveness and tolerability of paroxetine and amitryptyline in depressed patients. Acta Neurologica Scandinavica. 1989;350:141-2.
Basterzi 2009	Fluoxetine	Venlafaxine	NA	NA	NA	Inclusion criteria: met DSM-IV criteria for a diagnosis of MDD or recurrent MDD (assessed with SCID). Exclusion criteria: any additional axis I or axis II DSM-IV diagnosis; pregnancy; acute or chronic infections in the past month; autoimmune, allergic, neoplastic or endocrine diseases; other acute physical disorders, including surgery or infarction of the heart or brain in the past 6 months; rece…	43	Turkey	6	31.5 (12.4)	70	HAMD	26.09	4.21	Unclear risk	Unclear risk	Unclear risk	Unclear risk	Low risk	High risk	Low risk	Başterzi AD, Yazici K, Aslan E, Delialioğlu N, Taşdelen B, Acar ŞT, Yazici A. Effects of fluoxetine and venlafaxine on serum brain derived neurotrophic factor levels in depressed patients. Progress in Neuro-Psychopharmacology and Biological Psychiatry. 2009 Mar 17;33(2):281-5.
Bastos 2015	Long-term psychodynamic psychotherapy individual	Fluoxetine	Long-term psychodynamic psychotherapy individual + fluoxetine	NA	NA	Inclusion criteria: outpatients aged 26-34 years; met DSM-IV-TR criteria for MDD or depressive disorder not otherwise specified (assessed with SCID); BDI score 20-35. Exclusion criteria: any other DSM-IV-TR Axis I and II disorder; risk of suicide; receiving psychotropic medication; severe somatic disease; contraindication to treatment with fluoxetine; pregnancy	272	Brazil	104	29.6 (2.3)	62	BDI	26.87	3.77	Unclear risk	Unclear risk	High risk	Unclear risk	Unclear risk	Unclear risk	Unclear risk	Bastos AG, Guimaraes LS, Trentini CM. The efficacy of long-term psychodynamic psychotherapy, fluoxetine and their combination in the outpatient treatment of depression. Psychotherapy Research. 2015 Sep 3;25(5):612-24.
Baune 2018	Paroxetine	Pill placebo	NA	NA	NA	Inclusion criteria: outpatients aged 18-65 years; met DSM-IV-TR criteria for a primary diagnosis of MDD; MADRS score of at least 26; duration of current depressive episode ≥3 months; employed (for at least 50% full-time working hours per week) and in current position for ≥ 3 months. Exclusion criteria: other psychiatric disorder; physical, cognitive, or language impairment considered to compromis…	104	Estonia, Finland, Germany, & Lithuania	8	45.7 (12.0)	64	MADRS	31.54	3.34	Unclear risk	Unclear risk	Low risk	High risk	Low risk	Low risk	High risk	Baune BT, Sluth LB, Olsen CK. The effects of vortioxetine on cognitive performance in working patients with major depressive disorder: a short-term, randomized, double-blind, exploratory study. Journal of affective disorders. 2018 Mar 15;229:421-8.
Beach 1992	CBT individual (15 sessions or over)	Waitlist	NA	NA	NA	Inclusion criteria: females in a heterosexual marriage where both husband and wife describe themselves as being maritally discordant and have significant complaints about the marital relationship; met DSM-III criteria for MDD and/or dysthymic disorder (assessed with SCID); BDI score of at least 14; Dyadic Adjustment Scale (DAS) score ≤100. Exclusion criteria: depression could not be diagnosed due…	30	US	15	NR	100	BDI	28.3	6.2	Unclear risk	Unclear risk	High risk	Unclear risk	Unclear risk	High risk	Low risk	Beach SR, O'Leary KD. Treating depression in the context of marital discord: Outcome and predictors of response of marital therapy versus cognitive therapy. Behavior therapy. 1992 Sep 1;23(4):507-28.
Beasley 1991a	Trazodone	Fluoxetine	NA	NA	NA	Inclusion criteria: outpatients aged at least 18 years; met DSM-III criteria for a diagnosis of a nonpsychotic major depressive episode; duration of current episode ≥4 weeks; HAMD score of at least 20. Exclusion criteria: organic mental disorder, bipolar illness, psychosis or substance abuse active in past year; HAMD improved by ≥20% during placebo run-in	126	US	6	40.0 (11.0)	67	HAMD	23.84	3.19	Unclear risk	Unclear risk	Low risk	Unclear risk	Low risk	Unclear risk	High risk	Beasley CM, Dornseif BE, Pultz JA, Bosomworth JC, Sayler ME. Fluoxetine versus trazodone: efficacy and activating-sedating effects. The Journal of clinical psychiatry. 1991 Jul.;52(7):294-9.
Beasley 1993b	Fluoxetine	Amitriptyline	NA	NA	NA	Inclusion criteria: adults aged 21-70 years; met RDC for MDD; HAMD score of at least 20; Raskin Scale for Depression score of at least 8. Exclusion criteria: Covi Anxiety Scale score greater than Raskin Scale for Depression score; psychosis; organic mental disorder; serious suicidal risk; history of substance abuse; women of childbearing potential; significant medical disease; HAMD decreased>20% …	136	US	5	44.8 (12.3)	70	HAMD	28.24	5.74	Unclear risk	Unclear risk	Low risk	Unclear risk	High risk	Unclear risk	High risk	Beasley CM, Sayler ME, Potvin JH. Fluoxetine versus amitriptyline in the treatment of major depression: a multicenter trial. International clinical psychopharmacology. 1993 Fall;8(3):143-9.
Bedi 2000/Chilvers 2001	Non-directive/supportive/person-centred counselling	Any AD	NA	NA	NA	Inclusion criteria: adults aged 18-70 years; met RDC for major depression as assessed by the GP. Exclusion criteria: psychosis; postnatal depression; recent bereavement; drug or alcohol misuse; actively suicidal	103	UK	8	37.8 (11.5)	77	BDI	27	7.9	Unclear risk	Low risk	High risk	Unclear risk	Low risk	High risk	Low risk	Bedi N, Chilvers C, Churchill R, Dewey M, Duggan C, Fielding K, Gretton V, Miller P, Harrison G, Lee A, Williams I. Assessing effectiveness of treatment of depression in primary care: partially randomised preference trial. The British Journal of Psychiatry. 2000 Oct;177(4):312-8. Chilvers C, Dewey M, Fielding K, Gretton V, Miller P, Palmer B, Weller D, Churchill R, Williams I, Bedi N, Duggan C. A…
Behnke 2003	Mirtazapine	Sertraline	NA	NA	NA	Inclusion criteria: adults aged 18-70 years; met DSM-IV criteria for a diagnosis of a major depressive episode; HAMD score of at least 18. Exclusion criteria: DSM-IV diagnosis of eating disorder, postpartum depression or anxiety disorder; lifetime or current DSM-IV Axis I or Axis II disorder including bipolar disorder or schizophrenia; epilepsy or a history of seizure disorder or anticonvulsant t…	346	Belgium, UK, Germany, Denmark, Sweden, France, & Canada	8	41.5 (11.5)	59	NR	NR	NR	Unclear risk	Unclear risk	Low risk	Unclear risk	Unclear risk	High risk	High risk	Behnke K, Søgaard J, Martin S, Bäuml J, Ravindran AV, Ågren H, Vester-Blokland ED. Mirtazapine orally disintegrating tablet versus sertraline: a prospective onset of action study. Journal of Clinical Psychopharmacology. 2003 Aug 1;23(4):358-64.
Benkert 1996	Venlafaxine	Imipramine	NA	NA	NA	Inclusion criteria: inpatients aged 18-70 years; met DSM-III-R criteria for a primary diagnosis of major depression and melancholia; symptoms of depression for at least 1 month; MADRS score of at least 30. Exclusion criteria: pregnant or breasyfeeding women; women of childbearing potential not using a medically accepted form of contraception; hypersensitive to venlafaxine or imipramine or receive…	167	Belgium, France, Germany, Italy, & Switzerland	6	47.4 (12.0)	68	MADRS	36.36	5.96	Unclear risk	Unclear risk	Low risk	Unclear risk	Unclear risk	High risk	High risk	Benkert O, Gründer G, Wetzel H, Hackett D. A randomized, double-blind comparison of a rapidly escalating dose of venlafaxine and imipramine in inpatients with major depression and melancholia. Journal of Psychiatric Research. 1996 Nov 1;30(6):441-51.
Benkert 2000	Mirtazapine	Paroxetine	NA	NA	NA	Inclusion criteria: adults aged 18-70 years; met DSM-IV criteria for a diagnosis of a major depressive episode (assessed with MINI); HAMD score of at least 18. Exclusion criteria: duration of current depressive episode >12 months; non-response to at least 2 adequate antidepressant treatments during the current episode; >3 previous episodes that did not respond to adequate antidepressant therapy; …	275	Germany	6	47.3 (10.7)	63	HAMD	22.4	3.24	Unclear risk	Unclear risk	Low risk	Unclear risk	Low risk	High risk	High risk	Benkert O, Szegedi A, Kohnen R. Mirtazapine compared with paroxetine in major depression. Journal of Clinical Psychiatry. 2000 Sep 9;61(9):656-63.
Benkert 2006	Mirtazapine	Venlafaxine	NA	NA	NA	Inclusion criteria: adults aged 18-70 years; met DSM-IV criteria for a diagnosis of a major depressive episode (single or recurrent; assessed with MINI); HAMD score of at least 21. Exclusion criteria: Not reported	242	Germany	6	NR	NR	HAMD	24.74	2.85	Unclear risk	Unclear risk	Low risk	Unclear risk	Unclear risk	High risk	High risk	Benkert O, Szegedi A, Philipp M, Kohnen R, Heinrich C, Heukels A, van der Vegte-Senden M, Baker RA, Simmons JH, Schutte AJ. Mirtazapine orally disintegrating tablets versus venlafaxine extended release: a double-blind, randomized multicenter trial comparing the onset of antidepressant response in patients with major depressive disorder. Journal of clinical psychopharmacology. 2006 Feb 1;26(1):75-…
Bennie 1995	Sertraline	Fluoxetine	NA	NA	NA	Inclusion criteria: outpatients aged over 18 years; met DSM-III-R criteria for a primary diagnosis of major depression (single or recurrent) or bipolar disorder; HAMD score of at least 18. Exclusion criteria: Covi Anxiety Scale score higher than Raskin Depression Scale score; HAMD score improved ≥25% during placebo run-in; pregnant or breastfeeding women; women of childbearing potential not pract…	286	UK	6	49.9 (SD NR)	61	HAMD	23.3	NR	Unclear risk	Unclear risk	Low risk	Unclear risk	Unclear risk	High risk	High risk	Bennie EH, Mullin JM, Martindale JJ. A double-blind multicenter trial comparing sertraline and fluoxetine in outpatients with major depression. The Journal of clinical psychiatry. 1995 Jun.
Bersani 1994	Sertraline	Amitriptyline	NA	NA	NA	Inclusion/exclusion criteria not explicitly reported (all participants met DSM-III-R criteria for MDD)	68	Italy	8	47.1 (11.9)	63	HAMD	32.51	5.1	Unclear risk	Unclear risk	Low risk	Unclear risk	Low risk	High risk	High risk	Bersani G, Rapisarda V, Ciani N, Bertolino A, Sorge G. A double-blind comparative study of sertraline and amitriptyline in outpatients with major depressive episodes. Human Psychopharmacology: Clinical and Experimental. 1994 Jan;9(1):63-68.
Bhargava 2012	Sertraline	Imipramine	NA	NA	NA	Inclusion criteria: adults aged 18-60 years; met DSM-IV criteria for MDD; HAMD score of at least 17 (at screening and baseline). Exclusion criteria: history of bipolar disorder or schizophrenia, any major psychotic disorder or dementia; homicidal or suicidal; antisocial or borderline personality disorder; depression attributed to medication or chronic condition (e.g. hypothyroidism, Parkinson’s d…	60	India	12	36.2 (10.0)	52	HAMD	26.47	2.12	Unclear risk	Unclear risk	High risk	Unclear risk	Low risk	Unclear risk	Unclear risk	Bhargava J, Khan ZY. Comparative Evaluation of the efficacy and side effects of imipramine, sertraline and an ayurvedic formulation in patients of depression. J Clin Diagn Res. 2012 Apr;6(2):220-5.
Bielski 2004	Escitalopram	Venlafaxine	NA	NA	NA	Inclusion criteria: outpatients aged 18-65 years; met DSM-IV criteria for a diagnosis of MDD; HAMD score of at least 20 (at both screening and baseline). Exclusion criteria: pregnancy or breasfeeding; women of childbearing potential not using a medically acceptable form of contraception; met DSM-IV criteria for a primary diagnosis of any (other) Axis I disorder; history of schizophrenia or other …	202	US	8	37.4 (11.9)	58	MADRS	30.35	4.81	High risk	Unclear risk	Low risk	Low risk	Low risk	Low risk	High risk	Bielski RJ, Ventura D, Chang CC. A double-blind comparison of escitalopram and venlafaxine extended release in the treatment of major depressive disorder. Journal of Clinical Psychiatry. 2004 Sep 1;65(9):1190-6.
Binnemann 2008	Sertraline	Pill placebo	NA	NA	NA	Inclusion criteria: outpatients aged at least 18 years; met DSM-IV criteria for a diagnosis of recurrent MDD; MADRS score of at least 28; CGI-S score of at least 4; HAM-A score of at least 12. Exclusion criteria: females of childbearing potential	82	US, Serbia and Montenegro, & the Russian Federation	6	49 (SD NR)	39	HAMD	23.43	3.98	Unclear risk	Unclear risk	Low risk	High risk	Low risk	Low risk	High risk	Binneman B, Feltner D, Kolluri S, Shi Y, Qiu R, Stiger T. A 6-week randomized, placebo-controlled trial of CP-316,311 (a selective CRH 1 antagonist) in the treatment of major depression. American Journal of Psychiatry. 2008 May;165(5):617-20.
Bjerkenstedt 2005	Fluoxetine	Pill placebo	NA	NA	NA	Inclusion criteria: outpatients aged 18-70 years; met DSM-IV criteria for recurrent MDD episode of mild or moderate severity; HAMD score of at least 21; history of at least 2 episodes of non-psychotic MDD; caucasian. Exclusion criteria: diagnosis of psychotic mental disorder; any disorder requiring concomitant psychoactive medication; received MAOI in past 14 days; non-response to at least 2 diff…	115	Sweden	4	50.9 (11.7)	79	HAMD	24.51	4.07	Unclear risk	Unclear risk	Low risk	Unclear risk	Low risk	Unclear risk	High risk	Bjerkenstedt L, Edman GV, Alken RG, Mannel M. Hypericum extract LI 160 and fluoxetine in mild to moderate depression: A randomized, placebo–controlled multi–center study in outpatients. European Archives of Psychiatry and Clinical Neuroscience. 2005 Feb;255:40-7.
Blackburn 1981	CBT individual (15 sessions or over)	Any TCA	CBT individual (15 sessions or over) + any TCA	NA	NA	Inclusion criteria: outpatients or primary care patients aged 18-65 years; met RDC for primary major depressive disorder (assessed with Present State Examination [PSE] interview); BDI score of at least 14. Exclusion criteria: not reported	88	UK	12-20	43.3 (10.8)	78	HAMD	17.94	4.6	High risk	Unclear risk	High risk	Unclear risk	Low risk	High risk	Unclear risk	Blackburn IM, Bishop S, Glen AI, Whalley LJ, Christie JE. The efficacy of cognitive therapy in depression: a treatment trial using cognitive therapy and pharmacotherapy, each alone and in combination. The British Journal of Psychiatry. 1981 Sep;139(3):181-9.
Blackburn 1997	CBT individual (15 sessions or over)	Any AD	Any AD	NA	NA	Inclusion criteria: adults aged 18-65 years; met RDC for a diagnosis of primary major unipolar (non-psychotic) depression; HAMD score of at least 16; current episode at least a second episode of major depression. Exclusion criteria: other primary Axis I disorder; organic brain damage; history of bipolar disorder; alcohol or drug misuse; antidepressant medication contraindicated for medical reasons	75	UK	16	39.3 (12.4)	64	HAMD	20.27	4.18	High risk	Unclear risk	High risk	Low risk	Low risk	Unclear risk	Low risk	Blackburn IM, Moore RG. Controlled acute and follow-up trial of cognitive therapy and pharmacotherapy in out-patients with recurrent depression. The British Journal of Psychiatry. 1997 Oct;171(4):328-34.
Blashki 1971	Amitriptyline	Amitriptyline	Pill placebo	NA	NA	Inclusion criteria: female primary care patients aged over 15 years; persistent lowered mood with depressive and anxiety symptoms, sleep and appetite disturbances, loss of interest, and inability to concentrate. Exclusion criteria: organic brain disorder; schizophrenia; epilepsy; alchohol abuse; learning disabilities; received ECT in past 3 months; received any antidepressant in past month	58	Australia	4	36.7 (12.9)	100	HAMD	17.62	4.89	Unclear risk	Low risk	Low risk	Low risk	Unclear risk	Unclear risk	Unclear risk	Blashki TG, Mowbray R, Davies B. Controlled trial of amitriptyline in general practice. Br Med J. 1971 Jan 16;1(5741):133-8.
Blom 2007	Interpersonal psychotherapy (IPT) individual	Interpersonal psychotherapy (IPT) individual + pill placebo	Interpersonal psychotherapy (IPT) individual + any AD	Any AD	NA	Inclusion criteria: adults aged at least 18 years; met DSM-IV criteria for a diagnosis of nonpsychotic, nonbipolar MDD (assessed with SCID); HAMD score of at least 14. Exclusion criteria: substance abuse; serious medical condition; organic psychiatric disorder; severe suicidality; history of psychotic disorder or schizophrenia; bipolar disorder; receiving any psychotropic medication and/or psycho…	207	Netherlands	12	40.0 (11.2)	58	MADRS	29.66	5.99	Unclear risk	Unclear risk	Unclear risk	Unclear risk	Unclear risk	High risk	High risk	Blom MB, Jonker K, Dusseldorp E, Spinhoven P, Hoencamp E, Haffmans J, van Dyck R. Combination treatment for acute depression is superior only when psychotherapy is added to medication. Psychotherapy and Psychosomatics. 2007;76(5):289-97.
Blumenthal 1999/Babyak 2000	Supervised high intensity exercise individual	Sertraline	Supervised high intensity exercise individual + sertraline	NA	NA	Inclusion criteria: adults aged at least 50 years; met DSM-IV criteria for MDD; HAMD score of at least 13. Exclusion criteria: receiving antidepressant treatment; receiving other medications that would preclude random assignment to drug or exercise treatment (e.g. quinidine, metoprolol); alcohol or substance abuse; medical contraindications to exercise (e.g. significant orthopedic problems or car…	156	US	16	57 (6.5)	72	NR	NR	NR	Unclear risk	Unclear risk	High risk	Unclear risk	Low risk	High risk	High risk	Blumenthal JA, Babyak MA, Moore KA, Craighead WE, Herman S, Khatri P, Waugh R, Napolitano MA, Forman LM, Appelbaum M, Doraiswamy PM. Effects of exercise training on older patients with major depression. Archives of internal medicine. 1999 Oct 25;159(19):2349-56. Babyak M, Blumenthal JA, Herman S, Khatri P, Doraiswamy M, Moore K, Craighead WE, Baldewicz TT, Krishnan KR. Exercise treatment for majo…
Blumenthal 2007/Hoffman 2011	Supervised high intensity exercise group	Unsupervised high intensity exercise individual	Sertraline	Pill placebo	NA	Inclusion criteria: adults aged at least 40 years; met DSM-IV criteria for MDD; BDI score of at least 12. Exclusion criteria: regularly exercise; receiving psychiatric treatment, antidepressants or other psychotropic medications; primary psychiatric diagnosis other than MDD; history of bipolar disorder or psychosis; contraindications to exercise (e.g. significant musculoskeletal difficulties); re…	202	US	16	52 (8)	76	HAMD	17	5	Low risk	Low risk	High risk	Low risk	Unclear risk	Unclear risk	Unclear risk	Blumenthal JA, Babyak MA, Doraiswamy PM, Watkins L, Hoffman BM, Barbour KA, Herman S, Craighead WE, Brosse AL, Waugh R, Hinderliter A. Exercise and pharmacotherapy in the treatment of major depressive disorder. Psychosomatic medicine. 2007;69(7):587. Hoffman BM, Babyak MA, Craighead WE, Sherwood A, Doraiswamy PM, Coons MJ, Blumenthal JA. Exercise and pharmacotherapy in patients with major depress…
Bose 2008	Escitalopram	Pill placebo	NA	NA	NA	Inclusion criteria: adults aged at least 60 years; met DSM-IV criteria for a major depressive episode of at least 4 weeks duration (assessed with the MINI); MADRS score of at least 22 (at screening and baseline). Exclusion criteria: met DSM-IV criteria for a diagnosis of bipolar disorder, schizophrenia, obsessive-compulsive disorder, mental retardation, or any cognitive or pervasive developmental…	267	US	12	68.3 (6.9)	59	MADRS	28.89	3.88	Low risk	Unclear risk	Low risk	Unclear risk	Low risk	High risk	High risk	Bose A, Li D, Gandhi C. Escitalopram in the acute treatment of depressed patients aged 60 years or older. The American Journal of Geriatric Psychiatry. 2008 Jan 1;16(1):14-20.
Boulenger 2006	Escitalopram	Paroxetine	NA	NA	NA	Inclusion criteria: outpatients aged 18-75 years; met DSM-IV-TR criteria for a primary diagnosis of major depression episode (assessed with MINI); MADRS score of at least 30; duration of depressive episode between 2 weeks and 1 year. Exclusion criteria: met one or more of the DSM IV-TR criteria bipolar disorder, psychotic disorder or features, obsessive–compulsive disorder; current eating disorde…	459	Denmark, France, Germany, Greece, Italy & The Netherlands	24	44.3 (12.7)	68	MADRS	35	3.75	Low risk	Low risk	Low risk	Unclear risk	Low risk	High risk	High risk	Boulenger, J.P., Huusom, A.K.T., Florea, I., Baekdal, T. & Sarchiapone, M. (2006) A comparative study of the efficacy of long-term treatment with escitalopram and paroxetine in severely depressed patients. Current Medical Research and Opinion, 22, 1331-1341.
Boulenger 2014	Duloxetine	Pill placebo	NA	NA	NA	Inclusion criteria: aged 18-75 years; met DSM-IV-TR criteria for a diagnosis of recurrent MDD; current major depressive episode of more than 3 months duration; MADRS score of at least 26; CGI-S score of 4 at screening and baseline. Exclusion criteria: met DSM-IV-TR criteria for a current anxiety disorder; any other current psychiatric disorder other than MDD as defined in the DSM-IV-TR; current o…	305	Belgium, Estonia, Finland, France, Germany, Latvia, Lithuania, Norway, Russia, Slovakia, South Africa, Sweden & Ukraine	8	46.9 (13.4)	70	MADRS	31.36	3.55	Low risk	Low risk	Low risk	High risk	Low risk	High risk	High risk	Boulenger, J. P., Loft, H., & Olsen, C. K. (2014). Efficacy and safety of vortioxetine (Lu AA21004), 15 and 20 mg/day: a randomized, double-blind, placebo-controlled, duloxetine-referenced study in the acute treatment of adult patients with major depressive disorder. International clinical psychopharmacology, 29(3), 138.
Bowman 1995	Cognitive bibliotherapy	Cognitive bibliotherapy	Waitlist	NA	NA	Inclusion criteria: community-dwelling individuals aged at least 18 years; HAMD score of at least 10. Exclusion criteria: being in psychotherapy at the time of the study; receiving pharmacotherapy (unless stabilized on medication which one had taken for at least 2 months); evidencing or reporting psychosis, suicidal risk, or mania	32	US	4	36.2 (SD NR)	63	HAMD	19.9	5.18	Unclear risk	Unclear risk	High risk	Unclear risk	Low risk	Unclear risk	Unclear risk	Bowman, D., Scogin, F., & Lyrene, B. (1995) The efficacy of self-examination therapy and cognitive bibliotherapy in the treatment of mild to moderate depression. Psychotherapy Research, 5, 95-140
Boyer 1998	Sertraline	Fluoxetine	NA	NA	NA	Inclusion criteria: outpatients aged 18-65 years; met DSM-IV criteria for a diagnosis of MDD; MADRS score of at least 20. Exclusion criteria: pregnant or breastfeeding, or women of childbearing potential who have not been using an effective contraceptive method for at least 3 months prior to the study (and during the study period); concurrent major psychiatric disorders, such as anxiety disorders…	242	France	26	43.4 (11.1)	78	MADRS	28.65	5.65	Unclear risk	Unclear risk	Low risk	Unclear risk	Unclear risk	High risk	Unclear risk	Boyer, P., Danion, J. M., Bisserbe, J. C., Hotton, J. M., & Troy, S. (1998). Clinical and economic comparison of sertraline and fluoxetine in the treatment of depression. Pharmacoeconomics, 13(1), 157-169.
Brannan 2005	Duloxetine	Pill placebo	NA	NA	NA	Inclusion criteria: outpatients aged at least 18 years; met DSM-IV criteria for a diagnosis of MDD (assessed with MINI); HAMD score of at least 15; CGI-S score of at least 4 at screening and second study visits; BPI Average Pain score of at least 2 at the second study visit. Exclusion criteria: any diagnosis of bipolar disorder, schizophrenia, or other psychotic disorder; any anxiety disorder as …	282	US	7	40.6 (13.5)	65	HAMD	22.9	3.48	High risk	Unclear risk	Low risk	Unclear risk	Unclear risk	High risk	High risk	Brannan, S. K., Mallinckrodt, C. H., Brown, E. B., Wohlreich, M. M., Watkin, J. G., & Schatzberg, A. F. (2005). Duloxetine 60 mg once-daily in the treatment of painful physical symptoms in patients with major depressive disorder. Journal of Psychiatric Research, 39, 43-53.
Bremner 1984	Fluoxetine	Imipramine	NA	NA	NA	Inclusion criteria: outpatients aged 23-69 years; met RDC for a diagnosis of major depressive disorder; HAMD score of at least 20; Raskin score of at least 8 and equal to or greater than Covi Anxiety Scale score. Exclusion criteria: HAMD score improved by more than 20% during placebo run-in; serious risk of suicide; history of schizophrenia or other psychotic state likely to be aggravated by imip…	40	US	5	42.6 (SD NR)	51	NR	NR	NR	High risk	Unclear risk	Low risk	Unclear risk	Low risk	High risk	High risk	Bremner JD. Fluoxetine in depressed patients: a comparison with imipramine. J Clin Psychiatry 1984;45:414-9.
Bremner 1995	Mirtazapine	Amitriptyline	Pill placebo	NA	NA	Inclusion criteria: Outpatients aged at least 18 years; met DSM-III criteria for a diagnosis of moderate-to-severe major depressive episode; HAMD score of at least 18; assessed as being able to complete the Zung Self-Rating Depression Scale (SDS). Exclusion criteria: primary diagnosis of schizophrenia (atypical depressive type), bipolar disorder, or adjustment disorder; anxiety as the primary dis…	150	US	6	38.3 (sd NR)	68	HAMD	27.39	NR	Unclear risk	Unclear risk	Low risk	Unclear risk	Low risk	High risk	High risk	Bremner, J. D. (1995). A double-blind comparison of Org 3770, amitriptyline, and placebo in major depression. Journal of Clinical Psychiatry, 56, 519-525.
Bulmash 2009	CBT individual (15 sessions or over)	Interpersonal psychotherapy (IPT) individual	Any AD	NA	NA	Inclusion criteria: outpatients aged 18-70 years; met DSM-IV-TR criteria for a diagnosis of a current episode of non-psychotic major depression (assessed by SCID-I/P); HAMD score of at least 16; free of antidepressant medication; minimum 8 years of education for a minimum of 2 weeks prior to study entry; minimum Grade 8 education and fluency in reading English. Exclusion criteria: diagnosis of bi…	174	Canada	16	42.8 (11.8)	65	HAMD	17.98	3.6	Unclear risk	Unclear risk	High risk	Low risk	Unclear risk	High risk	Low risk	Bulmash, E., Harkness, K. L., Stewart, J. G. & Bagby, R. M. (2009). Personality, stressful life events, and treatment response in major depression. J Consult Clin Psychol 77, 1067-77.
Burke 2002	Escitalopram	Escitalopram	Citalopram	Pill placebo	NA	Inclusion criteria: outpatients aged 18-65 years; met DSM-IV criteria for a diagnosis of major depressive disorder, at least 4 weeks in duration; MADRS score of at least 22; HAMD item 1 (depressed mood) score of at least 2. Exclusion criteria: any DSM-IV Axis I disorder other than major depression; any personality disorder; a history of substance abuse; a suicide attempt within the past year, or …	491	US	8	40.1 (11.6)	65	MADRS	28.91	4.77	Unclear risk	Unclear risk	Low risk	Unclear risk	Low risk	High risk	High risk	Burke WJ, Gergel I, Bose A. Fixed-dose trial of the single isomer SSRI escitalopram in depressed outpatients. Journal of Clinical Psychiatry 2002;63(4):331-336
Byerley 1988	Fluoxetine	Imipramine	Pill placebo	NA	NA	Inclusion criteria: outpatients who met DSM-III criteria for major depression with a duration of at least 1 month; HAMD score of at least 20. Exclusion criteria: psychotic symptoms; bipolar illness; schizophrenia; active drug or alcohol abuse; significant medical illness; patients whose HAMD score dropped below 20 or who had a 20% or greater improvement during the placebo wash-out phase; abnormal…	95	US	6	38.6 (10.6)	66	HAMD	27.41	4.5	Low risk	Unclear risk	Low risk	Unclear risk	Unclear risk	Unclear risk	High risk	Byerley WF, Reimherr FW, Wood DR, Grosser BI. Fluoxetine, a selective serotonin uptake inhibitor, for the treatment of outpatients with major depression. J Clin Psychopharmacol 1988;8:112-5.
CAGO178A2303	Paroxetine	Pill placebo	NA	NA	NA	Inclusion criteria: met DSM-IV criteria for diagnosis. No other inclusion/exclusion criteria can be extracted (data extracted from Cipriani 2018 SR)	334	US	8	43.3 (12.3)	63	HAMD	26.95	NR	Unclear risk	Unclear risk	Low risk	Low risk	Low risk	Low risk	High risk	CAGO178A2303. A Placebo- and Paroxetine-controlled Study of the Efficacy, Safety and Tolerability of Agomelatine (25 or 50 mg) in the Treatment of Major Depressive Disorder (MDD). https://clinicaltrials.gov/ct2/show/record/NCT00463242 [accessed August 2019]
Carman 1991	Amitriptyline	Pill placebo	NA	NA	NA	Inclusion criteria: met DSM-III criteria for diagnosis. No other inclusion/exclusion criteria can be extracted (data extracted from Cipriani 2018 SR)	100	US	6	NR	NR	HAMD	27.15	NR	Unclear risk	Unclear risk	Low risk	Unclear risk	Unclear risk	High risk	High risk	Carman, J. S., Ahdieh, H., Wyatt-Knowles, E., Warga, E., & Panagides, J. (1991). A controlled study of mianserin in moderately to severely depressed outpatients. Psychopharmacology bulletin, 27(2), 135-139.
Casabona 2004	Venlafaxine	Paroxetine	NA	NA	NA	Inclusion criteria: outpatients aged at least 18 years; met DSM-IV criteria for diagnosis of major depressive disorder; MADRS score of at least 19. No further incluson criteria or exclusion criteria can be extracted (unpublished paper, data extracted from 2009 GL)	114	NR	8	NR	77	HAMD	27.95	NR	Unclear risk	Unclear risk	Unclear risk	Unclear risk	Unclear risk	High risk	Unclear risk	Casabona G, Guazzelli M, Silenzi V. Study 428: A randomized, double-blind, comparison of venlafaxine XR and paroxetine in outpatients with moderate to severe major depression. 2004.
Cassano 1986	Imipramine	Pill placebo	NA	NA	NA	Inclusion criteria: inpatients or outpatients aged over 18 years; met DSM-III criteria for a diagnosis of major depressive illness; HAMD score of at least 15. Exclusion criteria: childbearing potential or pregnant women; antidepressant therapy in the past 2 weeks; electroconvulsive therapy within the last month; depressive symptoms secondary to other psychiatric illness; dependence upon licit or …	314	US, Canada, UK, & France	4	41.7 (12.8)	62	HAMD	25.76	NR	Unclear risk	Unclear risk	Low risk	Unclear risk	Low risk	High risk	High risk	Cassano, G. B., Conti, L., Massimetti, G., Mengali, F., Waekelin, J. S., & Levine, J. (1986). Use of a standardized documentation system (BLIPS/BDP) in the conduct of a multicenter international trial comparing fluvoxamine, imipramine, and placebo. Psychopharmacology Bulletin, 22, 52-58.
Chang 2015	Venlafaxine	Fluoxetine	NA	NA	NA	Inclusion criteria: outpatients who met DSM-IV criteria for a diagnosis of MDD (assessed with MINI). Exclusion criteria: received monoamine oxidase inhibitors or any other antidepressants within 2 weeks prior to entering the study; met DSM-IV criteria for a diagnosis of substance abuse within the past 3 months; organic mental disorders, mental retardation or dementia; surgical conditions or major…	112	Taiwan	6	39.7 (12.4)	73	HAMD	25.1	5.8	Unclear risk	Unclear risk	Unclear risk	Unclear risk	Unclear risk	High risk	Low risk	Chang HH, Chou CH, Yang YK, Lee IH, Chen PS. Association between ABCB1 polymorphisms and antidepressant treatment response in Taiwanese major depressive patients. Clinical Psychopharmacology and Neuroscience. 2015 Dec;13(3):250.
Chiu 1996	Paroxetine	Imipramine	NA	NA	NA	Inclusion criteria: aged 18-70 years; met DSM-III-R criteria for a diagnosis of a major depressive episode; HAMD score > 18. Exclusion criteria: concomitant severe or active form of renal, cardiac, endocrinological or neurological disease; history of psychoactive substance abuse; strong suicidal risk; schizophrenia or psychotic state; pregnant or lactating women; HAMD score improved by 15% or mor…	40	Taiwan	6	45.7 (13.2)	63	HAMD	27.5	4.9	Unclear risk	Unclear risk	Low risk	Unclear risk	Unclear risk	High risk	High risk	Chiu HJ, Hong CJ, Chan CH. Paroxetine in the treatment of Chinese patients with depressive episode: a double-blind randomized comparison with imipramine. Chung Hua i Hsueh Tsa Chih - Chinese Medical Journal 1996;57(6):418-423.
Choi 2012	Computerised-CBT (CCBT) with support	Waitlist	NA	NA	NA	Inclusion criteria: adults aged at least 18 years; met DSM-IV criteria for a major depressive episode (assessed using SCID); resident of Australia but self-identified as of Chinese origin; spoke fluent Cantonese and/or Mandarin, and read Chinese or English fluently; had access to a computer, the Internet, and use of a printer; if taking medication, had been taking the same dose for at least 1 mon…	63	Australia	8	39.0 (11.7)	80	BDI	23.07	8.33	High risk	Low risk	High risk	Unclear risk	Low risk	Low risk	Low risk	Choi, I., et al. (2012) Culturally attuned Internet treatment for depression amongst Chinese Australians: a randomised controlled trial. Journal of Affective Disorders 136, 459-468
Choi 2014a/Choi 2014b	Problem solving individual	Problem solving individual	Attention placebo	NA	NA	Inclusion criteria: homebound adults aged at least 50 years; PHQ-9 score of at least 10; HAMD score of at least 15; English-speaking. Exclusion criteria: high suicide risk; dementia (assessed with the Mini-Cog); bipolar disorder; current (12-month) or lifetime psychotic symptoms or disorder; presence of co-occurring alcohol or other addictive substance abuse; any vision or hearing impairment that…	121	US	12	65.2 (9.2)	78	HAMD	24.55	6.62	Unclear risk	Unclear risk	High risk	Unclear risk	Low risk	Unclear risk	Unclear risk	Choi, N. G., et al. (2014) Telehealth problem-solving therapy for depressed low-income homebound older adults. The American journal of geriatric psychiatry : official journal of the American Association for Geriatric Psychiatry 22, 263-271
Chouinard 1999	Paroxetine	Fluoxetine	NA	NA	NA	Inclusion criteria: met DSM-III-R criteria for a diagnosis of major depressive disorder; symptoms of depression for at least 1 month prior to the screening visit; HAMD score of at least 20; HAMD item 1 score of 2 at the screening visit (5–14 days prior to baseline) and at entry (Day 0). Exclusion criteria: significant coexisting illness, including renal, hepatic, gastrointestinal, cardiovascular …	203	Canada	12	40.9 (10.7)	62	HAMD	25.68	7.18	Unclear risk	Unclear risk	Low risk	Unclear risk	Low risk	High risk	High risk	Chouinard, G., Saxena, B., Bélanger, M. C., Ravindran, A., Bakish, D., Beauclair, L., ... & Remick, R. (1999). A Canadian multicenter, double-blind study of paroxetine and fluoxetine in major depressive disorder. Journal of affective disorders, 54(1-2), 39-48.
Christiansen 1996	Paroxetine	Amitriptyline	NA	NA	NA	Inclusion criteria: general practice patients aged 18-65 years; HAMD score of at least 15; not been treated for depression for at least 1 month prior to the start of the study. Exclusion criteria: serious cardiovascular disease within the previous 6 months; schizophrenia or paranoid psychosis; known abuse of medicine or alcohol (more than 21 drinks per week); concomitant neuroleptic treatment or …	144	Denmark	8	NR	NR	HAMD	24	4.89	Unclear risk	Unclear risk	Low risk	Unclear risk	Unclear risk	Unclear risk	High risk	Christiansen PE, Behnke K, Black CH, Ohrstrom JK, Bork RH, Nilsson J. Paroxetine and amitriptyline in the treatment of depression in general practice. Acta Psychiatrica Scandinavica 1996;93:158-163.
CL3-20098-022	Fluoxetine	Pill placebo	NA	NA	NA	Inclusion criteria: met DSM-IV criteria for a diagnosis of MDD. No further inclusion/exclusion criteria can be extracted (data extracted from Cipriani 2018)	286	Europe	6	43.0 (10.4)	67	HAMD	27.76	NR	Low risk	Low risk	Low risk	Unclear risk	Low risk	Low risk	High risk	CL3-20098-022. CMHP assessment report for Thymanax. Procedure No. EMEA/H/C/000916. https://www.ema.europa.eu/en/documents/assessment-report/thymanax-epar-public-assessment-report_en.pdf [accessed Augist 2019]
CL3-20098-023	Paroxetine	Pill placebo	NA	NA	NA	Inclusion criteria: met DSM-IV criteria for a diagnosis of MDD. No further inclusion/exclusion criteria can be extracted (data extracted from Cipriani 2018)	275	Cross-continental	6	41.1 (10.5)	75	HAMD	26.05	NR	Low risk	Low risk	Low risk	Unclear risk	Low risk	Low risk	High risk	CL3-20098-023. CMHP assessment report for valdoxan. Procedure No. EMEA/H/C/000915. https://www.ema.europa.eu/en/documents/assessment-report/valdoxan-epar-public-assessment-report_en.pdf [accessed August 2019]
CL3-20098-024	Fluoxetine	Pill placebo	NA	NA	NA	Inclusion criteria: met DSM-IV diagnostic criteria for MDD. No further inclusion/exclusion criteria can be extracted. Data extracted from Cipriani 2018	306	Cross-continental	6	41.5 (10.6)	73	HAMD	26.71	NR	Low risk	Low risk	Low risk	Unclear risk	Low risk	Low risk	High risk	CL3-20098-024. CMHP assessment report for thymanax. Procedure No. EMEA/H/C/000916. https://www.ema.europa.eu/en/documents/assessment-report/thymanax-epar-public-assessment-report_en.pdf [accessed August 2019]
Claghorn 1992a	Paroxetine	Pill placebo	NA	NA	NA	Inclusion criteria: outpatients aged 18-65 years; met DSM-III criteria for a diagnosis of a major episode of depression; HAMD score of at least 18; Raskin Depression Scale score higher than Covi Anxiety Scale score. Exclusion criteria: Not reported	59	US	6	NR	NR	NR	NR	NR	Unclear risk	Unclear risk	Low risk	Unclear risk	Unclear risk	High risk	High risk	Claghorn J. A double-blind comparison of paroxetine and placebo in the treatment of depressed outpatients. International Clinical Psychopharmacology Vol 6 Suppl 4, pp 25-30, 1992.
Claghorn 1992b	Paroxetine	Pill placebo	NA	NA	NA	Inclusion criteria: outpatients aged 18-65 years; met DSM-III criteria for a diagnosis of moderate-to-severe major depression; HAMD score of at least 18; Raskin Depression Scale (RDS) score of at least 8; Covi Anxiety Scale score was lower than RDS. Exclusion criteria: bipolar disorder; another primary psychiatric diagnosis; unstable medical condition; clinically significant laboratory findings a…	72	US	6	35 (SD NR)	32	HAMD	24.8	3.7	Unclear risk	Unclear risk	Low risk	Unclear risk	Low risk	High risk	High risk	Claghorn JL. The safety and efficacy of paroxetine compared with placebo in a double-blind trial of depressed outpatients. Journal of Clinical Psychiatry 1992;53 Suppl:33-35.
Clayton 2006_study 1	Escitalopram	Pill placebo	NA	NA	NA	Inclusion criteria: aged at least 18 years; met DSM-IV criteria for a diagnosis of MDD (assessed with MINI); current episode duration of 12 weeks to 2 years; HAMD score of at least 19; willing to discuss their sexual functioning with the investigator. Exclusion criteria: abnormal orgasm function; did not engage in sexual activity leading to orgasm at least once every 2 weeks; any sexual dysfuncti…	283	US	8	35 (11)	61	HAMD	23.3	3.03	Unclear risk	Unclear risk	Low risk	Unclear risk	Low risk	High risk	High risk	Clayton, A.H., Croft, H.A., Horrigan, J.P., Wightman, D.S., Krishen, A., Richard, N.E. & Modell, J.G. (2006) Bupropion extended release compared with escitalopram. Effects on sexual functioning and antidepressant efficacy in 2 randomised, double-blind, placebo-controlled studies. Journal of Clinical Psychiatry, 67, 736-746.
Clayton 2006_study 2	Escitalopram	Pill placebo	NA	NA	NA	Inclusion criteria: aged at least 18 years; met DSM-IV criteria for a diagnosis of MDD (assessed with MINI); current episode duration of 12 weeks to 2 years; HAMD score of at least 19; willing to discuss their sexual functioning with the investigator. Exclusion criteria: abnormal orgasm function; did not engage in sexual activity leading to orgasm at least once every 2 weeks; any sexual dysfuncti…	286	US	8	36.5 (11.5)	56	HAMD	23.3	3.58	Unclear risk	Unclear risk	Low risk	Unclear risk	Low risk	High risk	High risk	Clayton, A.H., Croft, H.A., Horrigan, J.P., Wightman, D.S., Krishen, A., Richard, N.E. & Modell, J.G. (2006) Bupropion extended release compared with escitalopram. Effects on sexual functioning and antidepressant efficacy in 2 randomised, double-blind, placebo-controlled studies. Journal of Clinical Psychiatry, 67, 736-746.
Clerc 1994	Venlafaxine	Fluoxetine	NA	NA	NA	Inclusion criteria: inpatients aged at least 18 years; met DSM-III-R criteria for a diagnosis of major depression with melancholia; depressed for at least 1 month; MADRS score of at least 25; physically healthy. Exclusion criteria: receiving formal psychotherapy or ECT during the study period	68	France & Belgium	6	51.3 (SD NR)	68	MADRS	35.26	4.98	Unclear risk	Unclear risk	Low risk	Unclear risk	Low risk	Unclear risk	High risk	Clerc GE, Ruimy P, Verdeau-Palles J. A double-blind comparison of venlafaxine and fluoxetine in patients hospitalized for major depression and melancholia. The Venlafaxine French Inpatient Study Group. International Clinical Psychopharmacology 1994;9(3):139-143.
Cohn 1984a	Imipramine	Pill placebo	NA	NA	NA	Inclusion criteria: primary affective disorder-depression (assessed with Primary Affective Disorders Checklist). Exclusion criteria: past or present significant abnormal clinical findings or medical conditions that might affect drug metabolism; sensitivity to tricyclic antidepressants; requirement of ECT or any psychotropic medication other than chloral hydrate; chronic alcohol or drug misuse	42	US	4	NR	76	HAMD	27.5	NR	Unclear risk	Unclear risk	Low risk	Unclear risk	Low risk	High risk	Unclear risk	Cohn, J. B., Varga, L., & Lyford, A. (1984). A two-center double-blind study of nomifensine, imipramine, and placebo in depressed geriatric outpatients. Journal of Clinical Psychiatry, 45, 68-72
Cohn 1984b	Fluoxetine	Imipramine	NA	NA	NA	Inclusion criteria: met DSM-III criteria for a diagnosis of major depression; HAMD score of at least 18; less than 20% improvement in HAMD score during washout period. No further inclusion/exclusion criteria can be extracted (data extracted from Geddes 1999 SR)	66	US	6	42 (SD NR)	NR	NR	NR	NR	Unclear risk	Unclear risk	Low risk	Unclear risk	Unclear risk	High risk	Unclear risk	Cohn JB, Wilcox C. A comparison of fluoxetine, imipramine and placebo in patients with depressive disorder. J Clin Psychiatry 1984;45-414-9.
Cohn 1990b	Sertraline	Amitriptyline	NA	NA	NA	Inclusion criteria: met DSM-III criteria for a diagnosis of MDD. No further inclusion/exclusion criteria can be extracted (data extracted from Cipriani 2018 SR)	241	US	8	70.3 (SD NR)	49	HAMD	24.2	NR	Unclear risk	Unclear risk	Low risk	Unclear risk	Low risk	Unclear risk	High risk	Cohn CK, Shrivastava R, Mendels J et al. Double-blind, mulitcenter comparison of sertraline and amitriptyline in elderly depressed patients. Journal Clinical Psychiatry 1990;51(suppl B):28- 33.
Cohn 1996	Imipramine	Pill placebo	NA	NA	NA	Inclusion criteria: outpatients aged at least 18 years; met DSM-III-R criteria for a diagnosis of MDD (single episode or recurrent); HAMD score of at least 20	80	US	8	38.9 (11.4)	70	HAMD	23.5	NR	Unclear risk	Unclear risk	Low risk	Unclear risk	Unclear risk	High risk	High risk	Cohn, C. K., Robinson, D. S., Roberts, D. L., Schwiderski, U. E., O'Brien, K., & Ieni, J. R. (1996). Responders to antidepressant drug treatment: a study comparing nefazodone, imipramine, and placebo in patients with major depression. Journal of Clinical Psychiatry, 57 (Suppl. 2), 15-18.
Coleman 2001	Fluoxetine	Pill placebo	NA	NA	NA	Inclusion criteria: aged at least 18 years; met DSM-IV criteria for a diagnosis of moderate to severe depression; HAMD score of at least 20; currently experiencing an episode of recurrent depression lasting 2-24 months; involved in sexual activity (in a stable relationship or through masturbation) that had the potential to lead to orgasm on at least 1 occasion every 2 weeks; normal sexual functio…	306	US	8	36.9 (SD NR)	63	HAMD	24.45	NR	Low risk	Unclear risk	Low risk	Unclear risk	Low risk	High risk	High risk	Coleman CC, King BR, Bolden-Watson C, Book MJ, Segraves RT, Richard N, Ascher J, Batey S, Jamerson B, Metz A. A placebo-controlled comparison of the effects on sexual functioning of bupropion sustained release and fluoxetine. Clinical Therapeutics 2001;23(7):1040-1058.
Colonna 2005	Escitalopram	Citalopram	NA	NA	NA	Inclusion criteria: outpatients aged 18-65 years; met DSM-IV criteria for a current episode of MDD; MADRS score of 22-39. Exclusion criteria: other serious illnesses on the basis of medical history and the screening results of a physical examination, ECG, and clinical laboratory tests; pregnant, breastfeeding, or not receiving adequate contraception at the time of screening; met DSM-IV criteria f…	357	Austria, Belgium, Denmark, France, Germany, Norway, & Sweden	24	46.0 (11.5)	74	MADRS	29.86	4.52	Low risk	Low risk	Low risk	Low risk	Low risk	High risk	High risk	Colonna, L., Andersen, H.F. & Reines, E.H. (2005) A randomised, double-blind, 24 -week study of escitalopram (10 mg/day), versus citalopram (20 mg/day) in primary care patients with major depressive disorder. Current Medical Research and Opinion, 21, 1659-1668.
Connolly Gibbons 2012	Short-term psychodynamic psychotherapy individual	Any psychotherapy	NA	NA	NA	Inclusion criteria: patients seeking outpatient services at Northwestern Human Services (private, nonprofit, community-based corporation that provides mental health, mental retardation, and substance abuse treatment services to children and adults throughout Pennsylvania, primarily serving the publicly funded consumer); QIDS score of at least 11; HAMD score of at least 14. Exclusion criteria: ref…	40	US	12	40.8 (10.4)	90	HAMD	21.4	4.4	Unclear risk	Unclear risk	High risk	Unclear risk	Unclear risk	Unclear risk	Low risk	Connolly Gibbons, M. B., et al. (2012) Supportive-expressive dynamic psychotherapy in the community mental health system: a pilot effectiveness trial for the treatment of depression. Psychotherapy (Chicago, Ill.) 49, 303-31
Connolly Gibbons 2016	Short-term psychodynamic psychotherapy individual	CBT individual (15 sessions or over)	NA	NA	NA	Inclusion criteria: outpatients aged 18-65 years; seeking services for depression at one outpatient community mental health centre; QIDS score of at least 11; met DSM-IV criteria for a diagnosis of MDD (asssessed with SCID-I). Exclusion criteria: diagnosis of bipolar disorder; current or past diagnosis of schizophrenia, psychosis, MDD with psychotic features, or seizure disorder; depression due t…	237	US	22	36.2 (12.1)	75	HAMD	21.07	5.8	Low risk	Low risk	High risk	Low risk	Unclear risk	High risk	Unclear risk	Gibbons MB, Gallop R, Thompson D, Luther D, Crits-Christoph K, Jacobs J, Yin S, Crits-Christoph P. Comparative effectiveness of cognitive therapy and dynamic psychotherapy for major depressive disorder in a community mental health setting: a randomized clinical noninferiority trial. JAMA psychiatry. 2016 Sep 1;73(9):904-11.
Cook 1999	Non-directive/supportive/person-centred counselling + fluoxetine	Non-directive/supportive/person-centred counselling + pill placebo	NA	NA	NA	Inclusion criteria: adult outpatients; met DSM-IV citeria for a current major depressive episode; HAMD score of at least 17, with item 1 (depressed mood)>2. Exclusion criteria: dementia; current delirium; bipolar disorder; any psychotic symptoms e.g. depression with psychotic features or an Axis I psychotic illness; substance-related disorders; eating disorders; Axis II disorders; received electr…	31	US	8	40.3 (11.5)	67	HAMD	21.92	4.19	Unclear risk	Unclear risk	Low risk	Unclear risk	Unclear risk	High risk	High risk	Cook IA, Leuchter AF, Witte E, Abrams M, Uijtdehaage SH, Stubbeman W, Rosenberg-Thompson S, Anderson-Hanley C, Dunkin JJ. Neurophysiologic predictors of treatment response to fluoxetine in major depression. Psychiatry Research 22-3-1999;85(3):263-273.
Cornelius 1997	Non-directive/supportive/person-centred counselling + fluoxetine	Non-directive/supportive/person-centred counselling + pill placebo	NA	NA	NA	Inclusion criteria: consecutive admissions on the inpatient services of Western Psychiatric Institute; aged 18-65 years; met DSM-III-R criteria for a diagnosis of comorbid major depressive disorder and alcohol dependence (assessed using SCID). Exclusion criteria: diagnosis of bipolar disorder, schizoaffective disorder, schizophrenia, or non-alcohol substance dependence; hyperthyroidism or hypothy…	51	US	12	34.8 (10.2)	49	HAMD	18.54	8.09	High risk	Unclear risk	Low risk	Unclear risk	Unclear risk	High risk	Low risk	Cornelius, J. R., Salloum, I. M., Ehler, J. G., Jarrett, P. J., Cornelius, M. D., Perel, J. M., ... & Black, A. (1997). Fluoxetine in depressed alcoholics: a double-blind, placebo-controlled trial. Archives of General Psychiatry, 54(8), 700-705.
Corrigan 2000	Fluoxetine	Pill placebo	NA	NA	NA	Inclusion criteria: aged 18-65 years; met DSM-III-R criteria for major depression, single episode or recurrent episode, with or without melancholia and without psychotic features; HAMD score of at least 18, and a score of at least 2 on depressed mood item of the HAMD; post-menopausal, surgically sterile or using a relible barrier method contraception; agreed not to start psychotherapy or behaviou…	70	US	8	NR	NR	MADRS	27.8	NR	Unclear risk	Unclear risk	Low risk	Unclear risk	Low risk	High risk	High risk	Corrigan MH, Denahan AQ, Wright CE, Ragual RJ, Evans DL. Comparison of pramipexole, fluoxetine, and placebo in patients with major depression. Depression & Anxiety 2000;11(2):58-65.
Costa 1998	Venlafaxine	Fluoxetine	NA	NA	NA	Inclusion criteria: outpatients aged 18-60 years; met DSM-III-R criteria for a diagnosis of MDD; HAMD score of at least 20 (with not more than a 20% decrease between screening and baseline); symptoms of depression for at least 1 month prior to study entry. Exclusion criteria: women of childbearing potential not using an adequate method of contraception during the study; known sensitivity to venla…	382	Argentina, Brazil, Chile, Colombia, Uruguay, & Venezuela	8	40.2 (10.5)	79	HAMD	30.06	5.78	Unclear risk	Unclear risk	Low risk	Unclear risk	Low risk	Unclear risk	High risk	Costa e Silva. Randomized, double-blind comparison of venlafaxine and fluoxetine in outpatients with major depression. Journal of Clinical Psychiatry 1998;59(7):352-357.
Costa 2016	Mindfulness meditation CD with support	Relaxation training CD with support	NA	NA	NA	Inclusion criteria: aged 18-65 years; met DSM-IV criteria for a current diagnosis of major depression (assessed with SCID-I); fluent in English; on a waitlist for Improving Access to Psychological Therapies (IAPT) services in South London. Exclusion criteria: high risk of suicide; history of psychosis; mania; recent self-harm; current eating disorder; OCD; substance abuse or dependence that would…	40	UK	1	38.5 (10.8)	76	BDI-II	30	7.79	Unclear risk	Low risk	High risk	Unclear risk	Low risk	Unclear risk	Unclear risk	Costa, A., & Barnhofer, T. (2016). Turning Towards or Turning Away: A Comparison of Mindfulness Meditation and Guided Imagery Relaxation in Patients with Acute Depression. Behavioural & Cognitive Psychotherapy, 44(4), 410-419. doi:https://dx.doi.org/10.1017/S1352465815000387
Covi 1987	CBT group (under 15 sessions)	CBT group (under 15 sessions) + imipramine	Short-term psychodynamic psychotherapy group	NA	NA	Inclusion criteria: aged 18-70 years; met RDC for a diagnosis of primary major depression of at least 1 month duration; BDI score of at least 20; HAMD score of at least 14; had a literacy level f at least seventh-grade. Exclusion criteria: bipolar affective disorder; drug or alcohol abuse; serious sucicidal risk	90	US	14	43.8	60	NR	NR	NR	Unclear risk	Unclear risk	High risk	Low risk	Unclear risk	High risk	Low risk	Covi L, Lipman RS. Cognitive behavioral group psychotherapy combined with imipramine in major depression. Psychopharmacol Bull 1987;23(1):173-176.
Cunningham 1994	Venlafaxine	Trazodone	Pill placebo	NA	NA	Inclusion criteria: aged at least 18 years; met DSM-III-R criteria for a diagnosis of major depression (single or recurrent episode); depression symptoms for at least 1 month; HAMD score of at least 20. Exclusion criteria: HAMD score improved by 20% or more between screening and baseline; unstable medical condition; significant laboratory or EKG abnormalities; history of a seizure disorder; any p…	225	US	6	40.7 (SD NR)	NR	MADRS	27.8	NR	Unclear risk	Unclear risk	Low risk	Unclear risk	Low risk	High risk	High risk	Cunningham LA, Borison RL, Carman JS, Chouinard G, Crowder JE, Diamond BI, Fischer DE, Hearst E. A comparison of venlafaxine, trazodone, and placebo in major depression. Journal of clinical psychopharmacology. 1994 Apr 1;14(2):99-106.
Cunningham 1997	Venlafaxine	Venlafaxine	Pill placebo	NA	NA	Inclusion criteria: outpatients aged at least 18 years; met DSM-III-R criteria for a diagnosis of a major depressive episode; HAMD score of at least 20, with no more than a 20% decrease between screening and baseline; had symptoms of depression for at least 1 month prior to study entry. Exclusion criteria: previously been treated with venlafaxine; lactating or of chilbearing potentiall with a pos…	293	US	12	40.7 (10.9)	63	MADRS	26.6	NR	Unclear risk	Unclear risk	Low risk	Unclear risk	Low risk	High risk	High risk	Cunningham LA. Once-daily venlafaxine extended release (XR) and venlafaxine immediate release (IR) in outpatients with major depression. Annals of Clinical Psychiatry 1997;9(3):157-164.
Cutler 2009	Duloxetine	Pill placebo	NA	NA	NA	Inclusion criteria: outpatients aged 18-65 years; met DSM-IV criteria for a diagnosis of MDD (single episode or recurrent; assessed with MINI); HAMD total score of at least 22, and HAMD item 1 (depressed mood) score of at least 2 at enrollment and randomisation. Exclusion criteria: diagnosed with a DSM-IV Axis I disorder other than MDD within 6 months prior to enrollment; current episode associat…	308	US	6	41.3 (12.0)	63	MADRS	30.35	4.76	Low risk	Unclear risk	Low risk	Unclear risk	Low risk	High risk	High risk	Cutler AJ, Montgomery SA, Feifel D, Lazarus A, Astrom M, Brecher M. Extended release quetiapine fumarate monotherapy in major depressive disorder: a placebo- and duloxetine-controlled study. Journal of Clinical Psychiatry. 2009; 70(4):526–39.
Danish University Antidepressant Group 1986	Citalopram	Clomipramine	NA	NA	NA	Inclusion criteria: inpatients aged 19-65 years; HAMD score of at least 18; score of at least 9 on the Hamilton Depression Subscale. Exclusion criteria: schizophrenia, paranoid psychoses, oligophrenia; organic brain syndrome; chronic drug or alcohol abuse; serious somatic disease, such as myocardial infarction within the last 6 months; acute glaucoma; severe liver disease; hypertension; endocrine…	114	Denmark	5	NR	70	NR	NR	NR	Low risk	Unclear risk	Low risk	Unclear risk	Low risk	Unclear risk	High risk	Danish University Antidepressant Group. (1986). Citalopram: clinical effect profile in comparison with clomipramine: a controlled multicenter study. Psychopharmacology (Berl), 90, 131-138.
Danish University Antidepressant Group 1990	Paroxetine	Clomipramine	NA	NA	NA	Inclusion criteria: inpatients aged 19-67 years; met DSM-III criteria for a diagnosis of major depressive disorder; HAMD score of at least 18; HAMD depression subscale score of at least 9. Exclusion criteria: schizophrenia; duraion of current depressive episode of more than 1 year; paranoid psychosis, oligophrenia, organic brain syndrome; chronic drug or alcohol abuse; serious somatic disease (su…	120	Denmark	6	NR	66	NR	NR	NR	Low risk	Unclear risk	Low risk	Unclear risk	Low risk	Unclear risk	High risk	Danish University Antidepressant Group. (1990). Paroxetine: a selective serotonin reuptake inhibitor showing better tolerance, but weaker antidepressant effect than clomipramine in a controlled multicenter study. Journal of Affective Disorders, 18(4), 289-299.
Danish University Antidepressant Group 1999	Clomipramine	Clomipramine	Clomipramine	Clomipramine	Clomipramine	Inclusion criteria: aged 18-70 years; met DSM-III-R criteria for a diagnosis of major depression; required antidepressant treatment; HAMD score of at least 18; HAMD depression subscale score of at least 9. Exclusion criteria: somatic disease that contraindicated tricyclic antidepressants such as recent acute myocardial infarction (<6 months), heart failure, acute glaucoma, severe liver disease, a…	151	Denmark	6	NR (median 48-54)	66	NR	NR	NR	Low risk	Unclear risk	Low risk	Unclear risk	Low risk	High risk	High risk	Danish University Antidepressant Group. Clomipramine dose-effect study in patients with depression: clinical end points and pharmacokinetics. Danish University Antidepressant Group (DUAG). Clinical Pharmacology & Therapeutics 1999;66(2):152-165.
De Ronchi 1998	Fluoxetine	Amitriptyline	NA	NA	NA	Inclusion criteria: adults aged over 60 years; met DSM-III-R criteria for major depressive disorder; HAMD score of at least 16. Exclusion criteria: mental organic disorders; mini mental state examination (MMSE) score <24; high suicidal risk; history of alcohol or drug abuse; severe physical illness (e.g., cardiovascular disease or renal/hepatic failure); epilepsy; schizophrenia	65	Italy	10	68.9 (6.8)	72	HAMD	26.06	5.76	Unclear risk	Unclear risk	Low risk	Low risk	Low risk	Unclear risk	High risk	De Ronchi D, Rucci P, Lodi M, Ravaglia G, Forti P, Volterra V. Fluoxetine and amitriptyline in elderly depressed patients. A 10-week, double-blind study on course of neurocognitive adverse events and depressive symptoms. Archives Gerontology Geriatrics 1998;6 suppl:125-140.
DeJonghe 2001/Kool 2003	Short-term psychodynamic psychotherapy individual + any AD	Any AD	NA	NA	NA	Inclusion criteria: consecutive patients newly registered at an outpatient clinic of the Psychiatrisch Ziekenhuis Amsterdam in the inner city of Amsterdam; aged 18-60 years; met DSM-III-R criteria for major depression (with or without dysthymia); HAMD score of at least 14. Exclusion criteria: presentation of a psycho-organic disorder; drug abuse; psychotic disorder and/or a dissociative disorder;…	43	Netherlands	24	NR	NR	HAMD	20.4	5.2	High risk	Unclear risk	High risk	Low risk	Unclear risk	Unclear risk	High risk	De Jonghe FE, Kool S, Van Aalst G, Dekker J, Peen J. Combining psychotherapy and antidepressants in the treatment of depression. Journal of Affective disorders. 2001 May 31;64(2):217-29.
Dekker 2005	Short-term psychodynamic psychotherapy individual + any AD	Short-term psychodynamic psychotherapy individual + any AD	NA	NA	NA	Inclusion criteria: consecutive patients newly registered at an outpatient clinic of Mentrum Mental Health in the inner city of Amsterdam; aged 18-60 years; met DSM-IV criteria for major depression (with or without dysthymia); HAMD score of at least 14. Exclusion criteria: presentation of a psycho-organic disorder; drug abuse; a psychotic disorder and/or a dissociative disorder; patient considere…	103	Netherlands	24	NR	64	HAMD	19.9	4.1	Low risk	Unclear risk	High risk	Low risk	Unclear risk	High risk	High risk	Dekker J, Molenaar PJ, Kool S, Van Aalst G, Peen J, De Jonghe F. Dose–effect relations in time-limited combined psycho-pharmacological treatment for depression. Psychological medicine. 2005;35(01):47-58.
Demyttenaere 1998	Fluoxetine	Amitriptyline	NA	NA	NA	Inclusion criteria: outpatients aged 18-60 years; met DSM-III-R criteria for a diagnosis of major unipolar depression; had a HAMD score >15; regular professional activites (at least part-time). Exclusion criteria: Not reported	66	Belgium	9	41.7 (8.5)	55	HAMD	24.43	3.92	Unclear risk	Unclear risk	Low risk	Unclear risk	High risk	Unclear risk	High risk	Demyttenaere K, Van Ganse E, Gregoire J, Gaens E, Mesters P. Compliance in depressed patients treated with fluoxetine or amitriptyline. International Clinical Psychopharmacology 1998;13:11-17.
DeNayer 2002	Venlafaxine	Fluoxetine	NA	NA	NA	Inclusion criteria: outpatients aged 18-70 years; HAMD score=18-25; Covi Anxiety Scale score of at least 8. Exclusion criteria: pregnant or breastfeeding women; women of childbearing potential not using a medically acceptable form of contraception throughout the study; concomitant psychiatric disease or personality disorder; known clinically significant laboratory abnormalities; used any other in…	146	Belgium	12	42.8 (SD NR)	68	HAMD	23.05	NR	Unclear risk	Unclear risk	Low risk	Unclear risk	Low risk	Unclear risk	High risk	De Nayer A, Geerts S, Ruelens L, Schittecatte M, De Bleeker E, Van E, I, Evrard JL, Linkowski P, Fossion P, Leyman S, Mignon A. Venlafaxine compared with fluoxetine in outpatients with depression and concomitant anxiety. International Journal of Neuropsychopharmacology 5(2):115-20, 2002.
Detke 2002a	Duloxetine	Pill placebo	NA	NA	NA	Inclusion criteria: outpatients aged at least 18 years; met DSM-IV criteria for a diagnosis of MDD (assessed with MINI); HAMD score of at least 15; CGI-S score of at least 4. Exclusion criteria: current and primary Axis I disorder other than major depressive disorder; anxiety disorder as a primary diagnosis within a year of study entry; an Axis II disorder that could interfere with compliance wit…	267	US	9	41.0 (14.1)	69	HAMD	20.4	3.38	Unclear risk	Unclear risk	Low risk	Unclear risk	Low risk	High risk	High risk	Detke, M. J., Lu, Y., Goldstein, D. J., McNamara, R. K., & Demitrack, M. A. (2002). Duloxetine 60 mg once daily dosing versus placebo in the acute treatment of major depression. Journal of Psychiatric Research, 36, 383-390.
Detke 2002b	Duloxetine	Pill placebo	NA	NA	NA	Inclusion criteria: met DSM-IV criteria for a diagnosis of MDD (assessed with MINI); HAMD score of at least 15; CGI-S score of at least 4. Exclusion criteria: Axis I disorder other than MDD; any anxiety disorder as a primary diagnosis within a year of study entry; an Axis II disorder that could interfere with compliance with the study protocol; lack of response of the current depressive episode t…	245	US	9	42.4 (13.1)	67	HAMD	21.28	3.92	Unclear risk	Unclear risk	Low risk	Unclear risk	Low risk	High risk	High risk	Detke, M. J., Lu, Y., Goldstein, D. J., Hayes, J. R., & Demitrack, M. A. (2002). Duloxetine, 60 mg once daily, for major depressive disorder: a randomized double-blind placebo-controlled trial. Journal of Clinical Psychiatry, 63, 308-315
Detke 2004	Duloxetine	Duloxetine	Paroxetine	Pill placebo	NA	Inclusion criteria: outpatients aged at least 18 years; met DSM-IV criteria for a diagnosis of MDD (assessed with MINI); CGI-S score of at least 4; HAMD score of at least 15. Exclusion criteria: any current primary DSM-IV Axis I diagnosis other than MDD or any anxiety disorder as a primary diagnosis within the year preceding enrollment; any previous diagnosis of bipolar disorder, psychosis, or sc…	367	US	8	43.4 (11.2)	73	HAMD	20.07	3.66	Unclear risk	Unclear risk	Low risk	Unclear risk	Low risk	High risk	High risk	Detke, M. J., Wiltse, C. G., Mallinckrodt, C. H., McNamara, R. K., Demitrack, M. A., & Bitter, I. (2004). Duloxetine in the acute and long-term treatment of major depressive disorder: a placebo- and paroxetine-controlled trial. European Neuropsychopharmacology, 14, 457-470.
Deushle 2003	Paroxetine	Amitriptyline	NA	NA	NA	Inclusion criteria: adult inpatients; met DSM-IV criteria for a diagnosis of a major depressive episode; HAMD score of at least 18. Exclusion criteria: lifetime diagnosis of schizophrenia or bipolar disorder; current substance-related disorder	126	Germany	5	54.1 (16.0)	67	HAMD	22.2	5.8	Unclear risk	Unclear risk	Low risk	Unclear risk	Unclear risk	High risk	High risk	Deuschle, M., Hamann, B., Meichel, C., Krumm, B., Lederbogen, F., Kniest, A., ... & Heuser, I. (2003). Antidepressive treatment with amitriptyline and paroxetine: effects on saliva cortisol concentrations. Journal of clinical psychopharmacology, 23(2), 201-205.
DeWilde 1993	Paroxetine	Fluoxetine	NA	NA	NA	Inclusion criteria: aged 18-65 years; met DSM-III criteria for a diagnosis of major depression; HAMD score of at least 18. Exclusion criteria: pregnant or lactating women; severe concomitant disease; schizophrenic; known abuser of alcohol or illicit drugs; severe risk of suicide; received electroconvulsive therapy in the previous 3 months, monoamine oxidase inhibitors or oral neuroleptics in the …	100	Belgium	6	44.4 (12.2)	62	HAMD	27.63	5.07	Unclear risk	Unclear risk	Low risk	Unclear risk	Low risk	Unclear risk	High risk	De Wilde, J., Spiers, R., Mertens, C., Bartholome, F., Schotte, G., & Leyman, S. (1993). A double‐blind, comparative, multicentre study comparing paroxetine with fluoxetine in depressed patients. Acta Psychiatrica Scandinavica, 87(2), 141-145.
Diaz-Martinez 1998	Venlafaxine	Fluoxetine	NA	NA	NA	Inclusion criteria: outpatients aged 18-55 years; met DSM-III-R criteria for a diagnosis of major depression; HAMD score of at least 20 with no more than a 20% decrease in score between screening and baseline; experienced symptoms of depression for at least 1 month before study entry. Exclusion criteria: women who were lactating or of childbearing potential and not using medically acceptable form…	145	Mexico	8	NR	72	MADRS	31.5	6.12	Unclear risk	Unclear risk	High risk	High risk	Unclear risk	High risk	High risk	Diaz-Martinez A, Benassinni O, Ontiveros A, Gonzalez S, Salin R, Basquedano G, Martinez RA. A randomized, open-label comparison of venlafaxine and fluoxetine in depressed outpatients. Clinical Therapeutics 1998;20(3):467-476.
Dierick 1996	Venlafaxine	Fluoxetine	NA	NA	NA	Inclusion criteria: met the DSM-III-R criteria for a diagnosis of a major depressive episode; HAMD score of at least 20 with not more than a 20% decrease in score between screening and baseline; able to be treated on an outpatient basis; good general physical health. Exclusion criteria: pregnant women or women not practicing adequate birth control; history of clinically significant physical disea…	314	Belgium, Italy, Switzerland & France	8	43.4 (12.7)	65	HAMD	26.79	4.14	Unclear risk	Unclear risk	Low risk	Unclear risk	Low risk	High risk	High risk	Dierick M, Ravizza L, Realini R, Martin A. A double-blind comparison of venlafaxine and fluoxetine for treatment of major depression in outpatients. Progress in NeuroPsychopharmacology & Biological Psychiatry 1996;20(1):57-71.
Doogan 1994	Sertraline	Pill placebo	NA	NA	NA	Inclusion criteria: attending a GP for treatment of a primary major depressive episode that met DSM-III-R criteria; aged over 18 years; MADRS score of at least 22; CGI-S score of at least 4. Exclusion criteria: MADRS score>35; risk of suicide (MADRS item 10 score>2); current pregnancy, lactation, or risk of pregnancy; significant concomitant physical disease (including recent myocardial infarctio…	200	UK	6	45.7 (SD NR)	68	MADRS	27.59	3.4	Low risk	Unclear risk	Low risk	Unclear risk	Low risk	High risk	High risk	Doogan DP, Langdon CJ. A double-blind, placebo-controlled comparison of sertraline and dothiepin in the treatment of major depression in general practice. International Clinical Psychopharmacology 1994 Summer;9(2):95-100.
Doongaji 1993	Lofepramine	Amitriptyline	NA	NA	NA	Inclusion criteria: hospital inpatients or outpatients who normally would have been treated with TCAs; aged 20-65 years; met DSM-III criteria for a major depressive episode; HAMD score of at least 20; CGI score of 2 on the Depressed Mood item and severity score of 4. Exclusion criteria: pregnancy, lactating, females not receiving contraception; other psychiatric illness; epilepsy; senility; organ…	156	India	6	36 (12.1)	66	HAMD	25.7	6.83	Unclear risk	Low risk	Low risk	Unclear risk	Low risk	Unclear risk	High risk	Doongaji DR, Bal S, Rajkumar S et al. Multicentre double-blind comparison of lofepramine and amitriptyline in the treatment of major depressive disorders in Indian patients. British Journal Clinical Research 1993;4:45-53.
Du 2005	Traditional acupuncture	Fluoxetine	NA	NA	NA	Inclusion criteria: female outpatients; diagnosis of clinical depression (assessed with CCMD-3); HAMD score of at least 20. Exclusion criteria: schizophrenia; interstitial disease; physical illness that can cause symptoms of depression; schizophrenia and other psychotic disorders; heart, liver, and kidney system diseases; glaucoma	103	China	6	NR	100	NR	NR	NR	Low risk	Unclear risk	High risk	High risk	Unclear risk	High risk	Unclear risk	Du, Y. H., Li, G. P., Yan, H., Zhang, X. J., & Huang, L. F. (2005). Clinical study on needling method for regulating mental activities and soothing liver for treatment of melancholia. Zhongguo zhen jiu= Chinese acupuncture & moxibustion, 25(3), 151-154.
Duan 2009	Electroacupuncture + fluoxetine	Fluoxetine	NA	NA	NA	Inclusion criteria: aged 18-60 years; met ICD-10 criteria for a diagnosis of mild or moderate psycholepsy; HAMD score for somatic symptoms between 20–34; no serious, organic brain diseases or somatic disease history; no history of mental disorder. Exclusion criteria: schizophrenia or other mental disorders; complications with organic diseases such as tumors and central nervous system diseases; pr…	95	China	6	37.5 (10.7)	62	HAMD	24.04	3.97	Unclear risk	Unclear risk	High risk	Unclear risk	Low risk	Unclear risk	Unclear risk	Duan DM, Tu Y, Chen LP, Wu ZJ. Efficacy evaluation for depression with somatic symptoms treated by electroacupuncture combined with fluoxetine. Journal of Traditional Chinese Medicine. 2009 Sep 30;29(3):167-73.
Dube 2010	Escitalopram	Pill placebo	NA	NA	NA	Inclusion criteria: outpatients aged 18-65 years; met DSM-IV-TR criteria for a diagnosis of non-psychotic MDD (assessed with MINI); QIDS-SR score of at least 12, with less than a 20% decrease in QIDS-SR score from screening; CGI-S score of at least 4; in good physical health as determined by medical history, physical examination, electrocardiogram, blood laboratory values, and urinalysis. Exclusi…	200	India, US, Mexico & Romania	8	36.5 (10.7)	44	NR	NR	NR	High risk	Unclear risk	Low risk	Unclear risk	Low risk	Unclear risk	High risk	Dubé, S., Dellva, M. A., Jones, M., Kielbasa, W., Padich, R., Saha, A., & Rao, P. (2010). A study of the effects of LY2216684, a selective norepinephrine reuptake inhibitor, in the treatment of major depression. Journal of psychiatric research, 44(6), 356-363.
Dubey 2012	Duloxetine	Imipramine	NA	NA	NA	Inclusion criteria: outpatients aged over 18 years; met DSM-IV criteria for a diagnosis of MDD; medically stable. Exclusion criteria: any psychiatric condition other than MDD prior to entering the study; organic mental disorders; current diagnosis of substance abuse syndrome (except nicotine/caffeine); use of pharmacological agents within the last 2 weeks known to affect mood or produce somatic s…	80	India	6	36.5 (SD NR)	67	HAMD	35.1	5.15	Unclear risk	Unclear risk	High risk	Low risk	Unclear risk	Unclear risk	Unclear risk	Dubey, A. K., et al. (2012) Efficacy of duloxetine compared with imipramine in the treatment of major depressive disorder in Indian patients. International journal of pharma and bio sciences 3, 133-141
Dunbar 1993	Paroxetine	Pill placebo	NA	NA	NA	Inclusion criteria: outpatients aged 18-65 years; met DSM-III criteria for a diagnosis of a major depressive episode; HAMD score of at least 18; Raskin Depression Scale score was greater than Covi Anxiety Scale score. Exclusion criteria: HAMD score improved by 20% or more during placebo run-in	341	US	6	41.0 (SD NR)	51	HAMD	27.05	NR	Unclear risk	Unclear risk	Low risk	Unclear risk	Low risk	High risk	High risk	Dunbar, G. C., Claghorn, J. L., Kiev, A., Rickels, K., & Smith, W. T. (1993). A comparison of paroxetine and placebo in depressed outpatients. Acta Psychiatrica Scandinavica, 87(5), 302-305.
Dunn 2005	Supervised low intensity exercise individual	Supervised low intensity exercise individual	Supervised high intensity exercise individual	Supervised high intensity exercise individual	Supervised low intensity exercise individual	Inclusion criteria: men and women aged 20-45 years; met DSM-IV criteria for major depressive disorder (assessed with SCID); HAMD score 17-25; living within a 15-mile radius of The Cooper Institute and able to come to center to exercise under supervision for 5 days per week; not receiving any other treatment for depression including psychotherapy, medication, herbal treatments, or any other altern…	80	US	12	35.9 (6.4)	75	HAMD	19.4	2.3	Low risk	Low risk	High risk	Low risk	Low risk	High risk	High risk	Dunn, A. L., Trivedi, M. H., Kampert, J. B., Clark, C. G., & Chambliss, H. O. (2005). Exercise treatment for depression: efficacy and dose response. American journal of preventive medicine, 28(1), 1-8.
E-1569	Mirtazapine	Paroxetine	NA	NA	NA	Inclusion criteria: met DSM-IV criteria for a diagnosis of MDD. No further inclusion/exclusion criteria can be extracted (data extracted from Cipriani 2018)	148	Europe	6	44.7 (12.6)	69	HAMD	25.16	NR	Unclear risk	Unclear risk	Low risk	Unclear risk	Low risk	Low risk	High risk	E-1569. https://www.iqwig.de/download/A05-20C_Abschlussbericht_1-1_Bupropion_Mirtazapin_und_Reboxetin_bei_Depressionen.pdf [data extracted from Cipriani 2018]
Egede 2015	Behavioural activation (BA) individual	Behavioural activation (BA) individual	NA	NA	NA	Inclusion criteria: veterans aged at least 58 years; met DSM-IV criteria for a diagnosis of major depressive disorder. Exclusion criteria: actively psychotic or demented; both suicidal ideation and clear intent; met criteria for substance dependence	241	US	8	63.9 (5.1)	2	BDI	26.8	10	Unclear risk	Low risk	High risk	Unclear risk	Low risk	High risk	Unclear risk	Egede, L. E., Acierno, R., Knapp, R. G., Lejuez, C., Hernandez-Tejada, M., Payne, E. H., & Frueh, B. C. (2015). Psychotherapy for depression in older veterans via telemedicine: a randomised, open-label, non-inferiority trial. The Lancet Psychiatry, 2(8), 693-701.
Ekselius 1997	Sertraline	Citalopram	NA	NA	NA	Inclusion criteria: primary care patients aged 18-70 years; met DSM-III-R criteria for a diagnosis of major depression; MADRS score of at least 21. Exclusion criteria: MADRS score improved by 25% or more between first assessment and inclusion; pregnant or lactating, or sexually active and of childbearing potential without using an adequate method of contraception; severe depression of psychotic d…	400	Sweden	24	47.1 (SD NR)	72	MADRS	28.3	NR	Unclear risk	Unclear risk	Low risk	Unclear risk	Low risk	High risk	High risk	Ekselius, L., & Eberhard, G. (1997). A double-blind multicenter trial comparing sertraline and citalopram in patients with major depression treated in general practice. International clinical psychopharmacology, 12(6), 323-331.
Eli Lilly HMAT-A	Duloxetine	Paroxetine	Pill placebo	NA	NA	Inclusion criteria: met DSM-IV criteria for a diagnosis of major depressive disorder; HAMD score of at least 15. No further inclusion/exclusion criteria can be extracted (data extracted from 2009 GL)	263	US	8	NR	NR	HAMD	17.74	5.26	Unclear risk	Unclear risk	Low risk	Unclear risk	Unclear risk	Unclear risk	High risk	Eli Lilly study F1J-MC-HMAT-A, CT Registry ID# 4091. Duloxetine versus placebo and paroxetine in the acute treatment of major depression. Study Group A. Clinicaltrialresults.org [date site accessed 13.06.08].
Elkin 1989/Imber 1990	CBT individual (15 sessions or over)	Interpersonal psychotherapy (IPT) individual	Imipramine	Pill placebo	NA	Inclusion criteria: met RDC for a current episode of definite major depressive disorder (with the additional criterion that the required symptoms had to be present for at least the previous 2 weeks); HAMD score of at least 14. Exclusion criteria: specific additional psychiatric disorders (definite bipolar II and definite or probable bipolar I, panic disorder, alcoholism, drug use disorder, antiso…	250	US	16	35 (8.5)	70	HAMD	19.5	4.4	Low risk	Unclear risk	High risk	Unclear risk	Low risk	High risk	Low risk	Elkin, I., Shea, M., Watkins, J. T. & et al. (1989). National institute of mental health treatment of depression collaborative research program: General effectiveness of treatments. Archives of General Psychiatry 46, 971-982.
Emsley 2018	Escitalopram	Pill placebo	NA	NA	NA	Inclusion criteria: outpatients aged at least 65 years; met DSM-IV-TR criteria for recurrent MDD (assessed with MINI); HAMD score of at least 22 and HAMD score did not improve by 20% or more between screening and baseline visits; CGI-S score of at least 4; HADS-D score of at least 11; duration of current episode of between 4 weeks and 1 year. Exclusion criteria: depression with a seasonal pattern…	206	Bulgaria, Estonia, Finland, France, Republic of Korea, Malaysia, Mexico, Poland, Romania, & Slovakia	8	70.6 (5.0)	75	HAMD	26.65	3.35	Unclear risk	Low risk	Low risk	Unclear risk	Low risk	High risk	High risk	Emsley, R., Ahokas, A., Suarez, A., Marinescu, D., Doci, I., Lehtmets, A., . . . Penelaud, P. F. (2018). Efficacy of tianeptine 25-50 mg in elderly patients with recurrent major depressive disorder: An 8-week placebo- and escitalopram-controlled study. Journal of Clinical Psychiatry, 79 (4) (no pagination)(17m11741). doi:http://dx.doi.org/10.4088/JCP.17m11741
Escobar 1980	Trazodone	Imipramine	Pill placebo	NA	NA	Inclusion criteria: met RDC for a diagnosis of endogenous major depressive disorder; HAMD score of at least 18. Exclusion criteria: history of other psychiatric disorder or major physical illness	40	Colombia	4	45 (SD NR)	58	HAMD	31.02	NR	Unclear risk	Unclear risk	Low risk	Unclear risk	Unclear risk	High risk	High risk	Escobar, J. I., Gomez, J., Constain, C., et al. (1980). Controlled clinical trial with trazodone, a novel antidepressant. A South American experience. Journal of Clinical Pharmacology, 20, 124-130.
Fabre 1980	Imipramine	Pill placebo	NA	NA	NA	Inclusion criteria: outpatients aged 17-65 years; with moderate-to-severe depression for at least 1 month; Raskin Depression Scale score of at least 8; endorsement of at least 5 associated items on the Feighner Depression Checklist; HAMD score of at least 18; Covi Anxiety Scale score equal to or less than the score on the Raskin Depression Scale; post-menopausak or sterelized, using contaceptive …	103	US	6	NR	NR	NR	NR	NR	Unclear risk	Unclear risk	Low risk	Low risk	High risk	High risk	High risk	Fabre, L. and Mclendon, D. (1980) A double-blind study comparing the efficacy and safety of alprazolam with imipramine and placebo in primary depression, Current Therapeutic Research, 27, 474-482
Fabre 1985	Fluoxetine	Pill placebo	NA	NA	NA	Inclusion criteria: outpatient aged 21-70 years; HAMD score of at least 20; Raskin Depression Scale score that exceeded the Covi Anxiety Scale score. Exclusion criteria: concurrent medical or psychological conditions; histories of conditions that precluded treatment or analysis of results or that put the patient at undue risk; improvement of 20% or more in HAMD score during the 1-week placebo run…	48	US	5	NR	NR	HAMD	28.04	NR	Unclear risk	Unclear risk	Low risk	Unclear risk	Unclear risk	High risk	High risk	Fabre,L., Crismon,L. Efficacy of fluoxetine in outpatients with major depression. Current therapeutic research 1985;37(1):115-123.
Fabre 1991	Fluoxetine	Nortriptyline	NA	NA	NA	Inclusion criteria: outpatients aged 18-65 years; met DSM-III-R criteria for a diagnosis of major depression (single episode or recurrent); HAMD score between 18 and 27; duartion of current episode between 2 weeks and 2 years. Exclusion criteria: concurrent diagnosis of biolar disorder or schizophrenia; hyperactive or agitated; hyperthyroidism or a clinically unstable medical condition (e.g. card…	205	US	5	37.0 (10.4)	57	NR	NR	NR	Unclear risk	Unclear risk	Low risk	Unclear risk	Unclear risk	High risk	Unclear risk	Fabre LF, Scharf MB, Itil TM. Comparative efficacy and safety of nortriptyline and fluoxetine in the treatment of major depression: a clinical study. Journal of Clinical Psychiatry 1991 Jun;52 Suppl:62-7.
Fabre 1992	Paroxetine	Imipramine	Pill placebo	NA	NA	Inclusion criteria: outpatients who met DSM-III criteria for major depression (single episode or recurrent unipolar depression); HAMD score of at least 18; Raskin Depression Scale (RDS) score of at least 8; Covi Anxiety Scale score less than RDS. Exclusion criteria: another primary psychiatric diagnosis; history of alcohol or drug abuse within the previous 6 months; unstable renal, hepatic respir…	120	US	6	35.5 (SD NR)	62	HAMD	28.77	1.02	Unclear risk	Unclear risk	Low risk	Unclear risk	Unclear risk	High risk	High risk	Fabre, L. F. (1992). A 6-week, double-blind trial of paroxetine, imipramine, and placebo in depressed outpatients. Journal of Clinical Psychiatry, 53 (Suppl.), 40-43
Fabre 1995a	Sertraline	Sertraline	Sertraline	Pill placebo	NA	Inclusion criteria: met DSM-III criteria for major depressive disorder; HAMD score of at least 22; women were postmenopausal, surgically sterile, or practicing an adequate method of contraception. Exclusion criteria: pregnant or lactating women; receiving concomitant psychotherapeutic medications or certain other concomitant medications; history of serious intolerance or resistance to any antidep…	369	US	6	37.6 (SD NR)	53	HAMD	25.15	3.05	Unclear risk	Unclear risk	Low risk	Unclear risk	High risk	Unclear risk	High risk	Fabre L, Abuzzahab F, Amin M, Claghorn J, Mendels J, Dubé S, Small JG. Sertraline in major depression: double-blind comparison with placebo. Biol Psychiatry 1995;38:592-602.
Fagiolini 2020	Trazodone	Venlafaxine	NA	NA	NA	Inclusion criteria: outpatients aged 18-75 years; met DSM-IV criteria for a diagnosis of MDD (assessed with MINI); HAMD score of at least 18 (at both screening and baseline visits, together with a decrease not >20% between screening and baseline); symptoms of depression for at least 1 month prior to screening. Exclusion criteria: any experimental psychotropic or central nervous system (CNS) treat…	324	Austria, Czech Republic, Italy, Romania, Slovakia, & Spain	8	47.8 (11.4)	75	HAMD	23.7	3.67	Low risk	Low risk	Low risk	Low risk	Low risk	Low risk	Low risk	Fagiolini, A., Albert, U., Ferrando, L., Herman, E., Muntean, C., Pálová, E., ... & Olivieri, L. (2020). A randomized, double-blind study comparing the efficacy and safety of trazodone once-a-day and venlafaxine extended-release for the treatment of patients with major depressive disorder. International clinical psychopharmacology, 35(3), 137.
Farabaugh 2015	CBT individual (under 15 sessions)	Escitalopram	NA	NA	NA	Inclusion criteria: aged 18-75 years; met DSM-IV criteria for a diagnosis of MDD (assessed with SCID); HAMD score of at least 14 at baseline; antidepressant free for at least 4 weeks. Exclusion criteria: participation in an ongoing depression-focused psychotherapy; not appropriate candidate for CBT (as per clinical judgment); prior intolerance of or failure to respond to escitalopram up to 20 mg/…	37	US	12	47.2 (13.7)	50	HAMD	18.69	4.71	Unclear risk	Unclear risk	High risk	Low risk	Unclear risk	High risk	Unclear risk	Farabaugh, A., et al. (2015). "Similar changes in cognitions following cognitive-behavioral therapy or escitalopram for major depressive disorder: Implications for mechanisms of change." Annals of clinical psychiatry 27(2): 118-125.
Farrer 2011/Farrer 2012	Computerised-CBT (CCBT)	Computerised-CBT (CCBT)	Enhanced TAU	No treatment	NA	Inclusion criteria: callers to Lifeline’s 24 hour telephone counselling service in one of four major Australian cities; speak English; interbet access for at least half an hour a week; aged at least 18 years; Kessler Psychological Distress Scale (K10) of at least 22. Exclusion criteria: suicidal or experiencing high levels of distress (as judged by the telephone counsellor); current or previous d…	155	Australia	6	41.5 (12.4)	82	CES-D	36.26	10.23	Low risk	Low risk	High risk	Unclear risk	High risk	High risk	Low risk	Farrer L, Christensen H, Griffiths KM, Mackinnon A. Internet-based CBT for depression with and without telephone tracking in a national helpline: randomised controlled trial. PloS one. 2011 Nov 30;6(11):e28099.
Fava 1998a	Paroxetine	Fluoxetine	Pill placebo	NA	NA	Inclusion criteria: outpatients with moderate to moderately severe major depression without a history of mania or hypomania; Raskin Depression Scale score of at least 8, and larger in value than the Covi Anxiety Scale score; HAMD score of at least 18. Exclusion criteria: patients with the following primary psychiatric diagnoses: schizophrenia, adjustment disorder, bipolar disorder, panic disorder…	128	US	12	41.3 (12.6)	51	HAMD	23.53	3.48	Unclear risk	Unclear risk	Low risk	Unclear risk	Low risk	Unclear risk	High risk	Fava, M., Amsterdam, J. D., Deltito, J. A., Salzman, C., Schwaller, M., & Dunner, D. L. (1998). A Double-Blind Study of Paroxetine, Fluoxetine, and Placebo an Outpatients with Major Depression. Annals of Clinical Psychiatry, 10(4), 145-150.
Fava 2002a	Fluoxetine	Sertraline	Paroxetine	NA	NA	Inclusion criteria: outpatients aged at least 18 years; met DSM-IV criteria for a diagnosis of major depressive disorder or atypical major depressive disorder (assessed with SCID) for at least 1 month; HAMD score of at least 16. Exclusion criteria: pregnant or lactating women or women of childbearing potential not using a medically accepted means of contraception; serious suicidal risk; serious c…	284	US	4	42.9 (14.3)	60	HAMD	20.71	4.36	Unclear risk	Unclear risk	Low risk	Unclear risk	Low risk	Unclear risk	High risk	Fava, M., Hoog, S. L., Judge, R. A., Kopp, J. B., Nilsson, M. E., & Gonzales, J. S. (2002). Acute efficacy of fluoxetine versus sertraline and paroxetine in major depressive disorder including effects of baseline insomnia. Journal of clinical psychopharmacology, 22(2), 137-147.
Fava 2005	Fluoxetine	Pill placebo	NA	NA	NA	Inclusion criteria: outpatients aged 18-65 years; met DSM-IV criteria for a diagnosis of a major depressive episode of at least 2 weeks' duration; HAMD score of at least 16 at screen and baseline assessment; negative pregnancy test within 5 days before study start in women of childbearing potential (nonchildbearing potential was defined as postmenopause for at least 1 year or surgical sterilizati…	90	US	12	37.2 (10.8)	59	HAMD	19.74	2.99	Unclear risk	Unclear risk	Low risk	Unclear risk	Unclear risk	Unclear risk	High risk	Fava M, Alpert J, Nierenberg AA, Mischoulon D, Otto MW, Zajecka J, Murck H, Rosenbaum JF. A double-blind, randomized trial of St John's wort, fluoxetine, and placebo in major depressive disorder. Journal of clinical psychopharmacology. 2005 Oct 1;25(5):441-7.
Fawcett 1989	Fluoxetine	Amitriptyline	NA	NA	NA	Inclusion criteria: outpatients aged at least 18 years; met DSM-III criteria for a diagnosis of unipolar major depression; HAMD score of at least 20. Exclusion criteria: significant medical illness; use of concomitant medication with any potential psychiatric side effects; psychotic features; any other DSM-III axis I diagnosis other than unipolar major depression; HAMD score improved by 20% or mo…	40	US	6	42.2 (10.6)	65	HAMD	23.55	NR	Unclear risk	Unclear risk	Low risk	Unclear risk	Unclear risk	Unclear risk	High risk	Fawcett J, Zajecka J, Kravitz H. Fluoxetine vs amitriptyline in adult inpatients with major depression. Current Therapeutic Research 1989;45:821-832.
FDA 244 (EMD 68 843-009)	Fluoxetine	Pill placebo	NA	NA	NA	Inclusion criteria: met DSM-IV criteria for a diagnosis of MDD. No further inclusion/exclusion criteria can be extracted (data extracted from Cipriani 2018)	184	US	8	NR	NR	HAMD	24.19	NR	Unclear risk	Unclear risk	Low risk	Unclear risk	Unclear risk	High risk	High risk	http://www.accessdata.fda.gov/drugsatfda_docs/nda/2011/022567Orig1s000MedR.pdf
FDA 245 (EMD 68 843-010)	Fluoxetine	Pill placebo	NA	NA	NA	Inclusion criteria: met DSM-IV criteria for a diagnosis of MDD. No further inclusion/exclusion criteria can be extracted (data extracted from Cipriani 2018)	191	US	8	NR	NR	HAMD	23.45	NR	Unclear risk	Unclear risk	Low risk	Unclear risk	Unclear risk	High risk	High risk	http://www.accessdata.fda.gov/drugsatfda_docs/nda/2011/022567Orig1s000MedR.pdf
FDA 246 (SB 659746-003)	Citalopram	Pill placebo	NA	NA	NA	Inclusion criteria: met DSM-IV criteria for a diagnosis of MDD. No further inclusion/exclusion criteria can be extracted (data extracted from Cipriani 2018)	246	US	8	NR	NR	HAMD	23.2	NR	Unclear risk	Unclear risk	Low risk	Unclear risk	Unclear risk	High risk	High risk	http://www.accessdata.fda.gov/drugsatfda_docs/nda/2011/022567Orig1s000MedR.pdf
Feiger 1996	Imipramine	Pill placebo	NA	NA	NA	Inclusion criteria: outpatients aged at least 18 years; met DSM-III-R criteria for a diagnosis of major depression (single or recurrent episodes); HAMD score of at least 20; free of clinically relevant amounts of psychotropic agents for an appropriate time (a 3-week washout period was required for patients who had been treated for more than 3 months with antidepressant or anxiolytic drugs). Exclu…	81	US	8	39.7 (11.7)	56	MADRS	27.56	NR	Unclear risk	Unclear risk	Low risk	Unclear risk	Low risk	High risk	High risk	Feiger, A. D. (1996). A double-blind comparison of gepirone extended release, imipramine, and placebo in the treatment of outpatient major depression. Psychopharmacology Bulletin, 32, 659-665.
Feighner 1979	Amitriptyline	Pill placebo	NA	NA	NA	Inclusion criteria: met Feigner et al. (1972) criteria for a 'definite' diagnosis of primary depression, of at least 1 month duration; HAMD score of at least 20; BDI score of at least 14; Covi Anxiety Scale score of at least 8. Exclusion criteria: pre-existing psychiatric conditions such as schizophrenia, alcoholism, hysteria, and antisocial personality; serious medical illness; those considered …	143	US	4	40.9 (SD NR)	60	HAMD	35.55	NR	Unclear risk	Unclear risk	Low risk	Unclear risk	Low risk	High risk	Unclear risk	Feighner, J. P., Brauzer, B., Gelenberg, A. J., Gomez, E., Kiev, A., Kurland, M. L. et al. (1979). A placebo-controlled multicenter trial of Limbitrol versus its components (amitriptyline and chlordiazepoxide) in the symptomatic treatment of depressive illness. Psychopharmacology, 61, 217-225.
Feighner 1982	Lofepramine	Imipramine	Pill placebo	NA	NA	Inclusion criteria: outpatients aged 18-70 years; met DSM-III criteria for a diagnosis of primary depression; Raskin Depression Scale score of at least 8; HAMD score of at least 18; fulfill the criteria of Feighner et al. (1972), for depression with at least a moderate degree of Dysphoric mood. Exclusion criteria: history of evidence of clinically significant renal disease, hepatic disease, prost…	139	US	6	NR	71	HAMD	27.09	4.11	Unclear risk	Unclear risk	Low risk	Unclear risk	High risk	Unclear risk	Unclear risk	Feighner, J. P., Meridith, C. H., Dutt, J. E., & Hendrickson, G. G. (1982). A double blind comparison of lofepramine, imipramine and placebo in patients with depression. Acta Psychiatrica Scandinavica, 66, 100-108
Feighner 1983c	Imipramine	Pill placebo	NA	NA	NA	Inclusion criteria: outpatients aged 18-70 years; met Feighner Diagnostic Criteria for primary unipolar major depressive disorder of at least 1-month duration; HAMD score of at least 18; Raskin Depression Scale score of at least 8; Covi Anxiety Scale less than or equal to the Raskin Score; nonpregnant females using contraceptives or not of childbearing potential. Exclusion criteria: bipolar major…	88	US	6	37.9 (SD NR)	86	HAMD	30.2	NR	Unclear risk	Unclear risk	Low risk	Unclear risk	Unclear risk	High risk	High risk	Feighner, J. P., Meredith, C. H., Frost, N. R., Chammas, S., & Hendrickson, G. (1983). A double-blind comparison of alprazolam vs. imipramine and placebo in the treatment of major depressive disorder. Acta Psychiatrica Scandinavica, 68, 223-233.
Feighner 1989b	Imipramine	Pill placebo	NA	NA	NA	Inclusion criteria: aged 18-70 years; met diagnostic criteria for both RDC endogenous major depression and DSM-III major depression with melancholia (criteria modified in two ways: the minimum duration of illness was increased to 4 weeks, and transient mood reactivity did not preclude a diagnosis of melancholia); HAMD score of at least 18; free of psychotropic drug treatment for at least 1 week w…	30	US	6	44 (SD NR)	50	NR	NR	NR	Unclear risk	Unclear risk	Low risk	Unclear risk	High risk	High risk	High risk	Feighner, J. P., Pambakian, R., Fowler, R. C., Boyer, W. F., & D'Amico, M. F. (1989). A comparison of nefazodone, imipramine, and placebo in patients with moderate to severe depression. Psychopharmacology Bulletin, 25, 219-221
Feighner 1993	Paroxetine	Imipramine	Pill placebo	NA	NA	Inclusion criteria: outpatients aged 18-65 years; met DSM III criteria for a diagnosis of major depressive episode; HAMD score of at least 18; Raskin depression score larger than the Covi anxiety rating. Exclusion criteria: any other primary psychiatric diagnosis; progressive/unstable physical illness; women not using adequate contraception or who were lactating; 20% or more improvement in HAMD s…	726	US	6	40.3 (SD NR)	52	HAMD	26.4	NR	Unclear risk	Unclear risk	Low risk	Unclear risk	Low risk	High risk	High risk	Feighner, J. P., Cohn, J. B., Fabre, L. F. J., Fieve, R. R., Mendels, J., Shrivastava, R. K. et al. (1993). A study comparing paroxetine placebo and imipramine in depressed patients. Journal of Affective Disorders, 28, 71-79.
Feighner 1999	Citalopram	Citalopram	Pill placebo	NA	NA	Inclusion criteria: outpatients aged 18-65 years; met DSM-III-R criteria for major depression, with symptoms present for at least 4 weeks; HAMD score of at least 20; score of at least 2 on HAMD item 1; Raskin Depression Scale score exceeded the Covi Anxiety Scale score at screen. Exclusion criteria: any DSM-III-R Axis I disorder other than major depression; history of substance abuse; suicide att…	390	US	6	38.7 (SD NR)	60	NR	NR	NR	Unclear risk	Unclear risk	Low risk	Low risk	Unclear risk	High risk	High risk	Feighner JP, Overo K. Multicenter, placebo-controlled, fixed-dose study of citalopram in moderate-to-severe depression. Journal of Clinical Psychiatry 1999;60(12):824-830.
Finkel 1999	Sertraline	Fluoxetine	NA	NA	NA	Inclusion criteria: aged at least 70 years (subset of larger study of participans aged at least 60 years); met DSM-III-R criteria for a diagnosis of major depression; HAMD score of at least 18. Exclusion criteria: exhibited any significant medical problems; met criteria for any other Axis I psychiatric disorder or neurological disorder; any cognitive impairment (as evidenced by a baseline Mini-Me…	75	US	12	74.4 (4.4)	53	HAMD	24.84	4.67	Low risk	Unclear risk	Low risk	Unclear risk	Low risk	High risk	High risk	Finkel, S. I., Richter, E. M., Clary, C. M., & Batzar, E. (1999). Comparative efficacy of sertraline vs. fluoxetine in patients age 70 or over with major depression. American Journal of Geriatric Psychiatry, 7(3), 221-227.
Fonagy 2019	Dynamic interpersonal therapy (DIT) individual	CBT individual (15 sessions or over)	Cognitive bibliotherapy with support	NA	NA	Inclusion criteria: patients consecutively referred to four metropolitan IAPT sites; aged at least 18 years; met DSM-IV criteria for a diagnosis of a major depressive episode (assessed with MINI); HAMD score >14; PHQ-9 score >10; identified as likely to require high-intensity treatment after triage. Exclusion criteria: current psychotic symptoms or bipolar disorder; clinical contraindications for…	147	UK	26	37.9 (11.8)	66	HAMD	18.54	4.92	Low risk	Low risk	High risk	Low risk	Low risk	Low risk	Unclear risk	Fonagy, P., Lemma, A., Target, M., O'Keeffe, S., Constantinou, M. P., Ventura Wurman, T., . . . Pilling, S. (2019). Dynamic interpersonal therapy for moderate to severe depression: a pilot randomized controlled and feasibility trial. Psychological medicine, 1-10. doi:https://dx.doi.org/10.1017/S0033291719000928
Fontaine 1994	Imipramine	Pill placebo	NA	NA	NA	Inclusion criteria: outpatients aged 18-65 years; met RDC for major depressive disorder (modified to require dysphoric features of at least 4 weeks duration); HAMD score of at least 22. Exclusion criteria: primary psychiatric diagnosis other than depression; histiry of bipolar disorder, organic mental disorder, or schizophrenia; symptoms of urinary retention or prostatic hypertrophy, or glaucoma;…	90	Canada	6	43.1 (9.5)	58	HAMD	25.85	NR	Unclear risk	Unclear risk	Low risk	Unclear risk	Low risk	High risk	High risk	Fontaine, R., Ontiveros, A., Elie, R., Kensler, T. T., Roberts, D. L., Kaplita, S. et al. (1994). A double-blind comparison of nefazodone, imipramine, and placebo in major depression. Journal of Clinical Psychiatry, 55, 234-241.
Forest Laboratories 2000	Escitalopram	Citalopram	Pill placebo	NA	NA	Inclusion criteria cannot be extracted. Exclusion criteria: MADRS score <22; HAMD item 1 score <2; abnormal physical examination; pregnant or nursing or not using birth control; bipolar or psychotic disorder, OCD, mental retardation, cognitive or developmental disorder; personality or any other axis I disorder; history of psychotic disorder; suicide risk; substance misuse in past 6 months; clinic…	386	US	8	42 (SD NR)	52	MADRS	28.6	4.77	Unclear risk	Unclear risk	Low risk	Unclear risk	Low risk	Unclear risk	High risk	Forest Laboratories Inc. Flexible dose comparison of the saftey and efficacy of lu 26-054, citalopram, and placebo in the treatment of major depressive disorder (SCT-MD-02). Report date: December 5, 2000.
Forest Laboratories 2010	Escitalopram	Escitalopram	Pill placebo	NA	NA	Inclusion criteria: met DSM-IV criteria for a diagnosis of MDD. No further inclusion/exclusion criteria can be extracted (data extracted from Cipriani 2018)	877	US	8	41.2 (12.3)	66	HAMD	29	NR	Unclear risk	Unclear risk	Low risk	Unclear risk	Unclear risk	Low risk	High risk	https://clinicaltrials.gov/ct2/show/NCT00668525
Forest Research Institute 2003	Escitalopram	Pill placebo	NA	NA	NA	Inclusion criteria: Major depressive disorder by DSM-IV. No other inclusion/exclusion criteria reported	309	US	8	39 (SD NR)	61	HAMD	30.04	3.87	Unclear risk	Unclear risk	Low risk	Unclear risk	Low risk	Unclear risk	High risk	Forest Research Institute. Two-week double-blind placebo controlled study of escitalopram in the treatment of severe major depression. Report date: November 26, 2003
Forest Research Institute 2004a	Escitalopram	Fluoxetine	NA	NA	NA	Inclusion criteria: Major depressive disorder by DSM-IV. Exclusion criteria: MADRS score <22. No other criteria reported	205	US	8	37 (SD NR)	65	MADRS	30.3	4.74	Unclear risk	Unclear risk	Low risk	Unclear risk	Low risk	Unclear risk	High risk	Forest Research Institute. Flexible dose comparison of the safety and efficacy of escitalopram and fluoxetine in the treatment of major depressive disorder (SCT-MD-16). Report date: July 26, 2004.
Forest Research Institute 2005	Escitalopram	Sertraline	Pill Placebo	NA	NA	Inclusion criteria: met DSM-IV criteria for a diagnosis of MDD. Exclusion criteria: Not reported	409	US	8	40 (SD NR)	56	MADRS	30.4	4.61	Unclear risk	Unclear risk	Low risk	Unclear risk	Low risk	High risk	High risk	Forest Research Institute. A double-blind flexible dose comparison of escitalopram sertraline and placebo in the treatment of major depressive disorder. Report date: February 7, 2005
Forlenza 2001	Sertraline	Imipramine	NA	NA	NA	Inclusion criteria: consecutive referrals to the outpatient service of the Unit for Mental Health for the Elderly at the 'Hospital das Clinicas,' in Sao Paulo, Brazil; aged at least 60 years; MADRS score of at least 20; met DSM-IV criteria for a diagnosis of a major depressive epsiode. Exclusion criteria: narrow-angle glaucoma; severe cardiac arrhythmia; alcohol or substance abuse or dependence; …	55	Brazil	8	68.5 (5.9)	69	MADRS	29	5.03	Unclear risk	Unclear risk	Low risk	Unclear risk	Low risk	Unclear risk	High risk	Forlenza, O. V., Almeida, O. P., Stoppe, A., Hirata, E. S., & Ferreira, R. C. (2001). Antidepressant efficacy and safety of low-dose sertraline and standard-dose imipramine for the treatment of depression in older adults: results from a double-blind, randomized, controlled clinical trial. International psychogeriatrics, 13(1), 75-84.
Freed 1999	Paroxetine	Amitriptyline	NA	NA	NA	Inclusion criteria: patients aged 19-85 years presenting with symptoms of depression in general practice; MADRS score of at least 20; regarded by the general practitioner as requiring antidepressant therapy for the treatment of their depressive symptoms. Exclusion criteria: coexisting disease which was severe or unstable; history of mania or hypersensitivity to amitriptyline, other TCAs or SSRIs;…	375	Australia	9	48 (SD NR)	65	MADRS	31.53	6.32	Low risk	Low risk	Low risk	Unclear risk	Low risk	High risk	High risk	Freed E, Goldney R, Lambert TT. A double-blind, multicentre study to assess the tolerability and efficacy of paroxetine compared with amitriptyline in the treatment of depressed patients in Australian general practice. Australian and New Zealand Journal of Psychiatry 1999;33:416-421.
Fu 2003	Traditional acupuncture	Fluoxetine	NA	NA	NA	Inclusion criteria: inpatients and outpatients at study hospital; met CCMD-2-R diagnostic criteria for depressive neurosis; SCL-90 depressive factors score >2; HAMD score >17. Exclusion criteria: severe organic diseases	62	China	8	31.2 (8.8)	73	HAMD	30.58	4.9	Unclear risk	Unclear risk	High risk	Unclear risk	Unclear risk	High risk	Unclear risk	Fu WB. Observations on the curative effect of acupuncture on depressive neurosis. Journal of Acupuncture and Tuina Science 2003;1(4):15–7.
Fu 2008	Traditional acupuncture	Traditional non-specific point acupuncture	Fluoxetine	NA	NA	Inclusion criteria: inpatients and outpatients aged 18-65 years from 4 different hospitals; diagnosis of depression (according to CCMD-2); HAMD score >20; conscious, no loss of speech, preserved intelligence; minimum primary education level; TCM diagnostic criteria of ‘yu bing’ depressive disease due to liver qi stagnation or qi stagnation causing fire. Exclusion criteria: schizophrenia; organic …	440	China	12	NR	NR	NR	NR	NR	High risk	Low risk	High risk	Low risk	Unclear risk	High risk	Unclear risk	Fu, W. B., Fan, L., Zhu, X. P., He, Q., Wang, L., Zhuang, L. X., ... & Zhang, H. L. (2008). Acupuncture for treatment of depressive neurosis: a multi-center randomized controlled study. Zhongguo zhen jiu= Chinese acupuncture & moxibustion, 28(1), 3-6.
Fudge 1990	Trazodone	Fluoxetine	NA	NA	NA	Inclusion criteria: outpatients aged over 18 years; met DSM-III criteria for a diagnosis of major depressive disorder; duration of episode greater than 1 month; HAMD score of at least 20. Exclusion criteria: pregnancy; women of childbearing age not using an acceptable means of contraception; lactation: serious suicidal risk; glaucoma; presence of cardiovascular arrhythmias; hypertensive patients …	38	US	6	NR	NR	HAMD	23.39	2.86	Unclear risk	Unclear risk	Low risk	Unclear risk	Low risk	High risk	High risk	Fudge JL, Perry PJ, Garvey MJ, Kelly MW. A comparison of the effect of fluoxetine and trazodone on the cognitive functioning of depressed outpatients. Journal of Affective Disorders 1990 Apr;18(4):275-80.
Gagiano 1993	Paroxetine	Fluoxetine	NA	NA	NA	Inclusion criteria: outpatients aged 18-65 years; met DSM-III-R criteria for a diagnosis of a major depressive episode; HAMD score of at least 18. Exclusion criteria: pregnant or lactating women; underlying renal, hepatic, neurological, gastrointestinal, or severe cardiovascular disease; schizophrenia; organic brain syndrome; unstable diabetes; recent treatment with MAOIs or neuroleptics, lithium…	90	South Africa	6	38.7 (SD NR)	80	HAMD	24.75	4.83	Unclear risk	Unclear risk	Low risk	Unclear risk	Low risk	High risk	High risk	Gagiano, C. A. (1993). A double blind comparison of paroxetine and fluoxetine in patients with major depression. British Journal of Clinical Research, 4, 145-152.
Gallagher-Thompson 1994	CBT individual (15 sessions or over)	Short-term psychodynamic psychotherapy individual	NA	NA	NA	Inclusion criteria: self-report of providing primary care for a physically or cognitively disabled older relative; met RDC for a diagnosis of major, minor, or intermittent depressive disorder; BDI score of at least 10. Exclusion criteria: exhibiting evidence of psychosis, alchoholism, immediate suicidal risk, or bipolar disorder; currently in psychotherapy; currently on medication for depression;…	66	US	16	62 (9.7)	92	HAMD	16.1	5	Low risk	Unclear risk	High risk	Unclear risk	Low risk	High risk	Low risk	Gallagher-Thompson DE, Steffen AM. Comparative effects of cognitive behavioral therapy and brief psychodynamic psychotherapies for depressed family caregivers. J Consult Clin Psychol 1994;62(3):543-549.
Gasto 2003	Venlafaxine	Nortriptyline	NA	NA	NA	Inclusion criteria: inpatients or outpatients aged at least 65 years; met DSM-IV criteria for a diagnosis of a current major depressive episode, with or without endogenous or psychotic features (assessed using SADS); symptoms must have been present for at least 1 month; HAMD score of at least 21. Exclusion criteria: uncontrolled medical illness at the time of recruitment; a manic or hypomanic epi…	68	Spain	24	70.8 (4.7)	63	HAMD	26.52	4.06	Unclear risk	Unclear risk	High risk	Low risk	Low risk	High risk	Unclear risk	Gastó, C., Navarro, V., Marcos, T., Portella, M. J., Torra, M., & Rodamilans, M. (2003). Single-blind comparison of venlafaxine and nortriptyline in elderly major depression. Journal of clinical psychopharmacology, 23(1), 21-26.
Gater 2010	Peer support group	Any AD	Peer support group + any AD	NA	NA	Inclusion criteria: British Pakistani women aged 16-65 years attending general practices in the North-west of England; communicating in English, Urdu or Punjabi; had a diagnosis of depression (assessed with CIS-R). Exclusion criteria: intellectual disabilities; severe mental illness; planning a visit abroad during the next 6 months	123	UK	12	41.7 (10.5)	100	HAMD	19.13	5.93	High risk	Unclear risk	High risk	Low risk	Low risk	High risk	Unclear risk	Gater R, Waheed W, Husain N, Tomenson B, Aseem S, Creed F. Social intervention for British Pakistani women with depression: randomised controlled trial. The British Journal of Psychiatry. 2010 Sep 1;197(3):227-33.
Gelenberg 1990a	Amitriptyline	Pill placebo	NA	NA	NA	Inclusion criteria: met DSM-III criteria for major depression and Feighner criteria for primary depression; HAMD score of at least 16. Exclusion criteria: women who were or might become pregnant; other psychiatric or serious medical illnesses; chemical dependencies; lithium within the previous 7 days; MAOIs within the previous 2 weeks; TCAs or other antidepressants within the previous 3 days; any…	41	US	6	NR	NR	NR	NR	NR	Unclear risk	Unclear risk	Low risk	Unclear risk	Low risk	High risk	High risk	Gelenberg, A. J., Wojcik, J. D., Falk, W. E., Spring, B., Brotman, A. W., & Galvin-Nadeau, M. (1990). Clovoxamine in the treatment of depressed outpatients: a double-blind, parallel-group comparison against amitriptyline and placebo. Comprehensive Psychiatry, 31, 307-314.
Gentil 2000	Venlafaxine	Amitriptyline	NA	NA	NA	Inclusion criteria: outpatients aged 18-55 years; in good general health; met DSM-IV criteria for a diagnosis of major depression; depressive symptoms for at least 1 month; HAMD score of at least 20, with no more than a 20% decrease in score between screening and baseline (7–10 days). Exclusion criteria: history of clinically significant physical disease; acute suicide tendencies; history of a se…	116	Brazil	8	38.5 (9.4)	81	HAMD	24.21	3.1	Unclear risk	Unclear risk	Low risk	Unclear risk	Low risk	High risk	High risk	Gentil V, Kerr-Correa F, Moreno R, Busnello ED, de Campos JA, Juruena MF, Lafer B, Moreno DH, de Cassia Rodrigues Rosa L, Tiosso A, Benedictis E. Double-blind comparison of venlafaxine and amitriptyline in outpatients with major depression with or without melancholia. Journal of Psychopharmacology 1961;14(1):Ltd.
Georgotas 1982	Amitriptyline	Pill placebo	NA	NA	NA	Inclusion criteria: aged 18-65 years; met RDC for major depressive disorder; HAMD score of at least 18. Exclusion criteria: intercurrent medical illness; childbearing potential; need to take other medications	33	US	4	38.0 (12.2)	33	HAMD	28.55	5.56	High risk	Unclear risk	Low risk	Unclear risk	Unclear risk	High risk	High risk	Georgotas, A., Krakowski, M., & Gershon, S. (1982). Controlled trial of zimelidine, a 5-HT reuptake inhibitor, for treatment of depression. American Journal of Psychiatry, 139, 1057-1058
Georgotas 1986	Nortriptyline	Pill placebo	NA	NA	NA	Inclusion criteria: outpatients aged at least 55 years; met RDC for a diagnosis of major depressive disorder (independently diagnosed by 2 psychiatrists); HAMD score of at least 16. Exclusion criteria: showed evidence of moderate to severe dementia; drug or alcohol dependence as defined by DSM-III; mental retardation, serious neurological disorders; other preexisting major psychiatric disorders; …	58	US	7	64.7 (7.0)	62	HAMD	23.31	NR	Unclear risk	Unclear risk	Low risk	Unclear risk	Unclear risk	High risk	High risk	Georgotas A. Comparative efficacy and safety of MAOIs versus TCAs in treating depression in the elderly. Biological Psychiatry 21(12):1155-66, 1986.
Gerber 2020	Supervised high intensity exercise individual	Supervised low intensity exercise individual	NA	NA	NA	Inclusion criteria: inpatients aged 18-61 years; met ICD-10 criteria for depression (first episode, recurrent or bipolar); HAMD score of at least 17. Exclusion criteria: somatic condition not permitting regular exercise; body mass index (BMI) > 35 kg/m2; pregnant at the baseline data assessment; acute suicidal ideation; comorbid substance dependence (except nicotine); comorbid major psychiatric d…	35	Switzerland	6	38.1 (12.0)	52	BDI	26.4	8.6	Low risk	Unclear risk	Unclear risk	Unclear risk	Unclear risk	High risk	Low risk	Gerber, M., Imboden, C., Beck, J., Brand, S., Colledge, F., Eckert, A., ... & Hatzinger, M. (2020). Effects of Aerobic Exercise on Cortisol Stress Reactivity in Response to the Trier Social Stress Test in Inpatients with Major Depressive Disorders: A Randomized Controlled Trial. Journal of Clinical Medicine, 9(5), 1419.
Geretsegger 1994	Paroxetine	Fluoxetine	NA	NA	NA	Inclusion criteria: inpatients and outpatients aged 61-85 years; met DSM-III criteria for a diagnosis of major depression; HAMD score of at least 18. Exclusion criteria: HAMD score improvement of more than 20% during placebo run-in; severe renal, hepatic, or gastrointestinal disease; cardiovascular disease; glaucoma; neurological disease; senile dementia; schizophrenia; organic brain syndrome; pr…	106	Austria	6	74.0 (SD NR)	87	NR	NR	NR	Unclear risk	Unclear risk	Low risk	Unclear risk	Low risk	High risk	High risk	Geretsegger, C., Böhmer, F., & Ludwig, M. (1994). Paroxetine in the elderly depressed patient: randomized comparison with fluoxetine of efficacy, cognitive and behavioural effects. International clinical psychopharmacology, 9(1), 25-29.
Geretsegger 1995	Paroxetine	Amitriptyline	NA	NA	NA	Inclusion criteria: aged at least 65 years; met DSM-III criteria for a diagnosis of major depression; HAMD score of at least 18; inpatient status for the first 3 weeks. Exclusion criteria: severe somatic disease; senile dementia; alcohol or drug abuse; ECT within the last 3 months; depot neuroleptics within 4 weeks; MAO inhibitors and oral neuroleptics within two weeks and other antidepressants w…	91	Austria & Germany	6	71.2 (5.7)	86	NR	NR	NR	Unclear risk	Unclear risk	Low risk	Unclear risk	Low risk	High risk	High risk	Geretsegger C, Stuppaeck CH, Mair M, Platz T, Fartacek R, Heim M. Multicenter double blind study of paroxetine and amitriptyline in elderly depressed inpatients. Psychopharmacology 1995;119(3):277-81.
Gershon 1981	Trazodone	Imipramine	Pill placebo	NA	NA	Inclusion criteria: primary depressive disorder of the endogenous type; HAMD score of at least 18; score=7-21 in at least 3 of the 5 categories of the Symptom Profile for Depression. Exclusion criteria: other psychotic or neurotic disorders; impaired physical healthh; history of brain trauma; alcoholism; drug addiction; seizure disorder; mental deficiency; risk of pregnancy	295	US	4	NR	57	NR	NR	NR	Unclear risk	Unclear risk	Low risk	Unclear risk	Unclear risk	High risk	High risk	GERSHON, S., MANN, J., NEWTON, R., & GUNTHER, B. J. (1981). Evaluation of trazodone in the treatment of endogenous depression: results of a multicenter double-blind study. Journal of Clinical Psychopharmacology, 1(6), 39S-44S.
Gilbody 2015/Littlewood 2015	Computerised-CBT (CCBT) + any AD	Computerised-CBT (CCBT) + any AD	Any AD	NA	NA	Inclusion criteria: adults aged at least 18; presenting in primary care with new or existing symptoms of depression; PHQ-9 score of at least 10; had access to the internet at home or through a close friend or relative. Exclusion criteria: in receipt of CCBT or specialist psychological therapy at the time of recruitment; actively suicidal; experiencing psychotic symptoms; depressed in the postnata…	691	UK	16	39.9 (12.7)	67	PHQ-9	16.65	4.25	Low risk	Low risk	High risk	Unclear risk	Unclear risk	Low risk	Low risk	Gilbody, S., et al. (2015). "Computerised cognitive behaviour therapy (cCBT) as treatment for depression in primary care (REEACT trial): Large scale pragmatic randomised controlled trial." BMJ (Online) 351(no pagination // (DH) *Department of Health* // (HTA) *Department of Health*).
Godlewska 2012	Escitalopram	Pill placebo	NA	NA	NA	Inclusion criteria: met DSM-IV criteria for a primary diagnosis of major depressive disorder. Exclusion criteria: psychosis or substance dependence as defined by DSM-IV; at clinically significant risk of suicidal behaviour; contraindications to escitalopram treatment or being treated with psychotropic medication<3 weeks before the study (5 weeks in the case of fluoxetine); major somatic or neurol…	42	UK	1	31.6 (11.3)	55	HAMD	23.75	5.09	Unclear risk	Unclear risk	Low risk	Unclear risk	Unclear risk	High risk	Unclear risk	Godlewska, B. R., Norbury, R., Selvaraj, S., Cowen, P. J., & Harmer, C. J. (2012). Short-term SSRI treatment normalises amygdala hyperactivity in depressed patients. Psychological medicine, 42(12), 2609-2617.
Goldberg 1980	Trazodone	Amitriptyline	Pill placebo	NA	NA	Inclusion criteria: outpatients aged 18-60 years; primary diagnosis of neurotic depression (using the New York University criteria); HAMD score of at least 18; Raskin Depression Scale score of at least 7. Exclusion criteria: not reported	184	US	6	36.5 (SD NR)	73	NR	NR	NR	Unclear risk	Unclear risk	Low risk	Unclear risk	Low risk	High risk	Unclear risk	Goldberg, H. L. & Finnerty, R. J. (1980). Trazodone in the treatment of neurotic depression. Journal of Clinical Psychiatry, 41, 430-434.
Golden 2002_448	Paroxetine	Paroxetine	Pill placebo	NA	NA	Inclusion criteria: met DSM-IV criteria for a diagnosis of MDD. No further inclusion/exclusion criteria can be extracted (data extracted from Cipriani 2018)	315	US	12	39.0 (10.4)	NR	HAMD	23.23	NR	Unclear risk	Unclear risk	Low risk	Unclear risk	Low risk	Low risk	High risk	Golden RN, Nemeroff CB, McSorley P, Pitts CD, Dube EM. Efficacy and tolerability of controlled-release and immediate-release paroxetine in the treatment of depression. Journal of Clinical Psychiatry 2002;63(7):577-584.
Golden 2002_449	Paroxetine	Paroxetine	Pill placebo	NA	NA	Inclusion criteria: met DSM-IV criteria for a diagnosis of MDD. No further inclusion/exclusion criteria can be extracted (data extracted from Cipriani 2018)	330	US	12	41.2 (11.5)	NR	HAMD	23.67	NR	Unclear risk	Unclear risk	Low risk	Unclear risk	Low risk	Low risk	High risk	Golden RN, Nemeroff CB, McSorley P, Pitts CD, Dube EM. Efficacy and tolerability of controlled-release and immediate-release paroxetine in the treatment of depression. Journal of Clinical Psychiatry 2002;63(7):577-584.
Goldstein 2002	Duloxetine	Fluoxetine	Pill placebo	NA	NA	Inclusion criteria: outpatients aged 18-65 years; met DSM-IV criteria for a diagnosis of nonpsychotic major depressive disorder (assessed with MINI); CGI-S score of at least 4; HAMD score of at least 15. Exclusion criteria: any primary DSM-IV Axis I diagnosis other than major depressive disorder or any anxiety disorder as a primary diagnosis within the past year, with the exception of specific ph…	173	US	8	41.4 (11.8)	64	HAMD	18.63	4.49	Unclear risk	Unclear risk	Low risk	Unclear risk	Low risk	High risk	High risk	Goldstein, D. J., Mallinckrodt, C., Lu, Y., & Demitrack, M. A. (2002). Duloxetine in the treatment of major depressive disorder: a double-blind clinical trial. Journal of Clinical Psychiatry, 63, 225- 231
Goldstein 2004	Duloxetine	Paroxetine	Pill placebo	NA	NA	Inclusion criteria: outpatients aged at least 18 years; met DSM-IV criteria for a diagnosis of MDD (assessed with MINI); CGI-S score of at least 4; HAMD score of at least 15. Exclusion criteria: any current primary DSM-IV diagnosis other than MDD or any anxiety disorder as a primary diagnosis within the year preceding enrollment; any previous diagnosis of bipolar disorder, psychosis, or schizoaff…	267	US	8	40.3 (12.0)	63	HAMD	17.63	4.97	Low risk	Unclear risk	Low risk	Unclear risk	Low risk	High risk	High risk	Goldstein, D. J., Lu, Y., Detke, M. J., Wiltse, C., Mallinckrodt, C., & Demitrack, M. A. (2004). Duloxetine in the treatment of depression: a double-blind placebo-controlled comparison with paroxetine. Journal of Clinical Psychopharmacology, 24, 389-399.
Goodarzi 2015	Mirtazapine	Citalopram	NA	NA	NA	Inclusion criteria: met DSM-IV criteria for a diagnosis of MDD. No further inclusion/exclusion criteria can be extracted (data extracted from Cipriani 2018)	52	Asia	8	39.3 (8.4)	84	HAMD	29.65	NR	Unclear risk	Unclear risk	Low risk	Unclear risk	Unclear risk	High risk	Unclear risk	Goodarzi K, Astaneh N, Mazinani R, Alibeigi N, Mousavi Z. Comparison of therapeutic effects of mirtazaine and citalopram on outpatients with major depressive disorder and anxiety symptoms. World Journal of Pharmaceutical Research. 2015; 4(8):346-357.
Griebel 2012_Study DFI5878	Escitalopram	Pill placebo	NA	NA	NA	Inclusion criteria: outpatients aged 18-64 years; met DSM-IV-TR criteria for a primary diagnosis of MDD, recurrent episode (assessed with MINI); MADRS score of at least 24; HAMD score of at least 18. Exclusion criteria: duration of the current depressive episode less than 1 month or greater than 2 years; history or presence of bipolar disorders or psychotic disorders; alcohol dependence or abuse …	159	US	8	41.0 (11.5)	63	MADRS	29.97	4.1	Unclear risk	Unclear risk	Low risk	High risk	Low risk	High risk	High risk	Griebel G, Beeské S, Stahl SM. The vasopressin V(1b) receptor antagonist SSR149415 in the treatment of major depressive and generalized anxiety disorders: results from 4 randomized, double-blind, placebo-controlled studies. J Clin Psychiatry. 2012 Nov;73(11):1403-11.
Griebel 2012_Study DFI5879	Paroxetine	Pill placebo	NA	NA	NA	Inclusion criteria: aged 18-64 years; met DSM-IV-TR criteria for a diagnosis of major depressive disorder, recurrent (assessed with MINI); MADRS score of at least 24; HAMD score of at least 18. Exclusion criteria: duration of the current depressive episode less than 1 month or greater than 2 years; history or presence of bipolar disorders or psychotic disorders; alcohol dependence or abuse or sub…	157	Argentina, Bulgaria, Canada, Chile, Croatia, Mexico, & Russian Federation	8	40.1 (12.0)	73	MADRS	30.65	4.1	Unclear risk	Unclear risk	Low risk	High risk	Low risk	High risk	High risk	Griebel G, Beeské S, Stahl SM. The vasopressin V(1b) receptor antagonist SSR149415 in the treatment of major depressive and generalized anxiety disorders: results from 4 randomized, double-blind, placebo-controlled studies. J Clin Psychiatry. 2012 Nov;73(11):1403-11.
GSK_29060/103	Paroxetine	Lofepramine	NA	NA	NA	Inclusion criteria: inpatients or outpatients aged 65-85 years; met DSM-III-R criteria for a diagnosis of a major depressive episode; MADRS score of at least 20; Folstein Mini Mental State Examination score of at least 23. Exclusion criteria: severe disease; dementia; mania; bipolar affective disorder; schizophrenia	106	UK	8	75.3 (6.0)	74	MADRS	31.23	5.82	Unclear risk	Unclear risk	Low risk	Unclear risk	Unclear risk	Low risk	High risk	GlaxoSmithKline, 1993. A Double-Blind, multicentre study com- paring the Efficacy, tolerability and effects on cognitive func- tion of paroxetine with those of lofepramine in elderly de- pressed hospital In- or Out-Patients. GSK - Clinical Study Register 29060/103
Gual 2003	Sertraline	Pill placebo	NA	NA	NA	Inclusion criteria: aged at least 18 years; met DSM-IV and ICD-10 criteria for a diagnosis of alcohol dependence and for major depression or dysthymia or both; remained abstinent from alcohol for at least 2 weeks following acute alcohol detoxification; negative drug and alcohol urine screen at inclusion. Exclusion criteria: women who were pregnant, breastfeeding or who were of childbearing potent…	83	Spain	24	46.7 (9.5)	47	MADRS	22.56	7.39	Unclear risk	Low risk	Low risk	Unclear risk	Low risk	High risk	Unclear risk	Gual, A., Balcells, M., Torres, M., Madrigal, M., Diez, T., & Serrano, L. (2003). Sertraline for the prevention of relapse in detoxicated alcohol dependent patients with a comorbid depressive disorder: A randomized controlled trial. Alcohol and Alcoholism, 38(6), 619-625. doi:http://dx.doi.org/10.1093/alcalc/agg124
Guelfi 1995	Venlafaxine	Pill placebo	NA	NA	NA	Inclusion criteria: inpatients aged at least 18 years; met DSM-III-R criteria for a primary diagnosis of major depression and melancholia (based on a structured inventory); MADRS score of at least 25; symptoms of depression for at least 1 month. Exclusion criteria: significant physical or mental illnesses (other than depression); myocardial infarction within 6 months of study entry; history of se…	93	France	4	56.0 (13.4)	85	HAMD	28.51	4.01	Unclear risk	Unclear risk	Low risk	Unclear risk	High risk	High risk	High risk	Guelfi JD, White C, Hackett D, Guichoux JY, Magni G. Effectiveness of venlafaxine in patients hospitalized for major depression and melancholia. Journal of Clinical Psychiatry 1995;56(10):450-458.
Guelfi 2001	Mirtazapine	Venlafaxine	NA	NA	NA	Inclusion criteria: inpatients aged 18-65 years; met DSM-IV criteria for a diagnosis of a severe depressive episode with melancholic features; HAMD score of at least 25. Exclusion criteria: a current depressive episode of more than 12 months’ duration; more than two previous episodes of major depression that did not respond to adequate antidepressant therapy; lack of response to at least two anti…	157	France, Belgium, Denmark, & Netherlands	8	45.2 (10.6)	66	MADRS	34.35	5.49	Unclear risk	Low risk	Low risk	Unclear risk	Low risk	High risk	High risk	Guelfi JD, Ansseau M, Timmerman L, Korsgaard S, Mirtazapine-Venlafaxine Study Group. Mirtazapine versus venlafaxine in hospitalized severely depressed patients with melancholic features. Journal of Clinical Psychopharmacology 2001;21(4):425-431.
Guifeng 2015	Supervised high intensity exercise group	No treatment	NA	NA	NA	Inclusion criteria: diagnosed as having major depression according to a valid and recognised diagnostic system (ie, Research Diagnostic Criteria, International Classification of Diseases [ICD] or Diagnostic and Statistical Manual of Mental disorders [DSM]). No further inclusion/exclusion criteria can be extracted (data extracted from Krogh 2017 SR)	70	China	8	33 (14)	70	HAMD	25.9	4	Unclear risk	Unclear risk	High risk	Unclear risk	Unclear risk	High risk	Unclear risk	Guifeng S. The role of setting - up exercise on rehabilitation in patients with depressive episode. Chin J Health Psychol 2015;23:184–6.
Guillibert 1989	Paroxetine	Clomipramine	NA	NA	NA	Inclusion criteria: aged at least 60 years; met DSM-III criteria for a diagnosis of major depressive disorder; HAMD score >20; Newcastle Scale score of at least 6. Exclusion criteria: HAMD score improved by more than 20% during placebo run-in	79	France	6	68.7 (SD NR)	70	HAMD	27.7	NR	Unclear risk	Unclear risk	Low risk	Unclear risk	Low risk	High risk	High risk	Guillibert E, Pelicier Y, Archambault JC, Chabannes JP, Clerc G, Desvilles M, Guibert M, Pagot R, Poisat JL, Thobie Y. A double-blind, multicentre study of paroxetine versus clomipramine in depressed elderly patients. Acta Psychiatrica Scandinavica, Supp lementum 1989;350:132-4.
Hackett 1996	Venlafaxine	Paroxetine	NA	NA	NA	Inclusion criteria: outpatients aged at least 18 years; met DSM-III-R criteria for a major depression; HAMD score of at least 20. No further inclusion/exclusion criteria can be extracted (data extracted from 2009 GL)	241	Europe	8	NR	NR	HAMD	26.6	NR	Unclear risk	Unclear risk	Low risk	Unclear risk	Unclear risk	High risk	Unclear risk	Hackett D. A randomized double blind placebo controlled fixed dose study of the efficacy and safety of venlafaxine extended release and paroxetine in depressed outpatients. 1996.
Halikas 1995	Mirtazapine	Trazodone	Pill placebo	NA	NA	Inclusion criteria: outpatients aged over 55 years; met DSM-III criteria for a major depressive episode; HAMD score of at least 18; assessed as able to complete the Zung Self Rating Depression Scale (SDS). Exclusion criteria: primary diagnosis of schizophrenia (atypical depressive type); bipolar disorder; adjustment disorder; anxiety as primary disorder; known active suicidal tendencies; known co…	150	US	6	62.0 (SD NR)	54	HAMD	24.23	NR	High risk	Unclear risk	Low risk	Unclear risk	Low risk	High risk	High risk	Halikas JA. Org 3770 (mirtazapine) versus trazodone: a placebo controlled trial in depressed elderly patients. Human Psychopharmacology: Clinical and Experimental. 1995 Jul 1;10(S2):S125-33.
Hamamci 2006	CBT group (under 15 sessions)	No treatment	NA	NA	NA	Inclusion criteria: university students; BDI score of at least 19; willingness to participate in group therapies; total score that was above the average on Dysfunctional Attitude Scale (DAS) and Automatic Thoughts Questionnaire (ATQ). Exclusion criteria: concurrent involvement in psychotherapy; use of medication; evidence of severe depression; high risk of suicide or history of suicide	21	Turkey	12	NR	NR	BDI	28.55	7.89	Unclear risk	Unclear risk	High risk	Unclear risk	Unclear risk	High risk	Unclear risk	Hamamci Z. Integrating psychodrama and cognitive behavioral therapy to treat moderate depression. The Arts in Psychotherapy. 2006 Dec 31;33(3):199-207.
Hamdan-Mansour 2009	Psychoeducational group programme	No treatment	NA	NA	NA	Inclusion criteria: students at the University of Jordan; BDI score of at least 15; ability to read, write, and speak Arabic. Exclusion criteria: significant hearing or visual impairment; not able to come to the research site 10 times over the 10 weeks of group therapy sessions	84	Jordan	10	NR	45	BDI	24.24	9.44	Low risk	Low risk	High risk	Unclear risk	Low risk	Unclear risk	Low risk	Hamdan-Mansour AM, Puskar K, Bandak AG. Effectiveness of cognitive-behavioral therapy on depressive symptomatology, stress and coping strategies among Jordanian university students. Issues in Mental Health Nursing. 2009;30(3):188-96.
Hao 2014	Duloxetine	Paroxetine	NA	NA	NA	Inclusion criteria: met DSM-IV criteria for a diagnosis of MDD. No further inclusion/exclusion criteria can be extracted (data extracted from Cipriani 2018)	281	China	6	38.5 (14.6)	59	HAMD	23.7	NR	Unclear risk	Unclear risk	Low risk	Unclear risk	Low risk	High risk	High risk	Hao X, Yang F, Kuang H, Shi J, Du B, Zhang K, Zhang H. Duloxetine hydrochloride enteric tablets in the treatment of major depressive disorder: a multicentre, randomised, double-blind and positive drug parallel controlled clinical trial. Chinese Journal of new Drugs. 2014;23:2767-2780.
Hashemi 2012	Nortriptyline	Fluoxetine	NA	NA	NA	Inclusion criteria: aged 15-60 years; diagnosis of major depressive disorder on the basis of an interview and BDI. Exclusion criteria: received any antidepressant drug previously; met criteria for grief, adjustment disorder, major depressive disorder with psychotic features, concomitant axis II or III disorder; history of bipolar disorder, or schizophrenia; pregnant or breastfeeding; did not resp…	120	Iran	26	34.8 (15.1)	53	BDI	32.98	6.33	Unclear risk	Unclear risk	Low risk	Unclear risk	Unclear risk	High risk	Unclear risk	Hashemi SN, Shirazi HG, Mohammadi A, Zadeh-Bagheri GH, Noorian KH, Malekzadeh M. Nortriptyline versus fluoxetine in the treatment of major depressive disorder: a six-month, double-blind clinical trial. Clinical pharmacology: advances and applications. 2012;4:1.
Hatcher 2018	Computerised-CBT (CCBT) with support	No treatment	NA	NA	NA	Inclusion criteria: patients attending community mental health centers in Waitemata District Health Board (DHB) who had been referred with a problem of depression or dysthymia. Exclusion criteria: inability to read and write English; cognitive difficulties meaning that potential participants would be unable to use a computer	63	New Zealand	12	42.6 (SD NR)	54	PHQ-9	17.5	5.4	Unclear risk	Low risk	High risk	Unclear risk	Unclear risk	Low risk	Unclear risk	Hatcher, S., Whittaker, R., Patton, M., Miles, W. S., Ralph, N., Kercher, K., & Sharon, C. (2018). Web-based therapy plus support by a coach in depressed patients referred to secondary mental health care: Randomized controlled trial. Journal of medical Internet research, 20 (1) (no pagination)(e5). doi:http://dx.doi.org/10.2196/mental.8510
Hautzinger 1996	CBT individual (15 sessions or over)	Amitriptyline	CBT individual (15 sessions or over) + amitriptyline	NA	NA	Inclusion criteria: met ICD9/DSM-III-R criteria for a diagnosis of major depression; HAMD score of at least 20; BDI score of at least 20. No further inclusion/exclusion criteria can be extracted (data extracted from 2009 GL)	116	Germany	8	38.8 (9.9)	63	NR	NR	NR	Unclear risk	Low risk	High risk	Unclear risk	High risk	Unclear risk	Unclear risk	Hautzinger M, Jong-Meyer R. Two multi-center studies of behavior therapy and pharmacotherapy for unipolar depression. Starting point, research questions, procedure, methods, and interventions. [German]. Zeitschrift fur Klinische Psychologie 1996;25(2):83-92.
Heller 2009	Venlafaxine	Fluoxetine	NA	NA	NA	Inclusion criteria: met DSM-IV criteria for a diagnosis of major depression (single or recurrent); had depressive symptoms for at least 1 month prior to screen visit; HAMD score of at least 18 at both the initial screening visit and first fMRI scanning session; right-handed; able to lie still on their back for about 120 minutes; able to understand and speak English. Exclusion criteria: history of…	29	US	26	31.9 (11.0)	55	HAMD	20.69	2.39	Unclear risk	Unclear risk	Low risk	Low risk	Low risk	Low risk	High risk	Heller AS. Brain Imaging Techniques That Predict Antidepressant Responsiveness (WyethKolden). NCT00909155. Available from: https://clinicaltrials.gov/ct2/show/results/NCT00909155 [accessed Augist 2019]
Hemat-Far 2012	Supervised high intensity exercise individual	No treatment	NA	NA	NA	Inclusion criteria: female students at Aligoudarz Payame Noor University; diagnosed with major depression. Exclusion criteria: medical or sports history; did not live in appropriate geographical location	20	Iran	8	NR	100	BDI	24.4	4.91	Unclear risk	Unclear risk	High risk	Unclear risk	Low risk	Unclear risk	Unclear risk	Hemat-Far A, Shahsavari A, Roholla Mousavi S. Effects of selected aerobic exercises on the depression and concentrations of plasma serotonin in the depressed female students aged 18 to 25. Journal of Applied Research in Clinical and Experimental Therapeutics. 2012;12(1):47.
Herman 2002	Supervised high intensity exercise group	Sertraline	Supervised high intensity exercise group + sertraline	NA	NA	Inclusion criteria: men and women aged at least 50 years; met DSM-IV for MDD (assessed with Diagnostic Interview Schedule [DIS]; HAMD score >13. Exclusion criteria: already taking antidepressant medication; exercising regularly at baseline; actively suicidal; history of bipolar disorder; orthopedic complications or severe cardiovascular disease that would preclude exercising; intolerance for sert…	156	US	16	56.72 (6.45)	72	HAMD	17.87	3.58	Low risk	Unclear risk	High risk	Low risk	Low risk	High risk	Low risk	Herman S, Blumenthal JA, Babyak M, Khatri P, Craighead WE, Krishnan KR, Doraiswamy PM. Exercise therapy for depression in middle-aged and older adults: Predictors of early dropout and treatment failure. Health Psychology. 2002 Nov;21(6):553.
Hermens 2007	Paroxetine	No treatment	NA	NA	NA	Inclusion criteria: aged at least 18 years; diagnosed by their primary care physician (PCP) as having a current episode of minor or mild-major depression (i.e. 3-6 out of 9 DSM-IV symptoms of depression, including at least one of the core symptoms, 'sadness' or 'loss of pleasure'); symptoms had to be present nearly every day for at least 2 weeks; depression symptoms cause clinically significant d…	181	Netherlands	13	46 (16)	73	MADRS	23.91	10.53	Low risk	Low risk	High risk	Unclear risk	Low risk	High risk	Low risk	Hermens ML , van Hout HP , Terluin B et al. . Clinical effectiveness of usual care with or without antidepressant medication for primary care patients with minor or mild-major depression: a randomized equivalence trial. BMC Med 2007; 5: 36.
Hersen 1984	Amitriptyline	Interpersonal psychotherapy (IPT) individual + pill placebo	NA	NA	NA	Inclusion criteria: women who met DSM-III criteria for non-psychotic unipolar major depressive disorder and met the criteria of Feighner et al. (1972) for primary depression; Raskin Eligibility Depression Scale score of at least 7; new applicants for treatment; in the acute phase of their disorder. Exclusion criteria: family history of bipolar affective disorder; personal history of hypomanic epi…	61	US	12	NR	100	HAMD	23.08	5.99	Unclear risk	Unclear risk	High risk	Low risk	High risk	Unclear risk	Low risk	Hersen M, Himmelhoch JM, Thase ME, Bellack AS. Effects of social skill training, amitriptyline, and psychotherapy in unipolar depressed women. Behavior Therapy. 1984 Jan 31;15(1):21-40.
Hewett 2009	Venlafaxine	Pill placebo	NA	NA	NA	Inclusion criteria: outpatients aged 18-64 years; met DSM-IV criteria for a diagnosis of MDD for a minimum of 8 weeks; HAMD score of at least 18 at both screening and baseline visits, which must not have decreased or increased by more than 25% between visits; CGI-S score of at least 4 at both screening and baseline. Exclusion criteria: homicidal at any time or suicidal within the past 6 months; a…	384	NR	8	42.2 (11.5)	70	MADRS	30.21	4.71	Unclear risk	Unclear risk	Low risk	Unclear risk	Low risk	High risk	High risk	Hewett, K., et al. (2009) Eight-week, placebo-controlled, double-blind comparison of the antidepressant efficacy and tolerability of bupropion XR and venlafaxine XR. Journal of psychopharmacology (Oxford, England) 23, 531-538 DOI: 10.1177/0269881108089602
Hewett 2010	Venlafaxine	Pill placebo	NA	NA	NA	Inclusion criteria: outpatients aged 18-64 years; met DSM-IV criteria for a diagnosis of MDD for a minimum of 8 weeks duration; HAMD score of at least 18 at both screening and baseline visits, which must not have decreased or increased by more than 25% between visits; CGI-S score of at least 4 at both screening and baseline. Exclusion criteria: history of manic episodes; past or current psychotic…	385	NR	8	44.3 (11.2)	68	MADRS	30.35	5.16	Unclear risk	Unclear risk	Low risk	Unclear risk	Low risk	Unclear risk	High risk	Hewett, K., et al. (2010) Double-blind, placebo-controlled comparison of the antidepressant efficacy and tolerability of bupropion XR and venlafaxine XR. Journal of psychopharmacology (Oxford, England) 24, 1209-1216 DOI: 10.1177/0269881109106953
Hicks 1988	Amitriptyline	Pill placebo	NA	NA	NA	Inclusion criteria: primary psychiatric diagnosis met DSM-III criteria for major depression with melancholia; HAMD score of at least 26; Raskin Depression Scale (RDS) score of at least 10; Covi Anxiety Scale score below the RDS score. Exclusion criteria: pregnancy; major medical illness; epilepsy; glaucoma; hypothyroidism; active alcohol or drug abuse; received electroconvulsive therapy, monoamin…	31	US	6	41.5 (SD NR)	68	HAMD	30.12	NR	Low risk	Unclear risk	Low risk	Unclear risk	Low risk	High risk	High risk	Hicks, F., Robins, E., & Murphy, G. E. (1988). Comparison of adinazolam, amitriptyline, and placebo in the treatment of melancholic depression. Psychiatry Research, 23, 221-227.
Hieronymus 2016_PZ/109	Sertraline	Pill placebo	NA	NA	NA	NR	207	US	8	NR	63	HAMD	21.75	3.4	Unclear risk	Unclear risk	Unclear risk	Unclear risk	Low risk	High risk	High risk	Hieronymus F, Emilsson JF, Nilsson S, Eriksson E. Consistent superiority of selective serotonin reuptake inhibitors over placebo in reducing depressed mood in patients with major depression. Mol Psychiatry. 2016 Apr;21(4):523-30.
Hieronymus 2016_PZ/111	Fluoxetine	Sertraline	Pill placebo	NA	NA	NR	319	US	8	NR	69	HAMD	24.23	2.18	Unclear risk	Unclear risk	Unclear risk	Unclear risk	Low risk	High risk	High risk	Hieronymus F, Emilsson JF, Nilsson S, Eriksson E. Consistent superiority of selective serotonin reuptake inhibitors over placebo in reducing depressed mood in patients with major depression. Mol Psychiatry. 2016 Apr;21(4):523-30.
Higuchi 2009	Duloxetine	Paroxetine	Pill placebo	NA	NA	Inclusion criteria: met DSM-IV criteria for a diagnosis of MDD. No further inclusion/exclusion criteria can be extracted (data extracted from Cipriani 2018)	369	Japan	6	38.4 (10.1)	NR	HAMD	20.4	NR	Low risk	Low risk	Low risk	Unclear risk	Low risk	Low risk	High risk	Higuchi T, Murasaki M, Kamijima K. Clinical evaluation of duloxetine in the treatment of major depressive disorder placebo and paroxetine controlled double-blind comparative study. Japanese Journal of Clinical Psychopharmacology 2009;12:1613-34
Higuchi 2011	Paroxetine	Paroxetine	Pill placebo	NA	NA	Inclusion criteria: aged at least 20 years; met DSM-IV-TR criteria for a diagnosis of non-psychotic MDD; HAMD score of at least 20, and a HAMD Item 1 (‘depressed mood’) score of at least 2 at both screening and baseline visits. Exclusion criteria: Not reported	416	Japan & Korea	8	36.4 (10.7)	55	HAMD	22.66	2.67	Unclear risk	Unclear risk	Low risk	Low risk	Low risk	Low risk	High risk	Higuchi, T., et al. (2011) Paroxetine controlled-release formulation in the treatment of major depressive disorder: a randomized, double-blind, placebo-controlled study in Japan and Korea. Psychiatry and clinical neurosciences 65, 655-663 DOI: 10.1111/j.1440-1819.2011.02243.x
Higuchi 2016	Venlafaxine	Venlafaxine	Pill placebo	NA	NA	Inclusion criteria: outpatients aged at least 20 years; met DSM-IV criteria for a primary diagnosis of MDD, who experienced single or recurrent episodes without psychotic features; depressive symptoms for at least 90 days in a single episode and for at least 28 days in a recurrent episode before the screening visit; MADRS score of at least 26 at the screening and baseline visits with a change in …	538	Japan	8	38.4 (11.1)	NR	MADRS	32.9	4.78	Unclear risk	Unclear risk	Low risk	Low risk	Low risk	Low risk	High risk	Higuchi, T., et al. (2016). "A randomized, double-blinded, placebo-controlled study to evaluate the efficacy and safety of venlafaxine extended release and a long-term extension study for patients with major depressive disorder in Japan." International clinical psychopharmacology 31(1): 8-19.
Hirayasu 2011a	Escitalopram	Escitalopram	Pill placebo	NA	NA	Inclusion criteria: met DSM-IV criteria for a diagnosis of MDD. No further inclusion/exclusion criteria can be extracted (data extracted from Cipriani 2018)	310	Japan	8	34.6 (9.7)	NR	HAMD	22.33	NR	Unclear risk	Unclear risk	Low risk	Low risk	Low risk	Low risk	High risk	Hirayasu Y. A dose-response study of escitalopram in patients with major depressive disorder: a placebo-controlled, double-blind study. Jpn J Clin Psychopharmacol 2011;14:871-882.
Hirayasu 2011b	Escitalopram	Escitalopram	Paroxetine	Pill placebo	NA	Inclusion criteria: met DSM-IV criteria for a diagnosis of MDD. No further inclusion/exclusion criteria can be extracted (data extracted from Cipriani 2018)	485	Japan	8	36.2 (9.7)	NR	MADRS	29.5	NR	Unclear risk	Unclear risk	Low risk	Low risk	Low risk	Low risk	High risk	Hirayasu Y. A dose-response and non-inferiority study evaluating the efficacy and safety of escitalopram in patients with major depressive disorder. Jpn J Clin Psychopharmacol 2011;14:883-899.
Hojatifar 2017	Mindfulness-based cognitive therapy (MBCT) group	No treatment	NA	NA	NA	Inclusion criteria: divorced women of Ahvaz city. No further inclusion/exclusion criteria reported	30	Iran	8	NR	100	BDI-II	44.74	8.99	Unclear risk	Unclear risk	High risk	Unclear risk	Unclear risk	High risk	Unclear risk	Hojatifar, Y., Zadeh, M. H., & Dortaj, F. (2017). The effectiveness of mindfulness on the reduction of anxiety and depression of divorced women. Indian Journal of Public Health Research and Development, 8(4), 23-27. doi:http://dx.doi.org/10.5958/0976-5506.2017.00306.0
Hollon 1992	CBT individual (15 sessions or over)	Imipramine	CBT individual (15 sessions or over) + imipramine	NA	NA	Inclusion criteria: met RDC for major depressive disorder; BDI score of at least 20; HAMD score of at least 14. Exclusion criteria: past or current RDC schizophrenia, bipolar I affective disorder, organic brain syndrome, somatization disorder, antisocial personality, or schizotypal features (2 or more); current generalised anxiety disorder, panic disorder, phobic disorder, or OCD, if predominant …	107	US	12	32.6 (10.8)	80	HAMD	23.85	4.85	Unclear risk	Unclear risk	High risk	Low risk	Low risk	Unclear risk	High risk	Hollon, S. D., DeRubeis, R. J., Evans, M. D., Wiemer, M. J., Garvey, M. J., Grove, W. M. & Tuason, V. B. (1992). Cognitive therapy and pharmacotherapy for depression. Singly and in combination. Arch Gen Psychiatry 49, 774-81.
Hong 2003	Mirtazapine	Fluoxetine	NA	NA	NA	Inclusion criteria: outpatients aged 18-75 years; met DSM-IV criteria for a diagnosis of a major depressive episode; HAMD score of at least 15; duration of current depressive episode between 1 week and 1 year. Exclusion criteria: pregnancy or lactation; actual suicide risk; history or current diagnosis of bipolar disorder, schizophrenia, psychotic symptoms, schizotypal or borderline personality d…	132	Taiwan	6	47.2 (15.0)	63	HAMD	23.7	5.1	Unclear risk	Unclear risk	Low risk	Unclear risk	Low risk	High risk	High risk	Hong, C. J., Hu, W. H., Chen, C. C., Hsiao, C. C., Tsai, S. J., & Ruwe, F. J. (2003). A double-blind, randomized, group-comparative study of the tolerability and efficacy of 6 weeks' treatment with mirtazapine or fluoxetine in depressed Chinese patients. The Journal of clinical psychiatry, 64(8), 921-926.
Hopko 2003	Behavioural activation (BA) individual + any AD	Non-directive/supportive/person-centred counselling + any AD	NA	NA	NA	Inclusion criteria: inpatients admitted to William R. Sharpe Jr. Hospital, a 150-bed, acute- to medium-care state psychiatric facility; principal diagnosis of major depression (assessed using an unstructured diagnostic interview by psychologist or psychiatrist). Exclusion criteria: history of psychosis; currently diagnosed with a psychotic disorder	25	US	2	30.5 (9.0)	36	BDI	36.3	11.24	Unclear risk	Unclear risk	High risk	Unclear risk	Low risk	Unclear risk	Unclear risk	Hopko, D. R., Lejuez, C. W., Lepage, J. P., Hopko, S. D., & McNeil, D. W. (2003). A brief behavioral activation treatment for depression: A randomized pilot trial within an inpatient psychiatric hospital. Behavior modification, 27(4), 458-469.
Hoyberg 1996	Mirtazapine	Amitriptyline	NA	NA	NA	Inclusion criteria: inpatients or outpatients aged 60-85 years; met DSM-III criteria for a diagnosis of major depressive episode (single or recurrent); HAMD score of at least 18. Exclusion criteria: other primary psychiatric disorder (for example, schizo-affective, bipolar, atypical depressive or dys- thymic disorder, drug abuse, drug overdosing and/or alcoholism, significant suicidal tendencies …	115	Norway & UK	6	70.5 (5.5)	83	MADRS	31.46	6.68	Unclear risk	Unclear risk	Low risk	Unclear risk	Low risk	Unclear risk	High risk	Hoyberg OJ, Maragakis B, Mullin J, Norum D, Stordall E, Ekdahl P, Ose E, Moksnes KM, Sennef C. A double-blind multicentre comparison of mirtazapine and amitriptyline in elderly depressed patients. Acta Psychiatrica Scandinavica 1996;93(3):184-190.
Hsu 2011	Citalopram	Sertraline	NA	NA	NA	Inclusion criteria: outpatients aged 20-65 years; met DSM-IV criteria for a diagnosis of major depressive disorder (assessed using MINI); were experiencing a drug naïve first depressive episode; MADRS score of at least 25 at screening and showed no more than a 20% decrease in mADRS score between screening and baseline. Exclusion criteria: history of severe allergy or major medical illness; those …	51	China	6	40.7 (12.8)	60	MADRS	37.4	5.21	Unclear risk	Unclear risk	Low risk	Unclear risk	Low risk	High risk	Low risk	Hsu J-W, Su T-P, Huang C-Y, Chen Y-S, Chou Y-H. Faster onset of antidepressant effects of citalopram compared with sertraline in drug-naive first-episode major depressive disorder in a Chinese population: A 6-week double-blind, randomized comparative study. Journal of Clinical Psychopharmacology 2011;31(5):577-81.
Hu 2009	Escitalopram	Citalopram	NA	NA	NA	Inclusion/exclusion criteria cannot be extracted (data extracted from Cipriani 2018 SR)	48	China	6	30.8 (8.2)	54	HAMD	21.05	NR	Unclear risk	Unclear risk	Low risk	Unclear risk	Unclear risk	High risk	High risk	Hu, M. R., Li, L. H., Lu, X. Z., Xun, G. L., & Chen, J. D. (2010). Escitalopram vs citalopram for depressioni: a randomized, double-blind, double-dummy, multicenter, parallel controlled study. Central South Pharmacy, 8, 67-69.
Huipeng 2013	Supervised high intensity exercise individual	No treatment	NA	NA	NA	Inclusion/exclusion criteria cannot be extracted (data extracted from Krogh 2017 SR)	68	China	6	30 (5)	100	HAMD	28	5	Unclear risk	Unclear risk	High risk	Unclear risk	Unclear risk	High risk	Unclear risk	Huipeng F , Xiaohui Z. Curative effect and observation of exercise on patients with depression. Chin Med Pharm 2013;3:187–8.
Hunter 2010_study 1	Fluoxetine	Pill placebo	NA	NA	NA	Inclusion criteria: met DSM-IV criteria for a diagnosis of MDD (assessed with SCID); HAMD score of at least 16. Exclusion criteria: previously had failed to benefit from treatment with the antidepressant being studied; history of suicide attempt; any medical illness or received any medication known to significantly affect brain function	28	US	8	42.4 (12.6)	68	HAMD	22.1	4.2	Unclear risk	Unclear risk	Low risk	Unclear risk	Unclear risk	High risk	High risk	Hunter AM, Muthén BO, Cook IA, Leuchter AF. Antidepressant response trajectories and quantitative electroencephalography (QEEG) biomarkers in major depressive disorder. J Psychiatr Res. 2010 Jan;44(2):90-8.
Hunter 2010_study 2	Venlafaxine	Pill placebo	NA	NA	NA	Inclusion criteria: met DSM-IV criteria for a diagnosis of MDD (assessed with SCID); HAMD score of at least 16. Exclusion criteria: previously had failed to benefit from treatment with the antidepressant being studied; history of suicide attempt; any medical illness or received any medication known to significantly affect brain function	33	US	8	44.7 (14.0)	64	HAMD	22.3	3.1	Unclear risk	Unclear risk	Low risk	Unclear risk	Unclear risk	High risk	High risk	Hunter AM, Muthén BO, Cook IA, Leuchter AF. Antidepressant response trajectories and quantitative electroencephalography (QEEG) biomarkers in major depressive disorder. J Psychiatr Res. 2010 Jan;44(2):90-8.
Hunter 2010_study 3	Venlafaxine	Pill placebo	NA	NA	NA	Inclusion criteria: met DSM-IV criteria for a diagnosis of MDD (assessed with SCID); HAMD score of at least 16. Exclusion criteria: previously had failed to benefit from treatment with the antidepressant being studied; history of suicide attempt; any medical illness or received any medication known to significantly affect brain function	33	US	8	38.1 (12.5)	55	HAMD	21.5	3.8	Unclear risk	Unclear risk	Low risk	Unclear risk	Unclear risk	High risk	High risk	Hunter AM, Muthén BO, Cook IA, Leuchter AF. Antidepressant response trajectories and quantitative electroencephalography (QEEG) biomarkers in major depressive disorder. J Psychiatr Res. 2010 Jan;44(2):90-8.
Hunter 2011	Fluoxetine	Pill placebo	NA	NA	NA	Inclusion criteria: met DSM-IV criteria for a diagnosis of MDD; HAMD score of at least 16. Exclusion criteria: receiving any medication known to affect brain function (except for the study medication) throughout the study and for one week prior	24	US	8	40.4 (11.7)	65	HAMD	22	4.09	Unclear risk	Unclear risk	Low risk	Unclear risk	Low risk	High risk	High risk	Hunter, A. M., Cook, I. A., Greenwald, S., Tran, M. L., Miyamoto, K. N., & Leuchter, A. F. (2011). The Antidepressant Treatment Response (ATR) index and treatment outcomes in a placebo-controlled trial of fluoxetine. Journal of clinical neurophysiology: official publication of the American Electroencephalographic Society, 28(5), 478.
Husain 2014	CBT group (under 15 sessions)	Fluoxetine	NA	NA	NA	Inclusion criteria: women aged 16-65 years; Self Reporting Questionnaire (SRQ) score of at least 9; Clinical Interview Schedule Revised (CIS-R) score of at least 12; HAMD score of at least 18. Exclusion criteria: significant physical or learning disability; pregnancy; psychotic symptoms; serious suicidal risk; history of mania; alcohol or drug abuse; had received any form of treatment for depress…	66	Pakistan	12	31.3 (5.5)	100	HAMD	20.5	3.94	Low risk	Low risk	High risk	Low risk	Low risk	Low risk	Unclear risk	Husain N, Chaudhry N, Fatima B, Husain M, Amin R, Chaudhry IB, Rahman RU, Tomenson B, Jafri F, Naeem F, Creed F. Antidepressant and group psychosocial treatment for depression: a rater blind exploratory RCT from a low income country. Behavioural and cognitive psychotherapy. 2014 Nov;42(6):693-705.
Hutchinson 1992	Paroxetine	Amitriptyline	NA	NA	NA	Inclusion criteria: aged at least 65 years; presenting to a general practitioner with major depressive disorder, as defined by DSM-III criteria; HAMD score of at least 18. Exclusion criteria: severe concurrent disease, including ischaemic heart disease, glaucoma, prostatism, urinary retention, hyperthyroidism, epilepsy; Parkinsonism; organic depressive disorders; anaemia, abnormal hepatic functio…	90	UK	6	71.8 (7.2)	77	NR	NR	NR	Unclear risk	Unclear risk	Low risk	Unclear risk	Low risk	High risk	High risk	Hutchinson DR, Tong S, Moon CA, Vince M, Clarke A. Paroxetine in the treatment of elderly depressed patients in general practice: a double-blind comparison with amitriptyline. International Clinical Psychopharmacology 1992 Jun;6 Suppl 4:43-51.
Hwang 2004	Venlafaxine	Paroxetine	NA	NA	NA	Inclusion criteria: inpatients in a geropsychiatric ward at a single Taiwanese medical centre; met DSM-IV criteria for a diagnosis of major depressive disorder. Exclusion criteria: patients with psychotic features	105	Taiwan	4	65.1 (6.2)	58	HAMD	27.1	5.83	Unclear risk	Unclear risk	High risk	High risk	Low risk	High risk	Low risk	Hwang J-P, Yang C-H, Tsai S-J (2004) Comparison study of venlafaxine and paroxetine for the treatment of depression in elderly Chinese inpatients. Int J Geriatr Psychiatry 19:189–190
Hwang 2015	CBT individual (under 15 sessions)	CBT individual (under 15 sessions)	NA	NA	NA	Inclusion criteria: Chinese American patients aged 18-65 years; met DSM-IV criteria for a diagnosis of major depression (assessed using SCID). Exclusion criteria: bipolar disorder; psychoses; unstable medical conditions; severe cognitive and developmental disabilities that prevented full participation in therapy; unwilling to give consent; inability to afford treatment	50	US	12	45.2 (11.5)	72	HAMD	25.9	6.1	Unclear risk	Unclear risk	High risk	Low risk	Low risk	Unclear risk	Unclear risk	Hwang, W. C., Myers, H. F., Chiu, E., Mak, E., Butner, J. E., Fujimoto, K., . . . Miranda, J. (2015). Culturally Adapted Cognitive-Behavioral Therapy for Chinese Americans With Depression: A Randomized Controlled Trial. Psychiatric Services, 66(10), 1035-1042.
Indu 2018	CBT individual (under 15 sessions) + sertraline	TAU	NA	NA	NA	Inclusion criteria: women aged 18-60 years; PHQ-9 score of at least 9; met DSM-V criteria for moderate or severe depression (assessed with MINI); HAMD score>19. Exclusion criteria: history of, or on treatment for, bipoolar disorder, dementia, psychosis or organic brain disorder; receiving any psychotropic drug; high risk of suicide who required inpatient care	60	India	8	41.2 (8.8)	100	MADRS	32.3	8.83	High risk	Low risk	High risk	Low risk	High risk	High risk	Low risk	Indu, P. S., Anilkumar, T. V., Vijayakumar, K., Kumar, K. A., Sarma, P. S., Remadevi, S., & Andrade, C. (2018). Effectiveness of community-based depression intervention programme (ComDIP) to manage women with depression in primary care- randomised control trial. Asian Journal of Psychiatry, 34, 87-92. doi:https://dx.doi.org/10.1016/j.ajp.2018.04.022
Jacobson 1996	Behavioural activation (BA) individual	CBT individual (15 sessions or over)	CBT individual (15 sessions or over)	NA	NA	Inclusion criteria: met DSM-III-R criteria for a diagnosis of major depression (assessed with SCID); BDI score of at least 20; HAMD score of at least 14. Exclusion criteria: bipolar depression; psychotic subtypes of depression; panic disorder; current alcohol or other substance abuse; past or present schizophrenia or schizophreniform disorder; organic brain syndrome; mental retardation; concurren…	151	US	NA	38.0 (SD NR)	75	BDI	29.44	6.58	High risk	Unclear risk	High risk	Unclear risk	Low risk	Unclear risk	Low risk	Jacobson, N.S., Dobson, K.S., Truax, P.A., et al. (1996) A component analysis of cognitive-behavioural treatment for depression. Journal of Consulting and Clinical Psychology, 64 (2), 295-304.
Jamison 1995	Cognitive bibliotherapy	Waitlist	NA	NA	NA	Inclusion criteria: met DSM-III-R criteria for a diagnosis of mild or moderate major depressive episode; HAMD score of at least 10; BDI score of at least 10. Exclusion criteria: risk for suicide as determined by the presence of suicidal plans, previous attempts, or significant suicidal ideation; symptoms of psychotic depression or bipolar disorder during the screening, initial interview, by self-…	80	US	4	38.0 (11.2)	84	HAMD	19.8	4.16	High risk	Unclear risk	High risk	Unclear risk	Low risk	Unclear risk	Unclear risk	Jamison C. The outcome of cognitive bibliotherapy with depressed adults. Journal of Consulting & Clinical Psychology 63(4):644-50, 1995.
Janakiramaiah 2000	Yoga group	Imipramine	NA	NA	NA	Inclusion criteria: inpatients who met DSM-IV criteria for a diagnosis of melancholic depression; not previously treated for the current episode; medically fit; HAMD score of at least 17. Exclusion criteria: Not reported	30	India	4	39.7 (10.6)	37	HAMD	23.9	6.13	Unclear risk	Unclear risk	High risk	Unclear risk	Unclear risk	High risk	Unclear risk	Janakiramaiah, N., Gangadhar, B. N., Murthy, P. N. V., Harish, M. G., Subbakrishna, D. K., & Vedamurthachar, A. (2000). Antidepressant efficacy of Sudarshan Kriya Yoga (SKY) in melancholia: a randomized comparison with electroconvulsive therapy (ECT) and imipramine. Journal of affective disorders, 57(1-3), 255-259.
Jefferson 2000	Paroxetine	Citalopram	Citalopram	Pill placebo	NA	Inclusion criteria: met DSM-IV criteria for a diagnosis of MDD. No further inclusion/exclusion criteria can be extracted (data extracted from Cipriani 2018)	415	US	6	39.9 (11.5)	NR	MADRS	31.38	NR	Unclear risk	Unclear risk	Low risk	Unclear risk	Low risk	Low risk	High risk	Jefferson J, Griest J. A double-blind, placebo controlled, fixed-dosage study comparing the efficacy and tolerability of paroxetine CR and citalopram to placebo in the treatment of Major Depressive Disorder with anxiety. American College of Neuropsychopharmacology, 39th Annual Meeting 12/11/2000 San Juan, Puerto Rico.
Jeong 2015	Escitalopram	Escitalopram	NA	NA	NA	Inclusion criteria: outpatients or inpatients aged at least 20 years; met DSM-IV-TR criteria for a diagnosis of MDD; MADRS score of at least 20 at screening. Exclusion criteria: pregnant or lactating women; medical conditions that could interfere with the activities of daily living; presence of psychotic features; a current primary DSM-IV-TR axis I diagnosis other than MDD; those at serious risk …	158	Korea	6	48.1 (13.5)	71	MADRS	30.8	5.8	Low risk	Unclear risk	High risk	Low risk	Unclear risk	High risk	High risk	Jeong, J. H., et al. (2015). "Efficacy and safety of generic escitalopram (Lexacure) in patients with major depressive disorder: A 6-week multicenter, randomized, rater-blinded, escitalopram-comparative, non-inferiority study." Neuropsychiatric disease and treatment 11: 2557-2564.
Jiahui 2006	Traditional acupuncture	Fluoxetine	NA	NA	NA	Inclusion criteria: HAMD score of at least 20. Exclusion criteria: depression induced by organic disease or drugs; received systematic antidepressant treatment	60	China	4	NR	NR	HAMD	35.72	11.3	Unclear risk	Unclear risk	High risk	Unclear risk	Unclear risk	High risk	Unclear risk	Jiahui, Z. H. A. O., & Peng, S. A. N. G. (2006). Clinical observation on acupuncture treatment of depressive neurosis in 30 cases. Journal of traditional Chinese medicine= Chung i tsa chih ying wen pan, 26(3), 191.
Jiang 2009	Escitalopram	Citalopram	NA	NA	NA	Inclusion/exclusion criteria cannot be extracted (data extracted from Cipriani 2018 SR)	64	Asia	6	38.9 (11.6)	55	HAMD	23.84	NR	Unclear risk	Unclear risk	Low risk	Low risk	Low risk	High risk	Unclear risk	Jiang X, Ren K. A comparative study on escitalopram and citalopram hydrobromide in the treatment of depression. Journal of Qiqihar Medical College, 2009; 30(1):1-2.
Jiang 2017	Escitalopram	Duloxetine	NA	NA	NA	Inclusion criteria: met DSM-IV criteria for a diagnosis of MDD; drug-free for at least 2 weeks before entering the trial. Exclusion criteria: any other DSM-IV Axis I or Axis II disorders, including current incidents of substance and alcohol abuse or any neurological illness	26	China	8	45.5 (11.1)	73	HAMD	20.65	4.18	Unclear risk	Unclear risk	Unclear risk	Unclear risk	Unclear risk	High risk	Low risk	Jiang, H., Chen, S., Lu, N., Yue, Y., Yin, Y., Zhang, Y., . . . Yuan, Y. (2017). Reduced serum VGF levels were reversed by antidepressant treatment in depressed patients. World Journal of Biological Psychiatry, 18(8), 586-591. doi:https://dx.doi.org/10.1080/15622975.2016.1224923
Jinchun 2015	Supervised high intensity exercise individual	No treatment	NA	NA	NA	Inclusion/exclusion criteria cannot be extracted (data extracted from Krogh 2017 SR)	70	China	8	28 (7)	61	HAMD	25.8	3	Unclear risk	Unclear risk	High risk	Unclear risk	Unclear risk	High risk	Unclear risk	Jinchun W , Bo Y , Rong X , et al. Effect of exercise therapy in improving social function and quality of life in patients with depression. Nurs J Chin PLA 2015;32:24.
Jordan 2014	Third-wave cognitive therapy individual	CBT individual (under 15 sessions)	NA	NA	NA	Inclusion criteria: men and women aged 18-65 years; met DSM-IV criteria for a current primary diagnosis of major depressive disorder, bipolar II, or bipolar not-otherwise-specified depressed; able to converse and answer questionnaires in the English language. Exclusion criteria: bipolar I disorder; schizophrenia; current severe substance abuse; use of psychotropic medication (other than the occas…	48	New Zealand	12	36 (12.8)	48	MADRS	23.61	7.44	Low risk	Low risk	High risk	Unclear risk	Low risk	Low risk	Low risk	Jordan J, Carter JD, McIntosh VV, Fernando K, Frampton CM, Porter RJ, et al. Metacognitive therapy versus cognitive behavioural therapy for depression: a randomized pilot study. The Australian and New Zealand journal of psychiatry. 2014;48(10):932-43.
Judd 1993	Fluoxetine	Amitriptyline	NA	NA	NA	Inclusion criteria: met DSM-III-R criteria for major depressive disorder; episode duration of at least 1 month; HAMD score>17. Exclusion criteria: met DSM-II-R criteria for organic mental disorder, substance use disorder, schizophrenia or schizoaffective disorder, paranoid or other psychotic disorder, bipolar disorder; significant physical illness; history of seizures; drug allergy; glaucoma; uri…	58	Australia	6	41.7 (9.8)	66	HAMD	24.06	4.22	Unclear risk	Unclear risk	Low risk	Unclear risk	Unclear risk	Unclear risk	High risk	Judd FK, Moore K, Norman TR, Burrows GD, Gupta RK, Parker G. A multicentre double blind trial of fluoxetine versus amitriptyline in the treatment of depressive illness. Australian & New Zealand Journal of Psychiatry 1993 Mar;27(1):49-55.
Judd 2001	Interpersonal counselling individual + venlafaxine	Venlafaxine	NA	NA	NA	Inclusion criteria: aged 18-65 years; presenting to GP with an episode of major depression meeting DSM-IV criteria; duration of symptoms at least 4 weeks; judged by the GP to need antidepressant treatment. Exclusion criteria: Not reported	32	Australia	12	37.5 (10.4)	77	BDI	32.95	9.08	Unclear risk	Unclear risk	High risk	Unclear risk	Low risk	Unclear risk	Unclear risk	Judd, F. K., Piterman, L., Cockram, A. M., McCall, L. & Weissman, M. M. (2001). A comparative study of venlafaxine with a focused education and psychotherapy program versus venlafaxine alone in the treatment of depression in general practice. Human Psychopharmacol ogy 16, 423-428.
Kampman 1978	Clomipramine	Amitriptyline	NA	NA	NA	Inclusion criteria: met diagnostic criterion for clinical depression; had not been treated recently with antidepressants. Exclusion criteria: severe somatic illness	72	Finland	9	45 (SD NR)	64	HAMD	26.44	5.74	Unclear risk	Unclear risk	Low risk	Unclear risk	Unclear risk	Unclear risk	Unclear risk	Kampman R, Nummikko-Pelkonen A, Kuha S. Tricyclic antidepressants in the treatment of depression. Acta Psychiatrica Scandinavica 1978;58:142-148.
Kang 2009	Mirtazapine	Venlafaxine	NA	NA	NA	Inclusion criteria: met DSM-IV criteria for a diagnosis of MDD (assessed with SCID); HAMD score of at least 18; PHQ-15 Somatic Symptom Severity Scale score >5. Exclusion criteria: diagnosed with any other current psychiatric illnesses; clinically relevant major medical illnesses; high risk of suicide; women who were pregnant or lactating; women of childbearing potential who were not using a relia…	169	Korea	8	46.8 (12.3)	77	HAMD	25.96	4.96	Low risk	Unclear risk	High risk	Unclear risk	Low risk	Unclear risk	High risk	Kang, E. H., et al. (2009) Mirtazapine versus venlafaxine for the treatment of somatic symptoms associated with major depressive disorder: a randomized, open-labeled trial. Psychiatry Research 169, 118-123 DOI: 10.1016/j.psychres.2008.06.021
Kanter 2015	Behavioural activation (BA) individual	Any psychotherapy	NA	NA	NA	Inclusion criteria: self-identifying as Latino; aged 18-65 years; met DSM-IV-TR criteria for a diagnosis of major depressive disorder (assessed with MINI); HAMD score of at least 16. Exclusion criteria: any problem requiring immediate inpatient hospitalization; organic brain syndrome or an intellectual or developmental disability according to medical records; probable alcohol abuse; a lifetime di…	43	US	12	38.1 (10.8)	79	HAMD	20.93	4.5	Low risk	Unclear risk	High risk	Low risk	High risk	High risk	Low risk	Kanter JW, Santiago-Rivera AL, Santos MM, Nagy G, López M, Hurtado GD, West P. A randomized hybrid efficacy and effectiveness trial of behavioral activation for Latinos with depression. Behavior therapy. 2015 Mar 31;46(2):177-92.
Kasper 2005a	Escitalopram	Fluoxetine	Pill placebo	NA	NA	Inclusion criteria: aged at least 65 years; met DSM-IV criteria for a diagnosis of MDD, MADRS score=22-40 at both screening and baseline visit; Mini-Mental State Exam (MMSE) score of at least 22 at the screening visit. Exclusion criteria: met DSM-IV criteria for mania or any bipolar disorder, schizophrenia, or any psychotic disorder, obsessive-compulsive disorder, eating disorders, or mental reta…	518	Belgium, Czech Republic, France, Greece, Hungary, Italy, Netherlands, Slovakia, Spain, Sweden, UK	8	75 (7)	76	MADRS	28.6	4.2	Unclear risk	Unclear risk	Low risk	Unclear risk	Low risk	High risk	High risk	Kasper, S., Swart, H. & Andersen, H.F. (2005) Escitalopram in the treatment of depressed elderly patients. American Journal of Geriatric Psychiatry, 13, 884-891.
Kasper 2005b	Trazodone	Paroxetine	NA	NA	NA	Inclusion criteria: outpatients aged 18-65 years; met DSM-IV criteria for a diagnosis of major depressive disorder; HAMD score of 18 to 24, with a no greater than 20% decrease in HAMD score between screening and baseline; MADRS score <30; symptoms of depression present for at least 1 month before the run-in phase of the study; not receiving treatment for the current phase of illness. Exclusion cr…	108	Austria, Czech Republic, Hungary, Poland & Slovak Republic	6	43.9 (11.7)	63	HAMD	20.95	1.54	High risk	Unclear risk	Low risk	Unclear risk	Low risk	Unclear risk	High risk	Kasper S, Olivieri L, Di loreto G, Dionisio P. A comparative, randomised, double-blind study of trazodone prolonged-release and paroxetine in the treatment of patients with major depressive disorder. Current Medical Research and Opinion 2005;21(8):1139-46.
Kasper 2012	Escitalopram	Pill placebo	NA	NA	NA	Inclusion criteria: aged 18-65 years; met DSM-IV-TR criteria for a diagnosis of MDD; MADRS score of at least 30; current major depressive episode (MDE) of at least 3 months duration. Exclusion criteria: any current psychiatric disorder other than MDD (assessed with MINI); a current or past history of manic or hypomanic episode, schizophrenia or any other psychotic disorder, including major depres…	211	Russia & Austria	8	41.9 (12.3)	71	MADRS	35.16	4.27	Low risk	Low risk	Low risk	High risk	Unclear risk	Low risk	High risk	Kasper S, Ebert B, Larsen K, Tonnoir B. Combining escitalopram with gaboxadol provides no additional benefit in the treatment of patients with severe major depressive disorder. Int J Neuropsychopharmacol. 2012 Jul;15(6):715-25.
Katona 2012	Duloxetine	Pill placebo	NA	NA	NA	Inclusion criteria: aged at least 65 years; met DSM-IV-TR criteria for a primary diagnosis of MDD; with a current major depressive episode (MDE) of at least 4-weeks’ duration and with at least one previous MDE before the age of 60 years; MADRS score of at least 26 at screening and baseline visits. Exclusion criteria: Mini-Mental State Examination (MMSE) score <24 at screening; met DSM-IV-TR crite…	296	Canada, Finland, France, Germany, Sweden, Ukraine & US	8	70.6 (5.0)	64	HAMD	28.95	5.01	Low risk	Low risk	Low risk	Unclear risk	Low risk	Unclear risk	High risk	Katona, C., et al. (2012) A randomized, double-blind, placebo-controlled, duloxetine-referenced, fixed-dose study comparing the efficacy and safety of Lu AA21004 in elderly patients with major depressive disorder. International clinical psychopharmacology 27, 215-223 DOI: 10.1097/YIC.0b013e3283542457
Katz 1990	Nortriptyline	Pill placebo	NA	NA	NA	Inclusion criteria: elderly patients in residential care; met DSM-III criteria for a diagnosis of major depression; HAMD score of at least 18; free of other psychotropic medications (except for p.r.n. use of hypnotics), for at least 2 weeks prior to enrollment. Exclusion criteria: medically unstable; medical contraindications	30	US	7	84.1 (SD NR)	93	HAMD	22.66	3.44	Unclear risk	Unclear risk	Low risk	Unclear risk	High risk	Unclear risk	High risk	Katz, I. R., Simpson, G. M., Curlik, S. M., et al. (1990). Pharmacologic treatment of major depression for elderly patients in residential care settings. Journal of Clinical Psychiatry, 51 (Suppl.), 41-47.
Katz 1993_Protocol 01	Amitriptyline	Pill placebo	NA	NA	NA	Inclusion criteria: aged 18-70 years; met DSM-III-R criteria for MDD; HAMD score of at least 18. Exclusion criteria: atypical depression or double depression; standard medical grounds including clinically significant hepatic disease, glaucoma, seizure disorder, hypertension, endocrine disorder, prostatic hypertrophy, renal disease, cerbral vascular disease, cardiovascular disease (including signi…	197	Switzerland	4	43.6 (SD NR)	49	HAMD	22.86	NR	Unclear risk	Unclear risk	Low risk	Unclear risk	Unclear risk	High risk	High risk	Katz RJ, Lott M, Landau P, Waldmeier P. A clinical test of noradrenergic involvement in the therapeutic mode of action of an experimental antidepressant. Biological Psychiatry 1993;33:261–6.
Katz 1993_Protocol 03	Amitriptyline	Pill placebo	NA	NA	NA	Inclusion criteria: aged 18-65 years; met DSM-III criteria for a diagnosis of MDD; HAMD score of at least 18. Exclusion criteria: standard medical grounds including clinically significant hepatic disease, glaucoma, seizure disorder, hypertension, endocrine disorder, prostatic hypertrophy, renal disease, cerbral vascular disease, cardiovascular disease (including significant ECG findings); clinica…	189	Switzerland	4	43.6 (SD NR)	57	HAMD	24.4	NR	Unclear risk	Unclear risk	Low risk	Unclear risk	Unclear risk	High risk	High risk	Katz RJ, Lott M, Landau P, Waldmeier P. A clinical test of noradrenergic involvement in the therapeutic mode of action of an experimental antidepressant. Biological Psychiatry 1993;33:261–6.
Katz 2004	Paroxetine	Pill placebo	NA	NA	NA	Inclusion criteria: newly admitted inpatients; met DSM-III-R criteria for a diagnosis of primary major depression, unipolar type, single, or recurrent episode (assessed with SCID); HAMD score of at least 18. Exclusion criteria: history of neurologic disease; recent head trauma; current psychotic symptoms; active substance dependence; unstable medical problems; suicidal thoughts with intent; previ…	53	US	6	NR	NR	HAMD	24.86	4.49	Unclear risk	Unclear risk	Low risk	Unclear risk	Low risk	High risk	High risk	Katz MM, Tekell JL, Bowden CL, Brannan S, Houston JP, Berman N, et al. Onset and early behavioral effects of pharmacologically different antidepressants and placebo in depression. Neuropsychopharmacology 2004;29:566-79.
Kay-Lambkin 2009	CBT individual (under 15 sessions)	Computerised-CBT (CCBT)	No treatment	NA	NA	Inclusion criteria: aged over 16 years; BDI-II score of at least 17; DSM-IV lifetime diagnosis of major depressive disorder (assessed with SCID-RV); current problematic alcohol (above recommended drinking levels) or cannabis (at least weekly) use; ability to understand English. Exclusion criteria: brain injury; organic brain disease; significant cognitive impairment	97	Australia	15	35.4 (SD NR)	54	BDI-II	31.93	9.55	Low risk	Low risk	High risk	Unclear risk	Unclear risk	High risk	Low risk	Kay‐Lambkin FJ, Baker AL, Lewin TJ, Carr VJ. Computer‐based psychological treatment for comorbid depression and problematic alcohol and/or cannabis use: a randomized controlled trial of clinical efficacy. Addiction. 2009 Mar 1;104(3):378-88.
Kay-Lambkin 2011/2017	CBT individual (under 15 sessions)	Computerised-CBT (CCBT)	Non-directive/supportive/person-centred counselling	NA	NA	Inclusion criteria: BDI-II score of at least 17; harmful use of alcohol (average consumption of more than four standard drinks per day for men, or two per day for women during the previous month) or harmful use of cannabis (Opiate Treatment Index [OTI] quotient [Q] score for cannabis of over 0.14, equating to average use in excess of once weekly during the month prior to baseline). Exclusion crit…	274	Australia	12	40 (SD NR)	43	BDI-II	31.73	9.18	Unclear risk	Unclear risk	High risk	Low risk	Unclear risk	High risk	Low risk	Kay‐Lambkin, F. J., Baker, A. L., Kelly, B., & Lewin, T. J. (2011). Clinician‐assisted computerised versus therapist‐delivered treatment for depressive and addictive disorders: a randomised controlled trial. Medical Journal of Australia, 195, S44-S50.
Keegan 1991	Fluoxetine	Amitriptyline	NA	NA	NA	Inclusion criteria: aged 18-70 years; met DSM-III criteria for a diagnosis of unipolar major depression (assessed with Diagnostic Interview Schedule); physically healthy; HAMD score>20 (after 1-week placebo run-in); BDI score>20 (after 1-week placebo run-in); Raskin Depression Scale score higher than Covi Anxiety Scale score. Exclusion criteria: any serious psychiatric disorder other than depress…	42	Canada	6	43.8 (14.4)	NR	NR	NR	NR	Unclear risk	Unclear risk	Low risk	Unclear risk	Low risk	High risk	High risk	Keegan D, Bowen RC, Blackshaw S, Saleh S, Dayal N, Remillard F, Shrikhande S, Cebrian Perez S, Boulton A. A comparison of fluoxetine and amitriptyline in the treatment of major depression. International Clinical Psychopharmacology 1991 Summer;6(2):117-24.
Keller 2006_Study 059	Paroxetine	Pill placebo	NA	NA	NA	Inclusion criteria: met DSM-IV criteria for a diagnosis of MDD. No further inclusion/exclusion criteria can be extracted (data extracted from Cipriani 2018)	309	US	8	40.2 (SD NR)	64	HAMD	27.6	NR	Unclear risk	Unclear risk	Low risk	Unclear risk	Low risk	High risk	Unclear risk	Keller M, Montgomery S, Ball W, Morrison M, Snavely D, Liu G, Hargreaves R, Hietala J, Lines C, Beebe K, Reines S. Lack of efficacy of the substance p (neurokinin1 receptor) antagonist aprepitant in the treatment of major depressive disorder. Biol Psychiatry. 2006 Feb 1;59(3):216-23.
Keller 2006_Study 061	Paroxetine	Pill placebo	NA	NA	NA	Inclusion criteria: met DSM-IV criteria for a diagnosis of MDD. No further inclusion/exclusion criteria can be extracted (data extracted from Cipriani 2018)	288	US	8	41.7 (SD NR)	75	HAMD	27.45	NR	Unclear risk	Unclear risk	Low risk	Unclear risk	Low risk	High risk	Unclear risk	Keller M, Montgomery S, Ball W, Morrison M, Snavely D, Liu G, Hargreaves R, Hietala J, Lines C, Beebe K, Reines S. Lack of efficacy of the substance p (neurokinin1 receptor) antagonist aprepitant in the treatment of major depressive disorder. Biol Psychiatry. 2006 Feb 1;59(3):216-23.
Keller 2006_Study 062	Paroxetine	Pill placebo	NA	NA	NA	Inclusion criteria: met DSM-IV criteria for a diagnosis of MDD. No further inclusion/exclusion criteria can be extracted (data extracted from Cipriani 2018)	325	Cross-continental	8	41.0 (SD NR)	67	HAMD	28.3	NA	Unclear risk	Unclear risk	Low risk	Unclear risk	Low risk	Low risk	High risk	Keller M, Montgomery S, Ball W, Morrison M, Snavely D, Liu G, Hargreaves R, Hietala J, Lines C, Beebe K, Reines S. Lack of efficacy of the substance p (neurokinin1 receptor) antagonist aprepitant in the treatment of major depressive disorder. Biol Psychiatry. 2006 Feb 1;59(3):216-23.
Kennedy 2005	Escitalopram	Fluoxetine	NA	NA	NA	Inclusion criteria: met DSM-IV criteria for a diagnosis of MDD. No further inclusion/exclusion criteria can be extracted (data extracted from Cipriani 2018)	205	US	8	37.1 (11.6)	NR	HAMD	26.2	NR	Unclear risk	Unclear risk	Low risk	Unclear risk	Low risk	Low risk	High risk	Kennedy SH, Anderson HF, Lam RW. A pooled analysis of selective serotonin reuptake inhibitors and venlafaxine. Poster presented at the American Psychiatric Association, May 2005.
Kennedy 2007	CBT individual (15 sessions or over)	Venlafaxine	NA	NA	NA	Inclusion criteria: patients at the Centre for Addiction and Mental Health; aged 20-50 years; met DSM-IV criteria for a diagnosis of major depressive disorder; be currently in a major depressive episode as assessed by the SCID; HAMD score of at least 20; free of any antidepressant medication for at least the preceding 2 weeks (4 weeks for fluoxetine); good physical health with no evidence of neur…	31	Canada	16	35.6 (11.0)	63	HAMD	21.9	7.07	Unclear risk	Unclear risk	High risk	Unclear risk	Unclear risk	Unclear risk	High risk	Kennedy, S. H., Konarski, J. Z., Segal, Z. V., Lau, M. A., Bieling, P. J., McIntyre, R. S. & Mayberg, H. S. (2007). Differences in brain glucose metabolism between responders to CBT and venlafaxine in a 16-week randomized controlled trial. Am J Psychiatry 164, 778-88.
Kerr 1984	Trazodone	Amitriptyline	NA	NA	NA	Inclusion criteria: met ICD-9 criteria for a primary depressive illness; judged clinically to warrant treatment with an antidepressant but not to be so severely ill as to need ECT	74	UK	6	Median 59/62.5	69	NR	NR	NR	Unclear risk	Unclear risk	Low risk	Unclear risk	Low risk	High risk	Unclear risk	Kerr TA, McClelland HA, Stephens DA, Ankier SI. Trazodone. A comparative clinical and predictive study. Acta Psychiatrica Scandinavica 1984;70:573-577.
Khan 1991	Venlafaxine	Venlafaxine	Venlafaxine	Pill placebo	NA	Inclusion criteria: met DSM-III criteria for a diagnosis of major depression; HAMD score of at least 20. Exclusion criteria: women of childbearing potential; bipolar mood disorder; schizophrenia or other psychotic disorders; history of serious renal, hepatic, hematological, or cardiovascular problems; history of drug or alcohol dependence in the past 2 years; ECT or psychopharmacological drug uti…	93	US	6	40.6 (10.1)	56	HAMD	25.56	3.38	Unclear risk	Unclear risk	Low risk	Unclear risk	Unclear risk	High risk	High risk	Khan A, Fabre LF, Rudolph R. Venlafaxine in depressed outpatients. Psychopharmacol Bull. 1991;27(2):141-144
Khan 1995	Mirtazapine	Pill placebo	NA	NA	NA	Inclusion criteria: inpatients or outpatients aged 18-65 years; met RDC and DSM-III criteria for a diagnosis of a major depressive episode; HAMD score of at least 18 at screening and baseline; duration of present depressive episode between 2 weeks and 6 months; less than 6 depressive episodes requiring hospitalisation in the past; no more than 3 abnormal laboratory variables. Exclusion criteria: …	54	UK	5	41.8 (10.9)	67	HAMD	22.25	3.45	High risk	Unclear risk	Low risk	Unclear risk	Low risk	Unclear risk	High risk	Khan, M. C. (1995). A RANDOMIZED, DOUBLE-BLIND, PLACEBO-CONTROLLED, 5-WEEKS STUDY OF ORG-3770 (MIRTAZAPINE) IN MAJOR DEPRESSION. Human Psychopharmacology-Clinical and Experimental, 10, S119-S124.
Khan 1998	Venlafaxine	Venlafaxine	Venlafaxine	Pill placebo	NA	Inclusion criteria: outpatients aged at least 18 years; met DSM-III criteria for a diagnosis of major depression; symptoms of depression for at least 1 month prior to study entry; HAMD score of at least 20 at screening and baseline. Exclusion criteria: not reported	403	US	12	41.7 (SD NR)	63	HAMD	24.68	NR	Unclear risk	Unclear risk	Low risk	Unclear risk	Unclear risk	High risk	High risk	Khan A, Upton GV, Rudolph RL, Entsuah R, Leventer SM. The use of venlafaxine in the treatment of major depression and major depression associated with anxiety: a dose-response study. Venlafaxine Investigator Study Group. J Clin Psychopharmacol. 1998 Feb;18(1):19-25.
Khan 2007	Escitalopram	Duloxetine	NA	NA	NA	Inclusion criteria: outpatients aged 18-80 years; met DSM-IV criteria for a diagnosis of MDD, with a current depressive episode of at least 12 weeks duration; MADRS score of at least 26; CGI-S score of at least 4; MADRS total score at baseline was within 25% of score at screening visit; normal or clinically insignificant findings on physical examination, laboratory tests and 12-lead ECG at the sc…	278	US	8	42.4 (13.0)	61	MADRS	31.3	3.84	Unclear risk	Unclear risk	Low risk	Unclear risk	Unclear risk	Unclear risk	High risk	Khan, A., Bose, A., Alexopoulos, G. S., Gommoll, C., Li, D., Gandhi, C. (2007) Double-blind comparison of escitalopram and duloxetine in the acute treatment of major depressive disorder. Clinical Drug Investigation, 27, 481-492.
Kheirabadi 2020	Third-wave cognitive therapy individual	Citalopram	NA	NA	NA	Inclusion criteria: aged 18-60 years; met DSM-5 criteria for a diagnosis of MDD (assessed with SCID-I); patients’ educational level higher than 3rd grade in junior high school; no psychotherapy received for their MDD 6 months prior to the treatment. Exclusion criteria: diagnosis of bone mineral density; psychosis; drug abuse; organic disorders; suicidal patients	28	Iran	NA	NR	89	BDI-II	40.8	17.43	Unclear risk	Unclear risk	High risk	Unclear risk	Unclear risk	High risk	Low risk	Kheirabadi, G. R., Yousefian, Z., Zargar, F., Bahrami, M., & Maracy, M. R. (2020). Citalopram and metacognitive therapy for depressive symptoms and cognitive emotion regulation in patients with major depressive disorder: A randomized controlled trial. Journal of Education and Health Promotion, 9.
Khoshnab 2017	Sertraline	Supervised high intensity exercise individual	Supervised high intensity exercise individual + sertraline	No treatment	NA	Inclusion criteria: women diagnosed with depression. Exclusion criteria: not reported	60	Iran	8	51.2 (6.5)	100	BDI	29.31	5.4	Unclear risk	Unclear risk	High risk	Unclear risk	Unclear risk	High risk	Low risk	Khoshnab, L. P., & Nikseresht, A. (2017). Comparison of the effect of aerobic exercise and antidepressant medications on depression and sexual desire of depressed middle-Aged Women. International Journal of Women's Health and Reproduction Sciences, 5(2), 119-122. doi:http://dx.doi.org/10.15296/ijwhr.2017.22
Kiev 1992	Paroxetine	Pill placebo	NA	NA	NA	Inclusion criteria: met DSM-III criteria for a diagnosis of unipolar major depression, that could be treated in an outpatient setting; HAMD score of at least 18; Raskin Depression Scale (RDS) score of at least 8, and RDS score higher than Covi Anxiety Scale score. Exclusion criteria: other primary psychiatric diagnosis; unstable medical condition	81	US	6	37.5 (SD NR)	45	HAMD	28.17	3.65	Unclear risk	Unclear risk	Low risk	Unclear risk	Unclear risk	High risk	High risk	Kiev A. A double-blind, placebo-controlled study of paroxetine in depressed outpatients. Journal of Clinical Psychiatry Vol 53 Suppl, pp 27-9, 1992.
Kim 2011	Mirtazapine	Paroxetine	NA	NA	NA	Inclusion criteria: aged 18-59 years; met DSM-IV criteria for a diagnosis of MDD (assessed with SCID); HAMD score>17 at both screening and baseline assessments; anxiety symptoms at the time of both screening and baseline interviews (defined as HARS score >18). Exclusion criteria: major medical or neurological disorders or conditions; active substance abuse or dependence in the preceding 3 months;…	60	Korea	8	43.2 (9.5)	72	HAMD	22.95	2.88	Unclear risk	Unclear risk	High risk	Low risk	Low risk	High risk	High risk	Kim, J. E., et al. (2011) Efficacy and tolerability of mirtazapine in treating major depressive disorder with anxiety symptoms: an 8-week open-label randomised paroxetine-controlled trial. International journal of clinical practice 65, 323-329 DOI: 10.1111/j.1742-1241.2010.02624.x
Kinoshita 2009	Mirtazapine	Mirtazapine	Mirtazapine	Pill placebo	NA	Inclusion criteria: met DSM-IV criteria for a diagnosis of MDD. No further inclusion/exclusion criteria can be extracted (data extracted from Cipriani 2018)	281	Japan	6	39.7 (11.8)	NR	HAMD	22.57	NR	Unclear risk	Unclear risk	Low risk	Low risk	Low risk	Low risk	High risk	Kinoshita T. A double-blind, placebo controlled study of a new antidepressant, mirtazapine, in depressed patients. Jpn J Clin Psychopharmacol 2009;12:289-306.
Kleber 1983	Imipramine	Pill placebo	NA	NA	NA	Inclusion criteria: opiate addicts who had received methadone for a minimum of 3 months; CES-D score>15; met DSM-II criteria for a diagnosis of an episode of depression lasting at least 2 weeks; Raskin Depression Scale score of at least 7. Exclusion criteria: diagnosis such as heart disease or liver disease	46	US	8	29.0 (SD NR)	42	HAMD	19.8	NR	Unclear risk	Unclear risk	Low risk	Unclear risk	Low risk	High risk	Unclear risk	Kleber, H. D., Weissman, M. M., Rounsaville, B. J., et al. (1983). Imipramine as treatment for depression in addicts. Archives of General Psychiatry, 40, 649-653.
Klieser 1988	CBT individual (15 sessions or over) + trazodone	CBT individual (15 sessions or over) + amitriptyline	CBT individual (15 sessions or over) + pill placebo	NA	NA	Inclusion criteria: inpatients on a closed ward; met DSM-III criteria for a diagnosis of major depressive disorder	37	Germany	3	41.3 (5.1)	68	HAMD	31.98	7.6	Unclear risk	Unclear risk	Low risk	Unclear risk	High risk	Unclear risk	Unclear risk	Klieser, E. & Lehmann, E. (1988). Experimental comparison between the effect of standardized trazodone-amitriptyline and placebo treatment in vitalized depressive patients. Psychopharmacology, 95 (Suppl.), S3-S5.
Komulainen 2018	Escitalopram	Pill placebo	NA	NA	NA	Inclusion criteria: treatment-seeking depressed adults aged 18-65 years recruited from the Finnish Student Health Service (an organization providing healthcare services for university students in Finland); met DSM-IV criteria for a diagnosis of major depressive disorder (assessed with SCID); unipolar depression; MADRS score=15-30; native Finnish-speakers; no current antidepressant medication (for…	37	Finland	1	Median 27/23	44	MADRS	23.23	4.1	High risk	Unclear risk	Low risk	Unclear risk	Unclear risk	High risk	Unclear risk	Komulainen, E., Heikkila, R., Nummenmaa, L., Raij, T. T., Harmer, C. J., Isometsa, E., & Ekelund, J. (2018). Short-term escitalopram treatment normalizes aberrant self-referential processing in major depressive disorder. Journal of Affective Disorders, 236, 222-229. doi:http://dx.doi.org/10.1016/j.jad.2018.04.096
Kornaat 2000	Venlafaxine	Fluoxetine	NA	NA	NA	Inclusion criteria: outpatients aged 18-70 years; met DSM-IV criteria for a diagnosis of major depression; HAMD score of at least 18. No further inclusion/exclusion criteria can be extracted (data extracted from 2009 GL)	156	NR	8	NR	64	HAMD	22	NR	Unclear risk	Unclear risk	Low risk	Unclear risk	Low risk	High risk	Unclear risk	Kornaat H. Study 626: Randomized, double-blind comparison of venlafaxine and fluoxetine in moderately depressed outpatients. 2000.Unpublished.
Kramer 1998	Paroxetine	Pill placebo	NA	NA	NA	Inclusion criteria: outpatients aged 18-65 years; met DSM-IV criteria for a diagnosis of MDD (single episode or recurrent); current episode duration between 4 weeks and 2 years; HAMD score of at least 22; HAMA score of at least 15; CGI-S score of at least 4; in good physical health. Exclusion criteria: females not using adequate contraception during the study; at risk for suicide or violence; HAM…	142	US	6	NR	NR	NR	NR	NR	Unclear risk	Unclear risk	Low risk	Unclear risk	Unclear risk	High risk	High risk	Kramer MS, Cutler N, Feighner J, Shrivastava R, Carman J, Sramek JJ, Reines SA, Liu G, Snavely D, Wyatt-Knowles E, Hale JJ, Mills SG, MacCoss M, Swain CJ, Harrison T, Hill RG, Hefti F, Scolnick EM, Cascieri MA, Chicchi GG, Sadowski S, Williams AR, Hewson L, Smith D, Carlson EJ, Hargreaves RJ, Rupniak NM. Distinct mechanism for antidepressant activity by blockade of central substance P receptors. …
Kramer 2014	Problem solving individual	Waitlist	NA	NA	NA	Inclusion criteria: aged 12-22 years; access to a computer and internet; CES-D score of at least 22. Exclusion criteria: suicidal plans	263	Netherlands	9	19.5 (1.7)	79	CES-D	39.6	7.9	Low risk	Low risk	High risk	Unclear risk	Low risk	Low risk	Unclear risk	Kramer J, Conijn B, Oijevaar P, Riper H. Effectiveness of a web-based solution-focused brief chat treatment for depressed adolescents and young adults: randomized controlled trial. Journal of medical internet research. 2014 May;16(5)
Kranzler 2006_Group A	Sertraline	Pill placebo	NA	NA	NA	Inclusion criteria: outpatients, aged 21-65 years, seeking alcohol treatment at the participating sites; met DSM-IV criteria for a diagnosis of MDD; current DSM-IV diagnosis of alcohol dependence; HAMD score of at least 17 and remained at least 17 after placebo run-in and after cessation of heaving drinking; drunk an average of at least 18 drinks weekly for men or at least 14 drinks weekly for wo…	189	US	10	42.9 (8.7)	35	HAMD	20.62	3.49	High risk	Unclear risk	Low risk	Unclear risk	Unclear risk	High risk	High risk	Kranzler, H. R., Mueller, T., Cornelius, J., Pettinati, H. M., Moak, D., Martin, P. R., ... & Hasin, D. (2006). Sertraline treatment of co-occurring alcohol dependence and major depression. Journal of clinical psychopharmacology, 26(1), 13-20.
Krejtz 2018	Computerised attentional bias modification	Attention placebo	NA	NA	NA	Inclusion criteria: aged 18-65 years; met DSM-IV criteria for a diagnosis of MDD (assessed with MINI); CES-D score >20. Exclusion criteria: current or lifetime psychotic disorder, bipolar disorder, substance abuse; current suicidal tendencies; taking medication; receiving psychotherapy	70	Poland	2	35.1 (13.0)	67	CES-D	38.47	7.4	Low risk	Unclear risk	Unclear risk	Unclear risk	Unclear risk	High risk	Low risk	Krejtz, I., Holas, P., Rusanowska, M., & Nezlek, J. B. (2018). Positive online attentional training as a means of modifying attentional and interpretational biases among the clinically depressed: An experimental study using eye tracking. J Clin Psychol, 74(9), 1594-1606
Krogh 2012	Supervised high intensity exercise individual	Supervised low intensity exercise individual	NA	NA	NA	Inclusion criteria: aged 18-60 years; referred from a clinical setting by a physician or a psychologist; met DSM-IV criteria for a diagnosis of major depression (assessed with MINI); HAMD score of at least 12; living in the Greater Copenhagen catchments area. Exclusion criteria: current drug abuse; any antidepressant medication within the last two months; current psychotherapeutic treatment; cont…	115	Denmark	12	41.6 (11.4)	67	HAMD	18.89	4.35	High risk	Low risk	High risk	Low risk	Low risk	Low risk	Unclear risk	Krogh J, Videbech P, Thomsen C, Gluud C, Nordentoft M. DEMO-II trial. Aerobic exercise versus stretching exercise in patients with major depression—a randomised clinical trial. PloS one. 2012 Oct 31;7(10):e48316.
Kusalic 1993	Amitriptyline	Pill placebo	NA	NA	NA	Inclusion criteria: outpatients; met DSM-III-R criteria for a diagnosis of a major depressive episode; HAMD score of at least 18; in good physical health (according to a physical examination, a complete blood count, a chemistry profile including thyroid functions, and an ECG). Exclusion criteria: HAMD score improved by more than 20% or was lower than 18 after the 1-week placebo run-in	28	Canada	6	NR	NR	NR	NR	NR	Unclear risk	Unclear risk	Low risk	Unclear risk	Unclear risk	High risk	High risk	Kusalic M, Engelsmann F, Bradwejn J. Thyroid functioning during treatment for depression. Journal of Psychiatry and Neuroscience. 1993 Nov;18(5):260.
Kyle 1998	Citalopram	Amitriptyline	NA	NA	NA	Inclusion criteria: primary care patients aged over 65 years; met DSM-III-R critera for a diagnosis of major depression; Mini Mental State Examination (MMSE) score of at least 24 at both screening and baseline; MADRS score of at least 22 at both screening and baseline. Exclusion criteria: renal or hepatic disorders; cardiovascular disorders; prostatism or urinary retention; glaucoma; epilepsy; or…	365	UK	8	73.8 (SD NR)	73	NR	NR	NR	Unclear risk	Unclear risk	Low risk	Unclear risk	Low risk	High risk	High risk	Kyle CJ, Petersen HEH, Overo KF. Comparison of the tolerability and efficacy of citalopram and amitriptyline in elderly depressed patients treated in general practice. Depression & Anxiety 1998;8:147-153.
Laakmann 1988	Fluoxetine	Amitriptyline	NA	NA	NA	Inclusion criteria: HAMD score of at least 17; Raskin Depression Scale score of at least 8. Exclusion criteria: severe organic illness; evidence of psychosis, psychopathic disorder, or addictive illness; judged to have suicidal tendencies; received amitriptyline or a neuroleptic within the last 4 weeks	128	Germany	5	NR	72	HAMD	25.25	NR	Unclear risk	Unclear risk	Low risk	Unclear risk	Unclear risk	High risk	High risk	Laakmann G, Blaschke D, Engel R, Schwarz A. Fluoxetine vs amitriptyline in the treatment of depressed out-patients. British Journal of Psychiatry - Supplement 1988 Sep;(3):64-8.
Laakmann 1991	Fluoxetine	Amitriptyline	NA	NA	NA	Inclusion criteria: aged 18-70 years; met ICD-9 criteria for a diagnosis of endogenous depression; HAMD score of at least 17; Raskin Depression Scale score of at least 8. No further inclusion/exclusion criteria can be extracted (data extracted from 2009 GL)	174	Germany	6	NR	NR	NR	NR	NR	Unclear risk	Unclear risk	Low risk	Unclear risk	Unclear risk	High risk	Unclear risk	Laakman G, Pogelt A, Kriszio B, Breull D, Blaschke D & Eissner H J. Behandlungsergebnisse mit Fluoxetin im Vergleich zu Amitriptylin bei ambulanten und stationaren Patienten im Rahmen von Doppelblindstudien (Gesamtanalysen). Selective re-uptake-hemmung und ihre bedeutung fur die depression 1991.
Lam 2013	CBT individual (under 15 sessions) + escitalopram	Escitalopram	NA	NA	NA	Inclusion criteria: outpatients aged 19-65 years; met DSM-IV criteria for a diagnosis of major depressive disorder (assessed with MINI); current paid employment of at least 15 hours a week; MADRS score of at least 19. Exclusion criteria: off work on short- or long-term disability; pregnant or lactating women, and sexually active women of child-bearing potential who were not using medically accept…	105	Canada	12	43.3 (10.1)	55	MADRS	27.63	5	Low risk	Low risk	High risk	Low risk	Low risk	High risk	High risk	Lam RW, Parikh SV, Ramasubbu R, Michalak EE, Tam EM, Axler A, Yatham LN, Kennedy SH, Manjunath CV. Effects of combined pharmacotherapy and psychotherapy for improving work functioning in major depressive disorder. The British Journal of Psychiatry. 2013 Nov 1;203(5):358-65.
Lam 2016	Bright light therapy	Fluoxetine	Bright light therapy + fluoxetine	Pill placebo	NA	Inclusion criteria: outpatients aged 19-60 years; met DSM-IV criteria for a diagnosis of major depressive disorder (assessed with MINI); HAMD score of at least 20. Exclusion criteria: pregnant women, lactating women and sexually active women of childbearing potential who are not using medically accepted means of contraception; serious suicidal risks as judged by the clinician and the MINI; met DS…	122	Canada	8	36.8 (11.2)	62	MADRS	26.6	4.8	Low risk	Low risk	Unclear risk	Low risk	Low risk	High risk	Unclear risk	Lam RW, Levitt AJ, Levitan RD, Michalak EE, Cheung AH, Morehouse R, Ramasubbu R, Yatham LN, Tam EM. Efficacy of bright light treatment, fluoxetine, and the combination in patients with nonseasonal major depressive disorder: a randomized clinical trial. JAMA psychiatry. 2016 Jan 1;73(1):56-63.
Lecrubier 1997	Venlafaxine	Imipramine	Pill placebo	NA	NA	Inclusion criteria: outpatients presenting to GP with depressive symptoms of at least 2 weeks duration; aged 18-65 years; met RDC criteria for a diagnosis of major, minor or intermittent depression; regarded as requiring antidepressant treatment; Raskin Three Areas Scale (RTAS) score=4-8 at screening and on study day 1. Exclusion criteria: met RDC criteria for phobic anxiety, panic disorder, gene…	229	France, Italy & UK	13	39.9 (SD NR)	67	MADRS	24.5	NR	Unclear risk	Unclear risk	Low risk	Unclear risk	Low risk	High risk	High risk	Lecrubier, Y., Bourin, M., Moon, C. A., Schifano, F., Blanchard, C., Danjou, P. et al. (1997). Efficacy of venlafaxine in depressive illness in general practice. Acta Psychiatrica Scandinavica, 95, 485- 493.
Lee 2007	Duloxetine	Paroxetine	NA	NA	NA	Inclusion criteria: aged at least 18 years; met DSM-IV criteria for a diagnosis of non-psychotic major depression (single episode or recurrent); HAMD score of at least 15; CGI-S score of at least 4. Exclusion criteria: pregnant women; current DSM-IV diagnosis other than MDD; previous psychotic disorder diagnosis; dysthymic disorder within the past 2 years; anxiety disorder as a primary diagnosis …	478	China, Korea, Taiwan & Brazil	8	38.5 (14.6)	70	HAMD	21.15	4.08	High risk	Unclear risk	Low risk	Unclear risk	Low risk	High risk	High risk	Lee, P., Shu, L., Xu, X., Wang, C. Y., Lee, M. S., Liu, C. Y. et al. (2007). Once-daily duloxetine 60 mg in the treatment of major depressive disorder: multicenter, double-blind, randomized, paroxetine-controlled, non-inferiority trial in China, Korea, Taiwan and Brazil. Psychiatry & Clinical Neurosciences, 61, 295-307.
Legrand 2016	Supervised high intensity exercise individual + any AD	Supervised low intensity exercise individual + any AD	Any AD	NA	NA	Inclusion criteria: inpatients admitted for treatment of MDD; met DSM-IV-TR criteria for a diagnosis of MDD; antidepressant drug therapy initiated for less than 2 weeks; BDI-II score of at least 29; ability to run or walk briskly; ability to understand written French. Exclusion criteria: had a medical contraindication for exercise practice; MDD with psychotic features; receiving beta-blocking dru…	35	France	1.4	45.3 (13.2)	71	BDI-II	36.52	6.8	Low risk	Unclear risk	High risk	Unclear risk	Low risk	Low risk	Low risk	Legrand, F. D., & Neff, E. M. (2016). Efficacy of exercise as an adjunct treatment for clinically depressed inpatients during the initial stages of antidepressant pharmacotherapy: An open randomized controlled trial. Journal of Affective Disorders, 191, 139-144. doi:http://dx.doi.org/10.1016/j.jad.2015.11.047
Leinonen 1999	Mirtazapine	Citalopram	NA	NA	NA	Inclusion criteria: Inpatients or outpatients aged 18-65 years; met DSM-IV criteria for a diagnosis of major depressive episode; MADRS score of at least 22 (at start and end of placebo run-in). Exclusion criteria: duration of current depressive episode over 12 months; history of, or current, bipolar disorder, depressive disorder (not otherwise specified), schizophrenia, adjustment disorder, schiz…	270	Denmark, Finland, Norway & Sweden	8	41.6 (11.6)	62	MADRS	29.35	4.7	High risk	Low risk	Low risk	Unclear risk	Low risk	High risk	High risk	Leinonen E, Skarstein J, Behnke K, Agren H, Helsdingen JT, Ahokas A, Koponen H, Mehtonen O-P, Lepola U, Kinnunen I, Berle JO, Torvanger MS, Djerv L, Banach G, Drolsum B, Linderoth L, Melle KH, Hamnes A, Nissen-Meyer JR, Ketner M, Stordal E, Eide D, Kristiansen OS, Bahr B, Nielsen BM, Sogaard J, Borup A, Blomberg S, Haggstrom L, Staroscinski M, Hetta J, Portala K, Marteinsdottir I, Klingert M, Jac…
Leinonen 2007	Cognitive bibliotherapy + escitalopram	Escitalopram	NA	NA	NA	Inclusion criteria: aged at least 18 years; acute episode of depression requiring pharmacological treatment. Exclusion criteria: conditions that were contraindications to escitalopram, according to Summary of Product Characteristics; currently participating in another clinical study; currently receiving antidepressant treatment (patients with previous antidepressants could be included after wash-…	157	Finland	16	43.8 (10.3)	76	MADRS	25.3	6.2	Unclear risk	Unclear risk	High risk	Unclear risk	Unclear risk	High risk	Unclear risk	Leinonen, E. & Niemi, H. (2007) The influence of educational information on depressed outpatients treated with escitalopram: a semi-naturalistic study. Nordic Journal of Psychiatry, 61, 109-114.
Lepola 2003	Escitalopram	Citalopram	Pill placebo	NA	NA	Inclusion criteria: primary care patients aged 18-65 years; met DSM-IV criteria for MDD; MADRS score=22-40. Exclusion criteria: met DSM-IV criteria for mania or any bipolar disorder, schizophrenia or any psychotic disorder, obsessive–compulsive disorder, eating disorders, mental retardation, any pervasive developmental disorder or cognitive disorder; MADRS score of 5 or more on item 10 (suicidal …	469	Belgium, Canada, Finland, France, Norway, Sweden, Switzerland & UK	8	43.3 (11.3)	72	MADRS	28.97	NR	Unclear risk	Unclear risk	Low risk	Unclear risk	Low risk	High risk	High risk	Lepola, U.M., Loft, H. & Reines, H. (2003) Escitalopram (10-20 mg/day) is effective and well tolerated in a placebo-controlled study in depression in primary care. International Clinical Psychopharmacology, 18, 211-217.
Levin 2013	Venlafaxine	Pill placebo	NA	NA	NA	Inclusion criteria: treatment seekers for problems related to marijuana use; aged 18-60 years; met DSM-IV-TR criteria for current cannabis dependence and reported that marijuana was their primary drug of abuse; met DSM-IV criteria for a diagnosis of current major depression or dythymic disorder; HAMD score of at least 12; duration of current episode of at least 3 months. Exclusion criteria: met D…	103	US	12	35.1 (10.1)	26	HAMD	16.8	3.87	Low risk	Low risk	Low risk	Low risk	Low risk	High risk	High risk	Levin, F. R., Mariani, J., Brooks, D. J., Pavlicova, M., Nunes, E. V., Agosti, V., . . . Carpenter, K. M. (2013). A randomized double-blind, placebo-controlled trial of venlafaxine-extended release for co-occurring cannabis dependence and depressive disorders. Addiction (Abingdon, England), 108(6), 1084-1094.
Levine 1989	Fluoxetine	Imipramine	NA	NA	NA	Inclusion criteria: met RDC criteria for a diagnosis of major depressive illness; HAMD score at least 17. Exclusion criteria: significant physical illness; any history of drug abuse or schizophrenia; duration of illness of more than 1 year	60	UK	6	45.8 (SD NR)	70	MADRS	36.53	NR	Unclear risk	Unclear risk	Low risk	Unclear risk	High risk	High risk	Unclear risk	Levine, S., Deo, R., & Mahadevan, K. (1987). A comparative trial of a new antidepressant, fluoxetine. The British Journal of Psychiatry, 150(5), 653-655.
Li 2004b	Traditional acupuncture	Fluoxetine	NA	NA	NA	Inclusion criteria: diagnosis of depression (assessed with CCMD-3); HAMD score of at least 20; inpatients at hospitals in the Tianjin District, China. Exclusion criteria: history of organic mental disorder; taking psychoactive drugs; schizophrenia and other mental disorders; any heart, liver, kidney, and glaucoma condition	74	China	6	NR	NR	NR	NR	NR	Low risk	Unclear risk	High risk	Unclear risk	Low risk	Unclear risk	Unclear risk	LI, G. P., DU, Y. H., YAN, H., ZHANG, X. J., & HUANG, L. F. (2004). Clinical effect of Tiaoshen Shugan acupuncture on depression. Tianjin Journal of Traditional Chinese Medicine, 21(4): 382-385.
Li 2006	Escitalopram	Citalopram	NA	NA	NA	Inclusion/exclusion criteria cannot be extracted. Data extracted from Cipriani 2018 SR	56	China	6	35.5 (12.3)	54	HAMD	23.75	NA	Low risk	Unclear risk	Low risk	Unclear risk	Unclear risk	High risk	Unclear risk	Li,J., Shen, W.W., Liu,Y., Xu, L., Liu, S.M., Kuang, W.H. (2006) The effectiveness and safety of escitalopram in the treatment of major depression: A randomized double-blind active-drug controlled trial. Chinese Journal of Evidence-Based Medicine, 6, 552-556.
Lindegaard 2019	Computerised-CBT (CCBT) with support	Waitlist	NA	NA	NA	Inclusion criteria: fluency in Kurdish (Sorani); aged at least 18 years; depressive symptoms as the primary concern. Exclusion criteria: ongoing psychological treatment or counselling; any change in psychotropic medication 12 weeks before entering treatment; other conditions warranting more intensive care, for example, psychosis, anorexia nervosa; suicidal ideation	50	Sweden	8	33.9 (8.2)	46	PHQ-9	18.3	4.99	Unclear risk	Unclear risk	High risk	Unclear risk	Low risk	Unclear risk	Low risk	Lindegaard, T., Brohede, D., Koshnaw, K., Osman, S. S., Johansson, R., & Andersson, G. (2019). Internet‐based treatment of depressive symptoms in a Kurdish population: A randomized controlled trial. Journal of clinical psychology, 75(6), 985-998.
Liu 2018a	CBT group (under 15 sessions) + escitalopram	CBT group (under 15 sessions) + escitalopram	NA	NA	NA	Inclusion criteria: inpatients aged over 60 years; met ICD-10 criteria for a diagnosis of major depressive episode (single or recurrent); HAMD score of at least 21; at least junior high education. Exclusion criteria: severe mental disorder or abuse of psychoactive substance; comorbid severe medical illness; unable to understand or engage in group psychotherapy	100	China	4	66.7 (5.8)	55	HAMD	29.65	6.59	Low risk	Unclear risk	Unclear risk	Unclear risk	Unclear risk	Unclear risk	Low risk	Liu, B., Tan, Y., Cai, D., Liang, Y., He, R., Liu, C., . . . Teng, C. (2018). A Study of The Clinical Effect and Dropout Rate of Drugs Combined with Group Integrated Psychotherapy on Elderly Patients with Depression. Shanghai Jingshen Yixue, 30(1), 39-46. doi:https://dx.doi.org/10.11919/j.issn.1002-0829.217051
Loo 2002	Paroxetine	Pill placebo	NA	NA	NA	Inclusion criteria: aged 18-65 years; met DSM-IV criteria for a diagnosis of major depressive disorder or bipolar II disorder (depressed), without seasonal pattern, single episode or recurrent; HAMD score of at least 22. Exclusio criteria: HAMD score improved by 20% or more during placebo run-in; severe unstable disease or a disease which could interfere with study evaluations or circadian rhythms	286	Belgium, France & UK	8	NR	NR	HAMD	27.35	3.25	Unclear risk	Unclear risk	Low risk	Unclear risk	Low risk	Unclear risk	High risk	Lôo H, Hale A, D'haenen H. Determination of the dose of agomelatine, a melatoninergic agonist and selective 5-HT(2C) antagonist, in the treatment of major depressive disorder: a placebo-controlled dose range study. Int Clin Psychopharmacol. 2002 Sep;17(5):239-47.
Lopez-Rodriguez 2004	Fluoxetine	Pill placebo	NA	NA	NA	Inclusion criteria: met DSM-IV criteria for a diagnosis of MDD. No further inclusion/exclusion criteria can be extracted (data extracted from Cipriani 2018)	20	South America	9	31.9 (SD NR)	NR	HAMD	17.27	NR	Unclear risk	Unclear risk	Low risk	Unclear risk	Unclear risk	High risk	Unclear risk	Rodriguez JL, Lopez Butron MA, Vargas Terrez BE, Villamil Salcedo V. Estudio doble ciego con antidepressivo, psicoterapia breve y placebo en pacientes con depression leve a moderada. Salud Mental 2004;27:53-61.
Luo 1985	Electroacupuncture	Amitriptyline	NA	NA	NA	Inclusion criteria: met ICD-9 criteria for a diagnosis of depression; HAMD score of at least 20	47	China	5	37.3 (SD NR)	55	HAMD	28.88	6.13	Unclear risk	Unclear risk	High risk	Unclear risk	Unclear risk	High risk	Unclear risk	Luo HC, Yunkui J, Zhan L. Electro-acupuncture versus amitriptyline in the treatment of depressive states. Journal of Traditional Chinese Medicine 1985;5(1):3–8.
Luo 1988	Electroacupuncture	Amitriptyline	NA	NA	NA	Inclusion criteria: inpatients with clinical depression; HAMD score of at least 20. Exclusion criteria: Not reported	241	China	6	NR	NR	NR	NR	NR	Unclear risk	Unclear risk	High risk	Unclear risk	Unclear risk	High risk	Unclear risk	Luo HC, Shen YC, Jia YK, Zhou D. Clinical study of electro-acupuncture on 133 patients with depression in comparison with tricyclic amitriptyline. Chinese Journal of Modern Developments in Traditional Medicine 1988;8(2): 77–80.
Lv 2013	Escitalopram	Citalopram	NA	NA	NA	Inclusion/exclusion criteria cannot be extracted (data extracted from Cipriani 2018 SR)	42	Asia	6	31.8 (8.1)	50	HAMD	22.91	NR	Unclear risk	Unclear risk	Low risk	Unclear risk	Unclear risk	High risk	Unclear risk	Lv Z, Zhang Y, Qi S. A randomized double-blind study of escitalopram and citalopram in treating major depression. J Clin Psychiatry. 2013;23(1):1-3.
Lydiard 1989	Imipramine	Pill placebo	NA	NA	NA	Inclusion criteria: outpatients aged at least 18 years; met DSM-III criteria for a diagnosis of major depressive disorder; HAMD score of at least 22; rated as at least "moderately ill" on CGI-S. Exclusion criteria: not physically healthy; psychotic; organic brain syndrome; history of bipolar affective disorder; exhibited current depressive symptomatology of less than 1 month or greater than 18 mo…	35	US	6	NR	NR	HAMD	26.21	NR	Unclear risk	Unclear risk	Low risk	Unclear risk	Unclear risk	High risk	High risk	Lydiard RB, Laird LK, Morton WA Jr, Steele TE, Kellner C, Laraia MT, Ballenger JC. Fluvoxamine, imipramine, and placebo in the treatment of depressed outpatients: effects on depression. Psychopharmacology Bulletin 1989;25(1):68-70.
M/2020/0046 (Study 046)	Paroxetine	Pill placebo	NA	NA	NA	Inclusion criteria: met DSM-IV criteria for a diagnosis of MDD. No further inclusion/exclusion criteria can be extracted (data extracted from Cipriani 2018)	522	US	8	39.4 (11.7)	69	HAMD	22.9	NR	Unclear risk	Unclear risk	Low risk	Unclear risk	Low risk	Low risk	High risk	https://www.iqwig.de/de/projekte-ergebnisse/studieninformationen-zu-reboxetin.3304.html
M/2020/0046 (Study 047)	Paroxetine	Pill placebo	NA	NA	NA	Inclusion criteria: met DSM-IV criteria for a diagnosis of MDD. No further inclusion/exclusion criteria can be extracted (data extracted from Cipriani 2018)	516	US	8	38.5 (11.0)	77	HAMD	23.8	NR	Unclear risk	Unclear risk	Low risk	Unclear risk	Low risk	Low risk	High risk	https://www.iqwig.de/de/projekte-ergebnisse/studieninformationen-zu-reboxetin.3304.html
Macias-Cortes 2015	Fluoxetine	Pill placebo	NA	NA	NA	Inclusion criteria: aged 40-65 years; met DSM-IV criteria for a diagnosis of MDD; HAMD score = 14-24; no current use of homeopathic treatment for depression or antidepressants or anxiolytic drugs 3 months prior to study entry; not be currently taking psychotherapy for at least 3 months before screening; no current use of estrogens or other medications known to affect ovarian function for at least…	89	Mexico	6	49.0 (5.5)	100	HAMD	20.65	2.98	Low risk	Low risk	Low risk	Low risk	Low risk	High risk	Low risk	Macías-Cortés EdC, Llanes-González L, Aguilar-Faisal L, Asbun-Bojalil J. Individualized homeopathic treatment and fluoxetine for moderate to severe depression in peri-and postmenopausal women (HOMDEP-MENOP study): a randomized, double-dummy, double-blind, placebo-controlled trial. PloS one. 2015 Mar 13;10(3):e0118440.
Mahableshwarkar 2013	Duloxetine	Pill placebo	NA	NA	NA	Inclusion criteria: aged 18-75 years; met DSM-IV-TR criteria for a primary diagnosis of major depressive episode of at least 3 months' duration; MADRS score of at least 22. Exclusion criteria: any other concurrent psychiatric disorders at screening and baseline; history of psychosis; recent history of substance abuse; clinically significant neurological disorder; using a prohibited medication dur…	305	US	8	42.7 (14.1)	60	HAMD	29.1	5.63	Unclear risk	Low risk	Low risk	Unclear risk	Low risk	High risk	High risk	Mahableshwarkar, A. R., Jacobsen, P. L., & Chen, Y. (2013). A randomized, double-blind trial of 2.5 mg and 5 mg vortioxetine (Lu AA21004) versus placebo for 8 weeks in adults with major depressive disorder. Current medical research and opinion, 29(3), 217-226.
Mahableshwarkar 2015a	Duloxetine	Pill placebo	NA	NA	NA	Inclusion criteria: aged 18-75 years; met DSM-IV-TR criteria for a primary diagnosis of recurrent MDD; reported duration of current major depressive episode of at least 3 months; MADRS score of at least 26 at screening and baseline; CGI-S score of at least 4. Exclusion criteria: treatment with any investigational compound <30 days before screening or five half-lives prior to screening; treatment …	313	US	8	42.9 (12.4)	75	MADRS	32.23	4.33	Low risk	Low risk	Low risk	Unclear risk	Unclear risk	High risk	High risk	Mahableshwarkar, A. R., Jacobsen, P. L., Chen, Y., Serenko, M., & Trivedi, M. H. (2015). A randomized, double-blind, duloxetine-referenced study comparing efficacy and tolerability of 2 fixed doses of vortioxetine in the acute treatment of adults with MDD. Psychopharmacology, 232(12), 2061-2070.
Maina 2007	Short-term psychodynamic psychotherapy individual + any SSRI	Non-directive/supportive/person-centred counselling + any SSRI	NA	NA	NA	Inclusion criteria: on outpatient waiting list for brief dynamic therapy at the Mood and Anxiety Disorders Unit, Department of Neuroscience of the University of Turin; patients had requested a psychotherapeutic approach; presence of a focal problem and/or of a recent precipitant life event; aged 18-65 years; met DSM-IV-R criteria for a primary diagnosis of major depressive disorder (assessed with…	41	Italy	26	35.9 (11.2)	66	HAMD	20.2	2.72	Low risk	Unclear risk	High risk	Low risk	Unclear risk	Unclear risk	Unclear risk	Maina G, Rosso G, Crespi C, Bogetto F. Combined brief dynamic therapy and pharmacotherapy in the treatment of major depressive disorder: a pilot study. Psychotherapy and psychosomatics. 2007 Aug 16;76(5):298-305.
Mao 2008	Escitalopram	Fluoxetine	NA	NA	NA	Inclusion criteria: inpatients or outpatients aged 18-65 years; met DSM-IV criteria for a diagnosis of MDD; had a CGI-S score of at least 4 at both screening and baseline; had a HAMD score of at least 18 at both screening and baseline. Exclusion criteria: any current primary DSM-IV Axis I diagnosis other than MDD or any anxiety disorder asa primary diagnosis within the year preceding enroll-ment;…	240	China	8	38.9 (14.1)	56	MADRS	30.64	5.27	High risk	Unclear risk	Low risk	Unclear risk	Low risk	Unclear risk	High risk	Mao, P.X., T., Y.L., Jiang, F., Shu, L., Gu, X., Li, M., Qian, M., Ma, C., Mitchell, P.B. & Cai, Z.J. (2008) Esciatlopram in major depressive disorder: a multicentre, randomized, double-blind, fixeddose, parallel trial in a chinese population. Depression and Anxiety, 25, 46-54
March 1990	Imipramine	Pill placebo	NA	NA	NA	Inclusion criteria: outpatients aged 18-67 years; met DSM-III criteria for a diagnosis of major affective disorder; illness duration of 1 to 18 months; HAMD score of at least 22; CGI-S score of at least 'moderately ill'; score of 'very mild', i.e. 2 or less on the following BPRS items: conceptual disorganisation, mannerisms and posturing, grandiosity, suspiciousness, hallucinatory behaviour, unus…	36	US	6	NR	NR	NR	NR	NR	Low risk	Unclear risk	Low risk	Unclear risk	Low risk	High risk	High risk	March, J. S., Kobak, K. A., Jefferson, J. W., Mazza, J., & Greist, J. H. (1990). A double-blind, placebo-controlled trial of fluvoxamine versus imipramine in outpatients with major depression. Journal of Clinical Psychiatry, 51, 200-202.
Marchesi 1998	Fluoxetine	Amitriptyline	NA	NA	NA	Inclusion criteria: outpatients who met DSM-III-R criteria for major depression; HAMD score>16; sum of scores of HAMD items 'agitation', 'psychic anxiety' and 'somatic anxiety' was higher than 5 or the score of at least 1 was higher than 3. Exclusion criteria: serious suicide risk; schizophrenia; epilepsy; organic brain diseases; chronic diseases, such as cardiovascular, renal, hepatic, respirato…	142	Italy	10	43.6 (11.9)	74	HAMD	25.39	5.45	Unclear risk	Unclear risk	Low risk	Unclear risk	Low risk	Unclear risk	High risk	Marchesi C, Ceccherininelli A, Rossi A, Maggini C. Is anxious-agitated major depression responsive to fluoxetine? A double-blind comparison with amitriptyline. Pharmacopsychiatry 1998;31:216-221.
Markkula 2019	Non-directive/supportive/person-centred counselling	No treatment	NA	NA	NA	Inclusion criteria: adults aged at least 16, visiting Sisaniya and Gadawa health posts; General Health Questionnaire (GHQ-12) score of at least 6; able to fluently communicate in Nepali; residence in Dang for the subsequent 10 months. Exclusion criteria: severe illness or conditions requiring urgent attention, such as psychotic symptoms or suicidality	287	Nepal	4	31.5 (11.4)	91	BDI	23.44	8.86	Unclear risk	Low risk	High risk	Unclear risk	Low risk	Low risk	Low risk	Markkula, N., Lehti, V., Adhikari, P., Peña, S., Heliste, J., Mikkonen, E., ... & Guragain, B. (2019). Effectiveness of non-medical health worker-led counselling on psychological distress: a randomized controlled trial in rural Nepal. Global Mental Health, 6.
Marshall 2008	CBT individual (15 sessions or over)	Interpersonal psychotherapy (IPT) individual	Any AD	NA	NA	Inclusion criteria: have both pretreatment and posttreatment HAMD data (completed a minimum of 10 treatment sessions), as well as pretreatment data for Depressive Experiences Questionnaire (DEQ); outpatients meeting DSM-IV-TR criteria for major depression (assessed with SCID); HAMD score of at least 10; not taking antidepressant medication for a minimum of 2 weeks prior to the onset of therapy (4…	102	Canada	16	NR	69	HAMD	18.27	3.73	Unclear risk	Unclear risk	High risk	Unclear risk	Unclear risk	Unclear risk	Low risk	Marshall, M.B., Zuroff, D.C., McBride, C., & Bagby, R.M. (2008) Self-criticism predicts differential response to treatment for major depression. Journal of Clinical Psychology, 64 (3), 231-244.
Mathews 2015	Citalopram	Pill placebo	NA	NA	NA	Inclusion criteria: outpatients aged 18-70 years; met DSM-IV-TRT criteria for a diagnosis of MDD; had an ongoing major depressive episode lasting between 8 weeks and 1 year; MADRS score of at least 26. Exclusion criteria: DSM-IV-TR-defined axis I disorder other than MDD within 6 months of study or a history of other specific psychiatric diagnoses, including bipolar disorder or any psychotic disor…	579	US	10	42.3 (12.8)	57	MADRS	31.3	3.35	Unclear risk	Unclear risk	Low risk	Low risk	Low risk	Low risk	High risk	Mathews M, Gommoll C, Chen D, Nunez R, Khan A. Efficacy and safety of vilazodone 20 and 40 mg in major depressive disorder: a randomized, double-blind, placebo-controlled trial. Int Clin Psychopharmacol. 2015;30(2):67-74.
Matreja 2007	Citalopram	Sertraline	NA	NA	NA	Inclusion criteria: aged 18-75 years; met DSM-IV criteria for a diagnosis of MDD; HAMD score >18. Exclusion criteria: not reported	100	India	6	40.1 (12.6)	55	MADRS	29.65	5.58	Low risk	Unclear risk	High risk	High risk	Unclear risk	Unclear risk	Unclear risk	Matreja, P. S., Badyal, D. K., Khosla, P., & Deswal, R. S. (2007). Effectiveness and acceptability of sertraline and citalopram in major depressive disorder: pragmatic randomized open‐label comparison. Human Psychopharmacology: Clinical and Experimental, 22(7), 477-482.
McCallum 1975	Amitriptyline	Pill placebo	NA	NA	NA	Inclusion criteria: adult outpatients referred to the psychiatry department at the Austin hospital; depression was the primary illness. Exclusion criteria: epilepsy; mental retardation; organic brain disease; schizophrenia; alcoholism; hypertension; cardiac arrhythmias; pregnancy; any specific antidepressant medication in the previous month	24	US	3	41.5 (15.3)	83	HAMD	22.6	5.29	Unclear risk	Unclear risk	Low risk	Unclear risk	High risk	Unclear risk	High risk	McCallum P, Meares R. A controlled trial of maprotiline (Ludiomil) in depressed outpatients. Medical Journal Australia 1975;2:392-394.
McKnight 1992	CBT individual (under 15 sessions)	Any TCA	NA	NA	NA	Inclusion criteria: female aged at least 18 years; met DSM-III criteria for major depression; Depression Scale of the Minnesota Multiphasic Personality Inventory (MMPI) score of at least 29; BDI score of at least 20; Lubin Depression Adjective Checklist (DACL) score at least 18; reported being free from antidepressant or tranquilizing medication for a minimum of two weeks; not presently under a p…	46	US	8	37.5 (SD NR)	100	BDI	29.97	5.53	Unclear risk	Unclear risk	High risk	Unclear risk	Low risk	Unclear risk	Unclear risk	McKnight, D. L., Nelson-Gray, R. O. & Barnhill, J. (1992). Dexamethasone suppression test and response to cognitive therapy and antidepressant medication. Behavior Therapy 23, 99-111.
McNamara 1986	CBT individual (under 15 sessions)	CBT individual (under 15 sessions)	Behavioural therapy (Lewinsohn 1976) individual	NA	NA	Inclusion criteria: clients seeking services at the counselling centre of a large southwestern university; depressive episode of at least 2 weeks duration; BDI score of at least 18 at intake and at least 16 at pretest; HAMD score of at least 20. Exclusion criteria: suicidal behaviour; psychosis; drug addiction; sociopathy; organicity; major medical illness	30	US	10	NR	NR	BDI	24.27	4.69	Unclear risk	Unclear risk	High risk	Unclear risk	Unclear risk	High risk	Unclear risk	McNamara K, Horan JJ. Experimental construct validity in the evaluation of cognitive and behavioral treatments for depression. Journal of Counseling Psychology. 1986 Jan;33(1):23.
MDF/29060/III/070/88/MC	Paroxetine	Clomipramine	NA	NA	NA	Inclusion criteria: met Feighner criteria for a diagnosis of depression. No further inclusion/exclusion criteria can be extracted (data extracted from Cipriani 2018 SR)	62	Europe	5	73 (SD NR)	NR	MADRS	30.03	NR	Unclear risk	Unclear risk	Low risk	Unclear risk	Unclear risk	Low risk	High risk	https://www.gsk-clinicalstudyregister.com/study/29060/070#rs
Mehtonen 2000	Venlafaxine	Sertraline	NA	NA	NA	Inclusion criteria: outpatients aged 18-65 years; met DSM-IV criteria for a diagnosis of major depressive disorder; HAMD score of at least 18; had symptoms of depression for at least 2 weeks prior to study entry. Exclusion criteria: HAMD score improved by more than 20% between screening and baseline; women who were pregnant or not using a medically acceptable method of contraception; known sensit…	147	Finland	8	42.6 (11.1)	66	HAMD	25.65	4.01	Unclear risk	Unclear risk	Low risk	Unclear risk	Low risk	High risk	High risk	Mehtonen OP, Sogaard J, Roponen P, Behnke K. Randomized, double-blind comparison of venlafaxine and sertraline in outpatients with major depressive disorder. Venlafaxine 631 Study Group. Journal of Clinical Psychiatry 2000;61(2):95-100.
Menchetti 2014	Interpersonal counselling individual	Any SSRI	NA	NA	NA	Inclusion criteria: aged at least 18 years; referred to psychiatric consultation-liaison services; met DSM-IV criteria for a diagnosis of major depression (confirmed with MINI); either a first or second depressive episode; HAMD score of at least 13. Exclusion criteria: ongoing effective treatment with antidepressants or psychotherapy; moderate to high suicide risk; more than two treated episodes …	287	Italy	8	44.9 (14.1)	74	HAMD	17.3	3.4	Unclear risk	Low risk	High risk	Low risk	Low risk	High risk	Low risk	Menchetti, M., Rucci, P., Bortolotti, B., Bombi, A., Scocco, P., Kraemer, H. C., ... & DEPICS group. (2014). Moderators of remission with interpersonal counselling or drug treatment in primary care patients with depression: randomised controlled trial. The British Journal of Psychiatry, 204(2), 144-150.
Mendels 1968	Nortriptyline	Amitriptyline	NA	NA	NA	Inclusion criteria: primary depressive illness (including neurotic depressive reaction, psychotic-depressive reaction, manic-depressive psychosis, and involutional melancholia). Exclusion criteria: anxiety was a dominant feature; mixed schizophrenic and depressive features; received an antidepressant drug during the previous 2 weeks	100	US	8	54 (SD NR)	63	HAMD	26.1	14.25	Unclear risk	Unclear risk	Low risk	Unclear risk	Unclear risk	High risk	Unclear risk	Mendels J. Comparative trial of nortriptyline and amitriptyline in 100 depressed patients. American Journal Psychiatry 1968;124:59-62.
Mendels 1993	Venlafaxine	Pill placebo	NA	NA	NA	Inclusion criteria: outpatients aged 18-65 years; met DSM-III-R criteria for a diagnosis of major depression; HAMD score of at least 20. Exclusion criteria: significant physical illnesses; mental illnesses other than depression; history of alcohol or drug dependence within 2 years of the study; suicidal to a degree that precautions against suicide had to be taken; history of bipolarr disorder or …	157	US	6	38.5 (SD NR)	65	MADRS	29.32	5.65	Unclear risk	Unclear risk	Low risk	Unclear risk	Low risk	High risk	High risk	Mendels J, Johnston R, Mattes J, Riesenberg R. Efficacy and safety of b.i.d. doses of venlafaxine in a dose-response study. Psychopharmacology Bulletin 1993;29(2):169-174.
Mendels 1999	Citalopram	Pill placebo	NA	NA	NA	Inclusion criteria: outpatients aged 18-65 years; met DSM-III criteria for major depression or bipolar disorder, depressed; met DSM-III criteria for melancholia; HAMD-24 score of at least 25; normal baseline clinical laboratory values or abnormal values that were judged to be clinically insignificant; have discontinued all other psychoactive medications before the start of the study. Exclusion cr…	180	US	4	43.0 (SD NR)	33	HAMD	24	3.35	Unclear risk	Unclear risk	Low risk	Unclear risk	Low risk	High risk	High risk	Mendels J. Double-blind comparison of citalopram and placebo in depressed outpatients with melancholia. Depression & Anxiety 9(2):54-60, 1999.
Merideth 1983	Imipramine	Pill placebo	NA	NA	NA	Inclusion criteria: met RDC for a diagnosis of major depressive disorder; HAMD score of at least 18. Exclusion criteria: somatic disease; drug allergy; schizophrenia; epilepsy; history of drug or alcohol abuse; women of childbearing potential, pregnant or lactating women	140	US	6	42.2 (SD NR)	78	NR	NR	NR	Low risk	Unclear risk	Low risk	Unclear risk	Unclear risk	High risk	High risk	Merideth, C. H. & Feighner, J. P. (1983). A double-blind, controlled evaluation of zimeldine, imipramine and placebo in patients with primary affective disorders. Acta Psychiatrica Scandinavica Supplementum, 308, 70-79.
Miller 1989a	Paroxetine	Pill placebo	NA	NA	NA	Inclusion criteria: met Feighner criteria for depression; HAMD score of at least 18. Exclusion criteria: not reported	47	UK	4	42.5 (12.7)	68	HAMD	23.5	NR	Unclear risk	Unclear risk	Low risk	Unclear risk	High risk	Unclear risk	High risk	Miller SM, Naylor GJ, Murtagh M, Winslow G. A double-blind comparison of paroxetine and placebo in the treatment of depressed patients in a psychiatric outpatient clinic. Acta Neurologica Scandinavica 1989;80(350, Suppl):143-144.
MIR 003-003 (FDA)	Mirtazapine	Pill placebo	NA	NA	NA	Inclusion/exclusion criteria not available. Data extracted from Cipriani 2018 SR	90	US	6	43	57	HAMD	25.45	NR	Unclear risk	Unclear risk	Unclear risk	Unclear risk	Low risk	Low risk	High risk	http://digitalcommons.ohsu.edu/fdadrug/20/
MIR 003-020 (FDA)	Mirtazapine	Amitriptyline	Pill placebo	NA	NA	Inclusion/exclusion criteria cannot be extracted. Data extracted from Cipriani 2018 SR	130	US	6	44.0 (SD NR)	51	HAMD	28.83	NR	Unclear risk	Unclear risk	Low risk	Unclear risk	Low risk	Low risk	High risk	http://digitalcommons.ohsu.edu/fdadrug/20/
MIR 003-021 (FDA)	Mirtazapine	Amitriptyline	Pill placebo	NA	NA	Inclusion/exclusion criteria cannot be extracted. Data extracted from Cipriani 2018 SR	150	US	6	45.7 (SD NR)	55	HAMD	24.61	NR	Unclear risk	Unclear risk	Low risk	Unclear risk	Low risk	Low risk	High risk	http://digitalcommons.ohsu.edu/fdadrug/20/
Miranda 2003/2006	CBT group (under 15 sessions)	Any AD	TAU	NA	NA	Inclusion criteria: women who attended county-run Women, Infants, and Children food subsidy programmes and Title X family planning clinics in the Washington DC suburban area; met DSM-IV criteria for current major depression (assessed with CIDI). Exclusion criteria: bereavement; current alcohol or drug problems; pregnant or planning to become pregnant within the next 6 months; current breastfeedin…	267	US	13	29.3 (7.9)	100	HAMD	16.9	5.2	High risk	Low risk	High risk	Low risk	Low risk	High risk	Low risk	Miranda J, Chung JY, Green BL, Krupnick J, Siddique J, Revicki DA, Belin T. Treating depression in predominantly low-income young minority women: a randomized controlled trial. JAMA 2003;290(1):57-65.
Miura 2000	Paroxetine	Amitriptyline	NA	NA	NA	Inclusion criteria: met DSM-IV criteria for a diagnosis of MDD. No further inclusion/exclusion criteria can be extracted (data extracted from Cipriani 2018)	228	Japan	6	46.5 (13.8)	NR	HAMD	23.85	NR	Unclear risk	Unclear risk	Low risk	Low risk	Low risk	Low risk	High risk	Miura S, Koyama T, Asai M, Endo S, Kamijima K, Ushijima S, Murasaki M, Kariya T, Koshino Y, Nakajima T, Nishimura K, Kudo Y, Saito M, Watanabe M, Tashiro N, Nakane Y. Clinical evaluation of paroxetine HCl, a selective serotonin reuptake inhibitor, in the treatment of depression or depressive spisodes: Double-blind, parallel group study with amitriptyline HCl. Yakuri To Chiro (Jpn Pharmacol Ther).…
Moak 2003	CBT individual (under 15 sessions) + sertraline	CBT individual (under 15 sessions) + pill placebo	NA	NA	NA	Inclusion criteria: met DSM-III-R criteria for a diagnosis of major depressive episode or dysthymia; primary (independent) major depressive episode or dysthymic disorder or a clear family history of affective disorder without comorbid substance abuse in a first degree relative (parent, sibling, or child); HAMD score of at least 17; met criteria for current alcohol dependence or abuse and have dru…	82	US	12	41.5 (10.4)	39	HAMD	19.08	2.5	Low risk	Unclear risk	Low risk	Unclear risk	Low risk	Unclear risk	High risk	Moak, D. H., Anton, R. F., Latham, P. K., Voronin, K. E., Waid, R. L., & Durazo-Arvizu, R. (2003). Sertraline and Cognitive Behavioral Therapy for Depressed Alcoholics: Results of a Placebo-Controlled Trial. Journal of Clinical Psychopharmacology, 23(6), 553-562. doi:http://dx.doi.org/10.1097/01.jcp.0000095346.32154.41
Mohr 2011	CBT individual (15 sessions or over)	No treatment	NA	NA	NA	Inclusion criteria: veterans attending community-based outpatient clinics (CBOCs); be a registered VA patient; screened positive for depression on PHQ-2; met DSM-IV criteria for a diagnosis of major depressive disorder (assessed with MINI); have a telephone; speak and read English. Exclusion criteria: met diagnostic criteria for a more severe psychiatric disorder (e.g., psychotic, bipolar, or dem…	85	US	20	55.9 (10.6)	9	HAMD	20	3.9	Unclear risk	Unclear risk	High risk	Low risk	Low risk	Low risk	Low risk	Mohr, D. C., et al. (2011) Telephone-administered cognitive behavioral therapy for veterans served by community-based outpatient clinics. Journal of consulting and clinical psychology 79, 261-265
Moises 1981	Trazodone	Amitriptyline	NA	NA	NA	Inclusion criteria: consecutively admitted, markedly to severely ill patients; met RCD and ICD criteria for a diagnosis of primary affective disorder. Exclusion criteria: not reported	43	Germany	4	48.7 (SD NR)	86	HAMD	25.08	5.15	Unclear risk	Unclear risk	Low risk	Unclear risk	Low risk	High risk	Unclear risk	Moises HW, Kasper S, Beckmann H. Trazodone and amitriptyline in treatment of depressed inpatients. A double-blind study. Pharmacopsychiatry 1981;14:167-171.
Moller 1993	Paroxetine	Amitriptyline	NA	NA	NA	Inclusion criteria: met DSM-III criteria for a diagnosis of major depressive disorder; HAMD score of at least 18; status of inpatient. Exclusion criteria: organic illness; psychosis; psychopathic disorder; addiction; severe suicidal tendencies	223	Germany & Hungary	6	47.1 (11.5)	NR	HAMD	29.96	6.38	Unclear risk	Unclear risk	Low risk	Unclear risk	Low risk	Unclear risk	Unclear risk	Moller HJ, Berzewski H, Eckmann F, Gonzalves N, Kissling W, Knorr W, Ressler P, Rudolf GA, Steinmeyer EM, Magyar I, et al. Double-blind multicenter study of paroxetine and amitriptyline in depressed inpatients. Pharmacopsychiatry 1993 May;26(3):75-8.
Moller 1998	Sertraline	Amitriptyline	NA	NA	NA	Inclusion criteria: inpatients aged 18-75 years; met DSM-III-R criteria for a single or recurrent episode of major depression; HAMD score of at least 21. Exclusion criteria: other primary psychiatric disease; patients requiring treatment with psychoactive drugs like anxiolytics, MAOIs or tryptophan; organic brain disorders, including epilepsy; suicidal tendencies; severe general disease; pregnant…	160	Germany, Hungary, & Czech Republic	6	48.6 (12.9)	70	HAMD	28.69	5.16	Unclear risk	Unclear risk	Low risk	Unclear risk	Unclear risk	Unclear risk	High risk	Moller HJ, Gallinat J, Hegerl U, et a. Double-blind, multicenter comparative study of sertraline and amitriptyline in hospitalized patients with major depression. Pharmacopsychiatry 1998;31:170-177.
Moller 2000	Sertraline	Amitriptyline	NA	NA	NA	Inclusion criteria: outpatients aged 18-75 years; met DSM-III-R criteria for a diagnosis of a single or recurrent episode ofmajor depression; HAMD score of at least 21. Exclusion criteria: any other primary psychiatric disease; patients requiring treatment with psychoactive drugs like anxiolytics, MAO inhibitors or tryptophan; organic brain disorders including epilepsy; those with suicidal tenden…	240	Germany	6	47.9 (13.6)	67	HAMD	24.85	3.74	Unclear risk	Unclear risk	Low risk	Unclear risk	Low risk	Unclear risk	Unclear risk	Moller HJ, Glaser K, Leverkus F et al. Double-blind, multicenter comparative study of sertraline versus amitriptyline in outpatients with major depression. Pharmacopsychiatry 2000;33:206-212.
Montgomery 1992	Citalopram	Citalopram	Pill placebo	NA	NA	Inclusion criteria: aged 18-70 years; met DSM-III-R criteria for a diagnosis of major depression; MADRS score of at least 22. Exclusion criteria: depressive epsiode less than 3 weeks duration; clinical or laboratory evidence of serious somatic disease; organic mental disease; marked mental subnormality; known history of epilepsy; confirmed dependence on drugs or alcohol; pregnancy, lactation, or …	199	UK	6	44 (SD NR)	69	HAMD	23.69	NR	Unclear risk	Unclear risk	Low risk	Unclear risk	Low risk	High risk	High risk	Montgomery SA, Rasmussen JG, Lyby K, Connor P. Dose response relationship of citalopram 20 mg, citalopram 40 mg and placebo in the treatment of moderate and severe depression. International Clinical Psychopharmacology 1992;6(Suppl 5):65-70.
Montgomery 2004	Escitalopram	Venlafaxine	NA	NA	NA	Inclusion criteria: patients in primary care, aged 18-85 years; had a DSM-IV diagnosis of MDD; MADRS score of at least 18. Exclusion criteria: history of mania or any bipolar disorder; history of schizophrenia or any psychotic disorder; currently had obsessive-compulsive disorder, eating disorders, mental retardation, any pervasive development disorder, or cognitive disorder (DSM-IV criteria); MA…	293	Denmark, Finland, France, Germany, Ireland, Spain, & Switzerland	8	48.0 (14.5)	71	MADRS	28.85	5.19	Unclear risk	Unclear risk	Low risk	Unclear risk	Low risk	High risk	High risk	Montgomery SA, Huusom AKT, Bothmer J. A randomised study comparing escitalopram with venlafaxine XR in primary care patients with major depressive disorder. Neuropsychobiology 2004; 50: 57-64
Moon 1994	Sertraline	Clomipramine	NA	NA	NA	Inclusion criteria: general practice patients aged 18-70 years; met DSM-III-R criteria for a diagnosis of major depressive disorder; significant anxiety (HAM-A score of at least 16); HAMD score of at least 18. Exclusion criteria: HAMD or HAM-A score reduced by 5 points or more during placebo run-in; serious risk of suicide; history of psychosis, seizure disorder, organic brain syndromes or signif…	106	UK	6	43.7 (SD NR)	52	HAMD	23.29	NR	High risk	Unclear risk	Low risk	Unclear risk	Low risk	High risk	High risk	Moon CAL, Jago LW, Wood K, Doogan DP. A double-blind comparison of sertraline and clomipramine in the treatment of major depressive disorder and associated anxiety in general practice. J PSYCHOPHARMACOL, 1994;8(3):171-176.
Moon 1996	Paroxetine	Lofepramine	NA	NA	NA	Inclusion criteria: patients from general practice aged 18-65 years; met DSM-III-R criteria for a diagnosis of a depressive episode; MADRS score of at least 18. Exclusion criteria: severe renal, hepatic, or cardiovascular disease; glaucoma, prostatism, or urinary retention; hyperthyroidism; neurological disorders; dementia; psychosis; considered at serious risk of suicide; significant abnormaliti…	138	UK	6	43.7 (SD NR)	71	NR	NR	NR	Unclear risk	Unclear risk	Low risk	Unclear risk	Unclear risk	High risk	High risk	Moon CA, Vince M. Treatment of major depression in general practice: a double-blind comparison of paroxetine and lofepramine. British Journal of Clinical Practice 1996;50(5):240-244.
Moore 2005	Escitalopram	Citalopram	NA	NA	NA	Inclusion criteria: outpatients aged 18-65 years; met DSM-IV criteria for a diagnosis of MDD; MADRS score of at least 30. Exclusion criteria: met DSM-IV criteria for primary diagnoses for any axis I disorder other than MDD; history of mania, bipolar disorder, schizophrenia or other psychotic disorder; obsessive–compulsive disorder; cognitive disorder including mental retardation or personality di…	294	France	8	45.2 (11.0)	67	MADRS	36	4.6	Low risk	Unclear risk	Low risk	Unclear risk	Low risk	High risk	High risk	Moore, N., Verdoux, H. & Fantino, B. (2005) Prospective, multicentre, randomized, double-blind study of the efficacy of escitalopram versus citalopram in outpatient treatment of major depressive disorder. International Clinical Psychopharmacology, 20, 131-137.
Moradveisi 2013	Behavioural activation (BA) individual	Sertraline	NA	NA	NA	Inclusion criteria: referrals aged 18-70 years; met DSM-IV-TR criteria for a primary diagnosis of major depressive disorder (assessed with SCID); BDI score of at least 19; HAMD score of at least 14. Exclusion criteria: a lifetime diagnosis of bipolar disorder or psychosis; organic brain syndrome; intellectual disability; substantial and imminent suicide risk; a current (within the past 6 months) …	100	Iran	12	31.4 (9.0)	85	HAMD	21.37	5.32	Low risk	Low risk	High risk	Low risk	High risk	High risk	Low risk	Moradveisi L, Huibers MJ, Renner F, Arasteh M, Arntz A. Behavioural activation v. antidepressant medication for treating depression in Iran: randomised trial. The British Journal of Psychiatry. 2013 Mar 1;202(3):204-11.
Mowla 2016	Sertraline	Duloxetine	NA	NA	NA	Inclusion criteria: met DSM-V-TR criteria for a diagnosis of MDD (assessed with SCID-I). Exclusion criteria: any other axis I and II diagnosis; major medical problems (cardiovascular, pulmonary, renal or gastrointestinal diseases); pregnancy; substance or alcohol abuse	63	Iran	6	41.2 (SD NR)	60	HAMD	27.68	4	Low risk	Unclear risk	Low risk	Unclear risk	Low risk	Unclear risk	Low risk	Mowla, A., Dastgheib, S. A., & Razeghian Jahromi, L. (2016). Comparing the Effects of Sertraline with Duloxetine for Depression Severity and Symptoms: A Double-Blind, Randomized Controlled Trial. Clinical Drug Investigation, 36(7), 539-543. doi:http://dx.doi.org/10.1007/s40261-016-0399-6
Mullin 1996	Mirtazapine	Amitriptyline	NA	NA	NA	Inclusion criteria: inpatients or outpatients recruited from 8 psychaitric centres in the UK; met DSM-II criteria and RDC for a diagnosis of a major depressive episode; HAMD score of at least 18; duration of present episode was between 2 weeks and 6 months; <6 depressive episodes requiring hospitalisation in the past. Exclusion criteria: history of schizophrenia or other psychoses; atypical depre…	156	UK	5	44.8 (11.1)	74	HAMD	22.55	3.94	Unclear risk	Unclear risk	Low risk	Unclear risk	Low risk	Unclear risk	High risk	Mullin J. A multicentre, double-blind, amitriptyline-controIled study of mirtazapine in patients with major depression. Journal of Psychopharmacology 1996;10(3):235-240.
Mulsant 1999	Nortriptyline	Paroxetine	NA	NA	NA	Inclusion criteria: aged at least 60 years; met DSM-IV criteria for a diagnosis of a major depressive episode without psychotic features or history of bipolar or schizoaffective disorder; HAMD score of at least 15; MMSE score of at least 18. Exclusion criteria: history of alcohol or other substance abuse or dependency during at least the past year; specific medical condition contraindicating trea…	80	US	6	75.0 (7.4)	74	HAMD	22.44	4.01	Low risk	Unclear risk	Low risk	Unclear risk	Unclear risk	Unclear risk	Low risk	Mulsant, B. H., Pollock, B. G., Nebes, R. D., Miller, M. D., Little, J. T., Stack, J., ... & Reynolds III, C. F. (1999). A double-blind randomized comparison of nortriptyline and paroxetine in the treatment of late-life depression: 6-week outcome. The Journal of clinical psychiatry, 60(Suppl 20), 16–20.
Mundt 2012	Sertraline	Pill placebo	NA	NA	NA	Inclusion criteria: aged 18-65 years; met DSM-IV criteria for a primary diagnosis of major depressive disorder, with symptoms present for at least 1 month; not currenly taking psychotropic medications; HAMD score of at least 22. Exclusion criteria: prior failure to respond to sertraline treatment or two or more antidepressant treatments of adequate dose and duration in the past 5 years; current d…	165	US	4	37.8 (12.5)	63	HAMD	24.76	2.65	Unclear risk	Unclear risk	Low risk	High risk	Unclear risk	High risk	High risk	Mundt JC, Vogel AP, Feltner DE, Lenderking WR. Vocal acoustic biomarkers of depression severity and treatment response. Biol Psychiatry. 2012 Oct 1;72(7):580-7.
Munizza 2006	Trazodone	Sertraline	NA	NA	NA	Inclusion criteria: outpatients aged 18-65 years; met DSM-IV criteria for a diagnosis of major depressive disorder; HAMD score=18-24; symptoms of depression for at least 1 month before the run-in phase of the study; not be receiving treatment for the current phase of illness. Exclusion criteria: MADRS score of 30 or greater; HAMD score improved by more than 20% between screening and baseline; mel…	122	Hungary, Italy, Poland, Portugal, Spain, & Slovak Republic	6	45.9 (11.0)	65	HAMD	21.8	1.71	High risk	Low risk	Low risk	Unclear risk	Low risk	Unclear risk	High risk	Munizza C, Olivieri L, Di Loreto G, Dionisio P. A comparative, randomized, double-blind study of trazodone prolonged-release and sertraline in the treatment of major depressive disorder. Curr Med Res Opin. 2006 Sep;22(9):1703-13.
Murphy 1984	CBT individual (15 sessions or over)	Nortriptyline	CBT individual (15 sessions or over) + nortriptyline	CBT individual (15 sessions or over) + pill placebo	NA	Inclusion criteria: outpatients aged 18-60 years; met Feighner et al. (1972) criteria for primary, nonbipolar affective disorder, depressed (assessed with Diagnostic Interview Schedule [DIS]); BDI score of at least 20; HAMD score of at least 14; free of psychotropic medication (antidepressants, major tranquilizers, or anxiolytics). Exclusion criteria: major abnormal laboratory finding; diagnosed …	70	US	12	33.8 (10.4)	74	HAMD	19.86	3.97	Unclear risk	Unclear risk	High risk	High risk	Unclear risk	High risk	Low risk	Murphy GE, Simons AD, Wetzel RD, Lustman PJ. Cognitive therapy and pharmacotherapy singly and together in the treatment of depression. Arch Gen Psychiatry 1984;41:33-41.
Murri 2015	Supervised high intensity exercise group + sertraline	Supervised low intensity exercise group + sertraline	Sertraline	NA	NA	Inclusion criteria: older adults aged 65-85 years; had a diagnosis of major depressive disorder (assessed with MINI); HAMD score of at least 18; sedentary (not meeting the recommended levels of physical activity for older adults). Exclusion criteria: other Axis I diagnoses; substance or alcohol misuse; cognitive impairment, defined as a Mini Mental State Examination (MMSE) score <24; presence of …	121	Italy	24	75.2 (6.0)	71	HAMD	20.1	3.06	Unclear risk	Unclear risk	High risk	Low risk	Low risk	Unclear risk	Low risk	Murri MB, Amore M, Menchetti M, Toni G, Neviani F, Cerri M, Rocchi MB, Zocchi D, Bagnoli L, Tam E, Buffa A. Physical exercise for late-life major depression. The British Journal of Psychiatry. 2015 Sep 1;207(3):235-42.
MY-1042/BRL-029060/CPMS-251	Paroxetine	Pill placebo	NA	NA	NA	Inclusion criteria: met DSM-III-R criteria for a diagnosis of MDD. No further inclusion/exclusion criteria can be extracted (data extracted from Cipriani 2018 SR)	254	US	8	41.9 (10.9)	NR	HAMD	24.41	NR	Unclear risk	Unclear risk	Low risk	Unclear risk	Low risk	Low risk	High risk	http://www.gsk-clinicalstudyregister.com/study/29060/251?search=compound&compound=paroxetine#rs
MY-1045/BRL-029060/1 (PAR 128)	Paroxetine	Fluoxetine	Pill placebo	NA	NA	Inclusion criteria: met DSM-III-R criteria for a diagnosis of depression. No further inclusion/exclusion criteria can be extracted (data extracted from Cipriani 2018 SR)	848	US	12	41.8 (12.2)	NR	HAMD	25.62	NR	Unclear risk	Unclear risk	Low risk	Unclear risk	Low risk	Low risk	High risk	http://www.gsk-clinicalstudyregister.com/study/29060/128#rs
Mynors-Wallis 1995	Problem solving individual	Amitriptyline	Pill placebo	NA	NA	Inclusion criteria: primary care patients aged 18-65 years; met RDC for a diagnosis of major depression; HAMD score of at least 13. Exclusion criteria: another psychiatric disorder (other than anxiety disorder) before the onset of the depression; receiving current psychological or antidepressant drug treatment; current psychotic symptoms; serious suicidal intent; history of schizophrenia; recent …	91	UK	12	37.1 (11.4)	77	HAMD	18.99	4.46	Unclear risk	Low risk	High risk	Low risk	Low risk	High risk	Low risk	Mynors-Wallis LM, Gath DH, Lloyd-Thomas AR, Tomlinson D. Randomised controlled trial comparing problem solving treatment with amitriptyline and placebo for major depression in primary care. [see comments.]. BMJ 18-2-1995;310(6977):441-445.
Mynors-Wallis 2000	Problem solving individual	Problem solving individual	Any SSRI	Problem solving individual + any SSRI	NA	Inclusion criteria: primary care patients aged 18-65 years; met RDC for probable or definite major depression; HAMD score of at least 13; duration of episode of at least 4 weeks. Exclusion criteria: additional psychiatric disorder preceding the onset of depression; receiving concurrent treatment with antidepressant medication or a psychological treatment, or both (patients had not to have taken a…	151	UK	12	35 (SD NR)	77	HAMD	20.26	4.18	Unclear risk	Low risk	High risk	Low risk	Low risk	High risk	Low risk	Mynors-Wallis LM, Gath DH, Day A et al. Randomised controlled trial of problem solving treatment, antidepressant medication, and combined treatment for major depression in primary care. BMJ 2000;320:26-30.
Naeem 2011	CBT individual (under 15 sessions) + any SSRI	Any SSRI	NA	NA	NA	Inclusion criteria: primary care attender; met ICD-10 RDC for a diagnosis of depression; lived within an hour's walking distance of the primary care practice. Exclusion criteria: severe physical illness; intellectual disability; dysthymia; severe mental illness	34	Pakistan	12	33.0 (6.3)	74	NR	NR	NR	High risk	Low risk	High risk	Unclear risk	Low risk	High risk	Unclear risk	Naeem F, Waheed W, Gobbi M, Ayub M, Kingdon D. Preliminary evaluation of culturally sensitive CBT for depression in Pakistan: findings from Developing Culturally-sensitive CBT Project (DCCP). Behavioural and cognitive psychotherapy. 2011 Mar 1;39(02):165-73.
Naeem 2014	Cognitive bibliotherapy	Waitlist	NA	NA	NA	Inclusion criteria: aged 19-60 years; met ICD-10 criteria for a diagnosis of single or recurrent depressive disorder; HADS-D score of at least 8; either the patient or the carer had at least 5 years of education. Exclusion criteria: excessive use of alcohol or drugs (using ICD-10 for alcohol or drug abuse or dependence); significant cognitive impairment (e.g. learning disability or dementia); act…	192	Pakistan	12	33.4 (12.8)	44	HADS-D	13.15	3.07	Low risk	Low risk	High risk	Unclear risk	Low risk	Low risk	Unclear risk	Naeem, F., Sarhandi, I., Gul, M., Khalid, M., Aslam, M., Anbrin, A., ... & Husain, N. (2014). A multicentre randomised controlled trial of a carer supervised culturally adapted CBT (CaCBT) based self-help for depression in Pakistan. Journal of affective disorders, 156, 224-227.
Naeem 2015	CBT individual (under 15 sessions)	No treatment	NA	NA	NA	Inclusion criteria: outpatients aged 18-64 years; met ICD-10 RDC for a diagnosis of single or recurrent depressive disorder; HADS-D score of at least 8; lived within travelling distance of the respective psychiatry department. Exclusion criteria: excessive use of alcohol or drugs (using ICD-10 RDC for alcohol or drug abuse or dependence); significant cognitive impairment (e.g. intellectual disabi…	137	Pakistan	12	31.7 (11.1)	60	HADS-D	15.2	3.68	Low risk	Low risk	High risk	Unclear risk	Low risk	Low risk	Unclear risk	Naeem, F., et al. (2015). "Brief culturally adapted CBT (CaCBT) for depression: a randomized controlled trial from Pakistan." Journal of Affective Disorders 177: 101-107.
Nair 1995	Nortriptyline	Pill placebo	NA	NA	NA	Inclusion criteria: inpatients and outpatients aged 60-90 years; met DSM-III-R criteria for a diagnosis of a major depressive episode; HAMD score of at least 18; duration of current episode of at least 4 weeks; CGI-S rating of a least moderate. Exclusion criteria: any other psychiatric or neurological diagnosis; known severe systemic diseases; acute infections; clinically significant abnormal lab…	73	Canada, Denmark, & UK	7	Median 71	71	NR	NR	NR	Unclear risk	Unclear risk	Low risk	Unclear risk	Unclear risk	High risk	Unclear risk	Nair NP, Amin M, Holm P, Katona C, Klitgaard N, Ng Ying Kin NM, Kragh-Sorensen P, Kuhn H, Leek CA, Stage KB. Moclobemide and nortriptyline in elderly depressed patients. A randomized, multicentre trial against placebo. Journal of Affective Disorders 1995;33(1):1-9.
Navarro 2001	Nortriptyline	Citalopram	NA	NA	NA	Inclusion criteria: inpatients and outpatients aged at least 60 years; met DSM-IV criteria for a diagnosis of a current major depressive episode, with or without endogenous or psychotic features; symptoms present for at least 1 month; those with late onset depression (began after the age of 50); HAMD score of at least 21. Exclusion criteria: significant abnormal biological findings on electrocard…	58	Spain	12	70.7 (4.7)	64	HAMD	26.76	4.1	Unclear risk	Unclear risk	High risk	Low risk	Low risk	High risk	Low risk	Navarro, V., Gasto, C., Torres, X., Marcos, T., & Pintor, L. (2001). Citalopram versus nortriptyline in late‐life depression: a 12‐week randomized single‐blind study. Acta Psychiatrica Scandinavica, 103(6), 435-440.
NCT01020799	Escitalopram	Pill placebo	NA	NA	NA	Inclusion criteria: aged 18-65 years; documented primary clinical diagnosis meeting DSM-IV-TR criteria for major depressive disorder (single episode or recurrent). Exclusion criteria: secondary DSM-IV Axis I disorder other than GAD or social anxiety disorder (as assessed by MINI); diagnosis of DSM-IV Axis II disorder which has a major impact on the patient's current psychiatric status; current ep…	149	US	4	39.9 (10.8)	48	MADRS	31.2	4.13	Unclear risk	Unclear risk	Low risk	Low risk	Low risk	Low risk	High risk	https://clinicaltrials.gov/ct2/show/NCT01020799
Nemeroff 2007	Venlafaxine	Fluoxetine	Pill placebo	NA	NA	Inclusion criteria: outpatients aged at least 18 years; met DSM-IV criteria for a diagnosis of major depressive disorder; symptoms present for at least 1 month before study entry; HAMD score of at least 20. Exclusion criteria: history or presence of bipolar disorder or any psychotic disorder; history of alcohol or substance abuse within the past year; any clinically significant medical disorders …	308	US	6	39.5 (11.5)	63	HAMD	23.63	3.22	Unclear risk	Unclear risk	Low risk	Unclear risk	Low risk	High risk	High risk	Nemeroff, C. B., Thase, M. E., & EPIC 014 Study Group. (2007). A double-blind, placebo-controlled comparison of venlafaxine and fluoxetine treatment in depressed outpatients. Journal of psychiatric research, 41(3-4), 351-359.
Nezu 1989	Problem solving group	Problem solving group	Waitlist	NA	NA	Inclusion criteria: met RDC for for unipolar, major depressive disorder; HAMD score of at least 18; BDI score of at least 20 at screening and baseline; current depressive episode of at least 4 weeks in duration. Exclusion criteria: presence of mental retardation; psychotic symptomatology; bipolar disorder; active substance abuse; organic brain syndrome; borderline personality features; current in…	43	US	10	45.8 (11.4)	86	BDI	26.98	4.75	Unclear risk	Unclear risk	High risk	Unclear risk	Low risk	High risk	Unclear risk	Nezu, A.M., Perri, M.G., 1989. Social problem‐solving therapy for unipolar depression: an initial dismantling investigation. J. Consul. Clin. Psychol. 57, 408‐413
Nielsen 1993	Fluoxetine	Imipramine	NA	NA	NA	Inclusion criteria: outpatients aged 18-70 years; met DSM-III criteria for a diagnosis of major depressive disorder; HAMD score of at least 18. Exclusion criteria: HAMD score improved by 20% or more during placebo run-in; serious risk of suicide; history of schizophrenia or organic brain dysfunction; histories of severe allergies or serious physical illness; recent period of drug or alcohol abuse…	59	Denmark	8	45.4 (SD NR)	75	NR	NR	NR	Unclear risk	Unclear risk	Low risk	Unclear risk	Low risk	High risk	High risk	Nielsen BM, Behnke K, Arup P, Christiansen PE, Geisler A, Ipsen E, Maach-Moller B, Ohrberg SC. A comparison of fluoxetine and imipramine in the treatment of outpatients with major depressive disorder. Acta Psychiatrica Scandinavica 1993 Apr;87(4):269-72.
Nierenberg 2007	Duloxetine	Escitalopram	Pill placebo	NA	NA	Inclusion criteria: outpatients aged at least 18 years; met DSM-IV criteria for a diagnosis of MDD (confirmed with MINI); MADRS score of at least 22; CGI-S score of at least 4. Exclusion criteria: abnormal results on the physical examination, laboratory tests, or ECG, or co-morbid medical conditions if such conditions (in the judgement of the investigator) would likely require intervention, hospi…	684	US	8	42.3 (12.3)	65	HAMD	17.7	5	High risk	Low risk	Low risk	High risk	Low risk	High risk	High risk	Nierenberg, A. A., Greist, J. H., Mallinckrodt, C. H., Prakash, A., Sambunaris, A., Tollefson, G. D. et al. (2007). Duloxetine versus escitalopram and placebo in the treatment of patients with major depressive disorder: onset of antidepressant action, a non-inferiority study. Current Medical Research & Opinion, 23, 401-416.
NKD20006 (NCT00048204)	Paroxetine	Pill placebo	NA	NA	NA	Inclusion criteria: met DSM-IV criteria for a diagnosis of MDD. Exclusion criteria: primary diagnosis other than MDD; history of schizophrenia, schizoaffective disorders, seizure disorders or bipolar affective disorder; receiving formal psychotherapy or cognitive/behavioral therapy concurrently or in the 12 weeks prior to screening visit; actively suicidal; history of migraine headaches	250	US	8	38.0 (11.6)	60	HAMD	24.6	NR	Unclear risk	Unclear risk	Low risk	Low risk	Low risk	Low risk	High risk	http://www.gsk-clinicalstudyregister.com/study/NKD20006#ps
Noguera 1991	Fluoxetine	Clomipramine	NA	NA	NA	Inclusion criteria: aged 18-65 years; met DSM-III criteria for a diagnosis of major unipolar depressive disorder; HAMD score of at least 17; Raskin Depression Scale (RDS) score of at least 8, and RDS score higher than Covi Anxiety Scale score. Exclusion criteria: HAMD score improved by more than 20% during the placebo run-in; a previous history of manic episodes; pregnancy, lactation, or women of…	120	NR	6	46.2 (SD NR)	73	HAMD	24.45	5.01	Unclear risk	Unclear risk	Low risk	Unclear risk	Low risk	Unclear risk	High risk	Noguera R, Altuna R, Alvarez E, Ayuso JL, Casais L, Udina C. Fluoxetine vs. clomipramine in depressed patients: a controlled multicentre trial. Journal of Affective Disorders 1991 Jul;22(3):119-24.
Norton 1984	Imipramine	Pill placebo	NA	NA	NA	Inclusion criteria: newly referred outpatients aged 18-65 years; met RDC for diagnosis of major depressive disorder (either probable or definite); HAMD score of at least 15. Exclusion criteria: had depressive symptoms which were manifestations of another current psychiatric illness, such as schizophrenia, an obsessional or phobic state; previous history of another psychiatric disorder in the last…	55	UK	4	37.6 (SD NR)	80	HAMD	19.74	NR	Unclear risk	Unclear risk	Low risk	Unclear risk	Low risk	High risk	High risk	Norton KRW, Sireling LI, Bhat AV, Rao B, Paykel ES. A double blind comparison of fluvoxamine, imipramine and placebo in depressed patients. J Affect Disord 1984;7:297-308.
Nyth 1992	Citalopram	Pill placebo	NA	NA	NA	Inclusion criteria: inpatients or outpatients aged at least 65 years; HAMD score of at least 14. Exclusion criteria: those receiving anti-cancer treatment; had had a cerebral infarct or cerebral hemorrhage within the last 6 weeks; a serious somatic illnesses (heart or lung disease, liver disease, renal disease, hematological disorder or malignant disease involving a risk of considerable changes f…	149	Denmark, Norway & Sweden	6	76.7 (SD NR)	69	MADRS	25.52	9.5	Unclear risk	Unclear risk	Low risk	Unclear risk	Unclear risk	Unclear risk	High risk	Nyth AL, Gottfries CG, Lyby K, Smedegaard-Andersen L, Gylding-Sabroe J, Kristensen M, Refsum HE, Ofsti E, Eriksson S, Syversen S. A controlled multicenter clinical study of citalopram and placebo in elderly depressed patients with and without concomitant dementia. Acta Psychiatrica Scandinavica 1992;86(2):138-145.
Olie 1997	Sertraline	Pill placebo	NA	NA	NA	Inclusion criteria: outpatients aged 18-70 years; met DSM-III-R criteria for an axis I diagnosis of major depression or bipolar disorder depression; HAMD score of at least 21 at the end of the placebo run-in period. Exclusion criteria: pregnant or lactating women or women of childbearing potential taking inadequate contraception; hisotry of severe allergies; clinically or biologically significant…	258	France	6	43.8 (11.7)	63	MADRS	28.65	5.07	Unclear risk	Unclear risk	Low risk	Unclear risk	Low risk	High risk	High risk	Olie JP, Gunn KP, Katz E. A double-blind placebo-controlled multicentre study of sertraline in the acute and continuation treatment of major depression. European Psychiatry 1997;12(1):34-41.
Ontiveros 1997	Paroxetine	Fluoxetine	NA	NA	NA	Inclusion criteria: aged 18-75 years; met DSM-III-R criteria for a diagnosis of a major depressive disorder; HAMD score of at least 18; discontinued any previous antidepressant therapy. Exclusion criteria: pregnant or lactating women; severe coexisting disease; unstable diabetes; an organic brain syndrome; history of drug or alcohol abuse; schizophrenic or psychotic patients; severe risk of suici…	122	Mexico	6	40.9 (11.0)	73	HAMD	26.3	5.69	Unclear risk	Unclear risk	Low risk	Unclear risk	Low risk	Unclear risk	High risk	Ontiveros A, Garcia-Barriga C. A double-blind, comparative study of paroxetine and fluoxetine in out-patients with depression. Brit J Clin Research. 1997; 8:23-32.
Ontiveros Sanchez 1998	Fluoxetine	Amitriptyline	NA	NA	NA	Inclusion criteria: met DSM-III-R criteria for a diagnosis of MDD. No further inclusion/exclusion criteria can be extracted (data extracted from Cipriani 2018 SR)	42	South America	6	37.6 (10.4)	53	HAMD	23.3	NR	Unclear risk	Unclear risk	Low risk	Unclear risk	Low risk	Low risk	High risk	Ontiveros Sanchez JA, Brandi F, Brunner E. Double-blind study of fluoxetine vs. amitriptyline in depressive and anxiety symptoms and life quality in adults with major depression. Salud Mental 1998;21:58–63
Ou 2011	Escitalopram	Citalopram	NA	NA	NA	Inclusion criteria: inpatients or outpatients aged 18-65 years; met DSM-IV-TR criteria for a diagnosis of MDD; HAMD score of at least 17; in the opinion of the treating psychiatrist, potential benefit from treatment with one or the other study drugs. Exclusion criteria: met DSM-IV-TR Axis I criteria for mania or any bipolar disorder; schizophrenia or any psychotic disorder or displayed any psycho…	240	China	6	36.6 (12.4)	56	HAMD	22.95	4.2	Low risk	Low risk	Low risk	Unclear risk	Low risk	Unclear risk	High risk	Ou JJ, Xun GL, Wu RR, Li LH, Fang MS, Zhang HG, et al. Efficacy and safety of escitalopram versus citalopram in major depressive disorder: a 6-week, multicenter, randomized, double-blind, flexible-dose study. Psychopharmacology (Berl) 2011;213:639-46.
Owens 2008	Venlafaxine	Paroxetine	NA	NA	NA	Inclusion criteria: aged 18-65 years; met DSM-IV criteria for a diagnosis of MDD (assessed using MINI); MADRS score of at least 20. Exclusion criteria: clinically predominant axis I disorder other than MDD; history of unresponsiveness to either paroxetine or venlafaxine or exhibited prior hypersensitivity/intolerance to either paroxetine CR or venlafaxine XR; substance abuse/dependence; prior non…	86	US	8	NR	64	MADRS	28.6	5.5	Unclear risk	Unclear risk	Low risk	Unclear risk	Low risk	Unclear risk	High risk	Owens MJ, Krulewicz S, Simon JS, Sheehan DV, Thase ME, Carpenter DJ, et al. Estimates of serotonin and norepinephrine transporter inhibition in depressed patients treated with paroxetine or venlafaxine. Neuropsychopharmacology 2008;33:3201-12.
Ozdemir 2015	Venlafaxine	Bright light therapy + venlafaxine	NA	NA	NA	Inclusion criteria: first-time-diagnosed patients with severe MDD hospitalized in the psychiatry clinic of Yuzuncu Yil University Training and Education Hospital; met DSM-IV-TR criteria for a diagnosis of MDD (assessed with SCID); aged 18-65 years. Exclusion criteria: current or past history of bipolar disorder; history of drug abuse or addiction	50	Turkey	8	35.8 (10.3)	54	HAMD	29.58	6.5	Low risk	Unclear risk	High risk	Unclear risk	Low risk	Low risk	Low risk	Ozdemir, P. G., Boysan, M., Smolensky, M. H., Selvi, Y., Aydin, A., & Yilmaz, E. (2015). Comparison of Venlafaxine Alone Versus Venlafaxine Plus Bright Light Therapy Combination for Severe Major Depressive Disorder. Journal of Clinical Psychiatry, 76(5), E645-E654.
PAR 01 001 (GSK & FDA)	Paroxetine	Pill placebo	NA	NA	NA	Inclusion criteria: met DSM-III criteria for a diagnosis of MDD. No further inclusion/exclusion criteria can be extracted (data extracted from Cipriani 2018 SR)	50	US	6	43.1 (SD NR)	35	HAMD	27.7	NR	Unclear risk	Unclear risk	Low risk	Unclear risk	Low risk	Low risk	High risk	http://digitalcommons.ohsu.edu/fdadrug/26/
PAR 279 MDUK	Paroxetine	Pill placebo	NA	NA	NA	Inclusion/exclusion criteria cannot be extracted (data extracted from Cipriani 2018 SR)	29	UK	6	43.8 (18.5)	69	HAMD	22.63	NR	Unclear risk	Unclear risk	Low risk	Unclear risk	Low risk	Low risk	High risk	http://www.gsk-clinicalstudyregister.com/study/29060/012_3?search=compound&compound=paroxetine#rs
PAR 29060/281	Paroxetine	Amitriptyline	NA	NA	NA	Inclusion criteria: met Feighner criteria for a diagnosis of depression. No further inclusion/exclusion criteria can be extracted (data extracted from Cipriani 2018 SR)	162	Europe	6	38.8 (13.1)	77	HAMD	27.19	NR	Unclear risk	Unclear risk	Low risk	Unclear risk	Low risk	Low risk	High risk	https://www.gsk-clinicalstudyregister.com/study/29060/281#rs
PAR MDUK 032	Paroxetine	Amitriptyline	NA	NA	NA	Inclusion criteria: met DSM-III criteria for a diagnosis of MDD. No further inclusion/exclusion criteria can be extracted (data extracted from Cipriani 2018 SR)	59	NR	6	44.4 (11.8)	NR	HAMD	23.59	NR	Unclear risk	Unclear risk	Low risk	Unclear risk	Low risk	Low risk	High risk	https://www.gsk-clinicalstudyregister.com/study/29060/032#rs
Paslakis 2010	Venlafaxine	Mirtazapine	NA	NA	NA	Inclusion criteria: met DSM-IV criteria for a diagnosis of non-psychotic major depression; HAMD score of at least 18. Exclusion criteria: history of substance dependency, bipolar I disorder or schizophrenia; neurological or relevant medical diseases	70	Germany	4	51.7 (15.3)	69	HAMD	22.41	4.05	Unclear risk	Unclear risk	High risk	High risk	Unclear risk	High risk	Low risk	Paslakis, G., Luppa, P., Gilles, M., Kopf, D., Hamann-Weber, B., Lederbogen, F., & Deuschle, M. (2010). Venlafaxine and mirtazapine treatment lowers serum concentrations of dehydroepiandrosterone-sulfate in depressed patients remitting during the course of treatment. Journal of Psychiatric Research, 44(8), 556-560. doi:https://dx.doi.org/10.1016/j.jpsychires.2009.11.015
Patel 2017/Weobong 2017	Behavioural activation (BA) individual	No treatment	NA	NA	NA	Inclusion criteria: aged 18-65 years; PHQ-9 score > 14. Exclusion criteria: pregnant women; patients who needed urgent medical attention; unable to communicate clearly	495	India	12	42.5 (12.0)	77	PHQ-9	17.9	2.7	Low risk	Low risk	High risk	Unclear risk	Low risk	High risk	Low risk	Patel, V., Weobong, B., Weiss, H. A., Anand, A., Bhat, B., Katti, B., . . . Fairburn, C. G. (2017). The Healthy Activity Program (HAP), a lay counsellor-delivered brief psychological treatment for severe depression, in primary care in India: a randomised controlled trial. The Lancet, 389(10065), 176-185. doi:http://dx.doi.org/10.1016/S0140-6736%2816%2931589-6
Patris 1996	Citalopram	Fluoxetine	NA	NA	NA	Inclusion criteria: primary care patients aged 21-73 years; met DSM-III-R criteria for a diagnosis of unipolar major depression; MADRS score of at least 22. Exclusion criteria: dysthymia or cyclothymia (DSM-III-R); MADRS score improved by more than 20% during 7-day run-in period; pregnancy or lactation; alcohol or drug abuse within the last year; treatment with MAOIs within the past 2 weeks; seve…	357	France	8	43.5 (SD NR)	77	MADRS	29.55	NR	Unclear risk	Unclear risk	Low risk	Unclear risk	Low risk	High risk	High risk	Patris M, Bouchard JM, Bougerol T, Charbonnier JF, Chevalier JF, Clerc G, Cyran C, Van Amerongen P, Lemming O, Høpfner-Peterson HE. Citalopram versus fluoxetine: A double-blind, controlled, multicentre, phase III trial in patients with unipolar major depression treated in general practice. International Clinical Psychopharmacology. 1996;11(2):129-36.
[truncated: 146 more rows]

## Sheet: Excluded studies
Study ID	Reason for Exclusion	Reference 1	Reference 2
030A2-0004/030A2-0005 (FDA)	Intervention: Pharmacological intervention not of interest	http://digitalcommons.ohsu.edu/fdadrug/23/
[truncated: 2,812 more rows]
