# Supplementary material for: A systematic review and network meta-analysis of psychological, psychosocial, pharmacological, physical and combined treatments for adults with a new episode of depression
Source: eClinicalMedicine. 2024 Aug 16;75:102780. doi: 10.1016/j.eclinm.2024.102780 (PMC11377144; doi:10.1016/j.eclinm.2024.102780)
Supplement: Appendix 5 Data files and Nstudies per comparison [file mmc5.xlsx]

## Sheet: Cover sheet
Appendix 5: Network meta-analysis data files and number of RCTs per comparison
LS: less severe depression
MS: more severe depression
SMD: standardised mean difference of depressive symptom scale change scores
RESPrandom: response in those randomised
RESPcompl: response in treatment completers
REMISrandom: remision in those randomised
REMIScompl: remission in treatment completers
DISCany: discontinuation for any reason
DISCside-effects: discontinuation due to side effects
bias-adj: bias-adjusted

## Sheet: N direct-indirect comparisons
Outcome	Level	Direct comparisons	Indirect comparisons	Nodes
Less severe depression
SMD	Class	89	561	34
	Intervention	135	2850	76
RESPrandom	Class	55	325	26
	Intervention	85	1378	53
RESPcompl	Class	71	351	27
	Intervention	91	1540	56
REMISrandom	Class	22	120	16
	Intervention	31	300	25
REMIScompl	Class	24	136	17
	Intervention	34	351	27
DISCany	Class	74	276	24
	Intervention	125	2775	75
DISCside-effects	Class	2	3	3
More severe depression
SMD	Class	188	1225	50
	Intervention	299	4851	99
RESPrandom	Class	145	903	43
	Intervention	230	3403	83
RESPcompl	Class	148	946	44
	Intervention	235	3741	87
REMISrandom	Class	86	703	38
	Intervention	143	2016	64
REMIScompl	Class	82	595	35
	Intervention	143	2080	65
DISCany	Class	111	741	39
	Intervention	205	2701	74
DISCside-effects	Class	31	55	11
	Intervention	94	231	22

## Sheet: LS SMD base-case
DATA																																		TREATMENT AND CLASS CODES					NUMBER OF RCTs PER COMPARISON
na[]	t[,1]	t[,2]	t[,3]	t[,4]	t[,5]	yCFB[,1]	yCFB[,2]	yCFB[,3]	yCFB[,4]	yCFB[,5]	sdCFB[,1]	sdCFB[,2]	sdCFB[,3]	sdCFB[,4]	sdCFB[,5]	nCFB[,1]	nCFB[,2]	nCFB[,3]	nCFB[,4]	nCFB[,5]	#	studyid												trtcode	trt	classcode	class		t1	t2	n1	n2	nstudies		c1	c2	n1	n2	nstudies
3	1	26	37	NA	NA	-1	-4.2	-3.9	NA	NA	8.4	9.1	9.1	NA	NA	178	182	165	NA	NA	#	Christensen 2004a/Mackinnon 2008												1	Attention placebo	1	Attention placebo		Attention placebo	Computerised-CBT (CCBT)	353	343	3		Attention placebo	Self-help	1050	1037	15
3	5	59	69	NA	NA	1.5	-6.3	-4.9	NA	NA	5.3	3.9	6.6	NA	NA	12	11	14	NA	NA	#	Brenes 2007												2	Pill placebo	2	Placebo		Attention placebo	Psychoeducational website	178	165	1		Self-help	Self-help	593	574	8
2	2	57	NA	NA	NA	-7.09	-7.36	NA	NA	NA	3.79	3.87	NA	NA	NA	23	24	NA	NA	NA	#	Rapaport 2011												3	No treatment	3	No treatment		Computerised-CBT (CCBT)	Psychoeducational website	182	165	1		TAU	SSRIs	12	11	1
2	2	59	NA	NA	NA	-7.2	-6	NA	NA	NA	5.7	5.4	NA	NA	NA	69	70	NA	NA	NA	#	Kranzler 2006_Group B												4	Waitlist	4	Waitlist		TAU	Sertraline	12	11	1		TAU	Exercise group	12	14	1
2	2	63	NA	NA	NA	-8.3	-8.5	NA	NA	NA	6	8.6	NA	NA	NA	23	23	NA	NA	NA	#	Tan 1994												5	TAU	5	TAU		TAU	Supervised high intensity exercise group	12	14	1		SSRIs	Exercise group	11	14	1
2	1	71	NA	NA	NA	-2.99	-9.47	NA	NA	NA	6.01	6.2	NA	NA	NA	18	20	NA	NA	NA	#	Prathikanti 2017												6	Enhanced TAU	6	Enhanced TAU		Sertraline	Supervised high intensity exercise group	11	14	1		Placebo	SSRIs	171	172	3
2	3	10	NA	NA	NA	-2.25	-10.17	NA	NA	NA	7.63	5.67	NA	NA	NA	12	12	NA	NA	NA	#	Khakpoor 2019												7	Behavioural activation (BA) individual	7	Behavioural therapies individual		Pill placebo	Citalopram	23	24	1		Placebo	TCAs	130	126	3
2	4	25	NA	NA	NA	-2.5	-9.6	NA	NA	NA	10	8.4	NA	NA	NA	25	27	NA	NA	NA	#	Liu 2009a												8	Behavioural activation (BA) group	8	Behavioural therapies group		Pill placebo	Sertraline	69	70	1		Attention placebo	Yoga group	18	20	1
2	4	66	NA	NA	NA	0.42	-8.87	NA	NA	NA	3.73	6.66	NA	NA	NA	12	15	NA	NA	NA	#	Legrand 2014												9	Coping with Depression course (group)				Pill placebo	Lofepramine	23	23	1		No treatment	Cognitive and cognitive behavioural therapies individual	55	43	2
2	5	25	NA	NA	NA	-3.5	-5.3	NA	NA	NA	6.9	8.6	NA	NA	NA	176	174	NA	NA	NA	#	Levesque 2011												10	CBT individual (15 sessions or over)	9	Cognitive and cognitive behavioural therapies individual		Attention placebo	Yoga group	18	20	1		Waitlist	Self-help	2863	2879	22
																																		11	CBT individual (under 15 sessions)				No treatment	CBT individual (15 sessions or over)	12	12	1		Waitlist	Exercise individual	210	236	7
																																		12	Third-wave cognitive therapy individual				Waitlist	Cognitive bibliotherapy	166	167	3		TAU	Self-help	176	174	1
																																		13	CBT group (15 sessions or over)	10	Cognitive and cognitive behavioural therapies group		Waitlist	Supervised high intensity exercise individual	23	29	2		Waitlist	Self-help	2863	2879	22
																																		14	CBT group (under 15 sessions)				TAU	Cognitive bibliotherapy	176	174	1		Waitlist	Exercise individual	210	236	7
na[]	t[,1]	t[,2]	t[,3]	t[,4]	t[,5]	yB[,1]	yB[,2]	yB[,3]	yB[,4]	yB[,5]	sdB[,1]	sdB[,2]	sdB[,3]	sdB[,4]	sdB[,5]	yF[,1]	yF[,2]	yF[,3]	yF[,4]	yF[,5]	sdF[,1]	sdF[,2]	sdF[,3]	sdF[,4]	sdF[,5]	n[,1]	n[,2]	n[,3]	n[,4]	n[,5]	#	studyid		15	Positive psychotherapy (PPT) group				Waitlist	Computerised behavioural activation	116	122	3		Self-help	Self-help	593	574	8
5	4	28	28	68	68	12.01	12.77	13.31	12.99	12.68	5.08	3.99	4.65	5.11	4.7	9.26	4.53	5.29	6.8	7.08	6.45	2.83	5.63	3.55	3.8	53	63	49	59	62	#	Nystrom 2017		16	Rational emotive behaviour therapy (REBT) group				Waitlist	Unsupervised low intensity exercise individual	106	121	2		Self-help	Exercise individual	224	242	4
3	1	3	27	NA	NA	18.04	18.13	17.33	NA	NA	4.11	5.18	3.81	NA	NA	16.78	18.13	10.96	NA	NA	5.09	6.33	4.62	NA	NA	27	23	27	NA	NA	#	Yang 2015		17	Third-wave cognitive therapy group				Computerised behavioural activation	Computerised behavioural activation	63	49	1		Exercise individual	Exercise individual	73	77	2
3	1	4	29	NA	NA	23.88	23.82	26.71	NA	NA	6.76	9.32	8.66	NA	NA	20.83	22.76	18.66	NA	NA	8.59	10.34	9.84	NA	NA	34	33	34	NA	NA	#	Pictet 2016		18	Problem solving individual	11	Problem solving individual		Computerised behavioural activation	Unsupervised low intensity exercise individual	224	242	4		Attention placebo	No treatment	27	23	1
3	1	4	33	NA	NA	26.41	25.42	24.03	NA	NA	11.01	11	11.12	NA	NA	26.83	27.93	24.63	NA	NA	10.06	9.99	10.15	NA	NA	17	15	26	NA	NA	#	Addington 2019_phase 1		19	Problem solving group	12	Problem solving group		Unsupervised low intensity exercise individual	Unsupervised low intensity exercise individual	59	62	1		Attention placebo	Self-help	1050	1037	15
3	1	4	39	NA	NA	11.95	12.1	13.65	NA	NA	5.97	7.23	5.19	NA	NA	10.15	11.4	7	NA	NA	6.11	4.81	4.41	NA	NA	20	20	20	NA	NA	#	Watkins 2009		20	Non-directive/supportive/person-centred counselling	13	Counselling individual		Attention placebo	No treatment	27	23	1		No treatment	Self-help	526	556	6
3	1	4	67	NA	NA	16	15.2	16.6	NA	NA	3.6	2.4	3.1	NA	NA	11.8	14.7	11.1	NA	NA	4	3.7	3	NA	NA	10	10	10	NA	NA	#	McNeil 1991		21	Interpersonal counselling individual	14	Interpersonal psychotherapy (IPT) individual		Attention placebo	Computerised attentional bias modification	229	230	4		Attention placebo	Waitlist	81	78	4
3	1	26	27	NA	NA	19.23	20.94	21.18	NA	NA	9.82	10.99	9.87	NA	NA	16.61	16.37	18.23	NA	NA	10.83	11.69	11.35	NA	NA	158	144	154	NA	NA	#	McDermott 2019		22	Interpersonal psychotherapy (IPT) individual				No treatment	Computerised attentional bias modification	23	27	1		Attention placebo	Self-help with support	20	20	1
3	4	7	49	NA	NA	14.67	13.93	14.44	NA	NA	2.81	3.71	4.34	NA	NA	13.08	6.57	7.44	NA	NA	4.85	4.47	5.24	NA	NA	14	16	20	NA	NA	#	McIndoo 2016		23	Psychoeducational group programme	15	Psychoeducation group		Attention placebo	Waitlist	81	78	4		Waitlist	Self-help with support	582	576	10
3	4	8	17	NA	NA	29.35	28.77	29.28	NA	NA	3.56	3.37	3.24	NA	NA	29.21	15.38	15.78	NA	NA	2.42	2.25	2.51	NA	NA	15	15	15	NA	NA	#	Zemestani 2016		24	Behavioural bibliotherapy	16	Self-help		Attention placebo	Computerised cognitive bias modification	53	55	2		Attention placebo	Exercise individual	10	10	1
3	4	9	30	NA	NA	18.13	17.89	19.17	NA	NA	8.1	9.95	7.21	NA	NA	14.46	11.43	11.97	NA	NA	10.42	9.41	8.05	NA	NA	100	99	102	NA	NA	#	Spek 2007/2008a		25	Cognitive bibliotherapy				Waitlist	Computerised cognitive bias modification	54	54	2		Waitlist	Behavioural therapies individual	26	32	2
3	4	16	19	NA	NA	20.31	20.13	21.13	NA	NA	6.68	6.11	6.08	NA	NA	18.12	7.26	10	NA	NA	8.75	4.77	6.88	NA	NA	14	14	15	NA	NA	#	Malouff 1988		26	Computerised-CBT (CCBT)				Attention placebo	Computerised positive psychological intervention	71	85	2		Waitlist	Mindfulness or meditation individual	14	20	1
3	4	25	40	NA	NA	22.45	22.43	23.14	NA	NA	6.68	6.65	6.48	NA	NA	19.76	12.82	13.84	NA	NA	8.48	6.99	7.55	NA	NA	126	125	125	NA	NA	#	Fledderus 2012		27	Computerised attentional bias modification				Waitlist	Computerised positive psychological intervention	286	301	3		Behavioural therapies individual	Mindfulness or meditation individual	16	20	1
3	4	30	34	NA	NA	32.1	31.2	31.9	NA	NA	9.3	9.3	9.3	NA	NA	25.2	19.4	20.6	NA	NA	9.9	11.3	11.3	NA	NA	87	88	88	NA	NA	#	Warmerdam 2008		28	Computerised behavioural activation				Attention placebo	Cognitive bias modification with support	20	20	1		Waitlist	Behavioural therapies group	115	114	2
3	4	45	46	NA	NA	26.51	26.7	27.07	NA	NA	8.16	8.02	9.17	NA	NA	19.34	14.68	17.51	NA	NA	8.55	8.05	7.87	NA	NA	87	82	67	NA	NA	#	Pots 2016a		29	Computerised cognitive bias modification				Waitlist	Cognitive bias modification with support	20	20	1		Waitlist	Cognitive and cognitive behavioural therapies group	124	128	5
3	4	66	67	NA	NA	16.06	19.27	19.5	NA	NA	5.12	5.61	9.18	NA	NA	15.25	8.18	5.93	NA	NA	6.3	5.27	8.44	NA	NA	11	14	15	NA	NA	#	Doyne 1987		30	Computerised Coping with Depression course				Attention placebo	Supervised low intensity exercise individual	10	10	1		Behavioural therapies group	Cognitive and cognitive behavioural therapies group	85	84	2
3	5	5	18	NA	NA	9.96	9.24	10.04	NA	NA	3.62	3.83	4.23	NA	NA	5.99	5.62	6.06	NA	NA	4.09	4.89	4.5	NA	NA	62	51	71	NA	NA	#	Kendrick 2005/2006a		31	Computerised expressive writing				Waitlist	Supervised low intensity exercise individual	81	86	3		Behavioural therapies group	Self-help	162	169	2
3	5	8	14	NA	NA	23.1	22.7	22.3	NA	NA	7.16	7.2	7.14	NA	NA	19.6	10.4	11.3	NA	NA	7.24	7.36	7.23	NA	NA	80	70	69	NA	NA	#	Vazquez 2020		32	Computerised mindfulness intervention				Attention placebo	Computerised-CBT (CCBT)	353	343	3		Waitlist	Problem solving group	14	15	1
3	5	65	74	NA	NA	7.48	7.65	7.61	NA	NA	4.21	4.23	3.63	NA	NA	7.47	4.11	3.81	NA	NA	3.66	3.04	2.73	NA	NA	40	40	40	NA	NA	#	Arvidsdotter 2013		33	Computerised positive psychological intervention				Computerised-CBT (CCBT)	Computerised attentional bias modification	144	154	1		Cognitive and cognitive behavioural therapies group	Problem solving group	14	15	1
3	10	54	61	NA	NA	15.73	15.53	16.4	NA	NA	4.63	4.39	4.79	NA	NA	2.27	4.39	9.7	NA	NA	2.37	6.1	6.77	NA	NA	11	13	10	NA	NA	#	Murphy 1995		34	Computerised problem solving therapy				Waitlist	Behavioural activation (BA) individual	26	32	2		Self-help	Self-help with support	232	235	2
3	11	69	75	NA	NA	19	17	17.7	NA	NA	7.8	6.2	7.5	NA	NA	8	6.1	10	NA	NA	7.1	6.6	9.8	NA	NA	16	15	18	NA	NA	#	Fremont 1987		35	Computerised third-wave cognitive therapy				Waitlist	Mindfulness-based stress reduction (MBSR) individual	14	20	1		Self-help with support	Self-help with support	82	67	1
3	33	33	33	NA	NA	32.48	31.21	34.27	NA	NA	10.91	10.71	10.71	NA	NA	29.6	22.48	27.88	NA	NA	10.76	11.98	11.32	NA	NA	27	26	26	NA	NA	#	Addington 2019_phase 2		36	Expressive writing				Behavioural activation (BA) individual	Mindfulness-based stress reduction (MBSR) individual	16	20	1		TAU	TAU	62	51	1
2	2	58	NA	NA	NA	10.5	11.2	NA	NA	NA	3.7	3.7	NA	NA	NA	8.1	7.1	NA	NA	NA	5	5	NA	NA	NA	79	78	NA	NA	NA	#	Judd 2004		37	Psychoeducational website				Waitlist	Behavioural activation (BA) group	15	15	1		TAU	Problem solving individual	113	142	2
2	2	60	NA	NA	NA	14.8	14.7	NA	NA	NA	3.5	3.8	NA	NA	NA	-20.9	-24	NA	NA	NA	4.21526	4.48269	NA	NA	NA	74	67	NA	NA	NA	#	Hollyman 1988		38	Behavioural bibliotherapy with support	17	Self-help with support		Waitlist	Third-wave cognitive therapy group	59	64	2		TAU	Behavioural therapies group	80	70	1
2	1	11	NA	NA	NA	12.49	16.68	NA	NA	NA	7.97	10.81	NA	NA	NA	12	10.79	NA	NA	NA	11.28	11.05	NA	NA	NA	23	22	NA	NA	NA	#	Gallagher-Thompson 2007		39	Cognitive bias modification with support				Behavioural activation (BA) group	Third-wave cognitive therapy group	15	15	1		TAU	Cognitive and cognitive behavioural therapies group	204	191	3
2	1	18	NA	NA	NA	11.6	8.8	NA	NA	NA	4.9	3.5	NA	NA	NA	8.8	3.6	NA	NA	NA	6.1	4.1	NA	NA	NA	13	10	NA	NA	NA	#	Kasckow 2014		40	Cognitive bibliotherapy with support				Waitlist	Coping with Depression course (group)	100	99	1		TAU	Acupuncture	40	40	1
2	1	25	NA	NA	NA	18.28	18.81	NA	NA	NA	7.09	7.43	NA	NA	NA	16.8	16.18	NA	NA	NA	8.64	9.04	NA	NA	NA	88	89	NA	NA	NA	#	Geisner 2006		41	Computerised-CBT (CCBT) with support				Waitlist	Computerised Coping with Depression course	187	190	2		TAU	Acupuncture + counselling individual	40	40	1
2	1	26	NA	NA	NA	25.59	22.65	NA	NA	NA	7.93	7.94	NA	NA	NA	16	10	NA	NA	NA	10.32	7.09	NA	NA	NA	17	17	NA	NA	NA	#	Hur 2018		42	Computerised behavioural activation with support				Coping with Depression course (group)	Computerised Coping with Depression course	162	169	2		Acupuncture	Acupuncture + counselling individual	40	40	1
2	1	27	NA	NA	NA	21.57	24.04	NA	NA	NA	6.21	9.2	NA	NA	NA	17.17	25.2	NA	NA	NA	7.7	13.45	NA	NA	NA	23	25	NA	NA	NA	#	Baert 2010_study 1		43	Computerised exercise promotion with support				Waitlist	Rational emotive behaviour therapy (REBT) group	14	14	1		Cognitive and cognitive behavioural therapies individual	Relaxation individual	11	13	1
2	1	27	NA	NA	NA	14	15.46	NA	NA	NA	3.85	5	NA	NA	NA	10.38	12.38	NA	NA	NA	4.85	7.21	NA	NA	NA	21	24	NA	NA	NA	#	Mastikhina 2017		44	Computerised problem solving therapy with support				Waitlist	Problem solving group	14	15	1		Cognitive and cognitive behavioural therapies individual	TCAs	11	10	1
2	1	29	NA	NA	NA	29.26	29.43	NA	NA	NA	7.85	8.01	NA	NA	NA	21.35	20	NA	NA	NA	10.72	11.98	NA	NA	NA	19	21	NA	NA	NA	#	Smith 2018		45	Computerised third-wave cognitive therapy with support				Rational emotive behaviour therapy (REBT) group	Problem solving group	14	15	1		Relaxation individual	TCAs	13	10	1
2	1	32	NA	NA	NA	14.31	14.09	NA	NA	NA	10.97	11.58	NA	NA	NA	13.39	10.05	NA	NA	NA	9.59	9.13	NA	NA	NA	64	57	NA	NA	NA	#	Howells 2016		46	Expressive writing with support				Waitlist	Cognitive bibliotherapy	166	167	3		Cognitive and cognitive behavioural therapies individual	Exercise group	16	15	1
2	1	33	NA	NA	NA	15.23	15.02	NA	NA	NA	9.66	11.77	NA	NA	NA	15.28	11.17	NA	NA	NA	11.61	9.72	NA	NA	NA	54	59	NA	NA	NA	#	Proyer 2016		47	Third-wave cognitive therapy CD with support				Waitlist	Cognitive bibliotherapy with support	126	125	1		Cognitive and cognitive behavioural therapies individual	Cognitive and cognitive behavioural therapies individual + exercise group	16	18	1
2	1	36	NA	NA	NA	19.43	20.77	NA	NA	NA	3.37	2.92	NA	NA	NA	19.43	16.62	NA	NA	NA	5.52	5.21	NA	NA	NA	14	13	NA	NA	NA	#	McMakin 2011		48	Short-term psychodynamic psychotherapy individual	18	Short-term psychodynamic psychotherapies individual		Cognitive bibliotherapy	Cognitive bibliotherapy with support	125	125	1		Exercise group	Cognitive and cognitive behavioural therapies individual + exercise group	15	18	1
2	1	52	NA	NA	NA	17.55	16.91	NA	NA	NA	8.92	8.97	NA	NA	NA	14.8	11.78	NA	NA	NA	7.55	7	NA	NA	NA	71	70	NA	NA	NA	#	Hou 2014		49	Mindfulness-based stress reduction (MBSR) individual	19	Mindfulness or meditation individual		Waitlist	Computerised problem solving therapy	205	207	3		Placebo	SSRIs	171	172	3
2	1	52	NA	NA	NA	14.69	13.8	NA	NA	NA	13.07	8.59	NA	NA	NA	10.15	8.73	NA	NA	NA	7.35	6.05	NA	NA	NA	13	15	NA	NA	NA	#	Pagni 2020		50	Meditation-relaxation group	20	Mindfulness or meditation group		Computerised Coping with Depression course	Computerised problem solving therapy	88	88	1		Placebo	TCAs	130	126	3
2	1	53	NA	NA	NA	16.3	16.6	NA	NA	NA	4.93	4.93	NA	NA	NA	8.7	6.5	NA	NA	NA	4.93	4.93	NA	NA	NA	38	38	NA	NA	NA	#	Lopez-Maya 2019		51	Mindfulness-based cognitive therapy (MBCT) group				Waitlist	Computerised third-wave cognitive therapy with support	87	82	1		Attention placebo	Cognitive and cognitive behavioural therapies individual	23	22	1
2	1	69	NA	NA	NA	11.4	12.3	NA	NA	NA	3.87298	3.7108	NA	NA	NA	8.9	5.3	NA	NA	NA	5.03488	5.36004	NA	NA	NA	15	17	NA	NA	NA	#	Singh 1997a/1997b		52	Mindfulness-based stress reduction (MBSR) group				Waitlist	Expressive writing with support	145	125	2		Attention placebo	Problem solving individual	13	10	1
2	3	7	NA	NA	NA	19.8	21	NA	NA	NA	4.7	6.6	NA	NA	NA	14.7	8.1	NA	NA	NA	4.5	3	NA	NA	NA	16	14	NA	NA	NA	#	Gawrysiak 2009		53	Mindfulness meditation group				Computerised third-wave cognitive therapy with support	Expressive writing with support	82	67	1		Attention placebo	Mindfulness or meditation group	122	123	3
2	3	7	NA	NA	NA	15.38	15.42	NA	NA	NA	3.89	4.14	NA	NA	NA	14.38	9.26	NA	NA	NA	6.58	6.68	NA	NA	NA	21	19	NA	NA	NA	#	Yokoyama 2018		54	Progressive muscle relaxation individual	21	Relaxation individual		Waitlist	Supervised high intensity exercise individual	23	29	2		Attention placebo	Exercise group	15	17	1
2	3	8	NA	NA	NA	22.24	22	NA	NA	NA	6.13	5.15	NA	NA	NA	21.74	17	NA	NA	NA	5.66	6.13	NA	NA	NA	35	32	NA	NA	NA	#	Yang 2018		55	Progressive muscle relaxation group	22	Relaxation group		Supervised high intensity exercise individual	Supervised low intensity exercise individual	14	15	1		No treatment	Behavioural therapies individual	37	33	2
2	3	9	NA	NA	NA	14	15.78	NA	NA	NA	6.9	6.89	NA	NA	NA	14.12	9.64	NA	NA	NA	8.77	7.09	NA	NA	NA	41	61	NA	NA	NA	#	Allart-van Dam 2003/2007		56	Any SSRI	23	SSRIs		TAU	TAU	62	51	1		No treatment	Behavioural therapies group	76	93	2
2	3	11	NA	NA	NA	15.95	18.16	NA	NA	NA	5.02	5.08	NA	NA	NA	11.83	6.06	NA	NA	NA	8.9	5.6	NA	NA	NA	43	31	NA	NA	NA	#	Pace 1993		57	Citalopram				TAU	Problem solving individual	113	142	2		No treatment	Cognitive and cognitive behavioural therapies individual	55	43	2
2	3	14	NA	NA	NA	20	19.9	NA	NA	NA	3.74	3.9	NA	NA	NA	16.3	10.3	NA	NA	NA	5.91	4.37	NA	NA	NA	10	10	NA	NA	NA	#	Gordon 1987		58	Fluoxetine				TAU	Behavioural activation (BA) group	80	70	1		No treatment	Cognitive and cognitive behavioural therapies group	57	52	3
2	3	15	NA	NA	NA	13.81	14.94	NA	NA	NA	5.25	6.26	NA	NA	NA	13.1	9.57	NA	NA	NA	8.29	6.32	NA	NA	NA	21	16	NA	NA	NA	#	Seligman 2006_study 1		59	Sertraline				TAU	CBT group (under 15 sessions)	162	157	2		No treatment	Problem solving individual	30	17	1
2	3	15	NA	NA	NA	19.02	19.42	NA	NA	NA	9.55	8.12	NA	NA	NA	19.12	14.29	NA	NA	NA	9.28	8.36	NA	NA	NA	26	26	NA	NA	NA	#	Taghvaienia 2020		60	Amitriptyline	24	TCAs		Behavioural activation (BA) group	CBT group (under 15 sessions)	70	69	1		No treatment	Self-help with support	639	600	4
2	3	18	NA	NA	NA	12.23	11.53	NA	NA	NA	3.9	2.8	NA	NA	NA	9.6	9.06	NA	NA	NA	4.52	4.98	NA	NA	NA	30	17	NA	NA	NA	#	Rosen 2018		61	Any TCA				TAU	Traditional acupuncture	40	40	1		No treatment	Mindfulness or meditation group	27	27	1
2	3	25	NA	NA	NA	22.05	21.17	NA	NA	NA	5.24	4.95	NA	NA	NA	17.27	16.6	NA	NA	NA	6.53	6.41	NA	NA	NA	84	86	NA	NA	NA	#	Joling 2011		62	Imipramine				TAU	Traditional acupuncture + non-directive/supportive/person-centred counselling	40	40	1		No treatment	Exercise individual	18	14	1
2	3	26	NA	NA	NA	12.1	12.1	NA	NA	NA	3.7	4.2	NA	NA	NA	13.5	13.5	NA	NA	NA	3.9	4.4	NA	NA	NA	32	61	NA	NA	NA	#	Melnyk 2015		63	Lofepramine				Traditional acupuncture	Traditional acupuncture + non-directive/supportive/person-centred counselling	40	40	1		No treatment	Yoga group	13	10	1
2	3	26	NA	NA	NA	15.7	15.73	NA	NA	NA	4.26	4.02	NA	NA	NA	14.05	9.17	NA	NA	NA	5.34	6.92	NA	NA	NA	40	37	NA	NA	NA	#	Rosso 2017		64	Any AD	25	Any AD		CBT individual (15 sessions or over)	Progressive muscle relaxation individual	11	13	1		Waitlist	Cognitive and cognitive behavioural therapies individual	67	70	2
2	3	34	NA	NA	NA	21.8	21.9	NA	NA	NA	4.2	4.2	NA	NA	NA	23.2	14.5	NA	NA	NA	5.2	3.7	NA	NA	NA	20	25	NA	NA	NA	#	Sandoval 2017		65	Traditional acupuncture	26	Acupuncture		CBT individual (15 sessions or over)	Any TCA	11	10	1		Waitlist	Psychoeducation group	24	22	1
2	3	38	NA	NA	NA	14.5	15.6	NA	NA	NA	4.9	5.7	NA	NA	NA	13.8	13.5	NA	NA	NA	7.6	5.4	NA	NA	NA	62	67	NA	NA	NA	#	Dozeman 2011		66	Supervised high intensity exercise individual	27	Exercise individual		Progressive muscle relaxation individual	Any TCA	13	10	1		Waitlist	Short-term psychodynamic psychotherapies individual	16	16	1
2	3	41	NA	NA	NA	26.1	25.7	NA	NA	NA	7	7.5	NA	NA	NA	18.3	15.8	NA	NA	NA	9.1	10.6	NA	NA	NA	115	116	NA	NA	NA	#	Geraedts 2014a/2014b		67	Supervised low intensity exercise individual				CBT individual (under 15 sessions)	Supervised high intensity exercise group	16	15	1		Waitlist	Mindfulness or meditation group	47	46	2
2	3	41	NA	NA	NA	13.71	13.31	NA	NA	NA	7.95	7.6	NA	NA	NA	9.41	7.48	NA	NA	NA	6.58	5.89	NA	NA	NA	132	134	NA	NA	NA	#	Sheeber 2017		68	Unsupervised low intensity exercise individual				CBT individual (under 15 sessions)	CBT individual (under 15 sessions) + supervised high intensity exercise group	16	18	1		Waitlist	Exercise group	53	42	1
2	3	47	NA	NA	NA	15.1	15.1	NA	NA	NA	4.8	4.7	NA	NA	NA	12.8	9.7	NA	NA	NA	5.3	5.4	NA	NA	NA	330	283	NA	NA	NA	#	Tol 2020		69	Supervised high intensity exercise group	28	Exercise group		Supervised high intensity exercise group	CBT individual (under 15 sessions) + supervised high intensity exercise group	15	18	1		Waitlist	Yoga group	13	13	1
2	3	51	NA	NA	NA	15.15	20.48	NA	NA	NA	5.45	6.26	NA	NA	NA	18.15	10.7	NA	NA	NA	6.09	5.26	NA	NA	NA	27	27	NA	NA	NA	#	Kitsumban 2009		70	Supervised low intensity exercise group				Computerised positive psychological intervention	Computerised positive psychological intervention	80	78	3		TAU	Problem solving group	84	89	1
2	3	66	NA	NA	NA	16.61	19.71	NA	NA	NA	6.22	6.4	NA	NA	NA	15.27	18.27	NA	NA	NA	6.53	7.54	NA	NA	NA	18	14	NA	NA	NA	#	Sims 2006		71	Yoga group	29	Yoga group		Pill placebo	Fluoxetine	79	78	1		TAU	Interpersonal psychotherapy (IPT) individual	111	103	2
2	3	71	NA	NA	NA	12.07	12.77	NA	NA	NA	4.41	4.53	NA	NA	NA	11	3.9	NA	NA	NA	4.32	4.66	NA	NA	NA	13	10	NA	NA	NA	#	Woolery 2004		72	CBT group (under 15 sessions) + any AD	30	Cognitive and cognitive behavioural therapies group + AD		Pill placebo	Amitriptyline	74	67	1		TAU	Mindfulness or meditation group	75	76	1
2	4	7	NA	NA	NA	12.92	12.19	NA	NA	NA	5.09	5.84	NA	NA	NA	12.08	5.81	NA	NA	NA	5.25	4.04	NA	NA	NA	12	16	NA	NA	NA	#	Taylor 2017		73	Body-mind-spirit group + any AD	31	Mindfulness or meditation group + AD		Attention placebo	CBT individual (under 15 sessions)	23	22	1		Enhanced TAU	Self-help	36	34	1
2	4	12	NA	NA	NA	24.2	19.8	NA	NA	NA	6.54	6.54	NA	NA	NA	22.4	11.6	NA	NA	NA	7.12	7.26	NA	NA	NA	12	10	NA	NA	NA	#	Hinton 2010		74	Traditional acupuncture + non-directive/supportive/person-centred counselling	32	Acupuncture + counselling individual		Attention placebo	Problem solving individual	13	10	1		Behavioural therapies individual	Behavioural therapies individual	40	42	1
2	4	12	NA	NA	NA	21.56	23.11	NA	NA	NA	7.92	7.58	NA	NA	NA	18.27	10.15	NA	NA	NA	9.69	8.26	NA	NA	NA	55	60	NA	NA	NA	#	Kyllonen 2018		75	CBT individual (under 15 sessions) + supervised high intensity exercise group	33	Cognitive and cognitive behavioural therapies individual + exercise group		Attention placebo	Cognitive bibliotherapy	88	89	1		Cognitive and cognitive behavioural therapies individual	Cognitive and cognitive behavioural therapies individual	120	143	3
2	4	14	NA	NA	NA	16.4	16.3	NA	NA	NA	10.7	8.6	NA	NA	NA	17	7.8	NA	NA	NA	8.4	4.9	NA	NA	NA	28	30	NA	NA	NA	#	Jones 2011		76	CBT group (under 15 sessions) + supervised low intensity exercise group	34	Cognitive and cognitive behavioural therapies group + exercise group		Attention placebo	Computerised mindfulness intervention	64	57	1		Cognitive and cognitive behavioural therapies individual	Interpersonal psychotherapy (IPT) individual	36	33	1
2	4	14	NA	NA	NA	26.4	26	NA	NA	NA	3.1	3.4	NA	NA	NA	25.8	11.6	NA	NA	NA	2.8	1.9	NA	NA	NA	23	20	NA	NA	NA	#	Zemestani 2017							Attention placebo	Expressive writing	14	13	1		Cognitive and cognitive behavioural therapies individual	Any AD	20	20	1
2	4	17	NA	NA	NA	26.11	23.94	NA	NA	NA	9.12	9.91	NA	NA	NA	22.07	15.94	NA	NA	NA	9.99	10.37	NA	NA	NA	44	49	NA	NA	NA	#	Bohlmeijer 2011							Attention placebo	Mindfulness-based stress reduction (MBSR) group	84	85	2		Cognitive and cognitive behavioural therapies group	Mindfulness or meditation group	10	13	1
2	4	23	NA	NA	NA	23.5	22	NA	NA	NA	7.28	5.41	NA	NA	NA	23.5	18.1	NA	NA	NA	6.65	5.82	NA	NA	NA	24	22	NA	NA	NA	#	Schuster 2017							Attention placebo	Mindfulness meditation group	38	38	1		Cognitive and cognitive behavioural therapies group	Relaxation group	70	63	1
2	4	24	NA	NA	NA	12	11.23	NA	NA	NA	5.67	6.57	NA	NA	NA	10.85	5.46	NA	NA	NA	4.96	4.96	NA	NA	NA	13	13	NA	NA	NA	#	Moss 2012							Attention placebo	Supervised high intensity exercise group	15	17	1		Cognitive and cognitive behavioural therapies group	Cognitive and cognitive behavioural therapies group + exercise group	29	25	1
2	4	25	NA	NA	NA	7.9	8.9	NA	NA	NA	3	2.19	NA	NA	NA	6.27	7.47	NA	NA	NA	2.99	3.85	NA	NA	NA	15	15	NA	NA	NA	#	Fletcher 2005							No treatment	Behavioural activation (BA) individual	37	33	2		Counselling individual	Short-term psychodynamic psychotherapies individual	55	33	1
2	4	26	NA	NA	NA	14.62	13.72	NA	NA	NA	6.81	6.21	NA	NA	NA	11.59	9.6	NA	NA	NA	5.86	5.6	NA	NA	NA	102	102	NA	NA	NA	#	Ebert 2018							No treatment	Behavioural activation (BA) group	35	32	1		Interpersonal psychotherapy (IPT) individual	SSRIs	17	24	1
2	4	26	NA	NA	NA	19.5	22.1	NA	NA	NA	10	10	NA	NA	NA	22.4	18	NA	NA	NA	12.1	16	NA	NA	NA	82	81	NA	NA	NA	#	Lintvedt 2013							No treatment	Coping with Depression course (group)	41	61	1		Mindfulness or meditation group	Exercise group	91	90	1
2	4	26	NA	NA	NA	23.27	23.23	NA	NA	NA	13.63	13.24	NA	NA	NA	23.17	20.38	NA	NA	NA	13.95	18.37	NA	NA	NA	1536	1534	NA	NA	NA	#	Powell 2013							No treatment	CBT individual (under 15 sessions)	43	31	1		Any AD	Cognitive and cognitive behavioural therapies group + AD	30	32	1
2	4	28	NA	NA	NA	16.1	15.2	NA	NA	NA	3.76	5.49	NA	NA	NA	11.3	6.6	NA	NA	NA	5.58	3.95	NA	NA	NA	10	10	NA	NA	NA	#	Stiles-Shields 2019							No treatment	CBT group (under 15 sessions)	10	10	1		Any AD	Mindfulness or meditation group + AD	15	15	1
2	4	29	NA	NA	NA	17.9	21.15	NA	NA	NA	8.41	7.76	NA	NA	NA	17.38	19	NA	NA	NA	9.29	10.6	NA	NA	NA	21	20	NA	NA	NA	#	Mogoaşe 2013							No treatment	Positive psychotherapy (PPT) group	47	42	2		Exercise group	Exercise group	11	10	1
2	4	32	NA	NA	NA	8.1	8.4	NA	NA	NA	4.5	4.3	NA	NA	NA	7.4	6.4	NA	NA	NA	4.7	3.9	NA	NA	NA	86	77	NA	NA	NA	#	Lee 2018							No treatment	Problem solving individual	30	17	1		Yoga group	Yoga group	15	15	1
2	4	33	NA	NA	NA	16.67	16.91	NA	NA	NA	4.12	4.16	NA	NA	NA	15.39	13.67	NA	NA	NA	7.64	6.69	NA	NA	NA	141	143	NA	NA	NA	#	Bolier 2013							No treatment	Cognitive bibliotherapy	84	86	1		Placebo	TCAs	130	126	3
2	4	33	NA	NA	NA	22.3	21.8	NA	NA	NA	9.4	9.3	NA	NA	NA	20.8	16.7	NA	NA	NA	10	11.5	NA	NA	NA	130	132	NA	NA	NA	#	Heckendorf 2019							No treatment	Computerised-CBT (CCBT)	399	418	3		No treatment	Self-help	526	556	6
2	4	34	NA	NA	NA	14.67	12.42	NA	NA	NA	4.3	4.3	NA	NA	NA	14.58	3.75	NA	NA	NA	4.3	5.54	NA	NA	NA	12	12	NA	NA	NA	#	Bedford 2018							No treatment	Computerised problem solving therapy	20	25	1
2	4	34	NA	NA	NA	29.9	29.9	NA	NA	NA	9.2	9.1	NA	NA	NA	26.2	20.9	NA	NA	NA	10.5	10.8	NA	NA	NA	106	107	NA	NA	NA	#	Van Straten 2008							No treatment	Behavioural bibliotherapy with support	62	67	1
2	4	35	NA	NA	NA	15.1	15.2	NA	NA	NA	3.9	4.5	NA	NA	NA	12.8	8.9	NA	NA	NA	5.5	5.4	NA	NA	NA	30	31	NA	NA	NA	#	Tighe 2017							No treatment	Computerised-CBT (CCBT) with support	247	250	2
2	4	41	NA	NA	NA	21.3	19.7	NA	NA	NA	5.3	5.5	NA	NA	NA	15.6	9.8	NA	NA	NA	7.6	6.5	NA	NA	NA	18	36	NA	NA	NA	#	Ruwaard 2009							No treatment	Third-wave cognitive therapy CD with support	330	283	1
2	4	42	NA	NA	NA	25.13	26.32	NA	NA	NA	5.19	5.97	NA	NA	NA	23.43	16.65	NA	NA	NA	7.67	8.04	NA	NA	NA	40	40	NA	NA	NA	#	Carlbring 2013							No treatment	Mindfulness-based cognitive therapy (MBCT) group	27	27	1
2	4	43	NA	NA	NA	28.25	26.92	NA	NA	NA	7.08	9.3	NA	NA	NA	24.04	17.88	NA	NA	NA	6.86	11.3	NA	NA	NA	24	24	NA	NA	NA	#	Strom 2013							No treatment	Supervised high intensity exercise individual	18	14	1
2	4	44	NA	NA	NA	22.81	22.76	NA	NA	NA	9.15	9.24	NA	NA	NA	21.2	15.37	NA	NA	NA	8.37	8.43	NA	NA	NA	75	75	NA	NA	NA	#	Ebert 2014							No treatment	Yoga group	13	10	1
2	4	44	NA	NA	NA	30.1	29.6	NA	NA	NA	10.1	9.2	NA	NA	NA	27.2	23	NA	NA	NA	10.0988	9.29646	NA	NA	NA	47	49	NA	NA	NA	#	Ince 2013							Waitlist	Third-wave cognitive therapy individual	67	70	2
2	4	46	NA	NA	NA	22.9	23.91	NA	NA	NA	8.61	8.48	NA	NA	NA	18.75	14.55	NA	NA	NA	8.82	9.51	NA	NA	NA	58	58	NA	NA	NA	#	Lamers 2015							Waitlist	CBT group (under 15 sessions)	51	50	2
2	4	48	NA	NA	NA	26.69	29.06	NA	NA	NA	6.79	8.24	NA	NA	NA	25.38	17.94	NA	NA	NA	8.71	9.29	NA	NA	NA	16	16	NA	NA	NA	#	Ajilchi 2016							Waitlist	Psychoeducational group programme	24	22	1
2	4	51	NA	NA	NA	24.52	26.75	NA	NA	NA	8.46	12.26	NA	NA	NA	23.65	16.94	NA	NA	NA	8.05	7.64	NA	NA	NA	17	16	NA	NA	NA	#	Asl 2014							Waitlist	Behavioural bibliotherapy	13	13	1
2	4	51	NA	NA	NA	14.07	12.53	NA	NA	NA	8.36	7.52	NA	NA	NA	13.2	5.9	NA	NA	NA	8.14	6.96	NA	NA	NA	30	30	NA	NA	NA	#	Lee 2010							Waitlist	Computerised-CBT (CCBT)	1720	1717	3
2	4	67	NA	NA	NA	11.32	12.31	NA	NA	NA	7.65	9.12	NA	NA	NA	10.52	7.74	NA	NA	NA	6.04185	6.01389	NA	NA	NA	60	61	NA	NA	NA	#	Bernard 2014							Waitlist	Computerised mindfulness intervention	86	77	1
2	4	70	NA	NA	NA	19.81	24.17	NA	NA	NA	10.12	12.71	NA	NA	NA	17.6	12.38	NA	NA	NA	9.84	8.4	NA	NA	NA	53	42	NA	NA	NA	#	Lopez-Rodriguez 2017							Waitlist	Computerised third-wave cognitive therapy	30	31	1
2	4	71	NA	NA	NA	23.62	29.77	NA	NA	NA	8.86	14.98	NA	NA	NA	21.15	16.85	NA	NA	NA	11.28	9.51	NA	NA	NA	13	13	NA	NA	NA	#	Chu 2017							Waitlist	Computerised-CBT (CCBT) with support	18	36	1
2	5	14	NA	NA	NA	22.8	23.7	NA	NA	NA	6.5	6.4	NA	NA	NA	21.2	12.1	NA	NA	NA	7.2	9	NA	NA	NA	82	88	NA	NA	NA	#	Vazquez 2016							Waitlist	Computerised behavioural activation with support	40	40	1
2	5	15	NA	NA	NA	17.14	15.41	NA	NA	NA	3.41	5.38	NA	NA	NA	15.64	7.44	NA	NA	NA	4.13	1.83	NA	NA	NA	42	34	NA	NA	NA	#	Guo 2017							Waitlist	Computerised exercise promotion with support	24	24	1
2	5	19	NA	NA	NA	22.9	24.7	NA	NA	NA	6.6	7.6	NA	NA	NA	21.2	10.7	NA	NA	NA	7.2	6.4	NA	NA	NA	84	89	NA	NA	NA	#	Vazquez 2013/Otero 2015/Lopez 2020							Waitlist	Computerised problem solving therapy with support	122	124	2
2	5	22	NA	NA	NA	22.8	26.3	NA	NA	NA	12.5	13.4	NA	NA	NA	19.1	11.5	NA	NA	NA	9.9	9.5	NA	NA	NA	37	34	NA	NA	NA	#	Beeber 2010							Waitlist	Short-term psychodynamic psychotherapy individual	16	16	1
2	5	22	NA	NA	NA	19.3	19.4	NA	NA	NA	8.6	7.9	NA	NA	NA	14.9	13.9	NA	NA	NA	9.6	7.9	NA	NA	NA	74	69	NA	NA	NA	#	Van Schaik 2006							Waitlist	Mindfulness-based cognitive therapy (MBCT) group	47	46	2
2	5	51	NA	NA	NA	16.46	15.62	NA	NA	NA	8.32	7.86	NA	NA	NA	16.43	11.79	NA	NA	NA	9.94	8.76	NA	NA	NA	75	76	NA	NA	NA	#	Pots 2014							Waitlist	Supervised low intensity exercise group	53	42	1
2	6	26	NA	NA	NA	13.25	14.3	NA	NA	NA	5.17	6.65	NA	NA	NA	13.67	11.14	NA	NA	NA	4.86	4.14	NA	NA	NA	36	34	NA	NA	NA	#	Fitzpatrick 2017							Waitlist	Yoga group	13	13	1
2	7	7	NA	NA	NA	26.65	29.69	NA	NA	NA	11.8	11.74	NA	NA	NA	13.63	11.74	NA	NA	NA	12.47	12.08	NA	NA	NA	40	42	NA	NA	NA	#	Luxton 2016							TAU	Positive psychotherapy (PPT) group	42	34	1
2	9	30	NA	NA	NA	18.28	18.55	NA	NA	NA	9.37	6.9	NA	NA	NA	12.12	10.93	NA	NA	NA	9.33	7.49	NA	NA	NA	63	67	NA	NA	NA	#	Spek 2008b							TAU	Problem solving group	84	89	1
2	10	12	NA	NA	NA	18.76	19.23	NA	NA	NA	8.19	10.15	NA	NA	NA	12.75	12.84	NA	NA	NA	9.99	9.33	NA	NA	NA	44	55	NA	NA	NA	#	Forman 2007							TAU	Interpersonal psychotherapy (IPT) individual	111	103	2
2	10	22	NA	NA	NA	24.14	24.91	NA	NA	NA	9.83	8.7	NA	NA	NA	10.62	12.37	NA	NA	NA	7.37	9.71	NA	NA	NA	36	33	NA	NA	NA	#	Bernecker 2016							TAU	Mindfulness-based cognitive therapy (MBCT) group	75	76	1
2	10	64	NA	NA	NA	11.4	11.8	NA	NA	NA	3.08	2.84	NA	NA	NA	5.25	7.75	NA	NA	NA	4.48	6.05	NA	NA	NA	20	20	NA	NA	NA	#	Laidlaw 2008							Enhanced TAU	Computerised-CBT (CCBT)	36	34	1
2	11	11	NA	NA	NA	11.87	12	NA	NA	NA	3.89	3.25	NA	NA	NA	4.27	6.82	NA	NA	NA	3.05	5.04	NA	NA	NA	46	51	NA	NA	NA	#	de Azevedo Cardoso 2014							Behavioural activation (BA) individual	Behavioural activation (BA) individual	40	42	1
2	11	11	NA	NA	NA	11.87	12	NA	NA	NA	3.89	3.25	NA	NA	NA	4.27	6.82	NA	NA	NA	3.05	5.04	NA	NA	NA	30	37	NA	NA	NA	#	Mondin 2014/2015							CBT individual (15 sessions or over)	Third-wave cognitive therapy individual	44	55	1
2	13	50	NA	NA	NA	15.2	14.4	NA	NA	NA	4	3.7	NA	NA	NA	13.2	10.3	NA	NA	NA	3.9	3.2	NA	NA	NA	10	13	NA	NA	NA	#	DeBerry 1989							CBT individual (15 sessions or over)	Interpersonal psychotherapy (IPT) individual	36	33	1
2	14	55	NA	NA	NA	26	24.6	NA	NA	NA	8.6	7.1	NA	NA	NA	13.2	18.6	NA	NA	NA	8.5	11.2	NA	NA	NA	70	63	NA	NA	NA	#	Vazquez 2012							CBT individual (15 sessions or over)	Any AD	20	20	1
2	14	76	NA	NA	NA	20.51	20.89	NA	NA	NA	4.39	3.95	NA	NA	NA	14.48	9.68	NA	NA	NA	2.16	2.91	NA	NA	NA	29	25	NA	NA	NA	#	Abdollahi 2017							CBT individual (under 15 sessions)	CBT individual (under 15 sessions)	76	88	2
2	20	48	NA	NA	NA	13.25	14.12	NA	NA	NA	3.46	3.91	NA	NA	NA	8.27	7.24	NA	NA	NA	5.01	3.44	NA	NA	NA	55	33	NA	NA	NA	#	Rosso 2013							CBT group (15 sessions or over)	Meditation-relaxation group	10	13	1
2	21	56	NA	NA	NA	14.06	14.71	NA	NA	NA	7.2	6.91	NA	NA	NA	4.76	6.65	NA	NA	NA	3	3.38	NA	NA	NA	17	24	NA	NA	NA	#	Altamura 2017							CBT group (under 15 sessions)	Progressive muscle relaxation group	70	63	1
2	26	41	NA	NA	NA	11.83	12.04	NA	NA	NA	4.33	4.03	NA	NA	NA	8.04	7.27	NA	NA	NA	4.14	3.15	NA	NA	NA	107	110	NA	NA	NA	#	Dear 2018							CBT group (under 15 sessions)	CBT group (under 15 sessions) + supervised low intensity exercise group	29	25	1
2	31	32	NA	NA	NA	18.7	20.3	NA	NA	NA	9.9	10.4	NA	NA	NA	17.5	18.2	NA	NA	NA	9.8	9.6	NA	NA	NA	36	40	NA	NA	NA	#	Kvillemo 2016							Non-directive/supportive/person-centred counselling	Short-term psychodynamic psychotherapy individual	55	33	1
2	53	69	NA	NA	NA	32	33.3	NA	NA	NA	13.5	11.2	NA	NA	NA	19.7	29.1	NA	NA	NA	22.3	12.9	NA	NA	NA	91	90	NA	NA	NA	#	Alsaraireh 2017							Interpersonal counselling individual	Any SSRI	17	24	1
2	64	72	NA	NA	NA	9.6	10	NA	NA	NA	2.27	3.82	NA	NA	NA	7.9	5.19	NA	NA	NA	1.79	2.78	NA	NA	NA	30	32	NA	NA	NA	#	Zhang 2016							Computerised-CBT (CCBT)	Computerised-CBT (CCBT) with support	107	110	1
2	64	73	NA	NA	NA	26.13	28.2	NA	NA	NA	8.9	10.58	NA	NA	NA	22.33	12.2	NA	NA	NA	10.1	11.4	NA	NA	NA	15	15	NA	NA	NA	#	Sreevani 2013							Computerised expressive writing	Computerised mindfulness intervention	36	40	1
2	69	70	NA	NA	NA	14.36	18.8	NA	NA	NA	4.27	6.41	NA	NA	NA	9	15	NA	NA	NA	6.75	5.19	NA	NA	NA	11	10	NA	NA	NA	#	Balchin 2016							Mindfulness meditation group	Supervised high intensity exercise group	91	90	1
2	71	71	NA	NA	NA	24.6	27.7	NA	NA	NA	6.7	8	NA	NA	NA	6	10.1	NA	NA	NA	3.8	7.9	NA	NA	NA	15	15	NA	NA	NA	#	Streeter 2017/Scott 2019							Any AD	CBT group (under 15 sessions) + any AD	30	32	1
																																							Any AD	Body-mind-spirit group + any AD	15	15	1
																																							Supervised high intensity exercise group	Supervised low intensity exercise group	11	10	1
																																							Yoga group	Yoga group	15	15	1
																																							Pill placebo	Imipramine	33	36	1
na[]	t[,1]	t[,2]	t[,3]	t[,4]	t[,5]	r[,1]	r[,2]	r[,3]	r[,4]	r[,5]	n[,1]	n[,2]	n[,3]	n[,4]	n[,5]	yBR[,1]	yBR[,2]	yBR[,3]	yBR[,4]	yBR[,5]	sdBR[,1]	sdBR[,2]	sdBR[,3]	sdBR[,4]	sdBR[,5]	q[]	#	studyid											No treatment	Computerised-CBT (CCBT)	399	418	3
2	2	62	NA	NA	NA	9	13	NA	NA	NA	33	36	NA	NA	NA	14.3	15.4	NA	NA	NA	5.2	5.2	NA	NA	NA	0.5	#	McGrath 1996
2	3	26	NA	NA	NA	52	72	NA	NA	NA	327	320	NA	NA	NA	10.7	12.6	NA	NA	NA	3.92	3.42	NA	NA	NA	0.5	#	Lobner 2018

## Sheet: LS SMD bias-adj
DATA																																						TREATMENT AND CLASS CODES					NUMBER OF RCTs PER COMPARISON
na[]	t[,1]	t[,2]	t[,3]	t[,4]	t[,5]	yCFB[,1]	yCFB[,2]	yCFB[,3]	yCFB[,4]	yCFB[,5]	sdCFB[,1]	sdCFB[,2]	sdCFB[,3]	sdCFB[,4]	sdCFB[,5]	nCFB[,1]	nCFB[,2]	nCFB[,3]	nCFB[,4]	nCFB[,5]	CCFB[,2]	CCFB[,3]	#	studyid														trtcode	trt	classcode	class		t1	t2	n1	n2	nstudies		c1
3	1	26	37	NA	NA	-1	-4.2	-3.9	NA	NA	8.4	9.1	9.1	NA	NA	178	182	165	NA	NA	2	2	#	Christensen 2004a/Mackinnon 2008														1	Attention placebo	1	Attention placebo		Attention placebo	Computerised-CBT (CCBT)	353	343	3		Attention placebo
3	5	59	69	NA	NA	1.5	-6.3	-4.9	NA	NA	5.3	3.9	6.6	NA	NA	12	11	14	NA	NA	2	2	#	Brenes 2007														2	Pill placebo	2	Placebo		Attention placebo	Psychoeducational website	178	165	1		Self-help
2	2	57	NA	NA	NA	-7.09	-7.36	NA	NA	NA	3.79	3.87	NA	NA	NA	23	24	NA	NA	NA	2	NA	#	Rapaport 2011														3	No treatment	3	No treatment		Computerised-CBT (CCBT)	Psychoeducational website	182	165	1		TAU
2	2	59	NA	NA	NA	-7.2	-6	NA	NA	NA	5.7	5.4	NA	NA	NA	69	70	NA	NA	NA	2	NA	#	Kranzler 2006_Group B														4	Waitlist	4	Waitlist		TAU	Sertraline	12	11	1		TAU
2	2	63	NA	NA	NA	-8.3	-8.5	NA	NA	NA	6	8.6	NA	NA	NA	23	23	NA	NA	NA	2	NA	#	Tan 1994														5	TAU	5	TAU		TAU	Supervised high intensity exercise group	12	14	1		SSRIs
2	1	71	NA	NA	NA	-2.99	-9.47	NA	NA	NA	6.01	6.2	NA	NA	NA	18	20	NA	NA	NA	2	NA	#	Prathikanti 2017														6	Enhanced TAU	6	Enhanced TAU		Sertraline	Supervised high intensity exercise group	11	14	1		Placebo
2	3	10	NA	NA	NA	-2.25	-10.17	NA	NA	NA	7.63	5.67	NA	NA	NA	12	12	NA	NA	NA	2	NA	#	Khakpoor 2019														7	Behavioural activation (BA) individual	7	Behavioural therapies individual		Pill placebo	Citalopram	23	24	1		Placebo
2	4	25	NA	NA	NA	-2.5	-9.6	NA	NA	NA	10	8.4	NA	NA	NA	25	27	NA	NA	NA	2	NA	#	Liu 2009a														8	Behavioural activation (BA) group	8	Behavioural therapies group		Pill placebo	Sertraline	69	70	1		Attention placebo
2	4	66	NA	NA	NA	0.42	-8.87	NA	NA	NA	3.73	6.66	NA	NA	NA	12	15	NA	NA	NA	2	NA	#	Legrand 2014														9	Coping with Depression course (group)				Pill placebo	Lofepramine	23	23	1		No treatment
2	5	25	NA	NA	NA	-3.5	-5.3	NA	NA	NA	6.9	8.6	NA	NA	NA	176	174	NA	NA	NA	2	NA	#	Levesque 2011														10	CBT individual (15 sessions or over)	9	Cognitive and cognitive behavioural therapies individual		Attention placebo	Yoga group	18	20	1		Waitlist
																																						11	CBT individual (under 15 sessions)				No treatment	CBT individual (15 sessions or over)	12	12	1		Waitlist
																																						12	Third-wave cognitive therapy individual				Waitlist	Cognitive bibliotherapy	166	167	3		TAU
																																						13	CBT group (15 sessions or over)	10	Cognitive and cognitive behavioural therapies group		Waitlist	Supervised high intensity exercise individual	23	29	2		Waitlist
																																						14	CBT group (under 15 sessions)				TAU	Cognitive bibliotherapy	176	174	1		Waitlist
na[]	t[,1]	t[,2]	t[,3]	t[,4]	t[,5]	yB[,1]	yB[,2]	yB[,3]	yB[,4]	yB[,5]	sdB[,1]	sdB[,2]	sdB[,3]	sdB[,4]	sdB[,5]	yF[,1]	yF[,2]	yF[,3]	yF[,4]	yF[,5]	sdF[,1]	sdF[,2]	sdF[,3]	sdF[,4]	sdF[,5]	n[,1]	n[,2]	n[,3]	n[,4]	n[,5]	CBF[,2]	CBF[,3]	CBF[,4]	CBF[,5]	#	studyid		15	Positive psychotherapy (PPT) group				Waitlist	Computerised behavioural activation	116	122	3		Self-help
5	4	28	28	68	68	12.01	12.77	13.31	12.99	12.68	5.08	3.99	4.65	5.11	4.7	9.26	4.53	5.29	6.8	7.08	6.45	2.83	5.63	3.55	3.8	53	63	49	59	62	2	2	2	2	#	Nystrom 2017		16	Rational emotive behaviour therapy (REBT) group				Waitlist	Unsupervised low intensity exercise individual	106	121	2		Self-help
3	1	3	27	NA	NA	18.04	18.13	17.33	NA	NA	4.11	5.18	3.81	NA	NA	16.78	18.13	10.96	NA	NA	5.09	6.33	4.62	NA	NA	27	23	27	NA	NA	1	2	NA	NA	#	Yang 2015		17	Third-wave cognitive therapy group				Computerised behavioural activation	Computerised behavioural activation	63	49	1		Exercise individual
3	1	4	29	NA	NA	23.88	23.82	26.71	NA	NA	6.76	9.32	8.66	NA	NA	20.83	22.76	18.66	NA	NA	8.59	10.34	9.84	NA	NA	34	33	34	NA	NA	1	2	NA	NA	#	Pictet 2016		18	Problem solving individual	11	Problem solving individual		Computerised behavioural activation	Unsupervised low intensity exercise individual	224	242	4		Attention placebo
3	1	4	33	NA	NA	26.41	25.42	24.03	NA	NA	11.01	11	11.12	NA	NA	26.83	27.93	24.63	NA	NA	10.06	9.99	10.15	NA	NA	17	15	26	NA	NA	1	2	NA	NA	#	Addington 2019_phase 1		19	Problem solving group	12	Problem solving group		Unsupervised low intensity exercise individual	Unsupervised low intensity exercise individual	59	62	1		Attention placebo
3	1	4	39	NA	NA	11.95	12.1	13.65	NA	NA	5.97	7.23	5.19	NA	NA	10.15	11.4	7	NA	NA	6.11	4.81	4.41	NA	NA	20	20	20	NA	NA	1	2	NA	NA	#	Watkins 2009		20	Non-directive/supportive/person-centred counselling	13	Counselling individual		Attention placebo	No treatment	27	23	1		No treatment
3	1	4	67	NA	NA	16	15.2	16.6	NA	NA	3.6	2.4	3.1	NA	NA	11.8	14.7	11.1	NA	NA	4	3.7	3	NA	NA	10	10	10	NA	NA	1	2	NA	NA	#	McNeil 1991		21	Interpersonal counselling individual	14	Interpersonal psychotherapy (IPT) individual		Attention placebo	Computerised attentional bias modification	229	230	4		Attention placebo
3	1	26	27	NA	NA	19.23	20.94	21.18	NA	NA	9.82	10.99	9.87	NA	NA	16.61	16.37	18.23	NA	NA	10.83	11.69	11.35	NA	NA	158	144	154	NA	NA	2	2	NA	NA	#	McDermott 2019		22	Interpersonal psychotherapy (IPT) individual				No treatment	Computerised attentional bias modification	23	27	1		Attention placebo
3	4	7	49	NA	NA	14.67	13.93	14.44	NA	NA	2.81	3.71	4.34	NA	NA	13.08	6.57	7.44	NA	NA	4.85	4.47	5.24	NA	NA	14	16	20	NA	NA	2	2	NA	NA	#	McIndoo 2016		23	Psychoeducational group programme	15	Psychoeducation group		Attention placebo	Waitlist	81	78	4		Waitlist
3	4	8	17	NA	NA	29.35	28.77	29.28	NA	NA	3.56	3.37	3.24	NA	NA	29.21	15.38	15.78	NA	NA	2.42	2.25	2.51	NA	NA	15	15	15	NA	NA	2	2	NA	NA	#	Zemestani 2016		24	Behavioural bibliotherapy	16	Self-help		Attention placebo	Computerised cognitive bias modification	53	55	2		Attention placebo
3	4	9	30	NA	NA	18.13	17.89	19.17	NA	NA	8.1	9.95	7.21	NA	NA	14.46	11.43	11.97	NA	NA	10.42	9.41	8.05	NA	NA	100	99	102	NA	NA	2	2	NA	NA	#	Spek 2007/2008a		25	Cognitive bibliotherapy				Waitlist	Computerised cognitive bias modification	54	54	2		Waitlist
3	4	16	19	NA	NA	20.31	20.13	21.13	NA	NA	6.68	6.11	6.08	NA	NA	18.12	7.26	10	NA	NA	8.75	4.77	6.88	NA	NA	14	14	15	NA	NA	2	2	NA	NA	#	Malouff 1988		26	Computerised-CBT (CCBT)				Attention placebo	Computerised positive psychological intervention	71	85	2		Waitlist
3	4	25	40	NA	NA	22.45	22.43	23.14	NA	NA	6.68	6.65	6.48	NA	NA	19.76	12.82	13.84	NA	NA	8.48	6.99	7.55	NA	NA	126	125	125	NA	NA	2	2	NA	NA	#	Fledderus 2012		27	Computerised attentional bias modification				Waitlist	Computerised positive psychological intervention	286	301	3		Behavioural therapies individual
3	4	30	34	NA	NA	32.1	31.2	31.9	NA	NA	9.3	9.3	9.3	NA	NA	25.2	19.4	20.6	NA	NA	9.9	11.3	11.3	NA	NA	87	88	88	NA	NA	2	2	NA	NA	#	Warmerdam 2008		28	Computerised behavioural activation				Attention placebo	Cognitive bias modification with support	20	20	1		Waitlist
3	4	45	46	NA	NA	26.51	26.7	27.07	NA	NA	8.16	8.02	9.17	NA	NA	19.34	14.68	17.51	NA	NA	8.55	8.05	7.87	NA	NA	87	82	67	NA	NA	2	2	NA	NA	#	Pots 2016a		29	Computerised cognitive bias modification				Waitlist	Cognitive bias modification with support	20	20	1		Waitlist
3	4	66	67	NA	NA	16.06	19.27	19.5	NA	NA	5.12	5.61	9.18	NA	NA	15.25	8.18	5.93	NA	NA	6.3	5.27	8.44	NA	NA	11	14	15	NA	NA	2	2	NA	NA	#	Doyne 1987		30	Computerised Coping with Depression course				Attention placebo	Supervised low intensity exercise individual	10	10	1		Behavioural therapies group
3	5	5	18	NA	NA	9.96	9.24	10.04	NA	NA	3.62	3.83	4.23	NA	NA	5.99	5.62	6.06	NA	NA	4.09	4.89	4.5	NA	NA	62	51	71	NA	NA	1	2	NA	NA	#	Kendrick 2005/2006a		31	Computerised expressive writing				Waitlist	Supervised low intensity exercise individual	81	86	3		Behavioural therapies group
3	5	8	14	NA	NA	23.1	22.7	22.3	NA	NA	7.16	7.2	7.14	NA	NA	19.6	10.4	11.3	NA	NA	7.24	7.36	7.23	NA	NA	80	70	69	NA	NA	2	2	NA	NA	#	Vazquez 2020		32	Computerised mindfulness intervention				Attention placebo	Computerised-CBT (CCBT)	353	343	3		Waitlist
3	5	65	74	NA	NA	7.48	7.65	7.61	NA	NA	4.21	4.23	3.63	NA	NA	7.47	4.11	3.81	NA	NA	3.66	3.04	2.73	NA	NA	40	40	40	NA	NA	2	2	NA	NA	#	Arvidsdotter 2013		33	Computerised positive psychological intervention				Computerised-CBT (CCBT)	Computerised attentional bias modification	144	154	1		Cognitive and cognitive behavioural therapies group
3	10	54	61	NA	NA	15.73	15.53	16.4	NA	NA	4.63	4.39	4.79	NA	NA	2.27	4.39	9.7	NA	NA	2.37	6.1	6.77	NA	NA	11	13	10	NA	NA	3	3	NA	NA	#	Murphy 1995		34	Computerised problem solving therapy				Waitlist	Behavioural activation (BA) individual	26	32	2		Self-help
3	11	69	75	NA	NA	19	17	17.7	NA	NA	7.8	6.2	7.5	NA	NA	8	6.1	10	NA	NA	7.1	6.6	9.8	NA	NA	16	15	18	NA	NA	3	3	NA	NA	#	Fremont 1987		35	Computerised third-wave cognitive therapy				Waitlist	Mindfulness-based stress reduction (MBSR) individual	14	20	1		Self-help with support
3	33	33	33	NA	NA	32.48	31.21	34.27	NA	NA	10.91	10.71	10.71	NA	NA	29.6	22.48	27.88	NA	NA	10.76	11.98	11.32	NA	NA	27	26	26	NA	NA	3	3	NA	NA	#	Addington 2019_phase 2		36	Expressive writing				Behavioural activation (BA) individual	Mindfulness-based stress reduction (MBSR) individual	16	20	1		TAU
2	2	58	NA	NA	NA	10.5	11.2	NA	NA	NA	3.7	3.7	NA	NA	NA	8.1	7.1	NA	NA	NA	5	5	NA	NA	NA	79	78	NA	NA	NA	2	NA	NA	NA	#	Judd 2004		37	Psychoeducational website				Waitlist	Behavioural activation (BA) group	15	15	1		TAU
2	2	60	NA	NA	NA	14.8	14.7	NA	NA	NA	3.5	3.8	NA	NA	NA	-20.9	-24	NA	NA	NA	4.21526	4.48269	NA	NA	NA	74	67	NA	NA	NA	2	NA	NA	NA	#	Hollyman 1988		38	Behavioural bibliotherapy with support	17	Self-help with support		Waitlist	Third-wave cognitive therapy group	59	64	2		TAU
2	1	11	NA	NA	NA	12.49	16.68	NA	NA	NA	7.97	10.81	NA	NA	NA	12	10.79	NA	NA	NA	11.28	11.05	NA	NA	NA	23	22	NA	NA	NA	2	NA	NA	NA	#	Gallagher-Thompson 2007		39	Cognitive bias modification with support				Behavioural activation (BA) group	Third-wave cognitive therapy group	15	15	1		TAU
2	1	18	NA	NA	NA	11.6	8.8	NA	NA	NA	4.9	3.5	NA	NA	NA	8.8	3.6	NA	NA	NA	6.1	4.1	NA	NA	NA	13	10	NA	NA	NA	2	NA	NA	NA	#	Kasckow 2014		40	Cognitive bibliotherapy with support				Waitlist	Coping with Depression course (group)	100	99	1		TAU
2	1	25	NA	NA	NA	18.28	18.81	NA	NA	NA	7.09	7.43	NA	NA	NA	16.8	16.18	NA	NA	NA	8.64	9.04	NA	NA	NA	88	89	NA	NA	NA	2	NA	NA	NA	#	Geisner 2006		41	Computerised-CBT (CCBT) with support				Waitlist	Computerised Coping with Depression course	187	190	2		TAU
2	1	26	NA	NA	NA	25.59	22.65	NA	NA	NA	7.93	7.94	NA	NA	NA	16	10	NA	NA	NA	10.32	7.09	NA	NA	NA	17	17	NA	NA	NA	2	NA	NA	NA	#	Hur 2018		42	Computerised behavioural activation with support				Coping with Depression course (group)	Computerised Coping with Depression course	162	169	2		Acupuncture
2	1	27	NA	NA	NA	21.57	24.04	NA	NA	NA	6.21	9.2	NA	NA	NA	17.17	25.2	NA	NA	NA	7.7	13.45	NA	NA	NA	23	25	NA	NA	NA	2	NA	NA	NA	#	Baert 2010_study 1		43	Computerised exercise promotion with support				Waitlist	Rational emotive behaviour therapy (REBT) group	14	14	1		Cognitive and cognitive behavioural therapies individual
2	1	27	NA	NA	NA	14	15.46	NA	NA	NA	3.85	5	NA	NA	NA	10.38	12.38	NA	NA	NA	4.85	7.21	NA	NA	NA	21	24	NA	NA	NA	2	NA	NA	NA	#	Mastikhina 2017		44	Computerised problem solving therapy with support				Waitlist	Problem solving group	14	15	1		Cognitive and cognitive behavioural therapies individual
2	1	29	NA	NA	NA	29.26	29.43	NA	NA	NA	7.85	8.01	NA	NA	NA	21.35	20	NA	NA	NA	10.72	11.98	NA	NA	NA	19	21	NA	NA	NA	2	NA	NA	NA	#	Smith 2018		45	Computerised third-wave cognitive therapy with support				Rational emotive behaviour therapy (REBT) group	Problem solving group	14	15	1		Relaxation individual
2	1	32	NA	NA	NA	14.31	14.09	NA	NA	NA	10.97	11.58	NA	NA	NA	13.39	10.05	NA	NA	NA	9.59	9.13	NA	NA	NA	64	57	NA	NA	NA	2	NA	NA	NA	#	Howells 2016		46	Expressive writing with support				Waitlist	Cognitive bibliotherapy	166	167	3		Cognitive and cognitive behavioural therapies individual
2	1	33	NA	NA	NA	15.23	15.02	NA	NA	NA	9.66	11.77	NA	NA	NA	15.28	11.17	NA	NA	NA	11.61	9.72	NA	NA	NA	54	59	NA	NA	NA	2	NA	NA	NA	#	Proyer 2016		47	Third-wave cognitive therapy CD with support				Waitlist	Cognitive bibliotherapy with support	126	125	1		Cognitive and cognitive behavioural therapies individual
2	1	36	NA	NA	NA	19.43	20.77	NA	NA	NA	3.37	2.92	NA	NA	NA	19.43	16.62	NA	NA	NA	5.52	5.21	NA	NA	NA	14	13	NA	NA	NA	2	NA	NA	NA	#	McMakin 2011		48	Short-term psychodynamic psychotherapy individual	18	Short-term psychodynamic psychotherapies individual		Cognitive bibliotherapy	Cognitive bibliotherapy with support	125	125	1		Exercise group
2	1	52	NA	NA	NA	17.55	16.91	NA	NA	NA	8.92	8.97	NA	NA	NA	14.8	11.78	NA	NA	NA	7.55	7	NA	NA	NA	71	70	NA	NA	NA	2	NA	NA	NA	#	Hou 2014		49	Mindfulness-based stress reduction (MBSR) individual	19	Mindfulness or meditation individual		Waitlist	Computerised problem solving therapy	205	207	3		Placebo
2	1	52	NA	NA	NA	14.69	13.8	NA	NA	NA	13.07	8.59	NA	NA	NA	10.15	8.73	NA	NA	NA	7.35	6.05	NA	NA	NA	13	15	NA	NA	NA	2	NA	NA	NA	#	Pagni 2020		50	Meditation-relaxation group	20	Mindfulness or meditation group		Computerised Coping with Depression course	Computerised problem solving therapy	88	88	1		Placebo
2	1	53	NA	NA	NA	16.3	16.6	NA	NA	NA	4.93	4.93	NA	NA	NA	8.7	6.5	NA	NA	NA	4.93	4.93	NA	NA	NA	38	38	NA	NA	NA	2	NA	NA	NA	#	Lopez-Maya 2019		51	Mindfulness-based cognitive therapy (MBCT) group				Waitlist	Computerised third-wave cognitive therapy with support	87	82	1		Attention placebo
2	1	69	NA	NA	NA	11.4	12.3	NA	NA	NA	3.87298	3.7108	NA	NA	NA	8.9	5.3	NA	NA	NA	5.03488	5.36004	NA	NA	NA	15	17	NA	NA	NA	2	NA	NA	NA	#	Singh 1997a/1997b		52	Mindfulness-based stress reduction (MBSR) group				Waitlist	Expressive writing with support	145	125	2		Attention placebo
2	3	7	NA	NA	NA	19.8	21	NA	NA	NA	4.7	6.6	NA	NA	NA	14.7	8.1	NA	NA	NA	4.5	3	NA	NA	NA	16	14	NA	NA	NA	2	NA	NA	NA	#	Gawrysiak 2009		53	Mindfulness meditation group				Computerised third-wave cognitive therapy with support	Expressive writing with support	82	67	1		Attention placebo
2	3	7	NA	NA	NA	15.38	15.42	NA	NA	NA	3.89	4.14	NA	NA	NA	14.38	9.26	NA	NA	NA	6.58	6.68	NA	NA	NA	21	19	NA	NA	NA	2	NA	NA	NA	#	Yokoyama 2018		54	Progressive muscle relaxation individual	21	Relaxation individual		Waitlist	Supervised high intensity exercise individual	23	29	2		Attention placebo
2	3	8	NA	NA	NA	22.24	22	NA	NA	NA	6.13	5.15	NA	NA	NA	21.74	17	NA	NA	NA	5.66	6.13	NA	NA	NA	35	32	NA	NA	NA	2	NA	NA	NA	#	Yang 2018		55	Progressive muscle relaxation group	22	Relaxation group		Supervised high intensity exercise individual	Supervised low intensity exercise individual	14	15	1		No treatment
2	3	9	NA	NA	NA	14	15.78	NA	NA	NA	6.9	6.89	NA	NA	NA	14.12	9.64	NA	NA	NA	8.77	7.09	NA	NA	NA	41	61	NA	NA	NA	2	NA	NA	NA	#	Allart-van Dam 2003/2007		56	Any SSRI	23	SSRIs		TAU	TAU	62	51	1		No treatment
2	3	11	NA	NA	NA	15.95	18.16	NA	NA	NA	5.02	5.08	NA	NA	NA	11.83	6.06	NA	NA	NA	8.9	5.6	NA	NA	NA	43	31	NA	NA	NA	2	NA	NA	NA	#	Pace 1993		57	Citalopram				TAU	Problem solving individual	113	142	2		No treatment
2	3	14	NA	NA	NA	20	19.9	NA	NA	NA	3.74	3.9	NA	NA	NA	16.3	10.3	NA	NA	NA	5.91	4.37	NA	NA	NA	10	10	NA	NA	NA	2	NA	NA	NA	#	Gordon 1987		58	Fluoxetine				TAU	Behavioural activation (BA) group	80	70	1		No treatment
2	3	15	NA	NA	NA	13.81	14.94	NA	NA	NA	5.25	6.26	NA	NA	NA	13.1	9.57	NA	NA	NA	8.29	6.32	NA	NA	NA	21	16	NA	NA	NA	2	NA	NA	NA	#	Seligman 2006_study 1		59	Sertraline				TAU	CBT group (under 15 sessions)	162	157	2		No treatment
2	3	15	NA	NA	NA	19.02	19.42	NA	NA	NA	9.55	8.12	NA	NA	NA	19.12	14.29	NA	NA	NA	9.28	8.36	NA	NA	NA	26	26	NA	NA	NA	2	NA	NA	NA	#	Taghvaienia 2020		60	Amitriptyline	24	TCAs		Behavioural activation (BA) group	CBT group (under 15 sessions)	70	69	1		No treatment
2	3	18	NA	NA	NA	12.23	11.53	NA	NA	NA	3.9	2.8	NA	NA	NA	9.6	9.06	NA	NA	NA	4.52	4.98	NA	NA	NA	30	17	NA	NA	NA	2	NA	NA	NA	#	Rosen 2018		61	Any TCA				TAU	Traditional acupuncture	40	40	1		No treatment
2	3	25	NA	NA	NA	22.05	21.17	NA	NA	NA	5.24	4.95	NA	NA	NA	17.27	16.6	NA	NA	NA	6.53	6.41	NA	NA	NA	84	86	NA	NA	NA	2	NA	NA	NA	#	Joling 2011		62	Imipramine				TAU	Traditional acupuncture + non-directive/supportive/person-centred counselling	40	40	1		No treatment
2	3	26	NA	NA	NA	12.1	12.1	NA	NA	NA	3.7	4.2	NA	NA	NA	13.5	13.5	NA	NA	NA	3.9	4.4	NA	NA	NA	32	61	NA	NA	NA	2	NA	NA	NA	#	Melnyk 2015		63	Lofepramine				Traditional acupuncture	Traditional acupuncture + non-directive/supportive/person-centred counselling	40	40	1		No treatment
2	3	26	NA	NA	NA	15.7	15.73	NA	NA	NA	4.26	4.02	NA	NA	NA	14.05	9.17	NA	NA	NA	5.34	6.92	NA	NA	NA	40	37	NA	NA	NA	2	NA	NA	NA	#	Rosso 2017		64	Any AD	25	Any AD		CBT individual (15 sessions or over)	Progressive muscle relaxation individual	11	13	1		Waitlist
2	3	34	NA	NA	NA	21.8	21.9	NA	NA	NA	4.2	4.2	NA	NA	NA	23.2	14.5	NA	NA	NA	5.2	3.7	NA	NA	NA	20	25	NA	NA	NA	2	NA	NA	NA	#	Sandoval 2017		65	Traditional acupuncture	26	Acupuncture		CBT individual (15 sessions or over)	Any TCA	11	10	1		Waitlist
2	3	38	NA	NA	NA	14.5	15.6	NA	NA	NA	4.9	5.7	NA	NA	NA	13.8	13.5	NA	NA	NA	7.6	5.4	NA	NA	NA	62	67	NA	NA	NA	2	NA	NA	NA	#	Dozeman 2011		66	Supervised high intensity exercise individual	27	Exercise individual		Progressive muscle relaxation individual	Any TCA	13	10	1		Waitlist
2	3	41	NA	NA	NA	26.1	25.7	NA	NA	NA	7	7.5	NA	NA	NA	18.3	15.8	NA	NA	NA	9.1	10.6	NA	NA	NA	115	116	NA	NA	NA	2	NA	NA	NA	#	Geraedts 2014a/2014b		67	Supervised low intensity exercise individual				CBT individual (under 15 sessions)	Supervised high intensity exercise group	16	15	1		Waitlist
2	3	41	NA	NA	NA	13.71	13.31	NA	NA	NA	7.95	7.6	NA	NA	NA	9.41	7.48	NA	NA	NA	6.58	5.89	NA	NA	NA	132	134	NA	NA	NA	2	NA	NA	NA	#	Sheeber 2017		68	Unsupervised low intensity exercise individual				CBT individual (under 15 sessions)	CBT individual (under 15 sessions) + supervised high intensity exercise group	16	18	1		Waitlist
2	3	47	NA	NA	NA	15.1	15.1	NA	NA	NA	4.8	4.7	NA	NA	NA	12.8	9.7	NA	NA	NA	5.3	5.4	NA	NA	NA	330	283	NA	NA	NA	2	NA	NA	NA	#	Tol 2020		69	Supervised high intensity exercise group	28	Exercise group		Supervised high intensity exercise group	CBT individual (under 15 sessions) + supervised high intensity exercise group	15	18	1		Waitlist
2	3	51	NA	NA	NA	15.15	20.48	NA	NA	NA	5.45	6.26	NA	NA	NA	18.15	10.7	NA	NA	NA	6.09	5.26	NA	NA	NA	27	27	NA	NA	NA	2	NA	NA	NA	#	Kitsumban 2009		70	Supervised low intensity exercise group				Computerised positive psychological intervention	Computerised positive psychological intervention	80	78	3		TAU
2	3	66	NA	NA	NA	16.61	19.71	NA	NA	NA	6.22	6.4	NA	NA	NA	15.27	18.27	NA	NA	NA	6.53	7.54	NA	NA	NA	18	14	NA	NA	NA	2	NA	NA	NA	#	Sims 2006		71	Yoga group	29	Yoga group		Pill placebo	Fluoxetine	79	78	1		TAU
2	3	71	NA	NA	NA	12.07	12.77	NA	NA	NA	4.41	4.53	NA	NA	NA	11	3.9	NA	NA	NA	4.32	4.66	NA	NA	NA	13	10	NA	NA	NA	2	NA	NA	NA	#	Woolery 2004		72	CBT group (under 15 sessions) + any AD	30	Cognitive and cognitive behavioural therapies group + AD		Pill placebo	Amitriptyline	74	67	1		TAU
2	4	7	NA	NA	NA	12.92	12.19	NA	NA	NA	5.09	5.84	NA	NA	NA	12.08	5.81	NA	NA	NA	5.25	4.04	NA	NA	NA	12	16	NA	NA	NA	2	NA	NA	NA	#	Taylor 2017		73	Body-mind-spirit group + any AD	31	Mindfulness or meditation group + AD		Attention placebo	CBT individual (under 15 sessions)	23	22	1		Enhanced TAU
2	4	12	NA	NA	NA	24.2	19.8	NA	NA	NA	6.54	6.54	NA	NA	NA	22.4	11.6	NA	NA	NA	7.12	7.26	NA	NA	NA	12	10	NA	NA	NA	2	NA	NA	NA	#	Hinton 2010		74	Traditional acupuncture + non-directive/supportive/person-centred counselling	32	Acupuncture + counselling individual		Attention placebo	Problem solving individual	13	10	1		Behavioural therapies individual
2	4	12	NA	NA	NA	21.56	23.11	NA	NA	NA	7.92	7.58	NA	NA	NA	18.27	10.15	NA	NA	NA	9.69	8.26	NA	NA	NA	55	60	NA	NA	NA	2	NA	NA	NA	#	Kyllonen 2018		75	CBT individual (under 15 sessions) + supervised high intensity exercise group	33	Cognitive and cognitive behavioural therapies individual + exercise group		Attention placebo	Cognitive bibliotherapy	88	89	1		Cognitive and cognitive behavioural therapies individual
2	4	14	NA	NA	NA	16.4	16.3	NA	NA	NA	10.7	8.6	NA	NA	NA	17	7.8	NA	NA	NA	8.4	4.9	NA	NA	NA	28	30	NA	NA	NA	2	NA	NA	NA	#	Jones 2011		76	CBT group (under 15 sessions) + supervised low intensity exercise group	34	Cognitive and cognitive behavioural therapies group + exercise group		Attention placebo	Computerised mindfulness intervention	64	57	1		Cognitive and cognitive behavioural therapies individual
2	4	14	NA	NA	NA	26.4	26	NA	NA	NA	3.1	3.4	NA	NA	NA	25.8	11.6	NA	NA	NA	2.8	1.9	NA	NA	NA	23	20	NA	NA	NA	2	NA	NA	NA	#	Zemestani 2017							Attention placebo	Expressive writing	14	13	1		Cognitive and cognitive behavioural therapies individual
2	4	17	NA	NA	NA	26.11	23.94	NA	NA	NA	9.12	9.91	NA	NA	NA	22.07	15.94	NA	NA	NA	9.99	10.37	NA	NA	NA	44	49	NA	NA	NA	2	NA	NA	NA	#	Bohlmeijer 2011							Attention placebo	Mindfulness-based stress reduction (MBSR) group	84	85	2		Cognitive and cognitive behavioural therapies group
2	4	23	NA	NA	NA	23.5	22	NA	NA	NA	7.28	5.41	NA	NA	NA	23.5	18.1	NA	NA	NA	6.65	5.82	NA	NA	NA	24	22	NA	NA	NA	2	NA	NA	NA	#	Schuster 2017							Attention placebo	Mindfulness meditation group	38	38	1		Cognitive and cognitive behavioural therapies group
2	4	24	NA	NA	NA	12	11.23	NA	NA	NA	5.67	6.57	NA	NA	NA	10.85	5.46	NA	NA	NA	4.96	4.96	NA	NA	NA	13	13	NA	NA	NA	2	NA	NA	NA	#	Moss 2012							Attention placebo	Supervised high intensity exercise group	15	17	1		Cognitive and cognitive behavioural therapies group
2	4	25	NA	NA	NA	7.9	8.9	NA	NA	NA	3	2.19	NA	NA	NA	6.27	7.47	NA	NA	NA	2.99	3.85	NA	NA	NA	15	15	NA	NA	NA	2	NA	NA	NA	#	Fletcher 2005							No treatment	Behavioural activation (BA) individual	37	33	2		Counselling individual
2	4	26	NA	NA	NA	14.62	13.72	NA	NA	NA	6.81	6.21	NA	NA	NA	11.59	9.6	NA	NA	NA	5.86	5.6	NA	NA	NA	102	102	NA	NA	NA	2	NA	NA	NA	#	Ebert 2018							No treatment	Behavioural activation (BA) group	35	32	1		Interpersonal psychotherapy (IPT) individual
2	4	26	NA	NA	NA	19.5	22.1	NA	NA	NA	10	10	NA	NA	NA	22.4	18	NA	NA	NA	12.1	16	NA	NA	NA	82	81	NA	NA	NA	2	NA	NA	NA	#	Lintvedt 2013							No treatment	Coping with Depression course (group)	41	61	1		Mindfulness or meditation group
2	4	26	NA	NA	NA	23.27	23.23	NA	NA	NA	13.63	13.24	NA	NA	NA	23.17	20.38	NA	NA	NA	13.95	18.37	NA	NA	NA	1536	1534	NA	NA	NA	2	NA	NA	NA	#	Powell 2013							No treatment	CBT individual (under 15 sessions)	43	31	1		Any AD
2	4	28	NA	NA	NA	16.1	15.2	NA	NA	NA	3.76	5.49	NA	NA	NA	11.3	6.6	NA	NA	NA	5.58	3.95	NA	NA	NA	10	10	NA	NA	NA	2	NA	NA	NA	#	Stiles-Shields 2019							No treatment	CBT group (under 15 sessions)	10	10	1		Any AD
2	4	29	NA	NA	NA	17.9	21.15	NA	NA	NA	8.41	7.76	NA	NA	NA	17.38	19	NA	NA	NA	9.29	10.6	NA	NA	NA	21	20	NA	NA	NA	2	NA	NA	NA	#	Mogoaşe 2013							No treatment	Positive psychotherapy (PPT) group	47	42	2		Exercise group
2	4	32	NA	NA	NA	8.1	8.4	NA	NA	NA	4.5	4.3	NA	NA	NA	7.4	6.4	NA	NA	NA	4.7	3.9	NA	NA	NA	86	77	NA	NA	NA	2	NA	NA	NA	#	Lee 2018							No treatment	Problem solving individual	30	17	1		Yoga group
2	4	33	NA	NA	NA	16.67	16.91	NA	NA	NA	4.12	4.16	NA	NA	NA	15.39	13.67	NA	NA	NA	7.64	6.69	NA	NA	NA	141	143	NA	NA	NA	2	NA	NA	NA	#	Bolier 2013							No treatment	Cognitive bibliotherapy	84	86	1		Placebo
2	4	33	NA	NA	NA	22.3	21.8	NA	NA	NA	9.4	9.3	NA	NA	NA	20.8	16.7	NA	NA	NA	10	11.5	NA	NA	NA	130	132	NA	NA	NA	2	NA	NA	NA	#	Heckendorf 2019							No treatment	Computerised-CBT (CCBT)	399	418	3		No treatment
2	4	34	NA	NA	NA	14.67	12.42	NA	NA	NA	4.3	4.3	NA	NA	NA	14.58	3.75	NA	NA	NA	4.3	5.54	NA	NA	NA	12	12	NA	NA	NA	2	NA	NA	NA	#	Bedford 2018							No treatment	Computerised problem solving therapy	20	25	1
2	4	34	NA	NA	NA	29.9	29.9	NA	NA	NA	9.2	9.1	NA	NA	NA	26.2	20.9	NA	NA	NA	10.5	10.8	NA	NA	NA	106	107	NA	NA	NA	2	NA	NA	NA	#	Van Straten 2008							No treatment	Behavioural bibliotherapy with support	62	67	1
2	4	35	NA	NA	NA	15.1	15.2	NA	NA	NA	3.9	4.5	NA	NA	NA	12.8	8.9	NA	NA	NA	5.5	5.4	NA	NA	NA	30	31	NA	NA	NA	2	NA	NA	NA	#	Tighe 2017							No treatment	Computerised-CBT (CCBT) with support	247	250	2
2	4	41	NA	NA	NA	21.3	19.7	NA	NA	NA	5.3	5.5	NA	NA	NA	15.6	9.8	NA	NA	NA	7.6	6.5	NA	NA	NA	18	36	NA	NA	NA	2	NA	NA	NA	#	Ruwaard 2009							No treatment	Third-wave cognitive therapy CD with support	330	283	1
2	4	42	NA	NA	NA	25.13	26.32	NA	NA	NA	5.19	5.97	NA	NA	NA	23.43	16.65	NA	NA	NA	7.67	8.04	NA	NA	NA	40	40	NA	NA	NA	2	NA	NA	NA	#	Carlbring 2013							No treatment	Mindfulness-based cognitive therapy (MBCT) group	27	27	1
2	4	43	NA	NA	NA	28.25	26.92	NA	NA	NA	7.08	9.3	NA	NA	NA	24.04	17.88	NA	NA	NA	6.86	11.3	NA	NA	NA	24	24	NA	NA	NA	2	NA	NA	NA	#	Strom 2013							No treatment	Supervised high intensity exercise individual	18	14	1
2	4	44	NA	NA	NA	22.81	22.76	NA	NA	NA	9.15	9.24	NA	NA	NA	21.2	15.37	NA	NA	NA	8.37	8.43	NA	NA	NA	75	75	NA	NA	NA	2	NA	NA	NA	#	Ebert 2014							No treatment	Yoga group	13	10	1
2	4	44	NA	NA	NA	30.1	29.6	NA	NA	NA	10.1	9.2	NA	NA	NA	27.2	23	NA	NA	NA	10.0988	9.29646	NA	NA	NA	47	49	NA	NA	NA	2	NA	NA	NA	#	Ince 2013							Waitlist	Third-wave cognitive therapy individual	67	70	2
2	4	46	NA	NA	NA	22.9	23.91	NA	NA	NA	8.61	8.48	NA	NA	NA	18.75	14.55	NA	NA	NA	8.82	9.51	NA	NA	NA	58	58	NA	NA	NA	2	NA	NA	NA	#	Lamers 2015							Waitlist	CBT group (under 15 sessions)	51	50	2
2	4	48	NA	NA	NA	26.69	29.06	NA	NA	NA	6.79	8.24	NA	NA	NA	25.38	17.94	NA	NA	NA	8.71	9.29	NA	NA	NA	16	16	NA	NA	NA	2	NA	NA	NA	#	Ajilchi 2016							Waitlist	Psychoeducational group programme	24	22	1
2	4	51	NA	NA	NA	24.52	26.75	NA	NA	NA	8.46	12.26	NA	NA	NA	23.65	16.94	NA	NA	NA	8.05	7.64	NA	NA	NA	17	16	NA	NA	NA	2	NA	NA	NA	#	Asl 2014							Waitlist	Behavioural bibliotherapy	13	13	1
2	4	51	NA	NA	NA	14.07	12.53	NA	NA	NA	8.36	7.52	NA	NA	NA	13.2	5.9	NA	NA	NA	8.14	6.96	NA	NA	NA	30	30	NA	NA	NA	2	NA	NA	NA	#	Lee 2010							Waitlist	Computerised-CBT (CCBT)	1720	1717	3
2	4	67	NA	NA	NA	11.32	12.31	NA	NA	NA	7.65	9.12	NA	NA	NA	10.52	7.74	NA	NA	NA	6.04185	6.01389	NA	NA	NA	60	61	NA	NA	NA	2	NA	NA	NA	#	Bernard 2014							Waitlist	Computerised mindfulness intervention	86	77	1
2	4	70	NA	NA	NA	19.81	24.17	NA	NA	NA	10.12	12.71	NA	NA	NA	17.6	12.38	NA	NA	NA	9.84	8.4	NA	NA	NA	53	42	NA	NA	NA	2	NA	NA	NA	#	Lopez-Rodriguez 2017							Waitlist	Computerised third-wave cognitive therapy	30	31	1
2	4	71	NA	NA	NA	23.62	29.77	NA	NA	NA	8.86	14.98	NA	NA	NA	21.15	16.85	NA	NA	NA	11.28	9.51	NA	NA	NA	13	13	NA	NA	NA	2	NA	NA	NA	#	Chu 2017							Waitlist	Computerised-CBT (CCBT) with support	18	36	1
2	5	14	NA	NA	NA	22.8	23.7	NA	NA	NA	6.5	6.4	NA	NA	NA	21.2	12.1	NA	NA	NA	7.2	9	NA	NA	NA	82	88	NA	NA	NA	2	NA	NA	NA	#	Vazquez 2016							Waitlist	Computerised behavioural activation with support	40	40	1
2	5	15	NA	NA	NA	17.14	15.41	NA	NA	NA	3.41	5.38	NA	NA	NA	15.64	7.44	NA	NA	NA	4.13	1.83	NA	NA	NA	42	34	NA	NA	NA	2	NA	NA	NA	#	Guo 2017							Waitlist	Computerised exercise promotion with support	24	24	1
2	5	19	NA	NA	NA	22.9	24.7	NA	NA	NA	6.6	7.6	NA	NA	NA	21.2	10.7	NA	NA	NA	7.2	6.4	NA	NA	NA	84	89	NA	NA	NA	2	NA	NA	NA	#	Vazquez 2013/Otero 2015/Lopez 2020							Waitlist	Computerised problem solving therapy with support	122	124	2
2	5	22	NA	NA	NA	22.8	26.3	NA	NA	NA	12.5	13.4	NA	NA	NA	19.1	11.5	NA	NA	NA	9.9	9.5	NA	NA	NA	37	34	NA	NA	NA	2	NA	NA	NA	#	Beeber 2010							Waitlist	Short-term psychodynamic psychotherapy individual	16	16	1
2	5	22	NA	NA	NA	19.3	19.4	NA	NA	NA	8.6	7.9	NA	NA	NA	14.9	13.9	NA	NA	NA	9.6	7.9	NA	NA	NA	74	69	NA	NA	NA	2	NA	NA	NA	#	Van Schaik 2006							Waitlist	Mindfulness-based cognitive therapy (MBCT) group	47	46	2
2	5	51	NA	NA	NA	16.46	15.62	NA	NA	NA	8.32	7.86	NA	NA	NA	16.43	11.79	NA	NA	NA	9.94	8.76	NA	NA	NA	75	76	NA	NA	NA	2	NA	NA	NA	#	Pots 2014							Waitlist	Supervised low intensity exercise group	53	42	1
2	6	26	NA	NA	NA	13.25	14.3	NA	NA	NA	5.17	6.65	NA	NA	NA	13.67	11.14	NA	NA	NA	4.86	4.14	NA	NA	NA	36	34	NA	NA	NA	2	NA	NA	NA	#	Fitzpatrick 2017							Waitlist	Yoga group	13	13	1
2	7	7	NA	NA	NA	26.65	29.69	NA	NA	NA	11.8	11.74	NA	NA	NA	13.63	11.74	NA	NA	NA	12.47	12.08	NA	NA	NA	40	42	NA	NA	NA	3	NA	NA	NA	#	Luxton 2016							TAU	Positive psychotherapy (PPT) group	42	34	1
2	9	30	NA	NA	NA	18.28	18.55	NA	NA	NA	9.37	6.9	NA	NA	NA	12.12	10.93	NA	NA	NA	9.33	7.49	NA	NA	NA	63	67	NA	NA	NA	3	NA	NA	NA	#	Spek 2008b							TAU	Problem solving group	84	89	1
2	10	12	NA	NA	NA	18.76	19.23	NA	NA	NA	8.19	10.15	NA	NA	NA	12.75	12.84	NA	NA	NA	9.99	9.33	NA	NA	NA	44	55	NA	NA	NA	3	NA	NA	NA	#	Forman 2007							TAU	Interpersonal psychotherapy (IPT) individual	111	103	2
2	10	22	NA	NA	NA	24.14	24.91	NA	NA	NA	9.83	8.7	NA	NA	NA	10.62	12.37	NA	NA	NA	7.37	9.71	NA	NA	NA	36	33	NA	NA	NA	3	NA	NA	NA	#	Bernecker 2016							TAU	Mindfulness-based cognitive therapy (MBCT) group	75	76	1
2	10	64	NA	NA	NA	11.4	11.8	NA	NA	NA	3.08	2.84	NA	NA	NA	5.25	7.75	NA	NA	NA	4.48	6.05	NA	NA	NA	20	20	NA	NA	NA	3	NA	NA	NA	#	Laidlaw 2008							Enhanced TAU	Computerised-CBT (CCBT)	36	34	1
2	11	11	NA	NA	NA	11.87	12	NA	NA	NA	3.89	3.25	NA	NA	NA	4.27	6.82	NA	NA	NA	3.05	5.04	NA	NA	NA	46	51	NA	NA	NA	3	NA	NA	NA	#	de Azevedo Cardoso 2014							Behavioural activation (BA) individual	Behavioural activation (BA) individual	40	42	1
2	11	11	NA	NA	NA	11.87	12	NA	NA	NA	3.89	3.25	NA	NA	NA	4.27	6.82	NA	NA	NA	3.05	5.04	NA	NA	NA	30	37	NA	NA	NA	3	NA	NA	NA	#	Mondin 2014/2015							CBT individual (15 sessions or over)	Third-wave cognitive therapy individual	44	55	1
2	13	50	NA	NA	NA	15.2	14.4	NA	NA	NA	4	3.7	NA	NA	NA	13.2	10.3	NA	NA	NA	3.9	3.2	NA	NA	NA	10	13	NA	NA	NA	3	NA	NA	NA	#	DeBerry 1989							CBT individual (15 sessions or over)	Interpersonal psychotherapy (IPT) individual	36	33	1
2	14	55	NA	NA	NA	26	24.6	NA	NA	NA	8.6	7.1	NA	NA	NA	13.2	18.6	NA	NA	NA	8.5	11.2	NA	NA	NA	70	63	NA	NA	NA	3	NA	NA	NA	#	Vazquez 2012							CBT individual (15 sessions or over)	Any AD	20	20	1
2	14	76	NA	NA	NA	20.51	20.89	NA	NA	NA	4.39	3.95	NA	NA	NA	14.48	9.68	NA	NA	NA	2.16	2.91	NA	NA	NA	29	25	NA	NA	NA	3	NA	NA	NA	#	Abdollahi 2017							CBT individual (under 15 sessions)	CBT individual (under 15 sessions)	76	88	2
2	20	48	NA	NA	NA	13.25	14.12	NA	NA	NA	3.46	3.91	NA	NA	NA	8.27	7.24	NA	NA	NA	5.01	3.44	NA	NA	NA	55	33	NA	NA	NA	2	NA	NA	NA	#	Rosso 2013							CBT group (15 sessions or over)	Meditation-relaxation group	10	13	1
2	21	56	NA	NA	NA	14.06	14.71	NA	NA	NA	7.2	6.91	NA	NA	NA	4.76	6.65	NA	NA	NA	3	3.38	NA	NA	NA	17	24	NA	NA	NA	3	NA	NA	NA	#	Altamura 2017							CBT group (under 15 sessions)	Progressive muscle relaxation group	70	63	1
2	26	41	NA	NA	NA	11.83	12.04	NA	NA	NA	4.33	4.03	NA	NA	NA	8.04	7.27	NA	NA	NA	4.14	3.15	NA	NA	NA	107	110	NA	NA	NA	3	NA	NA	NA	#	Dear 2018							CBT group (under 15 sessions)	CBT group (under 15 sessions) + supervised low intensity exercise group	29	25	1
2	31	32	NA	NA	NA	18.7	20.3	NA	NA	NA	9.9	10.4	NA	NA	NA	17.5	18.2	NA	NA	NA	9.8	9.6	NA	NA	NA	36	40	NA	NA	NA	3	NA	NA	NA	#	Kvillemo 2016							Non-directive/supportive/person-centred counselling	Short-term psychodynamic psychotherapy individual	55	33	1
2	53	69	NA	NA	NA	32	33.3	NA	NA	NA	13.5	11.2	NA	NA	NA	19.7	29.1	NA	NA	NA	22.3	12.9	NA	NA	NA	91	90	NA	NA	NA	3	NA	NA	NA	#	Alsaraireh 2017							Interpersonal counselling individual	Any SSRI	17	24	1
2	64	72	NA	NA	NA	9.6	10	NA	NA	NA	2.27	3.82	NA	NA	NA	7.9	5.19	NA	NA	NA	1.79	2.78	NA	NA	NA	30	32	NA	NA	NA	3	NA	NA	NA	#	Zhang 2016							Computerised-CBT (CCBT)	Computerised-CBT (CCBT) with support	107	110	1
2	64	73	NA	NA	NA	26.13	28.2	NA	NA	NA	8.9	10.58	NA	NA	NA	22.33	12.2	NA	NA	NA	10.1	11.4	NA	NA	NA	15	15	NA	NA	NA	3	NA	NA	NA	#	Sreevani 2013							Computerised expressive writing	Computerised mindfulness intervention	36	40	1
2	69	70	NA	NA	NA	14.36	18.8	NA	NA	NA	4.27	6.41	NA	NA	NA	9	15	NA	NA	NA	6.75	5.19	NA	NA	NA	11	10	NA	NA	NA	3	NA	NA	NA	#	Balchin 2016							Mindfulness meditation group	Supervised high intensity exercise group	91	90	1
2	71	71	NA	NA	NA	24.6	27.7	NA	NA	NA	6.7	8	NA	NA	NA	6	10.1	NA	NA	NA	3.8	7.9	NA	NA	NA	15	15	NA	NA	NA	3	NA	NA	NA	#	Streeter 2017/Scott 2019							Any AD	CBT group (under 15 sessions) + any AD	30	32	1
																																											Any AD	Body-mind-spirit group + any AD	15	15	1
																																											Supervised high intensity exercise group	Supervised low intensity exercise group	11	10	1
																																											Yoga group	Yoga group	15	15	1
																																											Pill placebo	Imipramine	33	36	1
na[]	t[,1]	t[,2]	t[,3]	t[,4]	t[,5]	r[,1]	r[,2]	r[,3]	r[,4]	r[,5]	n[,1]	n[,2]	n[,3]	n[,4]	n[,5]	yBR[,1]	yBR[,2]	yBR[,3]	yBR[,4]	yBR[,5]	sdBR[,1]	sdBR[,2]	sdBR[,3]	sdBR[,4]	sdBR[,5]	q[]	C[,2]	C[,3]	#	studyid													No treatment	Computerised-CBT (CCBT)	399	418	3
2	2	62	NA	NA	NA	9	13	NA	NA	NA	33	36	NA	NA	NA	14.3	15.4	NA	NA	NA	5.2	5.2	NA	NA	NA	0.5	2	NA	#	McGrath 1996
2	3	26	NA	NA	NA	52	72	NA	NA	NA	327	320	NA	NA	NA	10.7	12.6	NA	NA	NA	3.92	3.42	NA	NA	NA	0.5	2	NA	#	Lobner 2018
[truncated: 4 more columns]

## Sheet: LS SMD non-pharma
DATA																																		TREATMENT AND CLASS CODES					NUMBER OF RCTs PER COMPARISON
na[]	t[,1]	t[,2]	t[,3]	t[,4]	t[,5]	yCFB[,1]	yCFB[,2]	yCFB[,3]	yCFB[,4]	yCFB[,5]	sdCFB[,1]	sdCFB[,2]	sdCFB[,3]	sdCFB[,4]	sdCFB[,5]	nCFB[,1]	nCFB[,2]	nCFB[,3]	nCFB[,4]	nCFB[,5]	#	studyid												trtcode	trt	classcode	class		t1	t2	n1	n2	nstudies		c1	c2	n1	n2	nstudies
3	2	24	35	NA	NA	-1	-4.2	-3.9	NA	NA	8.4	9.1	9.1	NA	NA	178	182	165	NA	NA	#	Christensen 2004a/Mackinnon 2008												1	No treatment	1	No treatment		Attention placebo	Computerised-CBT (CCBT)	353	343	3		Attention placebo	Self-help	1050	1037	15
2	2	59	NA	NA	NA	-2.99	-9.47	NA	NA	NA	6.01	6.2	NA	NA	NA	18	20	NA	NA	NA	#	Prathikanti 2017												2	Attention placebo	2	Attention placebo		Attention placebo	Psychoeducational website	178	165	1		Self-help	Self-help	593	574	8
2	1	9	NA	NA	NA	-2.25	-10.17	NA	NA	NA	7.63	5.67	NA	NA	NA	12	12	NA	NA	NA	#	Khakpoor 2019												3	Waitlist	3	Waitlist		Computerised-CBT (CCBT)	Psychoeducational website	182	165	1		Attention placebo	Yoga group	18	20	1
2	3	23	NA	NA	NA	-2.5	-9.6	NA	NA	NA	10	8.4	NA	NA	NA	25	27	NA	NA	NA	#	Liu 2009a												4	TAU	4	TAU		Attention placebo	Yoga group	18	20	1		No treatment	Cognitive and cognitive behavioural therapies individual	55	43	2
2	3	54	NA	NA	NA	0.42	-8.87	NA	NA	NA	3.73	6.66	NA	NA	NA	12	15	NA	NA	NA	#	Legrand 2014												5	Enhanced TAU	5	Enhanced TAU		No treatment	CBT individual (15 sessions or over)	12	12	1		Waitlist	Self-help	2863	2879	22
2	4	23	NA	NA	NA	-3.5	-5.3	NA	NA	NA	6.9	8.6	NA	NA	NA	176	174	NA	NA	NA	#	Levesque 2011												6	Behavioural activation (BA) individual	6	Behavioural therapies individual		Waitlist	Cognitive bibliotherapy	166	167	3		Waitlist	Exercise individual	210	236	7
																																		7	Behavioural activation (BA) group	7	Behavioural therapies group		Waitlist	Supervised high intensity exercise individual	23	29	2		TAU	Self-help	176	174	1
																																		8	Coping with Depression course (group)				TAU	Cognitive bibliotherapy	176	174	1		Waitlist	Self-help	2863	2879	22
																																		9	CBT individual (15 sessions or over)	8	Cognitive and cognitive behavioural therapies individual		Waitlist	Computerised behavioural activation	116	122	3		Waitlist	Exercise individual	210	236	7
																																		10	CBT individual (under 15 sessions)				Waitlist	Unsupervised low intensity exercise individual	106	121	2		Self-help	Self-help	593	574	8
na[]	t[,1]	t[,2]	t[,3]	t[,4]	t[,5]	yB[,1]	yB[,2]	yB[,3]	yB[,4]	yB[,5]	sdB[,1]	sdB[,2]	sdB[,3]	sdB[,4]	sdB[,5]	yF[,1]	yF[,2]	yF[,3]	yF[,4]	yF[,5]	sdF[,1]	sdF[,2]	sdF[,3]	sdF[,4]	sdF[,5]	n[,1]	n[,2]	n[,3]	n[,4]	n[,5]	#	studyid		11	Third-wave cognitive therapy individual				Computerised behavioural activation	Computerised behavioural activation	63	49	1		Self-help	Exercise individual	224	242	4
5	3	26	26	56	56	12.01	12.77	13.31	12.99	12.68	5.08	3.99	4.65	5.11	4.7	9.26	4.53	5.29	6.8	7.08	6.45	2.83	5.63	3.55	3.8	53	63	49	59	62	#	Nystrom 2017		12	CBT group (15 sessions or over)	9	Cognitive and cognitive behavioural therapies group		Computerised behavioural activation	Unsupervised low intensity exercise individual	224	242	4		Exercise individual	Exercise individual	73	77	2
3	1	2	25	NA	NA	18.13	18.04	17.33	NA	NA	5.18	4.11	3.81	NA	NA	18.13	16.78	10.96	NA	NA	6.33	5.09	4.62	NA	NA	23	27	27	NA	NA	#	Yang 2015		13	CBT group (under 15 sessions)				Unsupervised low intensity exercise individual	Unsupervised low intensity exercise individual	59	62	1		No treatment	Attention placebo	23	27	1
3	2	3	27	NA	NA	23.88	23.82	26.71	NA	NA	6.76	9.32	8.66	NA	NA	20.83	22.76	18.66	NA	NA	8.59	10.34	9.84	NA	NA	34	33	34	NA	NA	#	Pictet 2016		14	Positive psychotherapy (PPT) group				No treatment	Attention placebo	23	27	1		No treatment	Self-help	526	556	6
3	2	3	31	NA	NA	26.41	25.42	24.03	NA	NA	11.01	11	11.12	NA	NA	26.83	27.93	24.63	NA	NA	10.06	9.99	10.15	NA	NA	17	15	26	NA	NA	#	Addington 2019_phase 1		15	Rational emotive behaviour therapy (REBT) group				No treatment	Computerised attentional bias modification	23	27	1		Attention placebo	Self-help	1050	1037	15
3	2	3	37	NA	NA	11.95	12.1	13.65	NA	NA	5.97	7.23	5.19	NA	NA	10.15	11.4	7	NA	NA	6.11	4.81	4.41	NA	NA	20	20	20	NA	NA	#	Watkins 2009		16	Third-wave cognitive therapy group				Attention placebo	Computerised attentional bias modification	229	230	4		Attention placebo	Waitlist	81	78	4
3	2	3	55	NA	NA	16	15.2	16.6	NA	NA	3.6	2.4	3.1	NA	NA	11.8	14.7	11.1	NA	NA	4	3.7	3	NA	NA	10	10	10	NA	NA	#	McNeil 1991		17	Problem solving individual	10	Problem solving individual		Attention placebo	Waitlist	81	78	4		Attention placebo	Self-help with support	20	20	1
3	2	24	25	NA	NA	19.23	20.94	21.18	NA	NA	9.82	10.99	9.87	NA	NA	16.61	16.37	18.23	NA	NA	10.83	11.69	11.35	NA	NA	158	144	154	NA	NA	#	McDermott 2019		18	Problem solving group	11	Problem solving group		Attention placebo	Computerised cognitive bias modification	53	55	2		Waitlist	Self-help with support	582	576	10
3	3	6	47	NA	NA	14.67	13.93	14.44	NA	NA	2.81	3.71	4.34	NA	NA	13.08	6.57	7.44	NA	NA	4.85	4.47	5.24	NA	NA	14	16	20	NA	NA	#	McIndoo 2016		19	Non-directive/supportive/person-centred counselling	12	Counselling individual		Waitlist	Computerised cognitive bias modification	54	54	2		Attention placebo	Exercise individual	10	10	1
3	3	7	16	NA	NA	29.35	28.77	29.28	NA	NA	3.56	3.37	3.24	NA	NA	29.21	15.38	15.78	NA	NA	2.42	2.25	2.51	NA	NA	15	15	15	NA	NA	#	Zemestani 2016		20	Interpersonal psychotherapy (IPT) individual	13	Interpersonal psychotherapy (IPT) individual		Attention placebo	Computerised positive psychological intervention	71	85	2		Waitlist	Behavioural therapies individual	26	32	2
3	3	8	28	NA	NA	18.13	17.89	19.17	NA	NA	8.1	9.95	7.21	NA	NA	14.46	11.43	11.97	NA	NA	10.42	9.41	8.05	NA	NA	100	99	102	NA	NA	#	Spek 2007/2008a		21	Psychoeducational group programme	14	Psychoeducation group		Waitlist	Computerised positive psychological intervention	286	301	3		Waitlist	Mindfulness or meditation individual	14	20	1
3	3	15	18	NA	NA	20.31	20.13	21.13	NA	NA	6.68	6.11	6.08	NA	NA	18.12	7.26	10	NA	NA	8.75	4.77	6.88	NA	NA	14	14	15	NA	NA	#	Malouff 1988		22	Behavioural bibliotherapy	15	Self-help		Attention placebo	Cognitive bias modification with support	20	20	1		Behavioural therapies individual	Mindfulness or meditation individual	16	20	1
3	3	23	38	NA	NA	22.45	22.43	23.14	NA	NA	6.68	6.65	6.48	NA	NA	19.76	12.82	13.84	NA	NA	8.48	6.99	7.55	NA	NA	126	125	125	NA	NA	#	Fledderus 2012		23	Cognitive bibliotherapy				Waitlist	Cognitive bias modification with support	20	20	1		Waitlist	Behavioural therapies group	115	114	2
3	3	28	32	NA	NA	32.1	31.2	31.9	NA	NA	9.3	9.3	9.3	NA	NA	25.2	19.4	20.6	NA	NA	9.9	11.3	11.3	NA	NA	87	88	88	NA	NA	#	Warmerdam 2008		24	Computerised-CBT (CCBT)				Attention placebo	Supervised low intensity exercise individual	10	10	1		Waitlist	Cognitive and cognitive behavioural therapies group	124	128	5
3	3	43	44	NA	NA	26.51	26.7	27.07	NA	NA	8.16	8.02	9.17	NA	NA	19.34	14.68	17.51	NA	NA	8.55	8.05	7.87	NA	NA	87	82	67	NA	NA	#	Pots 2016a		25	Computerised attentional bias modification				Waitlist	Supervised low intensity exercise individual	81	86	3		Behavioural therapies group	Cognitive and cognitive behavioural therapies group	85	84	2
3	3	54	55	NA	NA	16.06	19.27	19.5	NA	NA	5.12	5.61	9.18	NA	NA	15.25	8.18	5.93	NA	NA	6.3	5.27	8.44	NA	NA	11	14	15	NA	NA	#	Doyne 1987		26	Computerised behavioural activation				Attention placebo	Computerised-CBT (CCBT)	353	343	3		Behavioural therapies group	Self-help	162	169	2
3	4	4	17	NA	NA	9.96	9.24	10.04	NA	NA	3.62	3.83	4.23	NA	NA	5.99	5.62	6.06	NA	NA	4.09	4.89	4.5	NA	NA	62	51	71	NA	NA	#	Kendrick 2005/2006a		27	Computerised cognitive bias modification				Computerised-CBT (CCBT)	Computerised attentional bias modification	144	154	1		Waitlist	Problem solving group	14	15	1
3	4	7	13	NA	NA	23.1	22.7	22.3	NA	NA	7.16	7.2	7.14	NA	NA	19.6	10.4	11.3	NA	NA	7.24	7.36	7.23	NA	NA	80	70	69	NA	NA	#	Vazquez 2020		28	Computerised Coping with Depression course				Waitlist	Behavioural activation (BA) individual	26	32	2		Cognitive and cognitive behavioural therapies group	Problem solving group	14	15	1
3	4	53	60	NA	NA	7.48	7.65	7.61	NA	NA	4.21	4.23	3.63	NA	NA	7.47	4.11	3.81	NA	NA	3.66	3.04	2.73	NA	NA	40	40	40	NA	NA	#	Arvidsdotter 2013		29	Computerised expressive writing				Waitlist	Mindfulness-based stress reduction (MBSR) individual	14	20	1		Self-help	Self-help with support	232	235	2
3	10	57	61	NA	NA	19	17	17.7	NA	NA	7.8	6.2	7.5	NA	NA	8	6.1	10	NA	NA	7.1	6.6	9.8	NA	NA	16	15	18	NA	NA	#	Fremont 1987		30	Computerised mindfulness intervention				Behavioural activation (BA) individual	Mindfulness-based stress reduction (MBSR) individual	16	20	1		Self-help with support	Self-help with support	82	67	1
3	31	31	31	NA	NA	32.48	31.21	34.27	NA	NA	10.91	10.71	10.71	NA	NA	29.6	22.48	27.88	NA	NA	10.76	11.98	11.32	NA	NA	27	26	26	NA	NA	#	Addington 2019_phase 2		31	Computerised positive psychological intervention				Waitlist	Behavioural activation (BA) group	15	15	1		TAU	TAU	62	51	1
2	2	10	NA	NA	NA	12.49	16.68	NA	NA	NA	7.97	10.81	NA	NA	NA	12	10.79	NA	NA	NA	11.28	11.05	NA	NA	NA	23	22	NA	NA	NA	#	Gallagher-Thompson 2007		32	Computerised problem solving therapy				Waitlist	Third-wave cognitive therapy group	59	64	2		TAU	Problem solving individual	113	142	2
2	2	17	NA	NA	NA	11.6	8.8	NA	NA	NA	4.9	3.5	NA	NA	NA	8.8	3.6	NA	NA	NA	6.1	4.1	NA	NA	NA	13	10	NA	NA	NA	#	Kasckow 2014		33	Computerised third-wave cognitive therapy				Behavioural activation (BA) group	Third-wave cognitive therapy group	15	15	1		TAU	Behavioural therapies group	80	70	1
2	2	23	NA	NA	NA	18.28	18.81	NA	NA	NA	7.09	7.43	NA	NA	NA	16.8	16.18	NA	NA	NA	8.64	9.04	NA	NA	NA	88	89	NA	NA	NA	#	Geisner 2006		34	Expressive writing				Waitlist	Coping with Depression course (group)	100	99	1		TAU	Cognitive and cognitive behavioural therapies group	204	191	3
2	2	24	NA	NA	NA	25.59	22.65	NA	NA	NA	7.93	7.94	NA	NA	NA	16	10	NA	NA	NA	10.32	7.09	NA	NA	NA	17	17	NA	NA	NA	#	Hur 2018		35	Psychoeducational website				Waitlist	Computerised Coping with Depression course	187	190	2		TAU	Acupuncture	40	40	1
2	2	25	NA	NA	NA	21.57	24.04	NA	NA	NA	6.21	9.2	NA	NA	NA	17.17	25.2	NA	NA	NA	7.7	13.45	NA	NA	NA	23	25	NA	NA	NA	#	Baert 2010_study 1		36	Behavioural bibliotherapy with support	16	Self-help with support		Coping with Depression course (group)	Computerised Coping with Depression course	162	169	2		TAU	Acupuncture + counselling individual	40	40	1
2	2	25	NA	NA	NA	14	15.46	NA	NA	NA	3.85	5	NA	NA	NA	10.38	12.38	NA	NA	NA	4.85	7.21	NA	NA	NA	21	24	NA	NA	NA	#	Mastikhina 2017		37	Cognitive bias modification with support				Waitlist	Rational emotive behaviour therapy (REBT) group	14	14	1		Acupuncture	Acupuncture + counselling individual	40	40	1
2	2	27	NA	NA	NA	29.26	29.43	NA	NA	NA	7.85	8.01	NA	NA	NA	21.35	20	NA	NA	NA	10.72	11.98	NA	NA	NA	19	21	NA	NA	NA	#	Smith 2018		38	Cognitive bibliotherapy with support				Waitlist	Problem solving group	14	15	1		Cognitive and cognitive behavioural therapies individual	Exercise group	16	15	1
2	2	30	NA	NA	NA	14.31	14.09	NA	NA	NA	10.97	11.58	NA	NA	NA	13.39	10.05	NA	NA	NA	9.59	9.13	NA	NA	NA	64	57	NA	NA	NA	#	Howells 2016		39	Computerised-CBT (CCBT) with support				Rational emotive behaviour therapy (REBT) group	Problem solving group	14	15	1		Cognitive and cognitive behavioural therapies individual	Cognitive and cognitive behavioural therapies individual + exercise group	16	18	1
2	2	31	NA	NA	NA	15.23	15.02	NA	NA	NA	9.66	11.77	NA	NA	NA	15.28	11.17	NA	NA	NA	11.61	9.72	NA	NA	NA	54	59	NA	NA	NA	#	Proyer 2016		40	Computerised behavioural activation with support				Waitlist	Cognitive bibliotherapy	166	167	3		Exercise group	Cognitive and cognitive behavioural therapies individual + exercise group	15	18	1
2	2	34	NA	NA	NA	19.43	20.77	NA	NA	NA	3.37	2.92	NA	NA	NA	19.43	16.62	NA	NA	NA	5.52	5.21	NA	NA	NA	14	13	NA	NA	NA	#	McMakin 2011		41	Computerised exercise promotion with support				Waitlist	Cognitive bibliotherapy with support	126	125	1		Attention placebo	Cognitive and cognitive behavioural therapies individual	23	22	1
2	2	50	NA	NA	NA	17.55	16.91	NA	NA	NA	8.92	8.97	NA	NA	NA	14.8	11.78	NA	NA	NA	7.55	7	NA	NA	NA	71	70	NA	NA	NA	#	Hou 2014		42	Computerised problem solving therapy with support				Cognitive bibliotherapy	Cognitive bibliotherapy with support	125	125	1		Attention placebo	Problem solving individual	13	10	1
2	2	50	NA	NA	NA	14.69	13.8	NA	NA	NA	13.07	8.59	NA	NA	NA	10.15	8.73	NA	NA	NA	7.35	6.05	NA	NA	NA	13	15	NA	NA	NA	#	Pagni 2020		43	Computerised third-wave cognitive therapy with support				Waitlist	Computerised problem solving therapy	205	207	3		Attention placebo	Mindfulness or meditation group	122	123	3
2	2	51	NA	NA	NA	16.3	16.6	NA	NA	NA	4.93	4.93	NA	NA	NA	8.7	6.5	NA	NA	NA	4.93	4.93	NA	NA	NA	38	38	NA	NA	NA	#	Lopez-Maya 2019		44	Expressive writing with support				Computerised Coping with Depression course	Computerised problem solving therapy	88	88	1		Attention placebo	Exercise group	15	17	1
2	2	57	NA	NA	NA	11.4	12.3	NA	NA	NA	3.87298	3.7108	NA	NA	NA	8.9	5.3	NA	NA	NA	5.03488	5.36004	NA	NA	NA	15	17	NA	NA	NA	#	Singh 1997a/1997b		45	Third-wave cognitive therapy CD with support				Waitlist	Computerised third-wave cognitive therapy with support	87	82	1		No treatment	Behavioural therapies individual	37	33	2
2	1	6	NA	NA	NA	19.8	21	NA	NA	NA	4.7	6.6	NA	NA	NA	14.7	8.1	NA	NA	NA	4.5	3	NA	NA	NA	16	14	NA	NA	NA	#	Gawrysiak 2009		46	Short-term psychodynamic psychotherapy individual	17	Short-term psychodynamic psychotherapies individual		Waitlist	Expressive writing with support	145	125	2		No treatment	Behavioural therapies group	76	93	2
2	1	6	NA	NA	NA	15.38	15.42	NA	NA	NA	3.89	4.14	NA	NA	NA	14.38	9.26	NA	NA	NA	6.58	6.68	NA	NA	NA	21	19	NA	NA	NA	#	Yokoyama 2018		47	Mindfulness-based stress reduction (MBSR) individual	18	Mindfulness or meditation individual		Computerised third-wave cognitive therapy with support	Expressive writing with support	82	67	1		No treatment	Cognitive and cognitive behavioural therapies individual	55	43	2
2	1	7	NA	NA	NA	22.24	22	NA	NA	NA	6.13	5.15	NA	NA	NA	21.74	17	NA	NA	NA	5.66	6.13	NA	NA	NA	35	32	NA	NA	NA	#	Yang 2018		48	Meditation-relaxation group	19	Mindfulness or meditation group		Waitlist	Supervised high intensity exercise individual	23	29	2		No treatment	Cognitive and cognitive behavioural therapies group	57	52	3
2	1	8	NA	NA	NA	14	15.78	NA	NA	NA	6.9	6.89	NA	NA	NA	14.12	9.64	NA	NA	NA	8.77	7.09	NA	NA	NA	41	61	NA	NA	NA	#	Allart-van Dam 2003/2007		49	Mindfulness-based cognitive therapy (MBCT) group				Supervised high intensity exercise individual	Supervised low intensity exercise individual	14	15	1		No treatment	Problem solving individual	30	17	1
2	1	10	NA	NA	NA	15.95	18.16	NA	NA	NA	5.02	5.08	NA	NA	NA	11.83	6.06	NA	NA	NA	8.9	5.6	NA	NA	NA	43	31	NA	NA	NA	#	Pace 1993		50	Mindfulness-based stress reduction (MBSR) group				TAU	TAU	62	51	1		No treatment	Self-help with support	639	600	4
2	1	13	NA	NA	NA	20	19.9	NA	NA	NA	3.74	3.9	NA	NA	NA	16.3	10.3	NA	NA	NA	5.91	4.37	NA	NA	NA	10	10	NA	NA	NA	#	Gordon 1987		51	Mindfulness meditation group				TAU	Problem solving individual	113	142	2		No treatment	Mindfulness or meditation group	27	27	1
2	1	14	NA	NA	NA	13.81	14.94	NA	NA	NA	5.25	6.26	NA	NA	NA	13.1	9.57	NA	NA	NA	8.29	6.32	NA	NA	NA	21	16	NA	NA	NA	#	Seligman 2006_study 1		52	Progressive muscle relaxation group	20	Relaxation group		TAU	Behavioural activation (BA) group	80	70	1		No treatment	Exercise individual	18	14	1
2	1	14	NA	NA	NA	19.02	19.42	NA	NA	NA	9.55	8.12	NA	NA	NA	19.12	14.29	NA	NA	NA	9.28	8.36	NA	NA	NA	26	26	NA	NA	NA	#	Taghvaienia 2020		53	Traditional acupuncture	21	Acupuncture		TAU	CBT group (under 15 sessions)	162	157	2		No treatment	Yoga group	13	10	1
2	1	17	NA	NA	NA	12.23	11.53	NA	NA	NA	3.9	2.8	NA	NA	NA	9.6	9.06	NA	NA	NA	4.52	4.98	NA	NA	NA	30	17	NA	NA	NA	#	Rosen 2018		54	Supervised high intensity exercise individual	22	Exercise individual		Behavioural activation (BA) group	CBT group (under 15 sessions)	70	69	1		Waitlist	Cognitive and cognitive behavioural therapies individual	67	70	2
2	1	23	NA	NA	NA	22.05	21.17	NA	NA	NA	5.24	4.95	NA	NA	NA	17.27	16.6	NA	NA	NA	6.53	6.41	NA	NA	NA	84	86	NA	NA	NA	#	Joling 2011		55	Supervised low intensity exercise individual				TAU	Traditional acupuncture	40	40	1		Waitlist	Psychoeducation group	24	22	1
2	1	24	NA	NA	NA	12.1	12.1	NA	NA	NA	3.7	4.2	NA	NA	NA	13.5	13.5	NA	NA	NA	3.9	4.4	NA	NA	NA	32	61	NA	NA	NA	#	Melnyk 2015		56	Unsupervised low intensity exercise individual				TAU	Traditional acupuncture + non-directive/supportive/person-centred counselling	40	40	1		Waitlist	Short-term psychodynamic psychotherapies individual	16	16	1
2	1	24	NA	NA	NA	15.7	15.73	NA	NA	NA	4.26	4.02	NA	NA	NA	14.05	9.17	NA	NA	NA	5.34	6.92	NA	NA	NA	40	37	NA	NA	NA	#	Rosso 2017		57	Supervised high intensity exercise group	23	Exercise group		Traditional acupuncture	Traditional acupuncture + non-directive/supportive/person-centred counselling	40	40	1		Waitlist	Mindfulness or meditation group	47	46	2
2	1	32	NA	NA	NA	21.8	21.9	NA	NA	NA	4.2	4.2	NA	NA	NA	23.2	14.5	NA	NA	NA	5.2	3.7	NA	NA	NA	20	25	NA	NA	NA	#	Sandoval 2017		58	Supervised low intensity exercise group				CBT individual (under 15 sessions)	Supervised high intensity exercise group	16	15	1		Waitlist	Exercise group	53	42	1
2	1	36	NA	NA	NA	14.5	15.6	NA	NA	NA	4.9	5.7	NA	NA	NA	13.8	13.5	NA	NA	NA	7.6	5.4	NA	NA	NA	62	67	NA	NA	NA	#	Dozeman 2011		59	Yoga group	24	Yoga group		CBT individual (under 15 sessions)	CBT individual (under 15 sessions) + supervised high intensity exercise group	16	18	1		Waitlist	Yoga group	13	13	1
2	1	39	NA	NA	NA	26.1	25.7	NA	NA	NA	7	7.5	NA	NA	NA	18.3	15.8	NA	NA	NA	9.1	10.6	NA	NA	NA	115	116	NA	NA	NA	#	Geraedts 2014a/2014b		60	Traditional acupuncture + non-directive/supportive/person-centred counselling	25	Acupuncture + counselling individual		Supervised high intensity exercise group	CBT individual (under 15 sessions) + supervised high intensity exercise group	15	18	1		TAU	Problem solving group	84	89	1
2	1	39	NA	NA	NA	13.71	13.31	NA	NA	NA	7.95	7.6	NA	NA	NA	9.41	7.48	NA	NA	NA	6.58	5.89	NA	NA	NA	132	134	NA	NA	NA	#	Sheeber 2017		61	CBT individual (under 15 sessions) + supervised high intensity exercise group	26	Cognitive and cognitive behavioural therapies individual + exercise group		Computerised positive psychological intervention	Computerised positive psychological intervention	80	78	3		TAU	Interpersonal psychotherapy (IPT) individual	111	103	2
2	1	45	NA	NA	NA	15.1	15.1	NA	NA	NA	4.8	4.7	NA	NA	NA	12.8	9.7	NA	NA	NA	5.3	5.4	NA	NA	NA	330	283	NA	NA	NA	#	Tol 2020		62	CBT group (under 15 sessions) + supervised low intensity exercise group	27	Cognitive and cognitive behavioural therapies group + exercise group		Attention placebo	CBT individual (under 15 sessions)	23	22	1		TAU	Mindfulness or meditation group	75	76	1
2	1	49	NA	NA	NA	15.15	20.48	NA	NA	NA	5.45	6.26	NA	NA	NA	18.15	10.7	NA	NA	NA	6.09	5.26	NA	NA	NA	27	27	NA	NA	NA	#	Kitsumban 2009							Attention placebo	Problem solving individual	13	10	1		Enhanced TAU	Self-help	36	34	1
2	1	54	NA	NA	NA	16.61	19.71	NA	NA	NA	6.22	6.4	NA	NA	NA	15.27	18.27	NA	NA	NA	6.53	7.54	NA	NA	NA	18	14	NA	NA	NA	#	Sims 2006							Attention placebo	Cognitive bibliotherapy	88	89	1		Behavioural therapies individual	Behavioural therapies individual	40	42	1
2	1	59	NA	NA	NA	12.07	12.77	NA	NA	NA	4.41	4.53	NA	NA	NA	11	3.9	NA	NA	NA	4.32	4.66	NA	NA	NA	13	10	NA	NA	NA	#	Woolery 2004							Attention placebo	Computerised mindfulness intervention	64	57	1		Cognitive and cognitive behavioural therapies individual	Cognitive and cognitive behavioural therapies individual	120	143	3
2	3	6	NA	NA	NA	12.92	12.19	NA	NA	NA	5.09	5.84	NA	NA	NA	12.08	5.81	NA	NA	NA	5.25	4.04	NA	NA	NA	12	16	NA	NA	NA	#	Taylor 2017							Attention placebo	Expressive writing	14	13	1		Cognitive and cognitive behavioural therapies individual	Interpersonal psychotherapy (IPT) individual	36	33	1
2	3	11	NA	NA	NA	24.2	19.8	NA	NA	NA	6.54	6.54	NA	NA	NA	22.4	11.6	NA	NA	NA	7.12	7.26	NA	NA	NA	12	10	NA	NA	NA	#	Hinton 2010							Attention placebo	Mindfulness-based stress reduction (MBSR) group	84	85	2		Cognitive and cognitive behavioural therapies group	Mindfulness or meditation group	10	13	1
2	3	11	NA	NA	NA	21.56	23.11	NA	NA	NA	7.92	7.58	NA	NA	NA	18.27	10.15	NA	NA	NA	9.69	8.26	NA	NA	NA	55	60	NA	NA	NA	#	Kyllonen 2018							Attention placebo	Mindfulness meditation group	38	38	1		Cognitive and cognitive behavioural therapies group	Relaxation group	70	63	1
2	3	13	NA	NA	NA	16.4	16.3	NA	NA	NA	10.7	8.6	NA	NA	NA	17	7.8	NA	NA	NA	8.4	4.9	NA	NA	NA	28	30	NA	NA	NA	#	Jones 2011							Attention placebo	Supervised high intensity exercise group	15	17	1		Cognitive and cognitive behavioural therapies group	Cognitive and cognitive behavioural therapies group + exercise group	29	25	1
2	3	13	NA	NA	NA	26.4	26	NA	NA	NA	3.1	3.4	NA	NA	NA	25.8	11.6	NA	NA	NA	2.8	1.9	NA	NA	NA	23	20	NA	NA	NA	#	Zemestani 2017							No treatment	Behavioural activation (BA) individual	37	33	2		Counselling individual	Short-term psychodynamic psychotherapies individual	55	33	1
2	3	16	NA	NA	NA	26.11	23.94	NA	NA	NA	9.12	9.91	NA	NA	NA	22.07	15.94	NA	NA	NA	9.99	10.37	NA	NA	NA	44	49	NA	NA	NA	#	Bohlmeijer 2011							No treatment	Behavioural activation (BA) group	35	32	1		Mindfulness or meditation group	Exercise group	91	90	1
2	3	21	NA	NA	NA	23.5	22	NA	NA	NA	7.28	5.41	NA	NA	NA	23.5	18.1	NA	NA	NA	6.65	5.82	NA	NA	NA	24	22	NA	NA	NA	#	Schuster 2017							No treatment	Coping with Depression course (group)	41	61	1		Exercise group	Exercise group	11	10	1
2	3	22	NA	NA	NA	12	11.23	NA	NA	NA	5.67	6.57	NA	NA	NA	10.85	5.46	NA	NA	NA	4.96	4.96	NA	NA	NA	13	13	NA	NA	NA	#	Moss 2012							No treatment	CBT individual (under 15 sessions)	43	31	1		Yoga group	Yoga group	15	15	1
2	3	23	NA	NA	NA	7.9	8.9	NA	NA	NA	3	2.19	NA	NA	NA	6.27	7.47	NA	NA	NA	2.99	3.85	NA	NA	NA	15	15	NA	NA	NA	#	Fletcher 2005							No treatment	CBT group (under 15 sessions)	10	10	1		No treatment	Self-help	526	556	6
2	3	24	NA	NA	NA	14.62	13.72	NA	NA	NA	6.81	6.21	NA	NA	NA	11.59	9.6	NA	NA	NA	5.86	5.6	NA	NA	NA	102	102	NA	NA	NA	#	Ebert 2018							No treatment	Positive psychotherapy (PPT) group	47	42	2
2	3	24	NA	NA	NA	19.5	22.1	NA	NA	NA	10	10	NA	NA	NA	22.4	18	NA	NA	NA	12.1	16	NA	NA	NA	82	81	NA	NA	NA	#	Lintvedt 2013							No treatment	Problem solving individual	30	17	1
2	3	24	NA	NA	NA	23.27	23.23	NA	NA	NA	13.63	13.24	NA	NA	NA	23.17	20.38	NA	NA	NA	13.95	18.37	NA	NA	NA	1536	1534	NA	NA	NA	#	Powell 2013							No treatment	Cognitive bibliotherapy	84	86	1
2	3	26	NA	NA	NA	16.1	15.2	NA	NA	NA	3.76	5.49	NA	NA	NA	11.3	6.6	NA	NA	NA	5.58	3.95	NA	NA	NA	10	10	NA	NA	NA	#	Stiles-Shields 2019							No treatment	Computerised-CBT (CCBT)	399	418	3
2	3	27	NA	NA	NA	17.9	21.15	NA	NA	NA	8.41	7.76	NA	NA	NA	17.38	19	NA	NA	NA	9.29	10.6	NA	NA	NA	21	20	NA	NA	NA	#	Mogoaşe 2013							No treatment	Computerised problem solving therapy	20	25	1
2	3	30	NA	NA	NA	8.1	8.4	NA	NA	NA	4.5	4.3	NA	NA	NA	7.4	6.4	NA	NA	NA	4.7	3.9	NA	NA	NA	86	77	NA	NA	NA	#	Lee 2018							No treatment	Behavioural bibliotherapy with support	62	67	1
2	3	31	NA	NA	NA	16.67	16.91	NA	NA	NA	4.12	4.16	NA	NA	NA	15.39	13.67	NA	NA	NA	7.64	6.69	NA	NA	NA	141	143	NA	NA	NA	#	Bolier 2013							No treatment	Computerised-CBT (CCBT) with support	247	250	2
2	3	31	NA	NA	NA	22.3	21.8	NA	NA	NA	9.4	9.3	NA	NA	NA	20.8	16.7	NA	NA	NA	10	11.5	NA	NA	NA	130	132	NA	NA	NA	#	Heckendorf 2019							No treatment	Third-wave cognitive therapy CD with support	330	283	1
2	3	32	NA	NA	NA	14.67	12.42	NA	NA	NA	4.3	4.3	NA	NA	NA	14.58	3.75	NA	NA	NA	4.3	5.54	NA	NA	NA	12	12	NA	NA	NA	#	Bedford 2018							No treatment	Mindfulness-based cognitive therapy (MBCT) group	27	27	1
2	3	32	NA	NA	NA	29.9	29.9	NA	NA	NA	9.2	9.1	NA	NA	NA	26.2	20.9	NA	NA	NA	10.5	10.8	NA	NA	NA	106	107	NA	NA	NA	#	Van Straten 2008							No treatment	Supervised high intensity exercise individual	18	14	1
2	3	33	NA	NA	NA	15.1	15.2	NA	NA	NA	3.9	4.5	NA	NA	NA	12.8	8.9	NA	NA	NA	5.5	5.4	NA	NA	NA	30	31	NA	NA	NA	#	Tighe 2017							No treatment	Yoga group	13	10	1
2	3	39	NA	NA	NA	21.3	19.7	NA	NA	NA	5.3	5.5	NA	NA	NA	15.6	9.8	NA	NA	NA	7.6	6.5	NA	NA	NA	18	36	NA	NA	NA	#	Ruwaard 2009							Waitlist	Third-wave cognitive therapy individual	67	70	2
2	3	40	NA	NA	NA	25.13	26.32	NA	NA	NA	5.19	5.97	NA	NA	NA	23.43	16.65	NA	NA	NA	7.67	8.04	NA	NA	NA	40	40	NA	NA	NA	#	Carlbring 2013							Waitlist	CBT group (under 15 sessions)	51	50	2
2	3	41	NA	NA	NA	28.25	26.92	NA	NA	NA	7.08	9.3	NA	NA	NA	24.04	17.88	NA	NA	NA	6.86	11.3	NA	NA	NA	24	24	NA	NA	NA	#	Strom 2013							Waitlist	Psychoeducational group programme	24	22	1
2	3	42	NA	NA	NA	22.81	22.76	NA	NA	NA	9.15	9.24	NA	NA	NA	21.2	15.37	NA	NA	NA	8.37	8.43	NA	NA	NA	75	75	NA	NA	NA	#	Ebert 2014							Waitlist	Behavioural bibliotherapy	13	13	1
2	3	42	NA	NA	NA	30.1	29.6	NA	NA	NA	10.1	9.2	NA	NA	NA	27.2	23	NA	NA	NA	10.0988	9.29646	NA	NA	NA	47	49	NA	NA	NA	#	Ince 2013							Waitlist	Computerised-CBT (CCBT)	1720	1717	3
2	3	44	NA	NA	NA	22.9	23.91	NA	NA	NA	8.61	8.48	NA	NA	NA	18.75	14.55	NA	NA	NA	8.82	9.51	NA	NA	NA	58	58	NA	NA	NA	#	Lamers 2015							Waitlist	Computerised mindfulness intervention	86	77	1
2	3	46	NA	NA	NA	26.69	29.06	NA	NA	NA	6.79	8.24	NA	NA	NA	25.38	17.94	NA	NA	NA	8.71	9.29	NA	NA	NA	16	16	NA	NA	NA	#	Ajilchi 2016							Waitlist	Computerised third-wave cognitive therapy	30	31	1
2	3	49	NA	NA	NA	24.52	26.75	NA	NA	NA	8.46	12.26	NA	NA	NA	23.65	16.94	NA	NA	NA	8.05	7.64	NA	NA	NA	17	16	NA	NA	NA	#	Asl 2014							Waitlist	Computerised-CBT (CCBT) with support	18	36	1
2	3	49	NA	NA	NA	14.07	12.53	NA	NA	NA	8.36	7.52	NA	NA	NA	13.2	5.9	NA	NA	NA	8.14	6.96	NA	NA	NA	30	30	NA	NA	NA	#	Lee 2010							Waitlist	Computerised behavioural activation with support	40	40	1
2	3	55	NA	NA	NA	11.32	12.31	NA	NA	NA	7.65	9.12	NA	NA	NA	10.52	7.74	NA	NA	NA	6.04185	6.01389	NA	NA	NA	60	61	NA	NA	NA	#	Bernard 2014							Waitlist	Computerised exercise promotion with support	24	24	1
2	3	58	NA	NA	NA	19.81	24.17	NA	NA	NA	10.12	12.71	NA	NA	NA	17.6	12.38	NA	NA	NA	9.84	8.4	NA	NA	NA	53	42	NA	NA	NA	#	Lopez-Rodriguez 2017							Waitlist	Computerised problem solving therapy with support	122	124	2
2	3	59	NA	NA	NA	23.62	29.77	NA	NA	NA	8.86	14.98	NA	NA	NA	21.15	16.85	NA	NA	NA	11.28	9.51	NA	NA	NA	13	13	NA	NA	NA	#	Chu 2017							Waitlist	Short-term psychodynamic psychotherapy individual	16	16	1
2	4	13	NA	NA	NA	22.8	23.7	NA	NA	NA	6.5	6.4	NA	NA	NA	21.2	12.1	NA	NA	NA	7.2	9	NA	NA	NA	82	88	NA	NA	NA	#	Vazquez 2016							Waitlist	Mindfulness-based cognitive therapy (MBCT) group	47	46	2
2	4	14	NA	NA	NA	17.14	15.41	NA	NA	NA	3.41	5.38	NA	NA	NA	15.64	7.44	NA	NA	NA	4.13	1.83	NA	NA	NA	42	34	NA	NA	NA	#	Guo 2017							Waitlist	Supervised low intensity exercise group	53	42	1
2	4	18	NA	NA	NA	22.9	24.7	NA	NA	NA	6.6	7.6	NA	NA	NA	21.2	10.7	NA	NA	NA	7.2	6.4	NA	NA	NA	84	89	NA	NA	NA	#	Vazquez 2013/Otero 2015/Lopez 2020							Waitlist	Yoga group	13	13	1
2	4	20	NA	NA	NA	22.8	26.3	NA	NA	NA	12.5	13.4	NA	NA	NA	19.1	11.5	NA	NA	NA	9.9	9.5	NA	NA	NA	37	34	NA	NA	NA	#	Beeber 2010							TAU	Positive psychotherapy (PPT) group	42	34	1
2	4	20	NA	NA	NA	19.3	19.4	NA	NA	NA	8.6	7.9	NA	NA	NA	14.9	13.9	NA	NA	NA	9.6	7.9	NA	NA	NA	74	69	NA	NA	NA	#	Van Schaik 2006							TAU	Problem solving group	84	89	1
2	4	49	NA	NA	NA	16.46	15.62	NA	NA	NA	8.32	7.86	NA	NA	NA	16.43	11.79	NA	NA	NA	9.94	8.76	NA	NA	NA	75	76	NA	NA	NA	#	Pots 2014							TAU	Interpersonal psychotherapy (IPT) individual	111	103	2
2	5	24	NA	NA	NA	13.25	14.3	NA	NA	NA	5.17	6.65	NA	NA	NA	13.67	11.14	NA	NA	NA	4.86	4.14	NA	NA	NA	36	34	NA	NA	NA	#	Fitzpatrick 2017							TAU	Mindfulness-based cognitive therapy (MBCT) group	75	76	1
2	6	6	NA	NA	NA	26.65	29.69	NA	NA	NA	11.8	11.74	NA	NA	NA	13.63	11.74	NA	NA	NA	12.47	12.08	NA	NA	NA	40	42	NA	NA	NA	#	Luxton 2016							Enhanced TAU	Computerised-CBT (CCBT)	36	34	1
2	8	28	NA	NA	NA	18.28	18.55	NA	NA	NA	9.37	6.9	NA	NA	NA	12.12	10.93	NA	NA	NA	9.33	7.49	NA	NA	NA	63	67	NA	NA	NA	#	Spek 2008b							Behavioural activation (BA) individual	Behavioural activation (BA) individual	40	42	1
2	9	11	NA	NA	NA	18.76	19.23	NA	NA	NA	8.19	10.15	NA	NA	NA	12.75	12.84	NA	NA	NA	9.99	9.33	NA	NA	NA	44	55	NA	NA	NA	#	Forman 2007							CBT individual (15 sessions or over)	Third-wave cognitive therapy individual	44	55	1
2	9	20	NA	NA	NA	24.14	24.91	NA	NA	NA	9.83	8.7	NA	NA	NA	10.62	12.37	NA	NA	NA	7.37	9.71	NA	NA	NA	36	33	NA	NA	NA	#	Bernecker 2016							CBT individual (15 sessions or over)	Interpersonal psychotherapy (IPT) individual	36	33	1
2	10	10	NA	NA	NA	11.87	12	NA	NA	NA	3.89	3.25	NA	NA	NA	4.27	6.82	NA	NA	NA	3.05	5.04	NA	NA	NA	46	51	NA	NA	NA	#	de Azevedo Cardoso 2014							CBT individual (under 15 sessions)	CBT individual (under 15 sessions)	76	88	2
2	10	10	NA	NA	NA	11.87	12	NA	NA	NA	3.89	3.25	NA	NA	NA	4.27	6.82	NA	NA	NA	3.05	5.04	NA	NA	NA	30	37	NA	NA	NA	#	Mondin 2014/2015							CBT group (15 sessions or over)	Meditation-relaxation group	10	13	1
2	12	48	NA	NA	NA	15.2	14.4	NA	NA	NA	4	3.7	NA	NA	NA	13.2	10.3	NA	NA	NA	3.9	3.2	NA	NA	NA	10	13	NA	NA	NA	#	DeBerry 1989							CBT group (under 15 sessions)	Progressive muscle relaxation group	70	63	1
2	13	52	NA	NA	NA	26	24.6	NA	NA	NA	8.6	7.1	NA	NA	NA	13.2	18.6	NA	NA	NA	8.5	11.2	NA	NA	NA	70	63	NA	NA	NA	#	Vazquez 2012							CBT group (under 15 sessions)	CBT group (under 15 sessions) + supervised low intensity exercise group	29	25	1
2	13	62	NA	NA	NA	20.51	20.89	NA	NA	NA	4.39	3.95	NA	NA	NA	14.48	9.68	NA	NA	NA	2.16	2.91	NA	NA	NA	29	25	NA	NA	NA	#	Abdollahi 2017							Non-directive/supportive/person-centred counselling	Short-term psychodynamic psychotherapy individual	55	33	1
2	19	46	NA	NA	NA	13.25	14.12	NA	NA	NA	3.46	3.91	NA	NA	NA	8.27	7.24	NA	NA	NA	5.01	3.44	NA	NA	NA	55	33	NA	NA	NA	#	Rosso 2013							Computerised-CBT (CCBT)	Computerised-CBT (CCBT) with support	107	110	1
2	24	39	NA	NA	NA	11.83	12.04	NA	NA	NA	4.33	4.03	NA	NA	NA	8.04	7.27	NA	NA	NA	4.14	3.15	NA	NA	NA	107	110	NA	NA	NA	#	Dear 2018							Computerised expressive writing	Computerised mindfulness intervention	36	40	1
2	29	30	NA	NA	NA	18.7	20.3	NA	NA	NA	9.9	10.4	NA	NA	NA	17.5	18.2	NA	NA	NA	9.8	9.6	NA	NA	NA	36	40	NA	NA	NA	#	Kvillemo 2016							Mindfulness meditation group	Supervised high intensity exercise group	91	90	1
2	51	57	NA	NA	NA	32	33.3	NA	NA	NA	13.5	11.2	NA	NA	NA	19.7	29.1	NA	NA	NA	22.3	12.9	NA	NA	NA	91	90	NA	NA	NA	#	Alsaraireh 2017							Supervised high intensity exercise group	Supervised low intensity exercise group	11	10	1
2	57	58	NA	NA	NA	14.36	18.8	NA	NA	NA	4.27	6.41	NA	NA	NA	9	15	NA	NA	NA	6.75	5.19	NA	NA	NA	11	10	NA	NA	NA	#	Balchin 2016							Yoga group	Yoga group	15	15	1
2	59	59	NA	NA	NA	24.6	27.7	NA	NA	NA	6.7	8	NA	NA	NA	6	10.1	NA	NA	NA	3.8	7.9	NA	NA	NA	15	15	NA	NA	NA	#	Streeter 2017/Scott 2019							No treatment	Computerised-CBT (CCBT)	399	418	3
na[]	t[,1]	t[,2]	t[,3]	t[,4]	t[,5]	r[,1]	r[,2]	r[,3]	r[,4]	r[,5]	n[,1]	n[,2]	n[,3]	n[,4]	n[,5]	yBR[,1]	yBR[,2]	yBR[,3]	yBR[,4]	yBR[,5]	sdBR[,1]	sdBR[,2]	sdBR[,3]	sdBR[,4]	sdBR[,5]	q[]	#	studyid
2	1	24	NA	NA	NA	52	72	NA	NA	NA	327	320	NA	NA	NA	10.7	12.6	NA	NA	NA	3.92	3.42	NA	NA	NA	0.5	#	Lobner 2018

## Sheet: LS RESPrandom
DATA																																		TREATMENT AND CLASS CODES					NUMBER OF RCTs PER COMPARISON
na[]	t[,1]	t[,2]	t[,3]	t[,4]	t[,5]	yCFB[,1]	yCFB[,2]	yCFB[,3]	yCFB[,4]	yCFB[,5]	sdCFB[,1]	sdCFB[,2]	sdCFB[,3]	sdCFB[,4]	sdCFB[,5]	nCFB[,1]	nCFB[,2]	nCFB[,3]	nCFB[,4]	nCFB[,5]	#	studyid												trtcode	trt	classcode	class		t1	t2	n1	n2	nstudies		c1	c2	n1	n2	nstudies
3	3	20	28	NA	NA	-1	-4.2	-3.9	NA	NA	8.4	9.1	9.1	NA	NA	178	182	165	NA	NA	#	Christensen 2004a/Mackinnon 2008												1	Waitlist	1	Waitlist		Attention placebo	Computerised-CBT (CCBT)	336	326	2		Attention placebo	Self-help	911	901	10
3	5	45	50	NA	NA	1.5	-6.3	-4.9	NA	NA	5.3	3.9	6.6	NA	NA	12	11	14	NA	NA	#	Brenes 2007												2	Pill placebo	2	Placebo		Attention placebo	Psychoeducational website	178	165	1		Self-help	Self-help	494	485	6
2	2	45	NA	NA	NA	-7.2	-6	NA	NA	NA	5.7	5.4	NA	NA	NA	69	70	NA	NA	NA	#	Kranzler 2006_Group B												3	Attention placebo	3	Attention placebo		Computerised-CBT (CCBT)	Psychoeducational website	182	165	1		TAU	SSRIs	12	11	1
2	3	52	NA	NA	NA	-2.99	-9.47	NA	NA	NA	6.01	6.2	NA	NA	NA	18	20	NA	NA	NA	#	Prathikanti 2017												4	No treatment	4	No treatment		TAU	Sertraline	12	11	1		TAU	Exercise group	12	14	1
2	1	19	NA	NA	NA	-2.5	-9.6	NA	NA	NA	10	8.4	NA	NA	NA	25	27	NA	NA	NA	#	Liu 2009a												5	TAU	5	TAU		TAU	Supervised high intensity exercise group	12	14	1		SSRIs	Exercise group	11	14	1
2	5	19	NA	NA	NA	-3.5	-5.3	NA	NA	NA	6.9	8.6	NA	NA	NA	176	174	NA	NA	NA	#	Levesque 2011												6	Enhanced TAU	6	Enhanced TAU		Sertraline	Supervised high intensity exercise group	11	14	1		Placebo	SSRIs	148	148	2
																																		7	Behavioural activation (BA) individual	7	Behavioural therapies individual		Pill placebo	Sertraline	69	70	1		Attention placebo	Yoga group	18	20	1
																																		8	Behavioural activation (BA) group	8	Behavioural therapies group		Attention placebo	Yoga group	18	20	1		Waitlist	Self-help	2650	2670	18
																																		9	Coping with Depression course (group)				Waitlist	Cognitive bibliotherapy	166	167	3		TAU	Self-help	176	174	1
																																		10	CBT individual (15 sessions or over)	9	Cognitive and cognitive behavioural therapies individual		TAU	Cognitive bibliotherapy	176	174	1		Attention placebo	No treatment	27	23	1
na[]	t[,1]	t[,2]	t[,3]	t[,4]	t[,5]	yB[,1]	yB[,2]	yB[,3]	yB[,4]	yB[,5]	sdB[,1]	sdB[,2]	sdB[,3]	sdB[,4]	sdB[,5]	yF[,1]	yF[,2]	yF[,3]	yF[,4]	yF[,5]	sdF[,1]	sdF[,2]	sdF[,3]	sdF[,4]	sdF[,5]	n[,1]	n[,2]	n[,3]	n[,4]	n[,5]	#	studyid		11	Third-wave cognitive therapy individual				Attention placebo	No treatment	27	23	1		Attention placebo	Self-help	911	901	10
3	3	4	21	NA	NA	18.04	18.13	17.33	NA	NA	4.11	5.18	3.81	NA	NA	16.78	18.13	10.96	NA	NA	5.09	6.33	4.62	NA	NA	27	23	27	NA	NA	#	Yang 2015		12	CBT group (15 sessions or over)	10	Cognitive and cognitive behavioural therapies group		Attention placebo	Computerised attentional bias modification	185	181	2		No treatment	Self-help	494	495	5
3	1	3	23	NA	NA	23.82	23.88	26.71	NA	NA	9.32	6.76	8.66	NA	NA	22.76	20.83	18.66	NA	NA	10.34	8.59	9.84	NA	NA	33	34	34	NA	NA	#	Pictet 2016		13	CBT group (under 15 sessions)				No treatment	Computerised attentional bias modification	23	27	1		Waitlist	Attention placebo	58	61	3
3	1	3	25	NA	NA	25.42	26.41	24.03	NA	NA	11	11.01	11.12	NA	NA	27.93	26.83	24.63	NA	NA	9.99	10.06	10.15	NA	NA	15	17	26	NA	NA	#	Addington 2019_phase 1		14	Third-wave cognitive therapy group				Waitlist	Attention placebo	58	61	3		Waitlist	Self-help	2650	2670	18
3	1	3	49	NA	NA	15.2	16	16.6	NA	NA	2.4	3.6	3.1	NA	NA	14.7	11.8	11.1	NA	NA	3.7	4	3	NA	NA	10	10	10	NA	NA	#	McNeil 1991		15	Problem solving group	11	Problem solving group		Waitlist	Computerised cognitive bias modification	33	34	1		Waitlist	Exercise individual	70	71	2
3	3	20	21	NA	NA	19.23	20.94	21.18	NA	NA	9.82	10.99	9.87	NA	NA	16.61	16.37	18.23	NA	NA	10.83	11.69	11.35	NA	NA	158	144	154	NA	NA	#	McDermott 2019		16	Interpersonal psychotherapy (IPT) individual	12	Interpersonal psychotherapy (IPT) individual		Attention placebo	Computerised cognitive bias modification	53	55	2		Attention placebo	Exercise individual	10	10	1
3	1	8	14	NA	NA	29.35	28.77	29.28	NA	NA	3.56	3.37	3.24	NA	NA	29.21	15.38	15.78	NA	NA	2.42	2.25	2.51	NA	NA	15	15	15	NA	NA	#	Zemestani 2016		17	Psychoeducational group programme	13	Psychoeducation group		Waitlist	Computerised positive psychological intervention	286	301	3		Self-help	Self-help	494	485	6
3	1	9	24	NA	NA	18.13	17.89	19.17	NA	NA	8.1	9.95	7.21	NA	NA	14.46	11.43	11.97	NA	NA	10.42	9.41	8.05	NA	NA	100	99	102	NA	NA	#	Spek 2007/2008a		18	Behavioural bibliotherapy	14	Self-help		Attention placebo	Computerised positive psychological intervention	71	85	2		Waitlist	Behavioural therapies group	115	114	2
3	1	19	30	NA	NA	22.45	22.43	23.14	NA	NA	6.68	6.65	6.48	NA	NA	19.76	12.82	13.84	NA	NA	8.48	6.99	7.55	NA	NA	126	125	125	NA	NA	#	Fledderus 2012		19	Cognitive bibliotherapy				Waitlist	Supervised low intensity exercise individual	70	71	2		Waitlist	Cognitive and cognitive behavioural therapies group	87	94	3
3	1	24	26	NA	NA	32.1	31.2	31.9	NA	NA	9.3	9.3	9.3	NA	NA	25.2	19.4	20.6	NA	NA	9.9	11.3	11.3	NA	NA	87	88	88	NA	NA	#	Warmerdam 2008		20	Computerised-CBT (CCBT)				Attention placebo	Supervised low intensity exercise individual	10	10	1		Behavioural therapies group	Cognitive and cognitive behavioural therapies group	85	84	2
3	1	35	36	NA	NA	26.51	26.7	27.07	NA	NA	8.16	8.02	9.17	NA	NA	19.34	14.68	17.51	NA	NA	8.55	8.05	7.87	NA	NA	87	82	67	NA	NA	#	Pots 2016a		21	Computerised attentional bias modification				Attention placebo	Computerised-CBT (CCBT)	336	326	2		Behavioural therapies group	Self-help	99	102	1
3	5	8	13	NA	NA	23.1	22.7	22.3	NA	NA	7.16	7.2	7.14	NA	NA	19.6	10.4	11.3	NA	NA	7.24	7.36	7.23	NA	NA	80	70	69	NA	NA	#	Vazquez 2020		22	Computerised behavioural activation				Computerised-CBT (CCBT)	Computerised attentional bias modification	144	154	1		Waitlist	Self-help with support	562	556	9
3	5	48	53	NA	NA	7.48	7.65	7.61	NA	NA	4.21	4.23	3.63	NA	NA	7.47	4.11	3.81	NA	NA	3.66	3.04	2.73	NA	NA	40	40	40	NA	NA	#	Arvidsdotter 2013		23	Computerised cognitive bias modification				Waitlist	Behavioural activation (BA) group	15	15	1		Self-help	Self-help with support	232	235	2
3	25	25	25	NA	NA	32.48	31.21	34.27	NA	NA	10.91	10.71	10.71	NA	NA	29.6	22.48	27.88	NA	NA	10.76	11.98	11.32	NA	NA	27	26	26	NA	NA	#	Addington 2019_phase 2		24	Computerised Coping with Depression course				Waitlist	Third-wave cognitive therapy group	59	64	2		Self-help with support	Self-help with support	82	67	1
2	2	44	NA	NA	NA	10.5	11.2	NA	NA	NA	3.7	3.7	NA	NA	NA	8.1	7.1	NA	NA	NA	5	5	NA	NA	NA	79	78	NA	NA	NA	#	Judd 2004		25	Computerised positive psychological intervention				Behavioural activation (BA) group	Third-wave cognitive therapy group	15	15	1		TAU	Behavioural therapies group	80	70	1
2	3	19	NA	NA	NA	18.28	18.81	NA	NA	NA	7.09	7.43	NA	NA	NA	16.8	16.18	NA	NA	NA	8.64	9.04	NA	NA	NA	88	89	NA	NA	NA	#	Geisner 2006		26	Computerised problem solving therapy				Waitlist	Coping with Depression course (group)	100	99	1		TAU	Cognitive and cognitive behavioural therapies group	162	157	2
2	3	23	NA	NA	NA	29.26	29.43	NA	NA	NA	7.85	8.01	NA	NA	NA	21.35	20	NA	NA	NA	10.72	11.98	NA	NA	NA	19	21	NA	NA	NA	#	Smith 2018		27	Computerised third-wave cognitive therapy				Waitlist	Computerised Coping with Depression course	187	190	2		TAU	Acupuncture	40	40	1
2	3	25	NA	NA	NA	15.23	15.02	NA	NA	NA	9.66	11.77	NA	NA	NA	15.28	11.17	NA	NA	NA	11.61	9.72	NA	NA	NA	54	59	NA	NA	NA	#	Proyer 2016		28	Psychoeducational website				Coping with Depression course (group)	Computerised Coping with Depression course	99	102	1		TAU	Acupuncture + counselling individual	40	40	1
2	3	40	NA	NA	NA	17.55	16.91	NA	NA	NA	8.92	8.97	NA	NA	NA	14.8	11.78	NA	NA	NA	7.55	7	NA	NA	NA	71	70	NA	NA	NA	#	Hou 2014		29	Behavioural bibliotherapy with support	15	Self-help with support		Waitlist	Cognitive bibliotherapy	166	167	3		Acupuncture	Acupuncture + counselling individual	40	40	1
2	3	41	NA	NA	NA	16.3	16.6	NA	NA	NA	4.93	4.93	NA	NA	NA	8.7	6.5	NA	NA	NA	4.93	4.93	NA	NA	NA	38	38	NA	NA	NA	#	Lopez-Maya 2019		30	Cognitive bibliotherapy with support				Waitlist	Cognitive bibliotherapy with support	126	125	1		Placebo	SSRIs	148	148	2
2	4	7	NA	NA	NA	19.8	21	NA	NA	NA	4.7	6.6	NA	NA	NA	14.7	8.1	NA	NA	NA	4.5	3	NA	NA	NA	16	14	NA	NA	NA	#	Gawrysiak 2009		31	Computerised-CBT (CCBT) with support				Cognitive bibliotherapy	Cognitive bibliotherapy with support	125	125	1		Attention placebo	Mindfulness or meditation group	109	108	2
2	4	7	NA	NA	NA	15.38	15.42	NA	NA	NA	3.89	4.14	NA	NA	NA	14.38	9.26	NA	NA	NA	6.58	6.68	NA	NA	NA	21	19	NA	NA	NA	#	Yokoyama 2018		32	Computerised behavioural activation with support				Waitlist	Computerised problem solving therapy	205	207	3		No treatment	Behavioural therapies individual	37	33	2
2	4	13	NA	NA	NA	20	19.9	NA	NA	NA	3.74	3.9	NA	NA	NA	16.3	10.3	NA	NA	NA	5.91	4.37	NA	NA	NA	10	10	NA	NA	NA	#	Gordon 1987		33	Computerised exercise promotion with support				Computerised Coping with Depression course	Computerised problem solving therapy	88	88	1		No treatment	Cognitive and cognitive behavioural therapies group	10	10	1
2	4	19	NA	NA	NA	22.05	21.17	NA	NA	NA	5.24	4.95	NA	NA	NA	17.27	16.6	NA	NA	NA	6.53	6.41	NA	NA	NA	84	86	NA	NA	NA	#	Joling 2011		34	Computerised problem solving therapy with support				Waitlist	Computerised third-wave cognitive therapy with support	87	82	1		No treatment	Self-help with support	177	183	2
2	4	26	NA	NA	NA	21.8	21.9	NA	NA	NA	4.2	4.2	NA	NA	NA	23.2	14.5	NA	NA	NA	5.2	3.7	NA	NA	NA	20	25	NA	NA	NA	#	Sandoval 2017		35	Computerised third-wave cognitive therapy with support				Waitlist	Expressive writing with support	145	125	2		Waitlist	Behavioural therapies individual	26	32	2
2	4	29	NA	NA	NA	14.5	15.6	NA	NA	NA	4.9	5.7	NA	NA	NA	13.8	13.5	NA	NA	NA	7.6	5.4	NA	NA	NA	62	67	NA	NA	NA	#	Dozeman 2011		36	Expressive writing with support				Computerised third-wave cognitive therapy with support	Expressive writing with support	82	67	1		Waitlist	Cognitive and cognitive behavioural therapies individual	12	10	1
2	4	31	NA	NA	NA	26.1	25.7	NA	NA	NA	7	7.5	NA	NA	NA	18.3	15.8	NA	NA	NA	9.1	10.6	NA	NA	NA	115	116	NA	NA	NA	#	Geraedts 2014a/2014b		37	Mindfulness-based stress reduction (MBSR) individual	16	Mindfulness or meditation individual		TAU	Behavioural activation (BA) group	80	70	1		Waitlist	Psychoeducation group	24	22	1
2	1	7	NA	NA	NA	12.92	12.19	NA	NA	NA	5.09	5.84	NA	NA	NA	12.08	5.81	NA	NA	NA	5.25	4.04	NA	NA	NA	12	16	NA	NA	NA	#	Taylor 2017		38	Meditation-relaxation group	17	Mindfulness or meditation group		TAU	CBT group (under 15 sessions)	162	157	2		Waitlist	Yoga group	13	13	1
2	1	11	NA	NA	NA	24.2	19.8	NA	NA	NA	6.54	6.54	NA	NA	NA	22.4	11.6	NA	NA	NA	7.12	7.26	NA	NA	NA	12	10	NA	NA	NA	#	Hinton 2010		39	Mindfulness-based cognitive therapy (MBCT) group				Behavioural activation (BA) group	CBT group (under 15 sessions)	70	69	1		TAU	Problem solving group	84	89	1
2	1	13	NA	NA	NA	16.4	16.3	NA	NA	NA	10.7	8.6	NA	NA	NA	17	7.8	NA	NA	NA	8.4	4.9	NA	NA	NA	28	30	NA	NA	NA	#	Jones 2011		40	Mindfulness-based stress reduction (MBSR) group				TAU	Traditional acupuncture	40	40	1		TAU	Mindfulness or meditation group	75	76	1
2	1	14	NA	NA	NA	26.11	23.94	NA	NA	NA	9.12	9.91	NA	NA	NA	22.07	15.94	NA	NA	NA	9.99	10.37	NA	NA	NA	44	49	NA	NA	NA	#	Bohlmeijer 2011		41	Mindfulness meditation group				TAU	Traditional acupuncture + non-directive/supportive/person-centred counselling	40	40	1		Enhanced TAU	Self-help	36	34	1
2	1	17	NA	NA	NA	23.5	22	NA	NA	NA	7.28	5.41	NA	NA	NA	23.5	18.1	NA	NA	NA	6.65	5.82	NA	NA	NA	24	22	NA	NA	NA	#	Schuster 2017		42	Progressive muscle relaxation individual	18	Relaxation individual		Traditional acupuncture	Traditional acupuncture + non-directive/supportive/person-centred counselling	40	40	1		Cognitive and cognitive behavioural therapies individual	Cognitive and cognitive behavioural therapies individual	44	55	1
2	1	18	NA	NA	NA	12	11.23	NA	NA	NA	5.67	6.57	NA	NA	NA	10.85	5.46	NA	NA	NA	4.96	4.96	NA	NA	NA	13	13	NA	NA	NA	#	Moss 2012		43	Progressive muscle relaxation group	19	Relaxation group		Computerised positive psychological intervention	Computerised positive psychological intervention	80	78	3		Cognitive and cognitive behavioural therapies group	Mindfulness or meditation group	10	13	1
2	1	19	NA	NA	NA	7.9	8.9	NA	NA	NA	3	2.19	NA	NA	NA	6.27	7.47	NA	NA	NA	2.99	3.85	NA	NA	NA	15	15	NA	NA	NA	#	Fletcher 2005		44	Fluoxetine	20	SSRIs		Pill placebo	Fluoxetine	79	78	1		Cognitive and cognitive behavioural therapies group	Relaxation group	70	63	1
2	1	20	NA	NA	NA	19.5	22.1	NA	NA	NA	10	10	NA	NA	NA	22.4	18	NA	NA	NA	12.1	16	NA	NA	NA	82	81	NA	NA	NA	#	Lintvedt 2013		45	Sertraline				Attention placebo	Cognitive bibliotherapy	88	89	1		Exercise group	Exercise group	11	10	1
2	1	20	NA	NA	NA	23.27	23.23	NA	NA	NA	13.63	13.24	NA	NA	NA	23.17	20.38	NA	NA	NA	13.95	18.37	NA	NA	NA	1536	1534	NA	NA	NA	#	Powell 2013		46	Amitriptyline	21	TCAs		Attention placebo	Mindfulness-based stress reduction (MBSR) group	71	70	1		Waitlist	Behavioural therapies individual	26	32	2
2	1	22	NA	NA	NA	16.1	15.2	NA	NA	NA	3.76	5.49	NA	NA	NA	11.3	6.6	NA	NA	NA	5.58	3.95	NA	NA	NA	10	10	NA	NA	NA	#	Stiles-Shields 2019		47	Imipramine				Attention placebo	Mindfulness meditation group	38	38	1		Waitlist	Mindfulness or meditation individual	14	20	1
2	1	25	NA	NA	NA	16.67	16.91	NA	NA	NA	4.12	4.16	NA	NA	NA	15.39	13.67	NA	NA	NA	7.64	6.69	NA	NA	NA	141	143	NA	NA	NA	#	Bolier 2013		48	Traditional acupuncture	22	Acupuncture		No treatment	Behavioural activation (BA) individual	37	33	2		Behavioural therapies individual	Mindfulness or meditation individual	16	20	1
2	1	25	NA	NA	NA	22.3	21.8	NA	NA	NA	9.4	9.3	NA	NA	NA	20.8	16.7	NA	NA	NA	10	11.5	NA	NA	NA	130	132	NA	NA	NA	#	Heckendorf 2019		49	Supervised low intensity exercise individual	23	Exercise individual		No treatment	CBT group (under 15 sessions)	10	10	1		Placebo	TCAs	155	163	3
2	1	26	NA	NA	NA	14.67	12.42	NA	NA	NA	4.3	4.3	NA	NA	NA	14.58	3.75	NA	NA	NA	4.3	5.54	NA	NA	NA	12	12	NA	NA	NA	#	Bedford 2018		50	Supervised high intensity exercise group	24	Exercise group		No treatment	Cognitive bibliotherapy	84	86	1		Attention placebo	Exercise group	15	17	1
2	1	26	NA	NA	NA	29.9	29.9	NA	NA	NA	9.2	9.1	NA	NA	NA	26.2	20.9	NA	NA	NA	10.5	10.8	NA	NA	NA	106	107	NA	NA	NA	#	Van Straten 2008		51	Supervised low intensity exercise group				No treatment	Computerised problem solving therapy	20	25	1		No treatment	Self-help	494	495	5
2	1	27	NA	NA	NA	15.1	15.2	NA	NA	NA	3.9	4.5	NA	NA	NA	12.8	8.9	NA	NA	NA	5.5	5.4	NA	NA	NA	30	31	NA	NA	NA	#	Tighe 2017		52	Yoga group	25	Yoga group		No treatment	Behavioural bibliotherapy with support	62	67	1		Waitlist	Self-help	2650	2670	18
2	1	31	NA	NA	NA	21.3	19.7	NA	NA	NA	5.3	5.5	NA	NA	NA	15.6	9.8	NA	NA	NA	7.6	6.5	NA	NA	NA	18	36	NA	NA	NA	#	Ruwaard 2009		53	Traditional acupuncture + non-directive/supportive/person-centred counselling	26	Acupuncture + counselling individual		No treatment	Computerised-CBT (CCBT) with support	115	116	1		TAU	Interpersonal psychotherapy (IPT) individual	74	69	1
2	1	32	NA	NA	NA	25.13	26.32	NA	NA	NA	5.19	5.97	NA	NA	NA	23.43	16.65	NA	NA	NA	7.67	8.04	NA	NA	NA	40	40	NA	NA	NA	#	Carlbring 2013							Waitlist	Behavioural activation (BA) individual	26	32	2		Cognitive and cognitive behavioural therapies individual	Relaxation individual	12	15	1
2	1	33	NA	NA	NA	28.25	26.92	NA	NA	NA	7.08	9.3	NA	NA	NA	24.04	17.88	NA	NA	NA	6.86	11.3	NA	NA	NA	24	24	NA	NA	NA	#	Strom 2013							Waitlist	Third-wave cognitive therapy individual	12	10	1		Yoga group	Yoga group	16	16	1
2	1	34	NA	NA	NA	22.81	22.76	NA	NA	NA	9.15	9.24	NA	NA	NA	21.2	15.37	NA	NA	NA	8.37	8.43	NA	NA	NA	75	75	NA	NA	NA	#	Ebert 2014							Waitlist	CBT group (under 15 sessions)	28	30	1
2	1	34	NA	NA	NA	30.1	29.6	NA	NA	NA	10.1	9.2	NA	NA	NA	27.2	23	NA	NA	NA	10.0988	9.29646	NA	NA	NA	47	49	NA	NA	NA	#	Ince 2013							Waitlist	Psychoeducational group programme	24	22	1
2	1	36	NA	NA	NA	22.9	23.91	NA	NA	NA	8.61	8.48	NA	NA	NA	18.75	14.55	NA	NA	NA	8.82	9.51	NA	NA	NA	58	58	NA	NA	NA	#	Lamers 2015							Waitlist	Behavioural bibliotherapy	13	13	1
2	1	49	NA	NA	NA	11.32	12.31	NA	NA	NA	7.65	9.12	NA	NA	NA	10.52	7.74	NA	NA	NA	6.04185	6.01389	NA	NA	NA	60	61	NA	NA	NA	#	Bernard 2014							Waitlist	Computerised-CBT (CCBT)	1720	1717	3
2	1	52	NA	NA	NA	23.62	29.77	NA	NA	NA	8.86	14.98	NA	NA	NA	21.15	16.85	NA	NA	NA	11.28	9.51	NA	NA	NA	13	13	NA	NA	NA	#	Chu 2017							Waitlist	Computerised behavioural activation	10	10	1
2	5	13	NA	NA	NA	22.8	23.7	NA	NA	NA	6.5	6.4	NA	NA	NA	21.2	12.1	NA	NA	NA	7.2	9	NA	NA	NA	82	88	NA	NA	NA	#	Vazquez 2016							Waitlist	Computerised third-wave cognitive therapy	30	31	1
2	5	15	NA	NA	NA	22.9	24.7	NA	NA	NA	6.6	7.6	NA	NA	NA	21.2	10.7	NA	NA	NA	7.2	6.4	NA	NA	NA	84	89	NA	NA	NA	#	Vazquez 2013/Otero 2015/Lopez 2020							Waitlist	Computerised-CBT (CCBT) with support	18	36	1
2	5	39	NA	NA	NA	16.46	15.62	NA	NA	NA	8.32	7.86	NA	NA	NA	16.43	11.79	NA	NA	NA	9.94	8.76	NA	NA	NA	75	76	NA	NA	NA	#	Pots 2014							Waitlist	Computerised behavioural activation with support	40	40	1
2	6	20	NA	NA	NA	13.25	14.3	NA	NA	NA	5.17	6.65	NA	NA	NA	13.67	11.14	NA	NA	NA	4.86	4.14	NA	NA	NA	36	34	NA	NA	NA	#	Fitzpatrick 2017							Waitlist	Computerised exercise promotion with support	24	24	1
2	10	11	NA	NA	NA	18.76	19.23	NA	NA	NA	8.19	10.15	NA	NA	NA	12.75	12.84	NA	NA	NA	9.99	9.33	NA	NA	NA	44	55	NA	NA	NA	#	Forman 2007							Waitlist	Computerised problem solving therapy with support	122	124	2
2	12	38	NA	NA	NA	15.2	14.4	NA	NA	NA	4	3.7	NA	NA	NA	13.2	10.3	NA	NA	NA	3.9	3.2	NA	NA	NA	10	13	NA	NA	NA	#	DeBerry 1989							Waitlist	Yoga group	13	13	1
2	13	43	NA	NA	NA	26	24.6	NA	NA	NA	8.6	7.1	NA	NA	NA	13.2	18.6	NA	NA	NA	8.5	11.2	NA	NA	NA	70	63	NA	NA	NA	#	Vazquez 2012							TAU	Problem solving group	84	89	1
2	20	31	NA	NA	NA	11.83	12.04	NA	NA	NA	4.33	4.03	NA	NA	NA	8.04	7.27	NA	NA	NA	4.14	3.15	NA	NA	NA	107	110	NA	NA	NA	#	Dear 2018							TAU	Mindfulness-based cognitive therapy (MBCT) group	75	76	1
2	50	51	NA	NA	NA	14.36	18.8	NA	NA	NA	4.27	6.41	NA	NA	NA	9	15	NA	NA	NA	6.75	5.19	NA	NA	NA	11	10	NA	NA	NA	#	Balchin 2016							Enhanced TAU	Computerised-CBT (CCBT)	36	34	1
																																							CBT individual (15 sessions or over)	Third-wave cognitive therapy individual	44	55	1
																																							CBT group (15 sessions or over)	Meditation-relaxation group	10	13	1
																																							CBT group (under 15 sessions)	Progressive muscle relaxation group	70	63	1
																																							Computerised-CBT (CCBT)	Computerised-CBT (CCBT) with support	107	110	1
na[]	t[,1]	t[,2]	t[,3]	t[,4]	t[,5]	r[,1]	r[,2]	r[,3]	r[,4]	r[,5]	n[,1]	n[,2]	n[,3]	n[,4]	n[,5]	#	studyid																						Supervised high intensity exercise group	Supervised low intensity exercise group	11	10	1
3	1	7	37	NA	NA	4	11	14	NA	NA	14	16	20	NA	NA	#	McIndoo 2016																						Waitlist	Behavioural activation (BA) individual	26	32	2
2	2	46	NA	NA	NA	39	53	NA	NA	NA	88	90	NA	NA	NA	#	Hollyman 1988																						Waitlist	Mindfulness-based stress reduction (MBSR) individual	14	20	1
2	2	47	NA	NA	NA	9	13	NA	NA	NA	33	36	NA	NA	NA	#	McGrath 1996																						Behavioural activation (BA) individual	Mindfulness-based stress reduction (MBSR) individual	16	20	1
2	2	47	NA	NA	NA	5	17	NA	NA	NA	34	37	NA	NA	NA	#	Quitkin 1990																						Pill placebo	Amitriptyline	88	90	1
2	3	50	NA	NA	NA	4	10	NA	NA	NA	15	17	NA	NA	NA	#	Singh 1997a/1997b																						Pill placebo	Imipramine	67	73	2
2	4	20	NA	NA	NA	52	72	NA	NA	NA	327	320	NA	NA	NA	#	Lobner 2018																						Attention placebo	Supervised high intensity exercise group	15	17	1
2	4	20	NA	NA	NA	7	21	NA	NA	NA	40	37	NA	NA	NA	#	Rosso 2017																						No treatment	Computerised-CBT (CCBT)	367	357	2
2	1	20	NA	NA	NA	19	34	NA	NA	NA	102	102	NA	NA	NA	#	Ebert 2018																						Waitlist	Computerised-CBT (CCBT)	1720	1717	3
2	5	16	NA	NA	NA	18	16	NA	NA	NA	74	69	NA	NA	NA	#	Van Schaik 2006																						TAU	Interpersonal psychotherapy (IPT) individual	74	69	1
2	10	42	NA	NA	NA	11.5	10.5	NA	NA	NA	12	15	NA	NA	NA	#	Murphy 1995																						CBT individual (15 sessions or over)	Progressive muscle relaxation individual	12	15	1
2	52	52	NA	NA	NA	13	11	NA	NA	NA	16	16	NA	NA	NA	#	Streeter 2017/Scott 2019																						Yoga group	Yoga group	16	16	1

## Sheet: LS REMISrandom
DATA																			TREATMENT AND CLASS CODES					NUMBER OF RCTs PER COMPARISON
na[]	t[,1]	t[,2]	t[,3]	t[,4]	t[,5]	r[,1]	r[,2]	r[,3]	r[,4]	r[,5]	n[,1]	n[,2]	n[,3]	n[,4]	n[,5]	#	studyid		trtcode	trt	classcode	class		t1	t2	n1	n2	nstudies		c1	c2	n1	n2	nstudies
3	1	2	16	NA	NA	0.316456	1.34177	9.34177	NA	NA	23.3165	27.3418	27.3418	NA	NA	#	Yang 2015		1	No treatment	1	No treatment		No treatment	Attention placebo	23.3165	27.3418	1		No treatment	Attention placebo	23.3165	27.3418	1
3	1	8	9	NA	NA	10	18	20	NA	NA	48	42	45	NA	NA	#	Losada 2015		2	Attention placebo	2	Attention placebo		No treatment	Computerised attentional bias modification	23.3165	27.3418	1		No treatment	Self-help	474.316	470.342	4
3	3	5	22	NA	NA	4	10	11	NA	NA	14	16	20	NA	NA	#	McIndoo 2016		3	Waitlist	3	Waitlist		Attention placebo	Computerised attentional bias modification	27.3418	27.3418	1		Attention placebo	Self-help	27.3418	27.3418	1
3	3	17	18	NA	NA	15	21	20	NA	NA	87	88	88	NA	NA	#	Warmerdam 2008		4	TAU	4	TAU		No treatment	CBT individual (under 15 sessions)	93	86	2		No treatment	Cognitive and cognitive behavioural therapies individual	141	131	3
2	1	6	NA	NA	NA	13	32	NA	NA	NA	42	68	NA	NA	NA	#	Allart-van Dam 2003/2007		5	Behavioural activation (BA) individual	5	Behavioural therapies individual		No treatment	Third-wave cognitive therapy individual	48	45	1		Cognitive and cognitive behavioural therapies individual	Cognitive and cognitive behavioural therapies individual	42	45	1
2	1	8	NA	NA	NA	14	23	NA	NA	NA	45	44	NA	NA	NA	#	Pace 1993		6	Coping with Depression course (group)	6	Behavioural therapies group		CBT individual (under 15 sessions)	Third-wave cognitive therapy individual	42	45	1		Waitlist	Behavioural therapies individual	14	16	1
2	1	10	NA	NA	NA	10	27	NA	NA	NA	26	47	NA	NA	NA	#	Hunter 2012		7	CBT individual (15 sessions or over)	7	Cognitive and cognitive behavioural therapies individual		Waitlist	Behavioural activation (BA) individual	14	16	1		Waitlist	Mindfulness or meditation individual	14	20	1
2	1	14	NA	NA	NA	25	31	NA	NA	NA	84	86	NA	NA	NA	#	Joling 2011		8	CBT individual (under 15 sessions)				Waitlist	Mindfulness-based stress reduction (MBSR) individual	14	20	1		Behavioural therapies individual	Mindfulness or meditation individual	16	20	1
2	1	15	NA	NA	NA	31	34	NA	NA	NA	327	320	NA	NA	NA	#	Lobner 2018		9	Third-wave cognitive therapy individual				Behavioural activation (BA) individual	Mindfulness-based stress reduction (MBSR) individual	16	20	1		Waitlist	Self-help	302	305	4
2	1	15	NA	NA	NA	5	21	NA	NA	NA	40	37	NA	NA	NA	#	Rosso 2017		10	CBT group (15 sessions or over)	8	Cognitive and cognitive behavioural therapies group		Waitlist	Computerised Coping with Depression course	87	88	1		Self-help	Self-help	88	88	1
2	1	19	NA	NA	NA	49	56	NA	NA	NA	115	116	NA	NA	NA	#	Geraedts 2014a/2014b		11	CBT group (under 15 sessions)				Waitlist	Computerised problem solving therapy	87	88	1		No treatment	Behavioural therapies group	42	68	1
2	2	25	NA	NA	NA	1	9	NA	NA	NA	18	20	NA	NA	NA	#	Prathikanti 2017		12	Problem solving group	9	Problem solving group		Computerised Coping with Depression course	Computerised problem solving therapy	88	88	1		No treatment	Cognitive and cognitive behavioural therapies group	26	47	1
2	3	9	NA	NA	NA	12	36	NA	NA	NA	59	60	NA	NA	NA	#	Kyllonen 2018		13	Interpersonal psychotherapy (IPT) individual	10	Interpersonal psychotherapy (IPT) individual		No treatment	Coping with Depression course (group)	42	68	1		No treatment	Self-help with support	115	116	1
2	3	14	NA	NA	NA	8	12	NA	NA	NA	26	27	NA	NA	NA	#	Liu 2009a		14	Cognitive bibliotherapy	11	Self-help		No treatment	CBT group (15 sessions or over)	26	47	1		Attention placebo	Yoga group	18	20	1
2	3	15	NA	NA	NA	22	31	NA	NA	NA	102	102	NA	NA	NA	#	Ebert 2018		15	Computerised-CBT (CCBT)				No treatment	Cognitive bibliotherapy	84	86	1		Waitlist	Cognitive and cognitive behavioural therapies individual	59	60	1
2	3	19	NA	NA	NA	5	16	NA	NA	NA	18	36	NA	NA	NA	#	Ruwaard 2009		16	Computerised attentional bias modification				No treatment	Computerised-CBT (CCBT)	367	357	2		Waitlist	Self-help with support	180	200	4
2	3	20	NA	NA	NA	2	10	NA	NA	NA	40	40	NA	NA	NA	#	Carlbring 2013		17	Computerised Coping with Depression course				No treatment	Computerised-CBT (CCBT) with support	115	116	1		TAU	Problem solving group	84	89	1
2	3	21	NA	NA	NA	16	44	NA	NA	NA	75	75	NA	NA	NA	#	Ebert 2014		18	Computerised problem solving therapy				Attention placebo	Yoga group	18	20	1		TAU	Interpersonal psychotherapy (IPT) individual	74	69	1
2	3	21	NA	NA	NA	1	10	NA	NA	NA	47	49	NA	NA	NA	#	Ince 2013		19	Computerised-CBT (CCBT) with support	12	Self-help with support		Waitlist	Third-wave cognitive therapy individual	59	60	1		TAU	Self-help	279	274	2
2	4	12	NA	NA	NA	10	70	NA	NA	NA	84	89	NA	NA	NA	#	Vazquez 2013/Otero 2015/Lopez 2020		20	Computerised behavioural activation with support				Waitlist	Cognitive bibliotherapy	26	27	1		Cognitive and cognitive behavioural therapies individual	Relaxation individual	12	15	1
2	4	13	NA	NA	NA	20	19	NA	NA	NA	74	69	NA	NA	NA	#	Van Schaik 2006		21	Computerised problem solving therapy with support				Waitlist	Computerised-CBT (CCBT)	102	102	1		Cognitive and cognitive behavioural therapies individual	Self-help with support	30	32	1
2	4	14	NA	NA	NA	30	41	NA	NA	NA	176	174	NA	NA	NA	#	Levesque 2011		22	Mindfulness-based stress reduction (MBSR) individual	13	Mindfulness or meditation individual		Waitlist	Computerised-CBT (CCBT) with support	18	36	1		Cognitive and cognitive behavioural therapies group	Relaxation group	70	63	1
2	4	15	NA	NA	NA	16	24	NA	NA	NA	103	100	NA	NA	NA	#	de Graaf 2009/2011		23	Progressive muscle relaxation individual	14	Relaxation individual		Waitlist	Computerised behavioural activation with support	40	40	1
2	7	23	NA	NA	NA	11.5	9.5	NA	NA	NA	12	15	NA	NA	NA	#	Murphy 1995		24	Progressive muscle relaxation group	15	Relaxation group		Waitlist	Computerised problem solving therapy with support	122	124	2
2	8	19	NA	NA	NA	14	13	NA	NA	NA	30	32	NA	NA	NA	#	Wagner 2014		25	Yoga group	16	Yoga group		TAU	Problem solving group	84	89	1
2	11	24	NA	NA	NA	44	25	NA	NA	NA	70	63	NA	NA	NA	#	Vazquez 2012							TAU	Interpersonal psychotherapy (IPT) individual	74	69	1
																								TAU	Cognitive bibliotherapy	176	174	1
																								TAU	Computerised-CBT (CCBT)	103	100	1
																								CBT individual (15 sessions or over)	Progressive muscle relaxation individual	12	15	1
																								CBT individual (under 15 sessions)	Computerised-CBT (CCBT) with support	30	32	1
																								CBT group (under 15 sessions)	Progressive muscle relaxation group	70	63	1

## Sheet: LS DISCany base-case
DATA																					TREATMENT AND CLASS CODES					NUMBER OF RCTs PER COMPARISON
na[]	t[,1]	t[,2]	t[,3]	t[,4]	t[,5]	r[,1]	r[,2]	r[,3]	r[,4]	r[,5]	n[,1]	n[,2]	n[,3]	n[,4]	n[,5]	#	studyid				trtcode	trt	classcode	class		t1	t2	n1	n2	nstudies		c1	c2	n1	n2	nstudies
5	1	28	28	67	67	7	12	11	23	10	55	71	51	70	65	#	Nystrom 2017				1	Waitlist	1	Waitlist		Waitlist	Computerised behavioural activation	110	122	2		Waitlist	Self-help	3468.79	3492.9	23
3	1	3	29	NA	NA	1	1	1	NA	NA	33	34	34	NA	NA	#	Pictet 2016				2	Pill placebo	2	Placebo		Waitlist	Unsupervised low intensity exercise individual	110	135	2		Waitlist	Exercise individual	192	218	4
3	1	3	33	NA	NA	1.29477	1.30914	0.396091	NA	NA	15.2948	17.3091	26.3961	NA	NA	#	Addington 2019_phase 1				3	Attention placebo	3	Attention placebo		Computerised behavioural activation	Computerised behavioural activation	71	51	1		Self-help	Self-help	972	937	10
3	1	3	39	NA	NA	1	3	12	NA	NA	21	23	32	NA	NA	#	Watkins 2009				4	No treatment	4	No treatment		Computerised behavioural activation	Unsupervised low intensity exercise individual	244	270	4		Self-help	Exercise individual	244	270	4
3	1	7	49	NA	NA	1	1	2	NA	NA	14	16	20	NA	NA	#	McIndoo 2016				5	TAU	5	TAU		Unsupervised low intensity exercise individual	Unsupervised low intensity exercise individual	70	65	1		Exercise individual	Exercise individual	70	65	1
3	1	9	30	NA	NA	42	43	35	NA	NA	100	99	102	NA	NA	#	Spek 2007/2008a				6	Enhanced TAU	6	Enhanced TAU		Waitlist	Attention placebo	69.2948	74.3091	3		Waitlist	Attention placebo	69.2948	74.3091	3
3	1	16	19	NA	NA	4	1	5	NA	NA	18	15	20	NA	NA	#	Malouff 1988				7	Behavioural activation (BA) individual	7	Behavioural therapies individual		Waitlist	Computerised cognitive bias modification	54	55	2		Attention placebo	Self-help	932.309	919.396	11
3	1	25	40	NA	NA	3	22	28	NA	NA	126	125	125	NA	NA	#	Fledderus 2012				8	Behavioural activation (BA) group	8	Behavioural therapies group		Attention placebo	Computerised cognitive bias modification	53	55	2		Waitlist	Self-help with support	559.5	564.5	9
3	1	26	32	NA	NA	50	72	71	NA	NA	325	326	323	NA	NA	#	Noguchi 2017				9	Coping with Depression course (group)				Waitlist	Computerised positive psychological intervention	286.295	301.396	3		Attention placebo	Self-help with support	23	32	1
3	1	30	34	NA	NA	16	37	37	NA	NA	87	88	88	NA	NA	#	Warmerdam 2008				10	CBT individual (15 sessions or over)	9	Cognitive and cognitive behavioural therapies individual		Attention placebo	Computerised positive psychological intervention	71.3091	85.3961	2		Waitlist	Behavioural therapies individual	27	32	2
3	1	45	46	NA	NA	9	11	17	NA	NA	87	82	67	NA	NA	#	Pots 2016a				11	CBT individual (under 15 sessions)				Waitlist	Cognitive bias modification with support	21	32	1		Waitlist	Mindfulness or meditation individual	14	20	1
3	3	26	27	NA	NA	24	36	22	NA	NA	158	144	154	NA	NA	#	McDermott 2019				12	Third-wave cognitive therapy individual				Attention placebo	Cognitive bias modification with support	23	32	1		Behavioural therapies individual	Mindfulness or meditation individual	16	20	1
3	3	26	37	NA	NA	21	61	29	NA	NA	178	182	165	NA	NA	#	Christensen 2004a/Mackinnon 2008				13	CBT group (15 sessions or over)	10	Cognitive and cognitive behavioural therapies group		Waitlist	Behavioural activation (BA) individual	27	32	2		Waitlist	Behavioural therapies group	100	99	1
3	4	11	12	NA	NA	17	12	12	NA	NA	48	42	45	NA	NA	#	Losada 2015				14	CBT group (under 15 sessions)				Waitlist	Mindfulness-based stress reduction (MBSR) individual	14	20	1		Behavioural therapies group	Self-help	198	204	2
3	4	28	32	NA	NA	3	8	5	NA	NA	35	37	32	NA	NA	#	Jelinek 2020				15	Positive psychotherapy (PPT) group				Behavioural activation (BA) individual	Mindfulness-based stress reduction (MBSR) individual	16	20	1		Waitlist	Cognitive and cognitive behavioural therapies group	85	85	3
3	5	5	18	NA	NA	5	21	9	NA	NA	79	78	90	NA	NA	#	Kendrick 2005/2006a				16	Rational emotive behaviour therapy (REBT) group				Waitlist	Coping with Depression course (group)	100	99	1		Waitlist	Problem solving group	18	20	1
3	5	8	14	NA	NA	1	3	1	NA	NA	80	70	69	NA	NA	#	Vazquez 2020				17	Third-wave cognitive therapy group				Waitlist	Computerised Coping with Depression course	187	190	2		Cognitive and cognitive behavioural therapies group	Problem solving group	15	20	1
3	5	64	73	NA	NA	5	4	3	NA	NA	40	40	40	NA	NA	#	Arvidsdotter 2013				18	Problem solving individual	11	Problem solving individual		Coping with Depression course (group)	Computerised Coping with Depression course	198	204	2		Self-help	Self-help with support	232	235	2
3	10	53	60	NA	NA	0.315414	3.35656	5.32803	NA	NA	11.3154	14.3566	12.328	NA	NA	#	Murphy 1995				19	Problem solving group	12	Problem solving group		Waitlist	Rational emotive behaviour therapy (REBT) group	18	15	1		Self-help with support	Self-help with support	82	67	1
3	11	68	74	NA	NA	3	6	3	NA	NA	19	21	21	NA	NA	#	Fremont 1987				20	Non-directive/supportive/person-centred counselling	13	Counselling individual		Waitlist	Problem solving group	18	20	1		No treatment	Cognitive and cognitive behavioural therapies individual	154	144	4
3	33	33	33	NA	NA	8	12	9	NA	NA	27	26	26	NA	NA	#	Addington 2019_phase 2				21	Interpersonal counselling individual	14	Interpersonal psychotherapy (IPT) individual		Rational emotive behaviour therapy (REBT) group	Problem solving group	15	20	1		Cognitive and cognitive behavioural therapies individual	Cognitive and cognitive behavioural therapies individual	206	220	4
2	1	7	NA	NA	NA	1	1	NA	NA	NA	13	16	NA	NA	NA	#	Taylor 2017				22	Interpersonal psychotherapy (IPT) individual				Waitlist	Cognitive bibliotherapy	167	167	3		No treatment	Self-help	651	694	7
2	1	12	NA	NA	NA	2	2	NA	NA	NA	12	10	NA	NA	NA	#	Hinton 2010				23	Psychoeducational group programme	15	Psychoeducation group		Waitlist	Cognitive bibliotherapy with support	126	125	1		TAU	TAU	79	78	1
2	1	12	NA	NA	NA	4.4958	0.504202	NA	NA	NA	59.4958	60.5042	NA	NA	NA	#	Kyllonen 2018				24	Behavioural bibliotherapy	16	Self-help		Cognitive bibliotherapy	Cognitive bibliotherapy with support	125	125	1		TAU	Problem solving individual	171	195	3
2	1	14	NA	NA	NA	0	1	NA	NA	NA	23	21	NA	NA	NA	#	Zemestani 2017				25	Cognitive bibliotherapy				Waitlist	Computerised-CBT (CCBT)	2045	2043	4		TAU	Behavioural therapies group	80	70	1
2	1	17	NA	NA	NA	2	10	NA	NA	NA	44	49	NA	NA	NA	#	Bohlmeijer 2011				26	Computerised-CBT (CCBT)				Waitlist	Computerised mindfulness intervention	477	470	3		TAU	Cognitive and cognitive behavioural therapies group	205	199	3
2	1	23	NA	NA	NA	7	3	NA	NA	NA	24	23	NA	NA	NA	#	Schuster 2017				27	Computerised attentional bias modification				Computerised-CBT (CCBT)	Computerised mindfulness intervention	326	323	1		Behavioural therapies group	Cognitive and cognitive behavioural therapies group	70	69	1
2	1	24	NA	NA	NA	0	3	NA	NA	NA	13	13	NA	NA	NA	#	Moss 2012				28	Computerised behavioural activation				Waitlist	Computerised problem solving therapy	99.5	100.5	2		TAU	Acupuncture	40	40	1
2	1	25	NA	NA	NA	0	4	NA	NA	NA	15	15	NA	NA	NA	#	Fletcher 2005				29	Computerised cognitive bias modification				Computerised Coping with Depression course	Computerised problem solving therapy	88	88	1		TAU	Acupuncture + counselling individual	40	40	1
2	1	25	NA	NA	NA	7	6	NA	NA	NA	26	27	NA	NA	NA	#	Liu 2009a				30	Computerised Coping with Depression course				Waitlist	Computerised third-wave cognitive therapy with support	87	82	1		Acupuncture	Acupuncture + counselling individual	40	40	1
2	1	26	NA	NA	NA	10	25	NA	NA	NA	102	102	NA	NA	NA	#	Ebert 2018				31	Computerised expressive writing				Waitlist	Expressive writing with support	145	125	2		Cognitive and cognitive behavioural therapies individual	Relaxation individual	11.3154	14.3566	1
2	1	26	NA	NA	NA	23	38	NA	NA	NA	82	81	NA	NA	NA	#	Lintvedt 2013				32	Computerised mindfulness intervention				Computerised third-wave cognitive therapy with support	Expressive writing with support	82	67	1		Cognitive and cognitive behavioural therapies individual	TCAs	11.3154	12.328	1
2	1	26	NA	NA	NA	317	977	NA	NA	NA	1536	1534	NA	NA	NA	#	Powell 2013				33	Computerised positive psychological intervention				Attention placebo	Computerised-CBT (CCBT)	360	350	3		Relaxation individual	TCAs	14.3566	12.328	1
2	1	29	NA	NA	NA	0	1	NA	NA	NA	21	21	NA	NA	NA	#	Mogoaşe 2013				34	Computerised problem solving therapy				Attention placebo	Computerised attentional bias modification	158	154	1		Cognitive and cognitive behavioural therapies individual	Exercise group	19	21	1
2	1	32	NA	NA	NA	2	1	NA	NA	NA	48	45	NA	NA	NA	#	Kahn 2016				35	Computerised third-wave cognitive therapy				Computerised-CBT (CCBT)	Computerised attentional bias modification	144	154	1		Cognitive and cognitive behavioural therapies individual	Cognitive and cognitive behavioural therapies individual + exercise group	19	21	1
2	1	32	NA	NA	NA	18	25	NA	NA	NA	104	102	NA	NA	NA	#	Lee 2018				36	Expressive writing				Attention placebo	Psychoeducational website	178	165	1		Exercise group	Cognitive and cognitive behavioural therapies individual + exercise group	21	21	1
2	1	33	NA	NA	NA	22	48	NA	NA	NA	141	143	NA	NA	NA	#	Bolier 2013				37	Psychoeducational website				Computerised-CBT (CCBT)	Psychoeducational website	182	165	1		Waitlist	Cognitive and cognitive behavioural therapies individual	71.4958	70.5042	2
2	1	33	NA	NA	NA	10	42	NA	NA	NA	130	132	NA	NA	NA	#	Heckendorf 2019				38	Behavioural bibliotherapy with support	17	Self-help with support		No treatment	CBT individual (under 15 sessions)	93	86	2		Waitlist	Psychoeducation group	24	23	1
2	1	34	NA	NA	NA	0.5	5.5	NA	NA	NA	12.5	12.5	NA	NA	NA	#	Bedford 2018				39	Cognitive bias modification with support				No treatment	Third-wave cognitive therapy individual	48	45	1		Waitlist	Short-term psychodynamic psychotherapies individual	20	20	1
2	1	35	NA	NA	NA	0	2	NA	NA	NA	30	31	NA	NA	NA	#	Tighe 2017				40	Cognitive bibliotherapy with support				CBT individual (under 15 sessions)	Third-wave cognitive therapy individual	42	45	1		Waitlist	Mindfulness or meditation group	50.4857	60.5143	2
2	1	41	NA	NA	NA	2	3	NA	NA	NA	18	36	NA	NA	NA	#	Ruwaard 2009				41	Computerised-CBT (CCBT) with support				No treatment	Computerised behavioural activation	35	37	1		Waitlist	Exercise group	61	60	1
2	1	42	NA	NA	NA	2.5	0.5	NA	NA	NA	40.5	40.5	NA	NA	NA	#	Carlbring 2013				42	Computerised behavioural activation with support				No treatment	Computerised mindfulness intervention	35	32	1		Waitlist	Yoga group	13	13	1
2	1	44	NA	NA	NA	6	11	NA	NA	NA	75	75	NA	NA	NA	#	Ebert 2014				43	Computerised Coping with Depression course with support				Computerised behavioural activation	Computerised mindfulness intervention	37	32	1		Placebo	SSRIs	435	434	3
2	1	44	NA	NA	NA	17	23	NA	NA	NA	47	49	NA	NA	NA	#	Ince 2013				44	Computerised problem solving therapy with support				TAU	TAU	79	78	1		Placebo	TCAs	186	195	4
2	1	46	NA	NA	NA	3	6	NA	NA	NA	58	58	NA	NA	NA	#	Lamers 2015				45	Computerised third-wave cognitive therapy with support				TAU	Problem solving individual	171	195	3		Attention placebo	Cognitive and cognitive behavioural therapies individual	28	27	1
2	1	48	NA	NA	NA	4	4	NA	NA	NA	20	20	NA	NA	NA	#	Ajilchi 2016				46	Expressive writing with support				TAU	Behavioural activation (BA) group	80	70	1		Attention placebo	Problem solving individual	20	25	1
2	1	50	NA	NA	NA	0.485714	2.51429	NA	NA	NA	17.4857	18.5143	NA	NA	NA	#	Asl 2014				47	Third-wave cognitive therapy CD with support				TAU	CBT group (under 15 sessions)	162	157	2		Attention placebo	Mindfulness or meditation group	109	108	2
2	1	50	NA	NA	NA	3	12	NA	NA	NA	33	42	NA	NA	NA	#	Lee 2010				48	Short-term psychodynamic psychotherapy individual	18	Short-term psychodynamic psychotherapies individual		Behavioural activation (BA) group	CBT group (under 15 sessions)	70	69	1		Attention placebo	Yoga group	18	20	1
2	1	65	NA	NA	NA	10	7	NA	NA	NA	22	22	NA	NA	NA	#	Legrand 2014				49	Mindfulness-based stress reduction (MBSR) individual	19	Mindfulness or meditation individual		TAU	Traditional acupuncture	40	40	1		No treatment	Behavioural therapies group	79	105	2
2	1	66	NA	NA	NA	5	8	NA	NA	NA	60	61	NA	NA	NA	#	Bernard 2014				50	Mindfulness-based cognitive therapy (MBCT) group	20	Mindfulness or meditation group		TAU	Traditional acupuncture + non-directive/supportive/person-centred counselling	40	40	1		No treatment	Cognitive and cognitive behavioural therapies group	74	94	3
2	1	69	NA	NA	NA	8	18	NA	NA	NA	61	60	NA	NA	NA	#	Lopez-Rodriguez 2017				51	Mindfulness-based stress reduction (MBSR) group				Traditional acupuncture	Traditional acupuncture + non-directive/supportive/person-centred counselling	40	40	1		No treatment	Problem solving individual	35	29	1
2	1	70	NA	NA	NA	3	3	NA	NA	NA	13	13	NA	NA	NA	#	Chu 2017				52	Mindfulness meditation group				CBT individual (15 sessions or over)	Progressive muscle relaxation individual	11.3154	14.3566	1		No treatment	Counselling individual	66	70	1
2	2	56	NA	NA	NA	6	9	NA	NA	NA	25	27	NA	NA	NA	#	Rapaport 2011				53	Progressive muscle relaxation individual	21	Relaxation individual		CBT individual (15 sessions or over)	Any TCA	11.3154	12.328	1		No treatment	Self-help with support	672	648	4
2	2	57	NA	NA	NA	22	22	NA	NA	NA	81	81	NA	NA	NA	#	Judd 2004				54	Progressive muscle relaxation group	22	Relaxation group		Progressive muscle relaxation individual	Any TCA	14.3566	12.328	1		No treatment	Mindfulness or meditation group	30	30	1
2	2	58	NA	NA	NA	66	64	NA	NA	NA	329	326	NA	NA	NA	#	Lewis 2019				55	Any SSRI	23	SSRIs		CBT individual (under 15 sessions)	Supervised high intensity exercise group	19	21	1		No treatment	Exercise individual	20	17	1
2	2	59	NA	NA	NA	24	28	NA	NA	NA	88	90	NA	NA	NA	#	Hollyman 1988				56	Citalopram				CBT individual (under 15 sessions)	CBT individual (under 15 sessions) + supervised high intensity exercise group	19	21	1		No treatment	Yoga group	15	13	1
2	2	61	NA	NA	NA	4	9	NA	NA	NA	33	36	NA	NA	NA	#	McGrath 1996				57	Fluoxetine				Supervised high intensity exercise group	CBT individual (under 15 sessions) + supervised high intensity exercise group	21	21	1		TAU	Problem solving group	84	89	1
2	2	61	NA	NA	NA	8	3	NA	NA	NA	34	37	NA	NA	NA	#	Quitkin 1990				58	Sertraline				Computerised positive psychological intervention	Computerised positive psychological intervention	80	78	3		TAU	Interpersonal psychotherapy (IPT) individual	115	108	2
2	2	62	NA	NA	NA	8	9	NA	NA	NA	31	32	NA	NA	NA	#	Tan 1994				59	Amitriptyline	24	TCAs		Waitlist	Third-wave cognitive therapy individual	71.4958	70.5042	2		TAU	Self-help	279	274	2
2	3	11	NA	NA	NA	5	5	NA	NA	NA	28	27	NA	NA	NA	#	Gallagher-Thompson 2007				60	Any TCA				Waitlist	CBT group (under 15 sessions)	23	21	1		TAU	Self-help with support	35.5	35.5	1
2	3	18	NA	NA	NA	7	15	NA	NA	NA	20	25	NA	NA	NA	#	Kasckow 2014				61	Imipramine				Waitlist	Third-wave cognitive therapy group	44	49	1		TAU	Mindfulness or meditation group	75	76	1
2	3	26	NA	NA	NA	7	7	NA	NA	NA	24	24	NA	NA	NA	#	Hur 2018				62	Lofepramine				Waitlist	Psychoeducational group programme	24	23	1		Enhanced TAU	Problem solving group	60	59	1
2	3	29	NA	NA	NA	2	3	NA	NA	NA	19	21	NA	NA	NA	#	Smith 2018				63	Any AD	25	Any AD		Waitlist	Behavioural bibliotherapy	13	13	1		Enhanced TAU	Self-help	36	34	1
2	3	32	NA	NA	NA	33	40	NA	NA	NA	97	97	NA	NA	NA	#	Howells 2016				64	Traditional acupuncture	26	Acupuncture		Waitlist	Computerised third-wave cognitive therapy	30	31	1		Behavioural therapies individual	Behavioural therapies individual	62	59	1
2	3	33	NA	NA	NA	24	30	NA	NA	NA	54	59	NA	NA	NA	#	Proyer 2016				65	Supervised high intensity exercise individual	27	Exercise individual		Waitlist	Computerised-CBT (CCBT) with support	18	36	1		Cognitive and cognitive behavioural therapies individual	Any AD	21	23	1
2	3	36	NA	NA	NA	1	0	NA	NA	NA	15	13	NA	NA	NA	#	McMakin 2011				66	Supervised low intensity exercise individual				Waitlist	Computerised behavioural activation with support	40.5	40.5	1		Cognitive and cognitive behavioural therapies individual	Self-help with support	30	32	1
2	3	51	NA	NA	NA	14	6	NA	NA	NA	71	70	NA	NA	NA	#	Hou 2014				67	Unsupervised low intensity exercise individual				Waitlist	Computerised problem solving therapy with support	122	124	2		Cognitive and cognitive behavioural therapies group	Relaxation group	70	63	1
2	3	52	NA	NA	NA	4	1	NA	NA	NA	38	38	NA	NA	NA	#	Lopez-Maya 2019				68	Supervised high intensity exercise group	28	Exercise group		Waitlist	Short-term psychodynamic psychotherapy individual	20	20	1		Cognitive and cognitive behavioural therapies group	Cognitive and cognitive behavioural therapies group + exercise group	35	35	1
2	3	70	NA	NA	NA	8	5	NA	NA	NA	18	20	NA	NA	NA	#	Prathikanti 2017				69	Supervised low intensity exercise group				Waitlist	Mindfulness-based cognitive therapy (MBCT) group	50.4857	60.5143	2		Counselling individual	Short-term psychodynamic psychotherapies individual	55	33	1
2	4	8	NA	NA	NA	2	5	NA	NA	NA	37	37	NA	NA	NA	#	Yang 2018				70	Yoga group	29	Yoga group		Waitlist	Supervised high intensity exercise individual	22	22	1		Interpersonal psychotherapy (IPT) individual	SSRIs	27	28	1
2	4	9	NA	NA	NA	1	7	NA	NA	NA	42	68	NA	NA	NA	#	Allart-van Dam 2003/2007				71	CBT group (under 15 sessions) + any AD	30	Cognitive and cognitive behavioural therapies group + AD		Waitlist	Supervised low intensity exercise individual	60	61	1		Mindfulness or meditation group	Exercise group	100	100	1
2	4	10	NA	NA	NA	1	1	NA	NA	NA	13	13	NA	NA	NA	#	Khakpoor 2019				72	Body-mind-spirit group + any AD	31	Mindfulness or meditation group + AD		Waitlist	Supervised low intensity exercise group	61	60	1		Any AD	Cognitive and cognitive behavioural therapies group + AD	35	35	1
2	4	11	NA	NA	NA	2	13	NA	NA	NA	45	44	NA	NA	NA	#	Pace 1993				73	Traditional acupuncture + non-directive/supportive/person-centred counselling	32	Acupuncture + counselling individual		Waitlist	Yoga group	13	13	1		Any AD	Mindfulness or meditation group + AD	49	44	2
2	4	13	NA	NA	NA	4	5	NA	NA	NA	26	47	NA	NA	NA	#	Hunter 2012				74	CBT individual (under 15 sessions) + supervised high intensity exercise group	33	Cognitive and cognitive behavioural therapies individual + exercise group		Pill placebo	Citalopram	25	27	1		Yoga group	Yoga group	16	16	1
2	4	15	NA	NA	NA	1	5	NA	NA	NA	21	19	NA	NA	NA	#	Seligman 2006_study 1				75	CBT group (under 15 sessions) + supervised low intensity exercise group	34	Cognitive and cognitive behavioural therapies group + exercise group		Pill placebo	Fluoxetine	81	81	1
2	4	15	NA	NA	NA	1	2	NA	NA	NA	27	28	NA	NA	NA	#	Taghvaienia 2020									Pill placebo	Sertraline	329	326	1
2	4	18	NA	NA	NA	5	12	NA	NA	NA	35	29	NA	NA	NA	#	Rosen 2018									Pill placebo	Amitriptyline	88	90	1
2	4	20	NA	NA	NA	15	11	NA	NA	NA	66	70	NA	NA	NA	#	Friedli 1997									Pill placebo	Imipramine	67	73	2
2	4	25	NA	NA	NA	6	18	NA	NA	NA	84	86	NA	NA	NA	#	Joling 2011									Pill placebo	Lofepramine	31	32	1
2	4	26	NA	NA	NA	0	1	NA	NA	NA	91	100	NA	NA	NA	#	Levin 2011									Attention placebo	CBT individual (under 15 sessions)	28	27	1
2	4	26	NA	NA	NA	21	62	NA	NA	NA	327	320	NA	NA	NA	#	Lobner 2018									Attention placebo	Problem solving individual	20	25	1
2	4	26	NA	NA	NA	7	21	NA	NA	NA	39	82	NA	NA	NA	#	Melnyk 2015									Attention placebo	Computerised mindfulness intervention	97	97	1
2	4	26	NA	NA	NA	10	7	NA	NA	NA	40	37	NA	NA	NA	#	Rosso 2017									Attention placebo	Expressive writing	15	13	1
2	4	38	NA	NA	NA	6	16	NA	NA	NA	62	67	NA	NA	NA	#	Dozeman 2011									Attention placebo	Mindfulness-based stress reduction (MBSR) group	71	70	1
2	4	41	NA	NA	NA	19	41	NA	NA	NA	115	116	NA	NA	NA	#	Geraedts 2014a/2014b									Attention placebo	Mindfulness meditation group	38	38	1
2	4	41	NA	NA	NA	30	58	NA	NA	NA	132	134	NA	NA	NA	#	Sheeber 2017									Attention placebo	Yoga group	18	20	1
2	4	47	NA	NA	NA	33	48	NA	NA	NA	363	331	NA	NA	NA	#	Tol 2020									No treatment	Behavioural activation (BA) group	37	37	1
2	4	50	NA	NA	NA	3	3	NA	NA	NA	30	30	NA	NA	NA	#	Kitsumban 2009									No treatment	Coping with Depression course (group)	42	68	1
2	4	65	NA	NA	NA	2	3	NA	NA	NA	20	17	NA	NA	NA	#	Sims 2006									No treatment	CBT individual (15 sessions or over)	13	13	1
2	4	70	NA	NA	NA	2	3	NA	NA	NA	15	13	NA	NA	NA	#	Woolery 2004									No treatment	CBT group (15 sessions or over)	26	47	1
2	5	14	NA	NA	NA	3	2	NA	NA	NA	82	88	NA	NA	NA	#	Vazquez 2016									No treatment	Positive psychotherapy (PPT) group	48	47	2
2	5	15	NA	NA	NA	1	8	NA	NA	NA	43	42	NA	NA	NA	#	Guo 2017									No treatment	Problem solving individual	35	29	1
2	5	18	NA	NA	NA	1	4	NA	NA	NA	14	15	NA	NA	NA	#	Lynch 1997									No treatment	Non-directive/supportive/person-centred counselling	66	70	1
2	5	19	NA	NA	NA	1	3	NA	NA	NA	84	89	NA	NA	NA	#	Vazquez 2013/Otero 2015/Lopez 2020									No treatment	Cognitive bibliotherapy	84	86	1
2	5	22	NA	NA	NA	4	5	NA	NA	NA	41	39	NA	NA	NA	#	Beeber 2010									No treatment	Computerised-CBT (CCBT)	497	539	4
2	5	22	NA	NA	NA	12	11	NA	NA	NA	74	69	NA	NA	NA	#	Van Schaik 2006									No treatment	Behavioural bibliotherapy with support	62	67	1
2	5	25	NA	NA	NA	47	58	NA	NA	NA	176	174	NA	NA	NA	#	Levesque 2011									No treatment	Computerised-CBT (CCBT) with support	247	250	2
2	5	26	NA	NA	NA	6	5	NA	NA	NA	103	100	NA	NA	NA	#	de Graaf 2009/2011									No treatment	Third-wave cognitive therapy CD with support	363	331	1
2	5	43	NA	NA	NA	0.5	1.5	NA	NA	NA	35.5	35.5	NA	NA	NA	#	Sheeber 2012									No treatment	Mindfulness-based cognitive therapy (MBCT) group	30	30	1
2	5	50	NA	NA	NA	4	4	NA	NA	NA	75	76	NA	NA	NA	#	Pots 2014									No treatment	Supervised high intensity exercise individual	20	17	1
2	6	19	NA	NA	NA	2	5	NA	NA	NA	60	59	NA	NA	NA	#	Khan 2019									No treatment	Yoga group	15	13	1
2	6	26	NA	NA	NA	11	3	NA	NA	NA	36	34	NA	NA	NA	#	Fitzpatrick 2017									TAU	Positive psychotherapy (PPT) group	43	42	1
2	7	7	NA	NA	NA	22	17	NA	NA	NA	62	59	NA	NA	NA	#	Luxton 2016									TAU	Problem solving group	84	89	1
2	9	30	NA	NA	NA	36	35	NA	NA	NA	99	102	NA	NA	NA	#	Spek 2008b									TAU	Interpersonal psychotherapy (IPT) individual	115	108	2
2	10	12	NA	NA	NA	19	19	NA	NA	NA	44	55	NA	NA	NA	#	Forman 2007									TAU	Cognitive bibliotherapy	176	174	1
2	10	63	NA	NA	NA	1	3	NA	NA	NA	21	23	NA	NA	NA	#	Laidlaw 2008									TAU	Computerised-CBT (CCBT)	103	100	1
2	11	11	NA	NA	NA	30	22	NA	NA	NA	60	60	NA	NA	NA	#	de Azevedo Cardoso 2014									TAU	Computerised Coping with Depression course with support	35.5	35.5	1
2	11	11	NA	NA	NA	30	23	NA	NA	NA	60	60	NA	NA	NA	#	Mondin 2014/2015									TAU	Mindfulness-based cognitive therapy (MBCT) group	75	76	1
2	11	41	NA	NA	NA	2	7	NA	NA	NA	30	32	NA	NA	NA	#	Wagner 2014									Enhanced TAU	Problem solving group	60	59	1
2	14	54	NA	NA	NA	5	2	NA	NA	NA	70	63	NA	NA	NA	#	Vazquez 2012									Enhanced TAU	Computerised-CBT (CCBT)	36	34	1
2	14	75	NA	NA	NA	6	10	NA	NA	NA	35	35	NA	NA	NA	#	Abdollahi 2017									Behavioural activation (BA) individual	Behavioural activation (BA) individual	62	59	1
2	20	48	NA	NA	NA	16	6	NA	NA	NA	55	33	NA	NA	NA	#	Rosso 2013									CBT individual (15 sessions or over)	Third-wave cognitive therapy individual	44	55	1
2	21	55	NA	NA	NA	10	4	NA	NA	NA	27	28	NA	NA	NA	#	Altamura 2017									CBT individual (15 sessions or over)	Any AD	21	23	1
2	26	41	NA	NA	NA	31	30	NA	NA	NA	107	110	NA	NA	NA	#	Dear 2018									CBT individual (under 15 sessions)	CBT individual (under 15 sessions)	120	120	2
2	31	32	NA	NA	NA	13	28	NA	NA	NA	44	46	NA	NA	NA	#	Kvillemo 2016									CBT individual (under 15 sessions)	Computerised-CBT (CCBT) with support	30	32	1
2	52	68	NA	NA	NA	9	10	NA	NA	NA	100	100	NA	NA	NA	#	Alsaraireh 2017									CBT group (under 15 sessions)	Progressive muscle relaxation group	70	63	1
2	63	71	NA	NA	NA	5	3	NA	NA	NA	35	35	NA	NA	NA	#	Zhang 2016									CBT group (under 15 sessions)	CBT group (under 15 sessions) + supervised low intensity exercise group	35	35	1
2	63	72	NA	NA	NA	8	5	NA	NA	NA	34	29	NA	NA	NA	#	Hsiao 2011									Non-directive/supportive/person-centred counselling	Short-term psychodynamic psychotherapy individual	55	33	1
2	63	72	NA	NA	NA	4	2	NA	NA	NA	15	15	NA	NA	NA	#	Sreevani 2013									Interpersonal counselling individual	Any SSRI	27	28	1
2	70	70	NA	NA	NA	1	1	NA	NA	NA	16	16	NA	NA	NA	#	Streeter 2017/Scott 2019									Computerised-CBT (CCBT)	Computerised-CBT (CCBT) with support	107	110	1
																										Computerised expressive writing	Computerised mindfulness intervention	44	46	1
																										Mindfulness meditation group	Supervised high intensity exercise group	100	100	1
																										Any AD	CBT group (under 15 sessions) + any AD	35	35	1
																										Any AD	Body-mind-spirit group + any AD	49	44	2
																										Yoga group	Yoga group	16	16	1

## Sheet: LS DISCany bias-adj
DATA																								TREATMENT AND CLASS CODES					NUMBER OF RCTs PER COMPARISON
na[]	t[,1]	t[,2]	t[,3]	t[,4]	t[,5]	r[,1]	r[,2]	r[,3]	r[,4]	r[,5]	n[,1]	n[,2]	n[,3]	n[,4]	n[,5]	C[,2]	C[,3]	C[,4]	C[,5]	#	studyid			trtcode	trt	classcode	class		t1	t2	n1	n2	nstudies		c1	c2	n1	n2	nstudies
5	1	28	28	67	67	7	12	11	23	10	55	71	51	70	65	2	2	2	2	#	Nystrom 2017			1	Waitlist	1	Waitlist		Waitlist	Computerised behavioural activation	110	122	2		Waitlist	Self-help	3468.79	3492.9	23
3	1	3	29	NA	NA	1	1	1	NA	NA	33	34	34	NA	NA	1	2	NA	NA	#	Pictet 2016			2	Pill placebo	2	Placebo		Waitlist	Unsupervised low intensity exercise individual	110	135	2		Waitlist	Exercise individual	192	218	4
3	1	3	33	NA	NA	1.29477	1.30914	0.396091	NA	NA	15.2948	17.3091	26.3961	NA	NA	1	2	NA	NA	#	Addington 2019_phase 1			3	Attention placebo	3	Attention placebo		Computerised behavioural activation	Computerised behavioural activation	71	51	1		Self-help	Self-help	972	937	10
3	1	3	39	NA	NA	1	3	12	NA	NA	21	23	32	NA	NA	1	2	NA	NA	#	Watkins 2009			4	No treatment	4	No treatment		Computerised behavioural activation	Unsupervised low intensity exercise individual	244	270	4		Self-help	Exercise individual	244	270	4
3	1	7	49	NA	NA	1	1	2	NA	NA	14	16	20	NA	NA	2	2	NA	NA	#	McIndoo 2016			5	TAU	5	TAU		Unsupervised low intensity exercise individual	Unsupervised low intensity exercise individual	70	65	1		Exercise individual	Exercise individual	70	65	1
3	1	9	30	NA	NA	42	43	35	NA	NA	100	99	102	NA	NA	2	2	NA	NA	#	Spek 2007/2008a			6	Enhanced TAU	6	Enhanced TAU		Waitlist	Attention placebo	69.2948	74.3091	3		Waitlist	Attention placebo	69.2948	74.3091	3
3	1	16	19	NA	NA	4	1	5	NA	NA	18	15	20	NA	NA	2	2	NA	NA	#	Malouff 1988			7	Behavioural activation (BA) individual	7	Behavioural therapies individual		Waitlist	Computerised cognitive bias modification	54	55	2		Attention placebo	Self-help	932.309	919.396	11
3	1	25	40	NA	NA	3	22	28	NA	NA	126	125	125	NA	NA	2	2	NA	NA	#	Fledderus 2012			8	Behavioural activation (BA) group	8	Behavioural therapies group		Attention placebo	Computerised cognitive bias modification	53	55	2		Waitlist	Self-help with support	559.5	564.5	9
3	1	26	32	NA	NA	50	72	71	NA	NA	325	326	323	NA	NA	2	2	NA	NA	#	Noguchi 2017			9	Coping with Depression course (group)				Waitlist	Computerised positive psychological intervention	286.295	301.396	3		Attention placebo	Self-help with support	23	32	1
3	1	30	34	NA	NA	16	37	37	NA	NA	87	88	88	NA	NA	2	2	NA	NA	#	Warmerdam 2008			10	CBT individual (15 sessions or over)	9	Cognitive and cognitive behavioural therapies individual		Attention placebo	Computerised positive psychological intervention	71.3091	85.3961	2		Waitlist	Behavioural therapies individual	27	32	2
3	1	45	46	NA	NA	9	11	17	NA	NA	87	82	67	NA	NA	2	2	NA	NA	#	Pots 2016a			11	CBT individual (under 15 sessions)				Waitlist	Cognitive bias modification with support	21	32	1		Waitlist	Mindfulness or meditation individual	14	20	1
3	3	26	27	NA	NA	24	36	22	NA	NA	158	144	154	NA	NA	2	2	NA	NA	#	McDermott 2019			12	Third-wave cognitive therapy individual				Attention placebo	Cognitive bias modification with support	23	32	1		Behavioural therapies individual	Mindfulness or meditation individual	16	20	1
3	3	26	37	NA	NA	21	61	29	NA	NA	178	182	165	NA	NA	2	2	NA	NA	#	Christensen 2004a/Mackinnon 2008			13	CBT group (15 sessions or over)	10	Cognitive and cognitive behavioural therapies group		Waitlist	Behavioural activation (BA) individual	27	32	2		Waitlist	Behavioural therapies group	100	99	1
3	4	11	12	NA	NA	17	12	12	NA	NA	48	42	45	NA	NA	2	2	NA	NA	#	Losada 2015			14	CBT group (under 15 sessions)				Waitlist	Mindfulness-based stress reduction (MBSR) individual	14	20	1		Behavioural therapies group	Self-help	198	204	2
3	4	28	32	NA	NA	3	8	5	NA	NA	35	37	32	NA	NA	2	2	NA	NA	#	Jelinek 2020			15	Positive psychotherapy (PPT) group				Behavioural activation (BA) individual	Mindfulness-based stress reduction (MBSR) individual	16	20	1		Waitlist	Cognitive and cognitive behavioural therapies group	85	85	3
3	5	5	18	NA	NA	5	21	9	NA	NA	79	78	90	NA	NA	1	2	NA	NA	#	Kendrick 2005/2006a			16	Rational emotive behaviour therapy (REBT) group				Waitlist	Coping with Depression course (group)	100	99	1		Waitlist	Problem solving group	18	20	1
3	5	8	14	NA	NA	1	3	1	NA	NA	80	70	69	NA	NA	2	2	NA	NA	#	Vazquez 2020			17	Third-wave cognitive therapy group				Waitlist	Computerised Coping with Depression course	187	190	2		Cognitive and cognitive behavioural therapies group	Problem solving group	15	20	1
3	5	64	73	NA	NA	5	4	3	NA	NA	40	40	40	NA	NA	2	2	NA	NA	#	Arvidsdotter 2013			18	Problem solving individual	11	Problem solving individual		Coping with Depression course (group)	Computerised Coping with Depression course	198	204	2		Self-help	Self-help with support	232	235	2
3	10	53	60	NA	NA	0.315414	3.35656	5.32803	NA	NA	11.3154	14.3566	12.328	NA	NA	3	3	NA	NA	#	Murphy 1995			19	Problem solving group	12	Problem solving group		Waitlist	Rational emotive behaviour therapy (REBT) group	18	15	1		Self-help with support	Self-help with support	82	67	1
3	11	68	74	NA	NA	3	6	3	NA	NA	19	21	21	NA	NA	3	3	NA	NA	#	Fremont 1987			20	Non-directive/supportive/person-centred counselling	13	Counselling individual		Waitlist	Problem solving group	18	20	1		No treatment	Cognitive and cognitive behavioural therapies individual	154	144	4
3	33	33	33	NA	NA	8	12	9	NA	NA	27	26	26	NA	NA	3	3	NA	NA	#	Addington 2019_phase 2			21	Interpersonal counselling individual	14	Interpersonal psychotherapy (IPT) individual		Rational emotive behaviour therapy (REBT) group	Problem solving group	15	20	1		Cognitive and cognitive behavioural therapies individual	Cognitive and cognitive behavioural therapies individual	206	220	4
2	1	7	NA	NA	NA	1	1	NA	NA	NA	13	16	NA	NA	NA	2	NA	NA	NA	#	Taylor 2017			22	Interpersonal psychotherapy (IPT) individual				Waitlist	Cognitive bibliotherapy	167	167	3		No treatment	Self-help	651	694	7
2	1	12	NA	NA	NA	2	2	NA	NA	NA	12	10	NA	NA	NA	2	NA	NA	NA	#	Hinton 2010			23	Psychoeducational group programme	15	Psychoeducation group		Waitlist	Cognitive bibliotherapy with support	126	125	1		TAU	TAU	79	78	1
2	1	12	NA	NA	NA	4.4958	0.504202	NA	NA	NA	59.4958	60.5042	NA	NA	NA	2	NA	NA	NA	#	Kyllonen 2018			24	Behavioural bibliotherapy	16	Self-help		Cognitive bibliotherapy	Cognitive bibliotherapy with support	125	125	1		TAU	Problem solving individual	171	195	3
2	1	14	NA	NA	NA	0	1	NA	NA	NA	23	21	NA	NA	NA	2	NA	NA	NA	#	Zemestani 2017			25	Cognitive bibliotherapy				Waitlist	Computerised-CBT (CCBT)	2045	2043	4		TAU	Behavioural therapies group	80	70	1
2	1	17	NA	NA	NA	2	10	NA	NA	NA	44	49	NA	NA	NA	2	NA	NA	NA	#	Bohlmeijer 2011			26	Computerised-CBT (CCBT)				Waitlist	Computerised mindfulness intervention	477	470	3		TAU	Cognitive and cognitive behavioural therapies group	205	199	3
2	1	23	NA	NA	NA	7	3	NA	NA	NA	24	23	NA	NA	NA	2	NA	NA	NA	#	Schuster 2017			27	Computerised attentional bias modification				Computerised-CBT (CCBT)	Computerised mindfulness intervention	326	323	1		Behavioural therapies group	Cognitive and cognitive behavioural therapies group	70	69	1
2	1	24	NA	NA	NA	0	3	NA	NA	NA	13	13	NA	NA	NA	2	NA	NA	NA	#	Moss 2012			28	Computerised behavioural activation				Waitlist	Computerised problem solving therapy	99.5	100.5	2		TAU	Acupuncture	40	40	1
2	1	25	NA	NA	NA	0	4	NA	NA	NA	15	15	NA	NA	NA	2	NA	NA	NA	#	Fletcher 2005			29	Computerised cognitive bias modification				Computerised Coping with Depression course	Computerised problem solving therapy	88	88	1		TAU	Acupuncture + counselling individual	40	40	1
2	1	25	NA	NA	NA	7	6	NA	NA	NA	26	27	NA	NA	NA	2	NA	NA	NA	#	Liu 2009a			30	Computerised Coping with Depression course				Waitlist	Computerised third-wave cognitive therapy with support	87	82	1		Acupuncture	Acupuncture + counselling individual	40	40	1
2	1	26	NA	NA	NA	10	25	NA	NA	NA	102	102	NA	NA	NA	2	NA	NA	NA	#	Ebert 2018			31	Computerised expressive writing				Waitlist	Expressive writing with support	145	125	2		Cognitive and cognitive behavioural therapies individual	Relaxation individual	11.3154	14.3566	1
2	1	26	NA	NA	NA	23	38	NA	NA	NA	82	81	NA	NA	NA	2	NA	NA	NA	#	Lintvedt 2013			32	Computerised mindfulness intervention				Computerised third-wave cognitive therapy with support	Expressive writing with support	82	67	1		Cognitive and cognitive behavioural therapies individual	TCAs	11.3154	12.328	1
2	1	26	NA	NA	NA	317	977	NA	NA	NA	1536	1534	NA	NA	NA	2	NA	NA	NA	#	Powell 2013			33	Computerised positive psychological intervention				Attention placebo	Computerised-CBT (CCBT)	360	350	3		Relaxation individual	TCAs	14.3566	12.328	1
2	1	29	NA	NA	NA	0	1	NA	NA	NA	21	21	NA	NA	NA	2	NA	NA	NA	#	Mogoaşe 2013			34	Computerised problem solving therapy				Attention placebo	Computerised attentional bias modification	158	154	1		Cognitive and cognitive behavioural therapies individual	Exercise group	19	21	1
2	1	32	NA	NA	NA	2	1	NA	NA	NA	48	45	NA	NA	NA	2	NA	NA	NA	#	Kahn 2016			35	Computerised third-wave cognitive therapy				Computerised-CBT (CCBT)	Computerised attentional bias modification	144	154	1		Cognitive and cognitive behavioural therapies individual	Cognitive and cognitive behavioural therapies individual + exercise group	19	21	1
2	1	32	NA	NA	NA	18	25	NA	NA	NA	104	102	NA	NA	NA	2	NA	NA	NA	#	Lee 2018			36	Expressive writing				Attention placebo	Psychoeducational website	178	165	1		Exercise group	Cognitive and cognitive behavioural therapies individual + exercise group	21	21	1
2	1	33	NA	NA	NA	22	48	NA	NA	NA	141	143	NA	NA	NA	2	NA	NA	NA	#	Bolier 2013			37	Psychoeducational website				Computerised-CBT (CCBT)	Psychoeducational website	182	165	1		Waitlist	Cognitive and cognitive behavioural therapies individual	71.4958	70.5042	2
2	1	33	NA	NA	NA	10	42	NA	NA	NA	130	132	NA	NA	NA	2	NA	NA	NA	#	Heckendorf 2019			38	Behavioural bibliotherapy with support	17	Self-help with support		No treatment	CBT individual (under 15 sessions)	93	86	2		Waitlist	Psychoeducation group	24	23	1
2	1	34	NA	NA	NA	0.5	5.5	NA	NA	NA	12.5	12.5	NA	NA	NA	2	NA	NA	NA	#	Bedford 2018			39	Cognitive bias modification with support				No treatment	Third-wave cognitive therapy individual	48	45	1		Waitlist	Short-term psychodynamic psychotherapies individual	20	20	1
2	1	35	NA	NA	NA	0	2	NA	NA	NA	30	31	NA	NA	NA	2	NA	NA	NA	#	Tighe 2017			40	Cognitive bibliotherapy with support				CBT individual (under 15 sessions)	Third-wave cognitive therapy individual	42	45	1		Waitlist	Mindfulness or meditation group	50.4857	60.5143	2
2	1	41	NA	NA	NA	2	3	NA	NA	NA	18	36	NA	NA	NA	2	NA	NA	NA	#	Ruwaard 2009			41	Computerised-CBT (CCBT) with support				No treatment	Computerised behavioural activation	35	37	1		Waitlist	Exercise group	61	60	1
2	1	42	NA	NA	NA	2.5	0.5	NA	NA	NA	40.5	40.5	NA	NA	NA	2	NA	NA	NA	#	Carlbring 2013			42	Computerised behavioural activation with support				No treatment	Computerised mindfulness intervention	35	32	1		Waitlist	Yoga group	13	13	1
2	1	44	NA	NA	NA	6	11	NA	NA	NA	75	75	NA	NA	NA	2	NA	NA	NA	#	Ebert 2014			43	Computerised Coping with Depression course with support				Computerised behavioural activation	Computerised mindfulness intervention	37	32	1		Placebo	SSRIs	435	434	3
2	1	44	NA	NA	NA	17	23	NA	NA	NA	47	49	NA	NA	NA	2	NA	NA	NA	#	Ince 2013			44	Computerised problem solving therapy with support				TAU	TAU	79	78	1		Placebo	TCAs	186	195	4
2	1	46	NA	NA	NA	3	6	NA	NA	NA	58	58	NA	NA	NA	2	NA	NA	NA	#	Lamers 2015			45	Computerised third-wave cognitive therapy with support				TAU	Problem solving individual	171	195	3		Attention placebo	Cognitive and cognitive behavioural therapies individual	28	27	1
2	1	48	NA	NA	NA	4	4	NA	NA	NA	20	20	NA	NA	NA	2	NA	NA	NA	#	Ajilchi 2016			46	Expressive writing with support				TAU	Behavioural activation (BA) group	80	70	1		Attention placebo	Problem solving individual	20	25	1
2	1	50	NA	NA	NA	0.485714	2.51429	NA	NA	NA	17.4857	18.5143	NA	NA	NA	2	NA	NA	NA	#	Asl 2014			47	Third-wave cognitive therapy CD with support				TAU	CBT group (under 15 sessions)	162	157	2		Attention placebo	Mindfulness or meditation group	109	108	2
2	1	50	NA	NA	NA	3	12	NA	NA	NA	33	42	NA	NA	NA	2	NA	NA	NA	#	Lee 2010			48	Short-term psychodynamic psychotherapy individual	18	Short-term psychodynamic psychotherapies individual		Behavioural activation (BA) group	CBT group (under 15 sessions)	70	69	1		Attention placebo	Yoga group	18	20	1
2	1	65	NA	NA	NA	10	7	NA	NA	NA	22	22	NA	NA	NA	2	NA	NA	NA	#	Legrand 2014			49	Mindfulness-based stress reduction (MBSR) individual	19	Mindfulness or meditation individual		TAU	Traditional acupuncture	40	40	1		No treatment	Behavioural therapies group	79	105	2
2	1	66	NA	NA	NA	5	8	NA	NA	NA	60	61	NA	NA	NA	2	NA	NA	NA	#	Bernard 2014			50	Mindfulness-based cognitive therapy (MBCT) group	20	Mindfulness or meditation group		TAU	Traditional acupuncture + non-directive/supportive/person-centred counselling	40	40	1		No treatment	Cognitive and cognitive behavioural therapies group	74	94	3
2	1	69	NA	NA	NA	8	18	NA	NA	NA	61	60	NA	NA	NA	2	NA	NA	NA	#	Lopez-Rodriguez 2017			51	Mindfulness-based stress reduction (MBSR) group				Traditional acupuncture	Traditional acupuncture + non-directive/supportive/person-centred counselling	40	40	1		No treatment	Problem solving individual	35	29	1
2	1	70	NA	NA	NA	3	3	NA	NA	NA	13	13	NA	NA	NA	2	NA	NA	NA	#	Chu 2017			52	Mindfulness meditation group				CBT individual (15 sessions or over)	Progressive muscle relaxation individual	11.3154	14.3566	1		No treatment	Counselling individual	66	70	1
2	2	56	NA	NA	NA	6	9	NA	NA	NA	25	27	NA	NA	NA	2	NA	NA	NA	#	Rapaport 2011			53	Progressive muscle relaxation individual	21	Relaxation individual		CBT individual (15 sessions or over)	Any TCA	11.3154	12.328	1		No treatment	Self-help with support	672	648	4
2	2	57	NA	NA	NA	22	22	NA	NA	NA	81	81	NA	NA	NA	2	NA	NA	NA	#	Judd 2004			54	Progressive muscle relaxation group	22	Relaxation group		Progressive muscle relaxation individual	Any TCA	14.3566	12.328	1		No treatment	Mindfulness or meditation group	30	30	1
2	2	58	NA	NA	NA	66	64	NA	NA	NA	329	326	NA	NA	NA	2	NA	NA	NA	#	Lewis 2019			55	Any SSRI	23	SSRIs		CBT individual (under 15 sessions)	Supervised high intensity exercise group	19	21	1		No treatment	Exercise individual	20	17	1
2	2	59	NA	NA	NA	24	28	NA	NA	NA	88	90	NA	NA	NA	2	NA	NA	NA	#	Hollyman 1988			56	Citalopram				CBT individual (under 15 sessions)	CBT individual (under 15 sessions) + supervised high intensity exercise group	19	21	1		No treatment	Yoga group	15	13	1
2	2	61	NA	NA	NA	4	9	NA	NA	NA	33	36	NA	NA	NA	2	NA	NA	NA	#	McGrath 1996			57	Fluoxetine				Supervised high intensity exercise group	CBT individual (under 15 sessions) + supervised high intensity exercise group	21	21	1		TAU	Problem solving group	84	89	1
2	2	61	NA	NA	NA	8	3	NA	NA	NA	34	37	NA	NA	NA	2	NA	NA	NA	#	Quitkin 1990			58	Sertraline				Computerised positive psychological intervention	Computerised positive psychological intervention	80	78	3		TAU	Interpersonal psychotherapy (IPT) individual	115	108	2
2	2	62	NA	NA	NA	8	9	NA	NA	NA	31	32	NA	NA	NA	2	NA	NA	NA	#	Tan 1994			59	Amitriptyline	24	TCAs		Waitlist	Third-wave cognitive therapy individual	71.4958	70.5042	2		TAU	Self-help	279	274	2
2	3	11	NA	NA	NA	5	5	NA	NA	NA	28	27	NA	NA	NA	2	NA	NA	NA	#	Gallagher-Thompson 2007			60	Any TCA				Waitlist	CBT group (under 15 sessions)	23	21	1		TAU	Self-help with support	35.5	35.5	1
2	3	18	NA	NA	NA	7	15	NA	NA	NA	20	25	NA	NA	NA	2	NA	NA	NA	#	Kasckow 2014			61	Imipramine				Waitlist	Third-wave cognitive therapy group	44	49	1		TAU	Mindfulness or meditation group	75	76	1
2	3	26	NA	NA	NA	7	7	NA	NA	NA	24	24	NA	NA	NA	2	NA	NA	NA	#	Hur 2018			62	Lofepramine				Waitlist	Psychoeducational group programme	24	23	1		Enhanced TAU	Problem solving group	60	59	1
2	3	29	NA	NA	NA	2	3	NA	NA	NA	19	21	NA	NA	NA	2	NA	NA	NA	#	Smith 2018			63	Any AD	25	Any AD		Waitlist	Behavioural bibliotherapy	13	13	1		Enhanced TAU	Self-help	36	34	1
2	3	32	NA	NA	NA	33	40	NA	NA	NA	97	97	NA	NA	NA	2	NA	NA	NA	#	Howells 2016			64	Traditional acupuncture	26	Acupuncture		Waitlist	Computerised third-wave cognitive therapy	30	31	1		Behavioural therapies individual	Behavioural therapies individual	62	59	1
2	3	33	NA	NA	NA	24	30	NA	NA	NA	54	59	NA	NA	NA	2	NA	NA	NA	#	Proyer 2016			65	Supervised high intensity exercise individual	27	Exercise individual		Waitlist	Computerised-CBT (CCBT) with support	18	36	1		Cognitive and cognitive behavioural therapies individual	Any AD	21	23	1
2	3	36	NA	NA	NA	1	0	NA	NA	NA	15	13	NA	NA	NA	2	NA	NA	NA	#	McMakin 2011			66	Supervised low intensity exercise individual				Waitlist	Computerised behavioural activation with support	40.5	40.5	1		Cognitive and cognitive behavioural therapies individual	Self-help with support	30	32	1
2	3	51	NA	NA	NA	14	6	NA	NA	NA	71	70	NA	NA	NA	2	NA	NA	NA	#	Hou 2014			67	Unsupervised low intensity exercise individual				Waitlist	Computerised problem solving therapy with support	122	124	2		Cognitive and cognitive behavioural therapies group	Relaxation group	70	63	1
2	3	52	NA	NA	NA	4	1	NA	NA	NA	38	38	NA	NA	NA	2	NA	NA	NA	#	Lopez-Maya 2019			68	Supervised high intensity exercise group	28	Exercise group		Waitlist	Short-term psychodynamic psychotherapy individual	20	20	1		Cognitive and cognitive behavioural therapies group	Cognitive and cognitive behavioural therapies group + exercise group	35	35	1
2	3	70	NA	NA	NA	8	5	NA	NA	NA	18	20	NA	NA	NA	2	NA	NA	NA	#	Prathikanti 2017			69	Supervised low intensity exercise group				Waitlist	Mindfulness-based cognitive therapy (MBCT) group	50.4857	60.5143	2		Counselling individual	Short-term psychodynamic psychotherapies individual	55	33	1
2	4	8	NA	NA	NA	2	5	NA	NA	NA	37	37	NA	NA	NA	2	NA	NA	NA	#	Yang 2018			70	Yoga group	29	Yoga group		Waitlist	Supervised high intensity exercise individual	22	22	1		Interpersonal psychotherapy (IPT) individual	SSRIs	27	28	1
2	4	9	NA	NA	NA	1	7	NA	NA	NA	42	68	NA	NA	NA	2	NA	NA	NA	#	Allart-van Dam 2003/2007			71	CBT group (under 15 sessions) + any AD	30	Cognitive and cognitive behavioural therapies group + AD		Waitlist	Supervised low intensity exercise individual	60	61	1		Mindfulness or meditation group	Exercise group	100	100	1
2	4	10	NA	NA	NA	1	1	NA	NA	NA	13	13	NA	NA	NA	2	NA	NA	NA	#	Khakpoor 2019			72	Body-mind-spirit group + any AD	31	Mindfulness or meditation group + AD		Waitlist	Supervised low intensity exercise group	61	60	1		Any AD	Cognitive and cognitive behavioural therapies group + AD	35	35	1
2	4	11	NA	NA	NA	2	13	NA	NA	NA	45	44	NA	NA	NA	2	NA	NA	NA	#	Pace 1993			73	Traditional acupuncture + non-directive/supportive/person-centred counselling	32	Acupuncture + counselling individual		Waitlist	Yoga group	13	13	1		Any AD	Mindfulness or meditation group + AD	49	44	2
2	4	13	NA	NA	NA	4	5	NA	NA	NA	26	47	NA	NA	NA	2	NA	NA	NA	#	Hunter 2012			74	CBT individual (under 15 sessions) + supervised high intensity exercise group	33	Cognitive and cognitive behavioural therapies individual + exercise group		Pill placebo	Citalopram	25	27	1		Yoga group	Yoga group	16	16	1
2	4	15	NA	NA	NA	1	5	NA	NA	NA	21	19	NA	NA	NA	2	NA	NA	NA	#	Seligman 2006_study 1			75	CBT group (under 15 sessions) + supervised low intensity exercise group	34	Cognitive and cognitive behavioural therapies group + exercise group		Pill placebo	Fluoxetine	81	81	1
2	4	15	NA	NA	NA	1	2	NA	NA	NA	27	28	NA	NA	NA	2	NA	NA	NA	#	Taghvaienia 2020								Pill placebo	Sertraline	329	326	1
2	4	18	NA	NA	NA	5	12	NA	NA	NA	35	29	NA	NA	NA	2	NA	NA	NA	#	Rosen 2018								Pill placebo	Amitriptyline	88	90	1
2	4	20	NA	NA	NA	15	11	NA	NA	NA	66	70	NA	NA	NA	2	NA	NA	NA	#	Friedli 1997								Pill placebo	Imipramine	67	73	2
2	4	25	NA	NA	NA	6	18	NA	NA	NA	84	86	NA	NA	NA	2	NA	NA	NA	#	Joling 2011								Pill placebo	Lofepramine	31	32	1
2	4	26	NA	NA	NA	0	1	NA	NA	NA	91	100	NA	NA	NA	2	NA	NA	NA	#	Levin 2011								Attention placebo	CBT individual (under 15 sessions)	28	27	1
2	4	26	NA	NA	NA	21	62	NA	NA	NA	327	320	NA	NA	NA	2	NA	NA	NA	#	Lobner 2018								Attention placebo	Problem solving individual	20	25	1
2	4	26	NA	NA	NA	7	21	NA	NA	NA	39	82	NA	NA	NA	2	NA	NA	NA	#	Melnyk 2015								Attention placebo	Computerised mindfulness intervention	97	97	1
2	4	26	NA	NA	NA	10	7	NA	NA	NA	40	37	NA	NA	NA	2	NA	NA	NA	#	Rosso 2017								Attention placebo	Expressive writing	15	13	1
2	4	38	NA	NA	NA	6	16	NA	NA	NA	62	67	NA	NA	NA	2	NA	NA	NA	#	Dozeman 2011								Attention placebo	Mindfulness-based stress reduction (MBSR) group	71	70	1
2	4	41	NA	NA	NA	19	41	NA	NA	NA	115	116	NA	NA	NA	2	NA	NA	NA	#	Geraedts 2014a/2014b								Attention placebo	Mindfulness meditation group	38	38	1
2	4	41	NA	NA	NA	30	58	NA	NA	NA	132	134	NA	NA	NA	2	NA	NA	NA	#	Sheeber 2017								Attention placebo	Yoga group	18	20	1
2	4	47	NA	NA	NA	33	48	NA	NA	NA	363	331	NA	NA	NA	2	NA	NA	NA	#	Tol 2020								No treatment	Behavioural activation (BA) group	37	37	1
2	4	50	NA	NA	NA	3	3	NA	NA	NA	30	30	NA	NA	NA	2	NA	NA	NA	#	Kitsumban 2009								No treatment	Coping with Depression course (group)	42	68	1
2	4	65	NA	NA	NA	2	3	NA	NA	NA	20	17	NA	NA	NA	2	NA	NA	NA	#	Sims 2006								No treatment	CBT individual (15 sessions or over)	13	13	1
2	4	70	NA	NA	NA	2	3	NA	NA	NA	15	13	NA	NA	NA	2	NA	NA	NA	#	Woolery 2004								No treatment	CBT group (15 sessions or over)	26	47	1
2	5	14	NA	NA	NA	3	2	NA	NA	NA	82	88	NA	NA	NA	2	NA	NA	NA	#	Vazquez 2016								No treatment	Positive psychotherapy (PPT) group	48	47	2
2	5	15	NA	NA	NA	1	8	NA	NA	NA	43	42	NA	NA	NA	2	NA	NA	NA	#	Guo 2017								No treatment	Problem solving individual	35	29	1
2	5	18	NA	NA	NA	1	4	NA	NA	NA	14	15	NA	NA	NA	2	NA	NA	NA	#	Lynch 1997								No treatment	Non-directive/supportive/person-centred counselling	66	70	1
2	5	19	NA	NA	NA	1	3	NA	NA	NA	84	89	NA	NA	NA	2	NA	NA	NA	#	Vazquez 2013/Otero 2015/Lopez 2020								No treatment	Cognitive bibliotherapy	84	86	1
2	5	22	NA	NA	NA	4	5	NA	NA	NA	41	39	NA	NA	NA	2	NA	NA	NA	#	Beeber 2010								No treatment	Computerised-CBT (CCBT)	497	539	4
2	5	22	NA	NA	NA	12	11	NA	NA	NA	74	69	NA	NA	NA	2	NA	NA	NA	#	Van Schaik 2006								No treatment	Behavioural bibliotherapy with support	62	67	1
2	5	25	NA	NA	NA	47	58	NA	NA	NA	176	174	NA	NA	NA	2	NA	NA	NA	#	Levesque 2011								No treatment	Computerised-CBT (CCBT) with support	247	250	2
2	5	26	NA	NA	NA	6	5	NA	NA	NA	103	100	NA	NA	NA	2	NA	NA	NA	#	de Graaf 2009/2011								No treatment	Third-wave cognitive therapy CD with support	363	331	1
2	5	43	NA	NA	NA	0.5	1.5	NA	NA	NA	35.5	35.5	NA	NA	NA	2	NA	NA	NA	#	Sheeber 2012								No treatment	Mindfulness-based cognitive therapy (MBCT) group	30	30	1
2	5	50	NA	NA	NA	4	4	NA	NA	NA	75	76	NA	NA	NA	2	NA	NA	NA	#	Pots 2014								No treatment	Supervised high intensity exercise individual	20	17	1
2	6	19	NA	NA	NA	2	5	NA	NA	NA	60	59	NA	NA	NA	2	NA	NA	NA	#	Khan 2019								No treatment	Yoga group	15	13	1
2	6	26	NA	NA	NA	11	3	NA	NA	NA	36	34	NA	NA	NA	2	NA	NA	NA	#	Fitzpatrick 2017								TAU	Positive psychotherapy (PPT) group	43	42	1
2	7	7	NA	NA	NA	22	17	NA	NA	NA	62	59	NA	NA	NA	3	NA	NA	NA	#	Luxton 2016								TAU	Problem solving group	84	89	1
2	9	30	NA	NA	NA	36	35	NA	NA	NA	99	102	NA	NA	NA	3	NA	NA	NA	#	Spek 2008b								TAU	Interpersonal psychotherapy (IPT) individual	115	108	2
2	10	12	NA	NA	NA	19	19	NA	NA	NA	44	55	NA	NA	NA	3	NA	NA	NA	#	Forman 2007								TAU	Cognitive bibliotherapy	176	174	1
2	10	63	NA	NA	NA	1	3	NA	NA	NA	21	23	NA	NA	NA	3	NA	NA	NA	#	Laidlaw 2008								TAU	Computerised-CBT (CCBT)	103	100	1
2	11	11	NA	NA	NA	30	22	NA	NA	NA	60	60	NA	NA	NA	3	NA	NA	NA	#	de Azevedo Cardoso 2014								TAU	Computerised Coping with Depression course with support	35.5	35.5	1
2	11	11	NA	NA	NA	30	23	NA	NA	NA	60	60	NA	NA	NA	3	NA	NA	NA	#	Mondin 2014/2015								TAU	Mindfulness-based cognitive therapy (MBCT) group	75	76	1
2	11	41	NA	NA	NA	2	7	NA	NA	NA	30	32	NA	NA	NA	3	NA	NA	NA	#	Wagner 2014								Enhanced TAU	Problem solving group	60	59	1
2	14	54	NA	NA	NA	5	2	NA	NA	NA	70	63	NA	NA	NA	3	NA	NA	NA	#	Vazquez 2012								Enhanced TAU	Computerised-CBT (CCBT)	36	34	1
2	14	75	NA	NA	NA	6	10	NA	NA	NA	35	35	NA	NA	NA	3	NA	NA	NA	#	Abdollahi 2017								Behavioural activation (BA) individual	Behavioural activation (BA) individual	62	59	1
2	20	48	NA	NA	NA	16	6	NA	NA	NA	55	33	NA	NA	NA	2	NA	NA	NA	#	Rosso 2013								CBT individual (15 sessions or over)	Third-wave cognitive therapy individual	44	55	1
2	21	55	NA	NA	NA	10	4	NA	NA	NA	27	28	NA	NA	NA	3	NA	NA	NA	#	Altamura 2017								CBT individual (15 sessions or over)	Any AD	21	23	1
2	26	41	NA	NA	NA	31	30	NA	NA	NA	107	110	NA	NA	NA	3	NA	NA	NA	#	Dear 2018								CBT individual (under 15 sessions)	CBT individual (under 15 sessions)	120	120	2
2	31	32	NA	NA	NA	13	28	NA	NA	NA	44	46	NA	NA	NA	3	NA	NA	NA	#	Kvillemo 2016								CBT individual (under 15 sessions)	Computerised-CBT (CCBT) with support	30	32	1
2	52	68	NA	NA	NA	9	10	NA	NA	NA	100	100	NA	NA	NA	3	NA	NA	NA	#	Alsaraireh 2017								CBT group (under 15 sessions)	Progressive muscle relaxation group	70	63	1
2	63	71	NA	NA	NA	5	3	NA	NA	NA	35	35	NA	NA	NA	3	NA	NA	NA	#	Zhang 2016								CBT group (under 15 sessions)	CBT group (under 15 sessions) + supervised low intensity exercise group	35	35	1
2	63	72	NA	NA	NA	8	5	NA	NA	NA	34	29	NA	NA	NA	3	NA	NA	NA	#	Hsiao 2011								Non-directive/supportive/person-centred counselling	Short-term psychodynamic psychotherapy individual	55	33	1
2	63	72	NA	NA	NA	4	2	NA	NA	NA	15	15	NA	NA	NA	3	NA	NA	NA	#	Sreevani 2013								Interpersonal counselling individual	Any SSRI	27	28	1
2	70	70	NA	NA	NA	1	1	NA	NA	NA	16	16	NA	NA	NA	3	NA	NA	NA	#	Streeter 2017/Scott 2019								Computerised-CBT (CCBT)	Computerised-CBT (CCBT) with support	107	110	1
																													Computerised expressive writing	Computerised mindfulness intervention	44	46	1
																													Mindfulness meditation group	Supervised high intensity exercise group	100	100	1
																													Any AD	CBT group (under 15 sessions) + any AD	35	35	1
																													Any AD	Body-mind-spirit group + any AD	49	44	2
																													Yoga group	Yoga group	16	16	1

## Sheet: LS DISCside-effects
DATA										CLASS CODES			NUMBER OF RCTs PER COMPARISON
na[]	t[,1]	t[,2]	r[,1]	r[,2]	n[,1]	n[,2]	#	studyid	Specific intervention	classcode	class		c1	c2	n1	n2	nstudies
2	1	2	0.5	18	25	28	#	Hollyman 1988	Amitriptyline	1	pill placebo		Pill placebo	TCA	38	41	3
2	1	3	4	3	22	22	#	Judd 2004	Fluoxetine	2	TCA		Pill placebo	SSRI	28	31	2
2	1	2	0.5	9	5	9	#	McGrath 1996	Imipramine	3	SSRI
2	1	2	2	0.5	8	4	#	Quitkin 1990	Imipramine
2	1	3	2	5	6	9	#	Rapaport 2011	Citalopram

[truncated: 14 more sheets: LS RESPcompl base-case, LS RESPcompl bias-adj, LS REMIScompl, MS SMD base-case, MS SMD bias-adj, MS SMD non-pharma, MS RESPrandom, MS REMISrandom, MS DISCany base-case, MS DISCany bias-adj, MS DISCside-effects, MS RESPcompl base-case, MS RESPcompl bias-adj, MS REMIScompl]
