# Supplementary material for: A systematic review and network meta-analysis of psychological, psychosocial, pharmacological, physical and combined treatments for adults with a new episode of depression
Source: eClinicalMedicine. 2024 Aug 16;75:102780. doi: 10.1016/j.eclinm.2024.102780 (PMC11377144; doi:10.1016/j.eclinm.2024.102780)
Supplement: Appendix 7 All NMA effects and direct comparisons [file mmc7.xlsx]

## Sheet: Cover sheet
Appendix 7: Relative effects between all pairs of treatment classes and interventions: results of NMA and direct (inconsistency model) comparisons
LS: less severe depression
MS: more severe depression
SMD: standardised mean difference of depressive symptom scale change scores
RESPrandom: response in those randomised
RESPcompl: response in treatment completers
REMISrandom: remision in those randomised
REMIScompl: remission in treatment completers
DISCany: discontinuation for any reason
DISCside-effects: discontinuation due to side effects
bias-adj: bias-adjusted
non-pharma: non-pharmacological
Class: analysis at the treatment class level
Interv: analysis at the intervention level
Values represent relative effects of treatments in second versus first column in each sheet

## Sheet: LS SMD bias-adj Class
Class 1	Class 2	NMA median (95% CrI)		Comparisons with evidence of difference in effect (for classes N≥50)
Attention placebo	Placebo	-0.52 (-1.78, 0.68)		None
Attention placebo	No treatment	0.21 (-0.11, 0.53)
Attention placebo	Waitlist	0.32 (0.07, 0.62)
Attention placebo	TAU	0.15 (-0.25, 0.61)
Attention placebo	Enhanced TAU	0.32 (-0.59, 1.25)
Attention placebo	Behavioural therapies individual	-0.48 (-2.33, 1.4)
Attention placebo	Behavioural therapies group	-0.55 (-1.83, 0.62)
Attention placebo	Cognitive and cognitive behavioural therapies individual	-0.57 (-1.65, 0.49)
Attention placebo	Cognitive and cognitive behavioural therapies group	-0.88 (-1.63, 0.1)
Attention placebo	Problem solving individual	0.34 (-1.44, 2.07)
Attention placebo	Problem solving group	-1.35 (-3.16, 0.41)
Attention placebo	Counselling individual	-0.04 (-2.68, 2.64)
Attention placebo	Interpersonal psychotherapy (IPT) individual	-0.31 (-1.85, 1.01)
Attention placebo	Psychoeducation group	0.07 (-1.93, 2.08)
Attention placebo	Self-help	-0.11 (-0.36, 0.16)
Attention placebo	Self-help with support	-0.18 (-0.52, 0.18)
Attention placebo	Short-term psychodynamic psychotherapies individual	-0.33 (-2.83, 2.18)
Attention placebo	Mindfulness or meditation individual	-0.37 (-2.95, 2.35)
Attention placebo	Mindfulness or meditation group	-0.43 (-1.61, 0.47)
Attention placebo	Relaxation individual	-0.24 (-2.94, 2.38)
Attention placebo	Relaxation group	-0.23 (-2.06, 1.37)
Attention placebo	SSRIs	-0.46 (-1.78, 0.74)
Attention placebo	TCAs	-0.67 (-2.09, 0.76)
Attention placebo	Any AD	0.18 (-3.09, 3.41)
Attention placebo	Acupuncture	-0.52 (-2.4, 1.31)
Attention placebo	Exercise individual	-0.09 (-1.57, 1.29)
Attention placebo	Exercise group	-0.21 (-3.38, 2.94)
Attention placebo	Yoga group	-0.57 (-2.27, 1.11)
Attention placebo	Cognitive and cognitive behavioural therapies group + AD	-0.83 (-4.35, 2.75)
Attention placebo	Mindfulness or meditation group + AD	-1.07 (-5.01, 2.91)
Attention placebo	Acupuncture + counselling individual	-0.61 (-2.49, 1.2)
Attention placebo	Cognitive and cognitive behavioural therapies individual + exercise group	-0.01 (-2.62, 2.57)
Attention placebo	Cognitive and cognitive behavioural therapies group + exercise group	-2.35 (-4.3, -0.45)
Placebo	Attention placebo	0.52 (-0.68, 1.78)
Placebo	No treatment	0.73 (-0.47, 1.98)
Placebo	Waitlist	0.85 (-0.34, 2.09)
Placebo	TAU	0.69 (-0.45, 1.87)
Placebo	Enhanced TAU	0.85 (-0.64, 2.38)
Placebo	Behavioural therapies individual	0.03 (-2.06, 2.31)
Placebo	Behavioural therapies group	-0.04 (-1.67, 1.67)
Placebo	Cognitive and cognitive behavioural therapies individual	-0.05 (-1.52, 1.56)
Placebo	Cognitive and cognitive behavioural therapies group	-0.33 (-1.7, 1.16)
Placebo	Problem solving individual	0.85 (-1.11, 2.97)
Placebo	Problem solving group	-0.83 (-2.81, 1.26)
Placebo	Counselling individual	0.46 (-2.34, 3.51)
Placebo	Interpersonal psychotherapy (IPT) individual	0.19 (-1.36, 1.79)
Placebo	Psychoeducation group	0.58 (-1.63, 2.97)
Placebo	Self-help	0.41 (-0.78, 1.66)
Placebo	Self-help with support	0.35 (-0.86, 1.61)
Placebo	Short-term psychodynamic psychotherapies individual	0.17 (-2.48, 3.08)
Placebo	Mindfulness or meditation individual	0.13 (-2.64, 3.24)
Placebo	Mindfulness or meditation group	0.09 (-1.5, 1.6)
Placebo	Relaxation individual	0.27 (-2.51, 3.18)
Placebo	Relaxation group	0.28 (-1.81, 2.28)
Placebo	SSRIs	0.05 (-0.7, 0.86)
Placebo	TCAs	-0.16 (-0.88, 0.79)
Placebo	Any AD	0.64 (-2.55, 4.25)
Placebo	Acupuncture	0 (-2.1, 2.17)
Placebo	Exercise individual	0.43 (-1.35, 2.22)
Placebo	Exercise group	0.32 (-3, 3.59)
Placebo	Yoga group	-0.05 (-2.07, 2.05)
Placebo	Cognitive and cognitive behavioural therapies group + AD	-0.34 (-3.84, 3.55)
Placebo	Mindfulness or meditation group + AD	-0.58 (-4.47, 3.68)
Placebo	Acupuncture + counselling individual	-0.09 (-2.17, 2.07)
Placebo	Cognitive and cognitive behavioural therapies individual + exercise group	0.5 (-2.2, 3.37)
Placebo	Cognitive and cognitive behavioural therapies group + exercise group	-1.83 (-4.01, 0.43)
No treatment	Waitlist	0.11 (-0.14, 0.39)
No treatment	TAU	-0.05 (-0.45, 0.37)
No treatment	Enhanced TAU	0.11 (-0.8, 1.04)
No treatment	Behavioural therapies individual	-0.69 (-2.54, 1.19)
No treatment	Behavioural therapies group	-0.76 (-2.02, 0.41)
No treatment	Cognitive and cognitive behavioural therapies individual	-0.78 (-1.85, 0.28)
No treatment	Cognitive and cognitive behavioural therapies group	-1.08 (-1.84, -0.12)
No treatment	Problem solving individual	0.13 (-1.64, 1.86)
No treatment	Problem solving group	-1.56 (-3.36, 0.19)
No treatment	Counselling individual	-0.25 (-2.88, 2.43)
No treatment	Interpersonal psychotherapy (IPT) individual	-0.52 (-2.06, 0.8)
No treatment	Psychoeducation group	-0.15 (-2.14, 1.88)
No treatment	Self-help	-0.32 (-0.61, -0.04)
No treatment	Self-help with support	-0.39 (-0.69, -0.08)
No treatment	Short-term psychodynamic psychotherapies individual	-0.54 (-3.03, 1.97)
No treatment	Mindfulness or meditation individual	-0.58 (-3.16, 2.14)
No treatment	Mindfulness or meditation group	-0.64 (-1.82, 0.29)
No treatment	Relaxation individual	-0.46 (-3.14, 2.17)
No treatment	Relaxation group	-0.44 (-2.27, 1.16)
No treatment	SSRIs	-0.68 (-1.99, 0.53)
No treatment	TCAs	-0.87 (-2.29, 0.54)
No treatment	Any AD	-0.04 (-3.27, 3.23)
No treatment	Acupuncture	-0.73 (-2.61, 1.11)
No treatment	Exercise individual	-0.3 (-1.77, 1.09)
No treatment	Exercise group	-0.42 (-3.61, 2.73)
No treatment	Yoga group	-0.79 (-2.49, 0.92)
No treatment	Cognitive and cognitive behavioural therapies group + AD	-1.05 (-4.54, 2.55)
No treatment	Mindfulness or meditation group + AD	-1.28 (-5.19, 2.73)
No treatment	Acupuncture + counselling individual	-0.82 (-2.7, 0.98)
No treatment	Cognitive and cognitive behavioural therapies individual + exercise group	-0.22 (-2.81, 2.37)
No treatment	Cognitive and cognitive behavioural therapies group + exercise group	-2.56 (-4.52, -0.67)
Waitlist	TAU	-0.17 (-0.54, 0.21)
Waitlist	Enhanced TAU	0 (-0.91, 0.9)
Waitlist	Behavioural therapies individual	-0.81 (-2.66, 1.07)
Waitlist	Behavioural therapies group	-0.88 (-2.14, 0.28)
Waitlist	Cognitive and cognitive behavioural therapies individual	-0.89 (-1.97, 0.16)
Waitlist	Cognitive and cognitive behavioural therapies group	-1.2 (-1.94, -0.24)
Waitlist	Problem solving individual	0.02 (-1.75, 1.74)
Waitlist	Problem solving group	-1.68 (-3.47, 0.06)
Waitlist	Counselling individual	-0.37 (-2.99, 2.3)
Waitlist	Interpersonal psychotherapy (IPT) individual	-0.64 (-2.18, 0.68)
Waitlist	Psychoeducation group	-0.26 (-2.23, 1.75)
Waitlist	Self-help	-0.43 (-0.67, -0.23)
Waitlist	Self-help with support	-0.5 (-0.79, -0.23)
Waitlist	Short-term psychodynamic psychotherapies individual	-0.66 (-3.13, 1.85)
Waitlist	Mindfulness or meditation individual	-0.7 (-3.27, 2.02)
Waitlist	Mindfulness or meditation group	-0.75 (-1.94, 0.16)
Waitlist	Relaxation individual	-0.57 (-3.26, 2.05)
Waitlist	Relaxation group	-0.56 (-2.38, 1.04)
Waitlist	SSRIs	-0.79 (-2.11, 0.41)
Waitlist	TCAs	-0.99 (-2.4, 0.41)
Waitlist	Any AD	-0.16 (-3.38, 3.11)
Waitlist	Acupuncture	-0.84 (-2.72, 0.98)
Waitlist	Exercise individual	-0.41 (-1.89, 0.96)
Waitlist	Exercise group	-0.54 (-3.71, 2.62)
Waitlist	Yoga group	-0.9 (-2.6, 0.8)
Waitlist	Cognitive and cognitive behavioural therapies group + AD	-1.17 (-4.65, 2.44)
Waitlist	Mindfulness or meditation group + AD	-1.4 (-5.3, 2.62)
Waitlist	Acupuncture + counselling individual	-0.93 (-2.82, 0.86)
Waitlist	Cognitive and cognitive behavioural therapies individual + exercise group	-0.34 (-2.92, 2.26)
Waitlist	Cognitive and cognitive behavioural therapies group + exercise group	-2.67 (-4.62, -0.8)
TAU	Enhanced TAU	0.17 (-0.81, 1.13)
TAU	Behavioural therapies individual	-0.65 (-2.48, 1.28)
TAU	Behavioural therapies group	-0.72 (-1.95, 0.5)
TAU	Cognitive and cognitive behavioural therapies individual	-0.73 (-1.78, 0.36)
TAU	Cognitive and cognitive behavioural therapies group	-1.04 (-1.76, -0.06)
TAU	Problem solving individual	0.17 (-1.53, 1.91)
TAU	Problem solving group	-1.52 (-3.24, 0.23)
TAU	Counselling individual	-0.21 (-2.82, 2.5)
TAU	Interpersonal psychotherapy (IPT) individual	-0.48 (-1.94, 0.83)
TAU	Psychoeducation group	-0.1 (-2.07, 1.96)
TAU	Self-help	-0.26 (-0.66, 0.09)
TAU	Self-help with support	-0.33 (-0.77, 0.08)
TAU	Short-term psychodynamic psychotherapies individual	-0.5 (-2.96, 2.03)
TAU	Mindfulness or meditation individual	-0.54 (-3.1, 2.22)
TAU	Mindfulness or meditation group	-0.59 (-1.77, 0.35)
TAU	Relaxation individual	-0.41 (-3.07, 2.23)
TAU	Relaxation group	-0.39 (-2.19, 1.2)
TAU	SSRIs	-0.63 (-1.87, 0.53)
TAU	TCAs	-0.83 (-2.17, 0.53)
TAU	Any AD	0 (-3.19, 3.28)
TAU	Acupuncture	-0.68 (-2.5, 1.13)
TAU	Exercise individual	-0.25 (-1.73, 1.15)
TAU	Exercise group	-0.36 (-3.56, 2.79)
TAU	Yoga group	-0.74 (-2.43, 0.98)
TAU	Cognitive and cognitive behavioural therapies group + AD	-1.01 (-4.47, 2.61)
TAU	Mindfulness or meditation group + AD	-1.24 (-5.14, 2.8)
TAU	Acupuncture + counselling individual	-0.77 (-2.57, 1.02)
TAU	Cognitive and cognitive behavioural therapies individual + exercise group	-0.18 (-2.75, 2.44)
TAU	Cognitive and cognitive behavioural therapies group + exercise group	-2.51 (-4.42, -0.61)
Enhanced TAU	Behavioural therapies individual	-0.8 (-2.85, 1.27)
Enhanced TAU	Behavioural therapies group	-0.88 (-2.4, 0.56)
Enhanced TAU	Cognitive and cognitive behavioural therapies individual	-0.89 (-2.29, 0.48)
Enhanced TAU	Cognitive and cognitive behavioural therapies group	-1.18 (-2.38, 0.09)
Enhanced TAU	Problem solving individual	0.02 (-1.94, 1.92)
Enhanced TAU	Problem solving group	-1.67 (-3.65, 0.28)
Enhanced TAU	Counselling individual	-0.37 (-3.13, 2.45)
Enhanced TAU	Interpersonal psychotherapy (IPT) individual	-0.64 (-2.38, 0.94)
Enhanced TAU	Psychoeducation group	-0.26 (-2.44, 1.94)
Enhanced TAU	Self-help	-0.43 (-1.35, 0.47)
Enhanced TAU	Self-help with support	-0.5 (-1.44, 0.44)
Enhanced TAU	Short-term psychodynamic psychotherapies individual	-0.65 (-3.29, 1.98)
Enhanced TAU	Mindfulness or meditation individual	-0.69 (-3.42, 2.13)
Enhanced TAU	Mindfulness or meditation group	-0.76 (-2.21, 0.5)
Enhanced TAU	Relaxation individual	-0.57 (-3.4, 2.21)
Enhanced TAU	Relaxation group	-0.56 (-2.58, 1.26)
Enhanced TAU	SSRIs	-0.79 (-2.39, 0.7)
Enhanced TAU	TCAs	-0.99 (-2.67, 0.68)
Enhanced TAU	Any AD	-0.16 (-3.48, 3.19)
Enhanced TAU	Acupuncture	-0.84 (-2.91, 1.19)
Enhanced TAU	Exercise individual	-0.41 (-2.08, 1.16)
Enhanced TAU	Exercise group	-0.53 (-3.79, 2.71)
Enhanced TAU	Yoga group	-0.89 (-2.8, 1)
Enhanced TAU	Cognitive and cognitive behavioural therapies group + AD	-1.16 (-4.77, 2.52)
Enhanced TAU	Mindfulness or meditation group + AD	-1.4 (-5.4, 2.71)
Enhanced TAU	Acupuncture + counselling individual	-0.93 (-3, 1.06)
Enhanced TAU	Cognitive and cognitive behavioural therapies individual + exercise group	-0.34 (-3.07, 2.39)
Enhanced TAU	Cognitive and cognitive behavioural therapies group + exercise group	-2.67 (-4.82, -0.6)
Behavioural therapies individual	Behavioural therapies group	-0.09 (-2.31, 2.08)
Behavioural therapies individual	Cognitive and cognitive behavioural therapies individual	-0.09 (-2.19, 2)
Behavioural therapies individual	Cognitive and cognitive behavioural therapies group	-0.38 (-2.39, 1.66)
Behavioural therapies individual	Problem solving individual	0.82 (-1.71, 3.29)
Behavioural therapies individual	Problem solving group	-0.87 (-3.44, 1.61)
Behavioural therapies individual	Counselling individual	0.43 (-2.76, 3.62)
Behavioural therapies individual	Interpersonal psychotherapy (IPT) individual	0.16 (-2.25, 2.36)
Behavioural therapies individual	Psychoeducation group	0.54 (-2.16, 3.25)
Behavioural therapies individual	Self-help	0.37 (-1.48, 2.21)
Behavioural therapies individual	Self-help with support	0.3 (-1.58, 2.15)
Behavioural therapies individual	Short-term psychodynamic psychotherapies individual	0.15 (-2.89, 3.15)
Behavioural therapies individual	Mindfulness or meditation individual	0.1 (-3.01, 3.29)
Behavioural therapies individual	Mindfulness or meditation group	0.03 (-2.16, 2.1)
Behavioural therapies individual	Relaxation individual	0.22 (-3.01, 3.38)
Behavioural therapies individual	Relaxation group	0.23 (-2.4, 2.7)
Behavioural therapies individual	SSRIs	0.03 (-2.3, 2.11)
Behavioural therapies individual	TCAs	-0.17 (-2.53, 2.05)
Behavioural therapies individual	Any AD	0.65 (-3.05, 4.37)
Behavioural therapies individual	Acupuncture	-0.04 (-2.65, 2.53)
Behavioural therapies individual	Exercise individual	0.38 (-1.99, 2.73)
Behavioural therapies individual	Exercise group	0.27 (-3.36, 3.86)
Behavioural therapies individual	Yoga group	-0.1 (-2.65, 2.41)
Behavioural therapies individual	Cognitive and cognitive behavioural therapies group + AD	-0.34 (-4.31, 3.67)
Behavioural therapies individual	Mindfulness or meditation group + AD	-0.59 (-4.88, 3.77)
Behavioural therapies individual	Acupuncture + counselling individual	-0.13 (-2.76, 2.41)
Behavioural therapies individual	Cognitive and cognitive behavioural therapies individual + exercise group	0.47 (-2.7, 3.59)
Behavioural therapies individual	Cognitive and cognitive behavioural therapies group + exercise group	-1.86 (-4.56, 0.71)
Behavioural therapies group	Cognitive and cognitive behavioural therapies individual	0 (-1.55, 1.6)
Behavioural therapies group	Cognitive and cognitive behavioural therapies group	-0.3 (-1.68, 1.23)
Behavioural therapies group	Problem solving individual	0.9 (-1.17, 2.98)
Behavioural therapies group	Problem solving group	-0.8 (-2.93, 1.35)
Behavioural therapies group	Counselling individual	0.53 (-2.33, 3.43)
Behavioural therapies group	Interpersonal psychotherapy (IPT) individual	0.25 (-1.66, 1.99)
Behavioural therapies group	Psychoeducation group	0.63 (-1.64, 2.97)
Behavioural therapies group	Self-help	0.44 (-0.71, 1.69)
Behavioural therapies group	Self-help with support	0.38 (-0.79, 1.64)
Behavioural therapies group	Short-term psychodynamic psychotherapies individual	0.24 (-2.47, 2.97)
Behavioural therapies group	Mindfulness or meditation individual	0.19 (-2.58, 3.12)
Behavioural therapies group	Mindfulness or meditation group	0.12 (-1.54, 1.69)
Behavioural therapies group	Relaxation individual	0.32 (-2.59, 3.15)
Behavioural therapies group	Relaxation group	0.32 (-1.86, 2.36)
Behavioural therapies group	SSRIs	0.11 (-1.68, 1.72)
Behavioural therapies group	TCAs	-0.1 (-1.94, 1.71)
Behavioural therapies group	Any AD	0.74 (-2.7, 4.16)
Behavioural therapies group	Acupuncture	0.04 (-2.13, 2.23)
Behavioural therapies group	Exercise individual	0.47 (-1.42, 2.36)
Behavioural therapies group	Exercise group	0.35 (-3, 3.7)
Behavioural therapies group	Yoga group	-0.01 (-2.1, 2.1)
Behavioural therapies group	Cognitive and cognitive behavioural therapies group + AD	-0.26 (-3.95, 3.5)
Behavioural therapies group	Mindfulness or meditation group + AD	-0.49 (-4.58, 3.61)
Behavioural therapies group	Acupuncture + counselling individual	-0.05 (-2.24, 2.13)
Behavioural therapies group	Cognitive and cognitive behavioural therapies individual + exercise group	0.56 (-2.28, 3.37)
Behavioural therapies group	Cognitive and cognitive behavioural therapies group + exercise group	-1.79 (-4.03, 0.44)
Cognitive and cognitive behavioural therapies individual	Cognitive and cognitive behavioural therapies group	-0.3 (-1.59, 1.1)
Cognitive and cognitive behavioural therapies individual	Problem solving individual	0.9 (-1.13, 2.9)
Cognitive and cognitive behavioural therapies individual	Problem solving group	-0.79 (-2.83, 1.22)
Cognitive and cognitive behavioural therapies individual	Counselling individual	0.52 (-2.27, 3.4)
Cognitive and cognitive behavioural therapies individual	Interpersonal psychotherapy (IPT) individual	0.26 (-1.55, 1.84)
Cognitive and cognitive behavioural therapies individual	Psychoeducation group	0.63 (-1.59, 2.88)
Cognitive and cognitive behavioural therapies individual	Self-help	0.45 (-0.58, 1.52)
Cognitive and cognitive behavioural therapies individual	Self-help with support	0.39 (-0.67, 1.47)
Cognitive and cognitive behavioural therapies individual	Short-term psychodynamic psychotherapies individual	0.24 (-2.4, 2.91)
Cognitive and cognitive behavioural therapies individual	Mindfulness or meditation individual	0.19 (-2.54, 3.09)
Cognitive and cognitive behavioural therapies individual	Mindfulness or meditation group	0.12 (-1.43, 1.55)
Cognitive and cognitive behavioural therapies individual	Relaxation individual	0.32 (-2.47, 3.03)
Cognitive and cognitive behavioural therapies individual	Relaxation group	0.33 (-1.76, 2.25)
Cognitive and cognitive behavioural therapies individual	SSRIs	0.11 (-1.56, 1.56)
Cognitive and cognitive behavioural therapies individual	TCAs	-0.1 (-1.79, 1.55)
Cognitive and cognitive behavioural therapies individual	Any AD	0.72 (-2.54, 4.08)
Cognitive and cognitive behavioural therapies individual	Acupuncture	0.05 (-2.07, 2.12)
Cognitive and cognitive behavioural therapies individual	Exercise individual	0.47 (-1.32, 2.23)
Cognitive and cognitive behavioural therapies individual	Exercise group	0.35 (-2.94, 3.64)
Cognitive and cognitive behavioural therapies individual	Yoga group	-0.01 (-2, 2.01)
Cognitive and cognitive behavioural therapies individual	Cognitive and cognitive behavioural therapies group + AD	-0.27 (-3.83, 3.41)
Cognitive and cognitive behavioural therapies individual	Mindfulness or meditation group + AD	-0.5 (-4.49, 3.56)
Cognitive and cognitive behavioural therapies individual	Acupuncture + counselling individual	-0.04 (-2.17, 2.02)
Cognitive and cognitive behavioural therapies individual	Cognitive and cognitive behavioural therapies individual + exercise group	0.56 (-2.15, 3.24)
Cognitive and cognitive behavioural therapies individual	Cognitive and cognitive behavioural therapies group + exercise group	-1.78 (-3.95, 0.35)
Cognitive and cognitive behavioural therapies group	Problem solving individual	1.19 (-0.75, 3.06)
Cognitive and cognitive behavioural therapies group	Problem solving group	-0.5 (-2.49, 1.39)
Cognitive and cognitive behavioural therapies group	Counselling individual	0.81 (-1.96, 3.59)
Cognitive and cognitive behavioural therapies group	Interpersonal psychotherapy (IPT) individual	0.54 (-1.2, 2.04)
Cognitive and cognitive behavioural therapies group	Psychoeducation group	0.92 (-1.24, 3.07)
Cognitive and cognitive behavioural therapies group	Self-help	0.77 (-0.19, 1.48)
Cognitive and cognitive behavioural therapies group	Self-help with support	0.7 (-0.27, 1.45)
Cognitive and cognitive behavioural therapies group	Short-term psychodynamic psychotherapies individual	0.53 (-2.08, 3.11)
Cognitive and cognitive behavioural therapies group	Mindfulness or meditation individual	0.48 (-2.22, 3.29)
Cognitive and cognitive behavioural therapies group	Mindfulness or meditation group	0.42 (-0.97, 1.59)
Cognitive and cognitive behavioural therapies group	Relaxation individual	0.61 (-2.23, 3.33)
Cognitive and cognitive behavioural therapies group	Relaxation group	0.65 (-1.43, 2.25)
Cognitive and cognitive behavioural therapies group	SSRIs	0.39 (-1.15, 1.75)
Cognitive and cognitive behavioural therapies group	TCAs	0.19 (-1.44, 1.74)
Cognitive and cognitive behavioural therapies group	Any AD	1.03 (-2.3, 4.34)
Cognitive and cognitive behavioural therapies group	Acupuncture	0.33 (-1.73, 2.3)
Cognitive and cognitive behavioural therapies group	Exercise individual	0.77 (-0.95, 2.35)
Cognitive and cognitive behavioural therapies group	Exercise group	0.65 (-2.63, 3.87)
Cognitive and cognitive behavioural therapies group	Yoga group	0.31 (-1.68, 2.04)
Cognitive and cognitive behavioural therapies group	Cognitive and cognitive behavioural therapies group + AD	0.02 (-3.56, 3.67)
Cognitive and cognitive behavioural therapies group	Mindfulness or meditation group + AD	-0.21 (-4.23, 3.81)
Cognitive and cognitive behavioural therapies group	Acupuncture + counselling individual	0.24 (-1.81, 2.21)
Cognitive and cognitive behavioural therapies group	Cognitive and cognitive behavioural therapies individual + exercise group	0.84 (-1.9, 3.53)
Cognitive and cognitive behavioural therapies group	Cognitive and cognitive behavioural therapies group + exercise group	-1.48 (-3.6, 0.5)
Problem solving individual	Problem solving group	-1.69 (-4.12, 0.72)
Problem solving individual	Counselling individual	-0.38 (-3.5, 2.79)
Problem solving individual	Interpersonal psychotherapy (IPT) individual	-0.65 (-2.95, 1.45)
Problem solving individual	Psychoeducation group	-0.27 (-2.85, 2.39)
Problem solving individual	Self-help	-0.46 (-2.16, 1.31)
Problem solving individual	Self-help with support	-0.52 (-2.24, 1.25)
Problem solving individual	Short-term psychodynamic psychotherapies individual	-0.66 (-3.62, 2.36)
Problem solving individual	Mindfulness or meditation individual	-0.72 (-3.75, 2.48)
Problem solving individual	Mindfulness or meditation group	-0.78 (-2.87, 1.23)
Problem solving individual	Relaxation individual	-0.58 (-3.73, 2.5)
Problem solving individual	Relaxation group	-0.58 (-3.13, 1.82)
Problem solving individual	SSRIs	-0.79 (-2.96, 1.17)
Problem solving individual	TCAs	-0.99 (-3.22, 1.11)
Problem solving individual	Any AD	-0.19 (-3.76, 3.52)
Problem solving individual	Acupuncture	-0.85 (-3.34, 1.61)
Problem solving individual	Exercise individual	-0.43 (-2.71, 1.85)
Problem solving individual	Exercise group	-0.55 (-4.14, 2.99)
Problem solving individual	Yoga group	-0.91 (-3.35, 1.55)
Problem solving individual	Cognitive and cognitive behavioural therapies group + AD	-1.18 (-5.01, 2.81)
Problem solving individual	Mindfulness or meditation group + AD	-1.4 (-5.6, 2.93)
Problem solving individual	Acupuncture + counselling individual	-0.94 (-3.45, 1.54)
Problem solving individual	Cognitive and cognitive behavioural therapies individual + exercise group	-0.36 (-3.4, 2.76)
Problem solving individual	Cognitive and cognitive behavioural therapies group + exercise group	-2.68 (-5.24, -0.13)
Problem solving group	Counselling individual	1.3 (-1.79, 4.52)
Problem solving group	Interpersonal psychotherapy (IPT) individual	1.05 (-1.27, 3.17)
Problem solving group	Psychoeducation group	1.42 (-1.2, 4.11)
Problem solving group	Self-help	1.24 (-0.5, 3.04)
Problem solving group	Self-help with support	1.18 (-0.58, 2.97)
Problem solving group	Short-term psychodynamic psychotherapies individual	1.02 (-1.95, 4.08)
Problem solving group	Mindfulness or meditation individual	0.96 (-2.05, 4.21)
Problem solving group	Mindfulness or meditation group	0.91 (-1.2, 2.94)
Problem solving group	Relaxation individual	1.1 (-2.04, 4.26)
Problem solving group	Relaxation group	1.11 (-1.45, 3.53)
Problem solving group	SSRIs	0.9 (-1.27, 2.9)
Problem solving group	TCAs	0.69 (-1.49, 2.83)
Problem solving group	Any AD	1.48 (-2.02, 5.26)
Problem solving group	Acupuncture	0.84 (-1.7, 3.33)
Problem solving group	Exercise individual	1.26 (-1.03, 3.58)
Problem solving group	Exercise group	1.15 (-2.42, 4.72)
Problem solving group	Yoga group	0.78 (-1.68, 3.3)
Problem solving group	Cognitive and cognitive behavioural therapies group + AD	0.51 (-3.27, 4.54)
Problem solving group	Mindfulness or meditation group + AD	0.25 (-3.9, 4.66)
Problem solving group	Acupuncture + counselling individual	0.75 (-1.76, 3.22)
Problem solving group	Cognitive and cognitive behavioural therapies individual + exercise group	1.32 (-1.68, 4.48)
Problem solving group	Cognitive and cognitive behavioural therapies group + exercise group	-0.99 (-3.57, 1.55)
Counselling individual	Interpersonal psychotherapy (IPT) individual	-0.28 (-3.36, 2.59)
Counselling individual	Psychoeducation group	0.11 (-3.16, 3.45)
Counselling individual	Self-help	-0.07 (-2.72, 2.56)
Counselling individual	Self-help with support	-0.13 (-2.8, 2.49)
Counselling individual	Short-term psychodynamic psychotherapies individual	-0.29 (-2.74, 2.18)
Counselling individual	Mindfulness or meditation individual	-0.34 (-3.94, 3.4)
Counselling individual	Mindfulness or meditation group	-0.41 (-3.3, 2.4)
Counselling individual	Relaxation individual	-0.22 (-3.9, 3.45)
Counselling individual	Relaxation group	-0.21 (-3.42, 2.89)
Counselling individual	SSRIs	-0.41 (-3.45, 2.39)
Counselling individual	TCAs	-0.59 (-3.7, 2.27)
Counselling individual	Any AD	0.18 (-3.95, 4.36)
Counselling individual	Acupuncture	-0.49 (-3.71, 2.68)
Counselling individual	Exercise individual	-0.06 (-3.08, 2.91)
Counselling individual	Exercise group	-0.17 (-4.2, 3.78)
Counselling individual	Yoga group	-0.53 (-3.7, 2.59)
Counselling individual	Cognitive and cognitive behavioural therapies group + AD	-0.8 (-5.2, 3.67)
Counselling individual	Mindfulness or meditation group + AD	-1.03 (-5.78, 3.64)
Counselling individual	Acupuncture + counselling individual	-0.57 (-3.8, 2.61)
Counselling individual	Cognitive and cognitive behavioural therapies individual + exercise group	0.02 (-3.67, 3.68)
Counselling individual	Cognitive and cognitive behavioural therapies group + exercise group	-2.3 (-5.55, 0.88)
Interpersonal psychotherapy (IPT) individual	Psychoeducation group	0.38 (-1.93, 2.9)
Interpersonal psychotherapy (IPT) individual	Self-help	0.2 (-1.1, 1.73)
Interpersonal psychotherapy (IPT) individual	Self-help with support	0.14 (-1.19, 1.67)
Interpersonal psychotherapy (IPT) individual	Short-term psychodynamic psychotherapies individual	0 (-2.71, 2.91)
Interpersonal psychotherapy (IPT) individual	Mindfulness or meditation individual	-0.06 (-2.87, 3.05)
Interpersonal psychotherapy (IPT) individual	Mindfulness or meditation group	-0.12 (-1.87, 1.63)
Interpersonal psychotherapy (IPT) individual	Relaxation individual	0.08 (-2.82, 3.04)
Interpersonal psychotherapy (IPT) individual	Relaxation group	0.08 (-2.16, 2.27)
Interpersonal psychotherapy (IPT) individual	SSRIs	-0.13 (-1.73, 1.36)
Interpersonal psychotherapy (IPT) individual	TCAs	-0.33 (-2.05, 1.42)
Interpersonal psychotherapy (IPT) individual	Any AD	0.48 (-2.94, 4.01)
Interpersonal psychotherapy (IPT) individual	Acupuncture	-0.2 (-2.41, 2.16)
Interpersonal psychotherapy (IPT) individual	Exercise individual	0.22 (-1.74, 2.3)
Interpersonal psychotherapy (IPT) individual	Exercise group	0.12 (-3.26, 3.52)
Interpersonal psychotherapy (IPT) individual	Yoga group	-0.25 (-2.42, 2.03)
Interpersonal psychotherapy (IPT) individual	Cognitive and cognitive behavioural therapies group + AD	-0.52 (-4.15, 3.35)
Interpersonal psychotherapy (IPT) individual	Mindfulness or meditation group + AD	-0.74 (-4.85, 3.45)
Interpersonal psychotherapy (IPT) individual	Acupuncture + counselling individual	-0.29 (-2.48, 2.06)
Interpersonal psychotherapy (IPT) individual	Cognitive and cognitive behavioural therapies individual + exercise group	0.31 (-2.54, 3.26)
Interpersonal psychotherapy (IPT) individual	Cognitive and cognitive behavioural therapies group + exercise group	-2.03 (-4.3, 0.38)
Psychoeducation group	Self-help	-0.18 (-2.18, 1.8)
Psychoeducation group	Self-help with support	-0.24 (-2.25, 1.74)
Psychoeducation group	Short-term psychodynamic psychotherapies individual	-0.39 (-3.58, 2.75)
Psychoeducation group	Mindfulness or meditation individual	-0.44 (-3.68, 2.94)
Psychoeducation group	Mindfulness or meditation group	-0.52 (-2.82, 1.69)
Psychoeducation group	Relaxation individual	-0.31 (-3.65, 2.95)
Psychoeducation group	Relaxation group	-0.32 (-3.04, 2.27)
Psychoeducation group	SSRIs	-0.52 (-2.97, 1.7)
Psychoeducation group	TCAs	-0.72 (-3.23, 1.61)
Psychoeducation group	Any AD	0.1 (-3.67, 3.89)
Psychoeducation group	Acupuncture	-0.59 (-3.31, 2.08)
Psychoeducation group	Exercise individual	-0.17 (-2.65, 2.29)
Psychoeducation group	Exercise group	-0.28 (-3.97, 3.4)
Psychoeducation group	Yoga group	-0.64 (-3.31, 2.05)
Psychoeducation group	Cognitive and cognitive behavioural therapies group + AD	-0.89 (-4.95, 3.18)
Psychoeducation group	Mindfulness or meditation group + AD	-1.13 (-5.56, 3.28)
Psychoeducation group	Acupuncture + counselling individual	-0.68 (-3.41, 1.96)
Psychoeducation group	Cognitive and cognitive behavioural therapies individual + exercise group	-0.09 (-3.33, 3.17)
Psychoeducation group	Cognitive and cognitive behavioural therapies group + exercise group	-2.41 (-5.18, 0.28)
Self-help	Self-help with support	-0.07 (-0.35, 0.23)
Self-help	Short-term psychodynamic psychotherapies individual	-0.22 (-2.69, 2.26)
Self-help	Mindfulness or meditation individual	-0.26 (-2.83, 2.44)
Self-help	Mindfulness or meditation group	-0.32 (-1.49, 0.59)
Self-help	Relaxation individual	-0.13 (-2.82, 2.46)
Self-help	Relaxation group	-0.12 (-1.94, 1.47)
Self-help	SSRIs	-0.35 (-1.66, 0.83)
Self-help	TCAs	-0.56 (-1.95, 0.83)
Self-help	Any AD	0.29 (-2.96, 3.52)
Self-help	Acupuncture	-0.4 (-2.27, 1.41)
Self-help	Exercise individual	0.02 (-1.44, 1.39)
Self-help	Exercise group	-0.1 (-3.28, 3.04)
Self-help	Yoga group	-0.46 (-2.15, 1.21)
Self-help	Cognitive and cognitive behavioural therapies group + AD	-0.73 (-4.22, 2.86)
Self-help	Mindfulness or meditation group + AD	-0.96 (-4.88, 3.03)
Self-help	Acupuncture + counselling individual	-0.5 (-2.37, 1.29)
Self-help	Cognitive and cognitive behavioural therapies individual + exercise group	0.1 (-2.49, 2.67)
Self-help	Cognitive and cognitive behavioural therapies group + exercise group	-2.24 (-4.18, -0.36)
Self-help with support	Short-term psychodynamic psychotherapies individual	-0.15 (-2.63, 2.33)
Self-help with support	Mindfulness or meditation individual	-0.2 (-2.78, 2.51)
Self-help with support	Mindfulness or meditation group	-0.25 (-1.43, 0.68)
Self-help with support	Relaxation individual	-0.07 (-2.76, 2.54)
Self-help with support	Relaxation group	-0.06 (-1.88, 1.54)
Self-help with support	SSRIs	-0.29 (-1.61, 0.92)
Self-help with support	TCAs	-0.49 (-1.91, 0.94)
Self-help with support	Any AD	0.35 (-2.88, 3.61)
Self-help with support	Acupuncture	-0.34 (-2.22, 1.49)
Self-help with support	Exercise individual	0.09 (-1.39, 1.48)
Self-help with support	Exercise group	-0.03 (-3.2, 3.12)
Self-help with support	Yoga group	-0.4 (-2.09, 1.3)
Self-help with support	Cognitive and cognitive behavioural therapies group + AD	-0.66 (-4.16, 2.94)
Self-help with support	Mindfulness or meditation group + AD	-0.89 (-4.79, 3.12)
Self-help with support	Acupuncture + counselling individual	-0.43 (-2.31, 1.36)
Self-help with support	Cognitive and cognitive behavioural therapies individual + exercise group	0.17 (-2.43, 2.75)
Self-help with support	Cognitive and cognitive behavioural therapies group + exercise group	-2.17 (-4.12, -0.29)
Short-term psychodynamic psychotherapies individual	Mindfulness or meditation individual	-0.05 (-3.49, 3.55)
Short-term psychodynamic psychotherapies individual	Mindfulness or meditation group	-0.13 (-2.85, 2.52)
Short-term psychodynamic psychotherapies individual	Relaxation individual	0.07 (-3.5, 3.59)
Short-term psychodynamic psychotherapies individual	Relaxation group	0.08 (-2.99, 3.04)
Short-term psychodynamic psychotherapies individual	SSRIs	-0.13 (-3.01, 2.51)
Short-term psychodynamic psychotherapies individual	TCAs	-0.31 (-3.28, 2.42)
Short-term psychodynamic psychotherapies individual	Any AD	0.47 (-3.57, 4.55)
Short-term psychodynamic psychotherapies individual	Acupuncture	-0.2 (-3.25, 2.83)
Short-term psychodynamic psychotherapies individual	Exercise individual	0.23 (-2.63, 3.06)
Short-term psychodynamic psychotherapies individual	Exercise group	0.11 (-3.83, 3.97)
Short-term psychodynamic psychotherapies individual	Yoga group	-0.25 (-3.25, 2.76)
Short-term psychodynamic psychotherapies individual	Cognitive and cognitive behavioural therapies group + AD	-0.51 (-4.84, 3.85)
Short-term psychodynamic psychotherapies individual	Mindfulness or meditation group + AD	-0.75 (-5.39, 3.82)
Short-term psychodynamic psychotherapies individual	Acupuncture + counselling individual	-0.29 (-3.36, 2.74)
Short-term psychodynamic psychotherapies individual	Cognitive and cognitive behavioural therapies individual + exercise group	0.32 (-3.29, 3.88)
Short-term psychodynamic psychotherapies individual	Cognitive and cognitive behavioural therapies group + exercise group	-2.02 (-5.14, 1.03)
Mindfulness or meditation individual	Mindfulness or meditation group	-0.09 (-3, 2.68)
Mindfulness or meditation individual	Relaxation individual	0.14 (-3.78, 3.84)
Mindfulness or meditation individual	Relaxation group	0.11 (-3.12, 3.16)
Mindfulness or meditation individual	SSRIs	-0.08 (-3.19, 2.69)
Mindfulness or meditation individual	TCAs	-0.26 (-3.47, 2.54)
Mindfulness or meditation individual	Any AD	0.51 (-3.78, 4.72)
Mindfulness or meditation individual	Acupuncture	-0.15 (-3.41, 2.95)
Mindfulness or meditation individual	Exercise individual	0.27 (-2.77, 3.18)
Mindfulness or meditation individual	Exercise group	0.15 (-3.85, 4.09)
Mindfulness or meditation individual	Yoga group	-0.2 (-3.46, 2.88)
Mindfulness or meditation individual	Cognitive and cognitive behavioural therapies group + AD	-0.46 (-4.99, 4.03)
Mindfulness or meditation individual	Mindfulness or meditation group + AD	-0.71 (-5.53, 4.12)
Mindfulness or meditation individual	Acupuncture + counselling individual	-0.23 (-3.5, 2.84)
Mindfulness or meditation individual	Cognitive and cognitive behavioural therapies individual + exercise group	0.37 (-3.38, 3.95)
Mindfulness or meditation individual	Cognitive and cognitive behavioural therapies group + exercise group	-1.99 (-5.24, 1.14)
Mindfulness or meditation group	Relaxation individual	0.21 (-2.66, 3.02)
Mindfulness or meditation group	Relaxation group	0.21 (-1.87, 2.17)
Mindfulness or meditation group	SSRIs	-0.02 (-1.59, 1.54)
Mindfulness or meditation group	TCAs	-0.23 (-1.88, 1.53)
Mindfulness or meditation group	Any AD	0.63 (-2.76, 4.02)
Mindfulness or meditation group	Acupuncture	-0.08 (-2.17, 2.1)
Mindfulness or meditation group	Exercise individual	0.35 (-1.42, 2.2)
Mindfulness or meditation group	Exercise group	0.24 (-3.06, 3.52)
Mindfulness or meditation group	Yoga group	-0.12 (-2.1, 1.91)
Mindfulness or meditation group	Cognitive and cognitive behavioural therapies group + AD	-0.38 (-4.03, 3.35)
Mindfulness or meditation group	Mindfulness or meditation group + AD	-0.59 (-4.69, 3.47)
Mindfulness or meditation group	Acupuncture + counselling individual	-0.17 (-2.25, 1.99)
Mindfulness or meditation group	Cognitive and cognitive behavioural therapies individual + exercise group	0.44 (-2.34, 3.23)
Mindfulness or meditation group	Cognitive and cognitive behavioural therapies group + exercise group	-1.9 (-4.08, 0.3)
Relaxation individual	Relaxation group	-0.01 (-3.19, 3.16)
Relaxation individual	SSRIs	-0.21 (-3.15, 2.59)
Relaxation individual	TCAs	-0.4 (-3.37, 2.44)
Relaxation individual	Any AD	0.39 (-3.56, 4.48)
Relaxation individual	Acupuncture	-0.27 (-3.43, 2.92)
Relaxation individual	Exercise individual	0.14 (-2.82, 3.2)
Relaxation individual	Exercise group	0.02 (-3.9, 4.04)
Relaxation individual	Yoga group	-0.33 (-3.45, 2.85)
Relaxation individual	Cognitive and cognitive behavioural therapies group + AD	-0.61 (-4.76, 3.74)
Relaxation individual	Mindfulness or meditation group + AD	-0.82 (-5.38, 3.83)
Relaxation individual	Acupuncture + counselling individual	-0.36 (-3.52, 2.81)
Relaxation individual	Cognitive and cognitive behavioural therapies individual + exercise group	0.22 (-3.37, 3.95)
Relaxation individual	Cognitive and cognitive behavioural therapies group + exercise group	-2.1 (-5.29, 1.15)
Relaxation group	SSRIs	-0.22 (-2.25, 1.87)
Relaxation group	TCAs	-0.42 (-2.53, 1.81)
Relaxation group	Any AD	0.41 (-3.16, 4.15)
Relaxation group	Acupuncture	-0.28 (-2.74, 2.32)
Relaxation group	Exercise individual	0.15 (-2.08, 2.47)
Relaxation group	Exercise group	0.03 (-3.51, 3.62)
Relaxation group	Yoga group	-0.33 (-2.61, 2.16)
Relaxation group	Cognitive and cognitive behavioural therapies group + AD	-0.59 (-4.42, 3.44)
Relaxation group	Mindfulness or meditation group + AD	-0.82 (-5.06, 3.55)
Relaxation group	Acupuncture + counselling individual	-0.37 (-2.85, 2.22)
Relaxation group	Cognitive and cognitive behavioural therapies individual + exercise group	0.24 (-2.82, 3.37)
Relaxation group	Cognitive and cognitive behavioural therapies group + exercise group	-2.09 (-4.62, 0.44)
SSRIs	TCAs	-0.22 (-1.22, 0.97)
SSRIs	Any AD	0.61 (-2.65, 4.16)
SSRIs	Acupuncture	-0.06 (-2.16, 2.18)
SSRIs	Exercise individual	0.37 (-1.41, 2.23)
SSRIs	Exercise group	0.26 (-3.05, 3.55)
SSRIs	Yoga group	-0.11 (-2.12, 2)
SSRIs	Cognitive and cognitive behavioural therapies group + AD	-0.38 (-3.92, 3.47)
SSRIs	Mindfulness or meditation group + AD	-0.62 (-4.59, 3.6)
SSRIs	Acupuncture + counselling individual	-0.15 (-2.22, 2.07)
SSRIs	Cognitive and cognitive behavioural therapies individual + exercise group	0.45 (-2.27, 3.35)
SSRIs	Cognitive and cognitive behavioural therapies group + exercise group	-1.89 (-4.05, 0.43)
TCAs	Any AD	0.77 (-2.42, 4.41)
TCAs	Acupuncture	0.14 (-2.1, 2.4)
TCAs	Exercise individual	0.56 (-1.37, 2.5)
TCAs	Exercise group	0.46 (-2.91, 3.8)
TCAs	Yoga group	0.09 (-2.06, 2.29)
TCAs	Cognitive and cognitive behavioural therapies group + AD	-0.22 (-3.72, 3.77)
TCAs	Mindfulness or meditation group + AD	-0.46 (-4.32, 3.88)
TCAs	Acupuncture + counselling individual	0.05 (-2.17, 2.3)
TCAs	Cognitive and cognitive behavioural therapies individual + exercise group	0.64 (-2.14, 3.58)
TCAs	Cognitive and cognitive behavioural therapies group + exercise group	-1.69 (-4.01, 0.67)
Any AD	Acupuncture	-0.66 (-4.42, 2.95)
Any AD	Exercise individual	-0.26 (-3.81, 3.15)
Any AD	Exercise group	-0.38 (-4.75, 3.86)
Any AD	Yoga group	-0.73 (-4.42, 2.9)
Any AD	Cognitive and cognitive behavioural therapies group + AD	-0.98 (-3.17, 1.18)
Any AD	Mindfulness or meditation group + AD	-1.22 (-3.91, 1.54)
Any AD	Acupuncture + counselling individual	-0.75 (-4.48, 2.86)
Any AD	Cognitive and cognitive behavioural therapies individual + exercise group	-0.13 (-4.38, 3.81)
Any AD	Cognitive and cognitive behavioural therapies group + exercise group	-2.51 (-6.28, 1.22)
Acupuncture	Exercise individual	0.42 (-1.92, 2.81)
Acupuncture	Exercise group	0.31 (-3.27, 3.92)
Acupuncture	Yoga group	-0.05 (-2.57, 2.51)
Acupuncture	Cognitive and cognitive behavioural therapies group + AD	-0.33 (-4.2, 3.71)
Acupuncture	Mindfulness or meditation group + AD	-0.55 (-4.84, 3.85)
Acupuncture	Acupuncture + counselling individual	-0.09 (-2.56, 2.35)
Acupuncture	Cognitive and cognitive behavioural therapies individual + exercise group	0.51 (-2.62, 3.66)
Acupuncture	Cognitive and cognitive behavioural therapies group + exercise group	-1.83 (-4.45, 0.81)
Exercise individual	Exercise group	-0.12 (-3.56, 3.29)
Exercise individual	Yoga group	-0.47 (-2.74, 1.79)
Exercise individual	Cognitive and cognitive behavioural therapies group + AD	-0.75 (-4.47, 3.14)
Exercise individual	Mindfulness or meditation group + AD	-0.97 (-5.09, 3.26)
Exercise individual	Acupuncture + counselling individual	-0.51 (-2.88, 1.82)
Exercise individual	Cognitive and cognitive behavioural therapies individual + exercise group	0.09 (-2.86, 3.02)
Exercise individual	Cognitive and cognitive behavioural therapies group + exercise group	-2.25 (-4.68, 0.16)
Exercise group	Yoga group	-0.36 (-3.9, 3.18)
Exercise group	Cognitive and cognitive behavioural therapies group + AD	-0.62 (-5.12, 4.02)
Exercise group	Mindfulness or meditation group + AD	-0.85 (-5.7, 4.03)
Exercise group	Acupuncture + counselling individual	-0.4 (-4, 3.22)
Exercise group	Cognitive and cognitive behavioural therapies individual + exercise group	0.2 (-3.7, 4.14)
Exercise group	Cognitive and cognitive behavioural therapies group + exercise group	-2.14 (-5.76, 1.49)
Yoga group	Cognitive and cognitive behavioural therapies group + AD	-0.26 (-4.17, 3.73)
Yoga group	Mindfulness or meditation group + AD	-0.5 (-4.77, 3.86)
Yoga group	Acupuncture + counselling individual	-0.03 (-2.6, 2.48)
Yoga group	Cognitive and cognitive behavioural therapies individual + exercise group	0.57 (-2.56, 3.6)
Yoga group	Cognitive and cognitive behavioural therapies group + exercise group	-1.77 (-4.39, 0.74)
Cognitive and cognitive behavioural therapies group + AD	Mindfulness or meditation group + AD	-0.24 (-3.26, 2.84)
Cognitive and cognitive behavioural therapies group + AD	Acupuncture + counselling individual	0.24 (-3.79, 4.09)
Cognitive and cognitive behavioural therapies group + AD	Cognitive and cognitive behavioural therapies individual + exercise group	0.85 (-3.68, 5.07)
Cognitive and cognitive behavioural therapies group + AD	Cognitive and cognitive behavioural therapies group + exercise group	-1.51 (-5.57, 2.44)
Mindfulness or meditation group + AD	Acupuncture + counselling individual	0.48 (-3.88, 4.73)
Mindfulness or meditation group + AD	Cognitive and cognitive behavioural therapies individual + exercise group	1.06 (-3.66, 5.7)
Mindfulness or meditation group + AD	Cognitive and cognitive behavioural therapies group + exercise group	-1.28 (-5.66, 3.07)
Acupuncture + counselling individual	Cognitive and cognitive behavioural therapies individual + exercise group	0.59 (-2.48, 3.73)
Acupuncture + counselling individual	Cognitive and cognitive behavioural therapies group + exercise group	-1.73 (-4.34, 0.88)
Cognitive and cognitive behavioural therapies individual + exercise group	Cognitive and cognitive behavioural therapies group + exercise group	-2.33 (-5.54, 0.82)

## Sheet: LS SMD bias-adj Interv
Intervention 1	Intervention 2	NMA median (95% CrI)		Comparisons with evidence of difference in effect (for interventions N≥50)
Attention placebo	Pill placebo	-0.47 (-1.87, 0.74)		Behavioural activation (BA) group	Cognitive bibliotherapy	0.84 (0.22, 1.45)
Attention placebo	No treatment	0.2 (-0.11, 0.53)		Behavioural activation (BA) group	Computerised-CBT (CCBT)	0.85 (0.22, 1.46)
Attention placebo	Waitlist	0.31 (0.06, 0.6)		Behavioural activation (BA) group	Computerised attentional bias modification	0.85 (0.22, 1.48)
Attention placebo	TAU	0.16 (-0.26, 0.61)		Behavioural activation (BA) group	Computerised behavioural activation	0.8 (0.16, 1.43)
Attention placebo	Enhanced TAU	0.3 (-0.61, 1.22)		Behavioural activation (BA) group	Computerised cognitive bias modification	0.84 (0.21, 1.47)
Attention placebo	Behavioural activation (BA) individual	-0.44 (-1.49, 0.61)		Behavioural activation (BA) group	Computerised Coping with Depression course	0.82 (0.19, 1.44)
Attention placebo	Behavioural activation (BA) group	-0.94 (-1.61, -0.26)		Behavioural activation (BA) group	Computerised mindfulness intervention	0.84 (0.21, 1.47)
Attention placebo	Coping with Depression course (group)	-0.16 (-0.68, 0.33)		Behavioural activation (BA) group	Computerised positive psychological intervention	0.85 (0.22, 1.47)
Attention placebo	CBT individual (15 sessions or over)	-0.51 (-1.25, 0.21)		Behavioural activation (BA) group	Computerised problem solving therapy	0.81 (0.18, 1.43)
Attention placebo	CBT individual (under 15 sessions)	-0.5 (-1.29, 0.29)		Behavioural activation (BA) group	Psychoeducational website	0.83 (0.19, 1.45)
Attention placebo	Third-wave cognitive therapy individual	-0.58 (-1.28, 0.09)		Behavioural activation (BA) group	Behavioural bibliotherapy with support	0.8 (0.12, 1.5)
Attention placebo	CBT group (15 sessions or over)	-0.76 (-1.79, 0.95)		Behavioural activation (BA) group	Cognitive bibliotherapy with support	0.72 (0.04, 1.4)
Attention placebo	CBT group (under 15 sessions)	-1.09 (-1.66, -0.56)		Behavioural activation (BA) group	Computerised-CBT (CCBT) with support	0.8 (0.15, 1.45)
Attention placebo	Positive psychotherapy (PPT) group	-0.77 (-1.41, -0.04)		Behavioural activation (BA) group	Computerised problem solving therapy with support	0.78 (0.12, 1.46)
Attention placebo	Rational emotive behaviour therapy (REBT) group	-0.87 (-2.01, 0.34)		Behavioural activation (BA) group	Computerised third-wave cognitive therapy with support	0.75 (0.07, 1.43)
Attention placebo	Third-wave cognitive therapy group	-0.78 (-1.45, -0.02)		Behavioural activation (BA) group	Expressive writing with support	0.81 (0.15, 1.5)
Attention placebo	Problem solving individual	0.34 (-0.4, 1.1)		Behavioural activation (BA) group	Third-wave cognitive therapy CD with support	0.7 (0.01, 1.38)
Attention placebo	Problem solving group	-1.38 (-2.12, -0.57)		Behavioural activation (BA) group	Coping with Depression course (group)	0.78 (0.01, 1.53)
Attention placebo	Non-directive/supportive/person-centred counselling	-0.01 (-2.37, 2.21)		Behavioural activation (BA) group	Supervised low intensity exercise individual	0.87 (0.07, 1.65)
Attention placebo	Interpersonal counselling individual	-0.37 (-1.97, 0.86)		Behavioural activation (BA) group	Unsupervised low intensity exercise individual	0.97 (0.19, 1.78)
Attention placebo	Interpersonal psychotherapy (IPT) individual	-0.2 (-0.86, 0.43)		Coping with Depression course (group)	CBT group (under 15 sessions)	-0.93 (-1.57, -0.28)
Attention placebo	Psychoeducational group programme	0.06 (-1.27, 1.36)		Coping with Depression course (group)	Problem solving group	-1.22 (-2.02, -0.3)
Attention placebo	Behavioural bibliotherapy	-0.11 (-0.42, 0.21)		CBT group (under 15 sessions)	Cognitive bibliotherapy	0.98 (0.52, 1.49)
Attention placebo	Cognitive bibliotherapy	-0.11 (-0.38, 0.18)		CBT group (under 15 sessions)	Computerised-CBT (CCBT)	0.99 (0.53, 1.5)
Attention placebo	Computerised-CBT (CCBT)	-0.1 (-0.34, 0.16)		CBT group (under 15 sessions)	Computerised attentional bias modification	1 (0.52, 1.52)
Attention placebo	Computerised attentional bias modification	-0.09 (-0.36, 0.2)		CBT group (under 15 sessions)	Computerised behavioural activation	0.95 (0.44, 1.47)
Attention placebo	Computerised behavioural activation	-0.13 (-0.5, 0.16)		CBT group (under 15 sessions)	Computerised cognitive bias modification	0.98 (0.5, 1.51)
Attention placebo	Computerised cognitive bias modification	-0.1 (-0.41, 0.21)		CBT group (under 15 sessions)	Computerised Coping with Depression course	0.97 (0.48, 1.48)
Attention placebo	Computerised Coping with Depression course	-0.12 (-0.42, 0.17)		CBT group (under 15 sessions)	Computerised mindfulness intervention	0.99 (0.51, 1.51)
Attention placebo	Computerised expressive writing	-0.11 (-0.41, 0.21)		CBT group (under 15 sessions)	Computerised positive psychological intervention	0.99 (0.52, 1.51)
Attention placebo	Computerised mindfulness intervention	-0.1 (-0.38, 0.19)		CBT group (under 15 sessions)	Computerised problem solving therapy	0.96 (0.47, 1.47)
Attention placebo	Computerised positive psychological intervention	-0.1 (-0.37, 0.19)		CBT group (under 15 sessions)	Psychoeducational website	0.97 (0.49, 1.49)
Attention placebo	Computerised problem solving therapy	-0.13 (-0.45, 0.16)		CBT group (under 15 sessions)	Behavioural bibliotherapy with support	0.94 (0.38, 1.57)
Attention placebo	Computerised third-wave cognitive therapy	-0.11 (-0.43, 0.2)		CBT group (under 15 sessions)	Cognitive bibliotherapy with support	0.87 (0.31, 1.46)
Attention placebo	Expressive writing	-0.11 (-0.43, 0.2)		CBT group (under 15 sessions)	Computerised-CBT (CCBT) with support	0.94 (0.43, 1.5)
Attention placebo	Psychoeducational website	-0.12 (-0.4, 0.17)		CBT group (under 15 sessions)	Computerised problem solving therapy with support	0.93 (0.39, 1.52)
Attention placebo	Behavioural bibliotherapy with support	-0.15 (-0.57, 0.34)		CBT group (under 15 sessions)	Computerised third-wave cognitive therapy with support	0.9 (0.34, 1.49)
Attention placebo	Cognitive bias modification with support	-0.2 (-0.69, 0.25)		CBT group (under 15 sessions)	Expressive writing with support	0.96 (0.42, 1.55)
Attention placebo	Cognitive bibliotherapy with support	-0.22 (-0.65, 0.19)		CBT group (under 15 sessions)	Third-wave cognitive therapy CD with support	0.85 (0.27, 1.44)
Attention placebo	Computerised-CBT (CCBT) with support	-0.15 (-0.49, 0.23)		CBT group (under 15 sessions)	Interpersonal psychotherapy (IPT) individual	0.88 (0.26, 1.52)
Attention placebo	Computerised behavioural activation with support	-0.22 (-0.77, 0.23)		CBT group (under 15 sessions)	Mindfulness-based cognitive therapy (MBCT) group	0.66 (0.08, 1.26)
Attention placebo	Computerised exercise promotion with support	-0.17 (-0.63, 0.34)		CBT group (under 15 sessions)	Mindfulness-based stress reduction (MBSR) group	0.86 (0.2, 1.65)
Attention placebo	Computerised problem solving therapy with support	-0.16 (-0.55, 0.27)		CBT group (under 15 sessions)	Progressive muscle relaxation group	0.86 (0.06, 1.68)
Attention placebo	Computerised third-wave cognitive therapy with support	-0.19 (-0.61, 0.23)		CBT group (under 15 sessions)	Supervised low intensity exercise individual	1.01 (0.33, 1.71)
Attention placebo	Expressive writing with support	-0.14 (-0.52, 0.31)		CBT group (under 15 sessions)	Unsupervised low intensity exercise individual	1.12 (0.45, 1.86)
Attention placebo	Third-wave cognitive therapy CD with support	-0.24 (-0.68, 0.18)		Positive psychotherapy (PPT) group	Computerised-CBT (CCBT)	0.67 (0, 1.25)
Attention placebo	Short-term psychodynamic psychotherapy individual	-0.3 (-2.44, 1.76)		Problem solving group	Cognitive bibliotherapy	1.28 (0.52, 1.95)
Attention placebo	Mindfulness-based stress reduction (MBSR) individual	-0.43 (-2.65, 1.85)		Problem solving group	Computerised-CBT (CCBT)	1.28 (0.52, 1.97)
Attention placebo	Meditation-relaxation group	-0.47 (-2.32, 0.52)		Problem solving group	Computerised attentional bias modification	1.29 (0.51, 2)
Attention placebo	Mindfulness-based cognitive therapy (MBCT) group	-0.42 (-0.99, 0.09)		Problem solving group	Computerised behavioural activation	1.24 (0.45, 1.94)
Attention placebo	Mindfulness-based stress reduction (MBSR) group	-0.22 (-0.74, 0.37)		Problem solving group	Computerised cognitive bias modification	1.28 (0.5, 1.98)
Attention placebo	Mindfulness meditation group	-0.46 (-1.2, 0.11)		Problem solving group	Computerised Coping with Depression course	1.26 (0.48, 1.95)
Attention placebo	Progressive muscle relaxation individual	-0.09 (-2.22, 2.16)		Problem solving group	Computerised mindfulness intervention	1.28 (0.5, 1.98)
Attention placebo	Progressive muscle relaxation group	-0.23 (-1.22, 0.75)		Problem solving group	Computerised positive psychological intervention	1.29 (0.51, 1.98)
Attention placebo	Any SSRI	-0.32 (-1.81, 1)		Problem solving group	Computerised problem solving therapy	1.25 (0.46, 1.94)
Attention placebo	Citalopram	-0.37 (-1.84, 0.95)		Problem solving group	Psychoeducational website	1.26 (0.49, 1.96)
Attention placebo	Fluoxetine	-0.54 (-2.13, 0.75)		Problem solving group	Behavioural bibliotherapy with support	1.24 (0.41, 2.01)
Attention placebo	Sertraline	-0.35 (-1.63, 0.82)		Problem solving group	Cognitive bibliotherapy with support	1.16 (0.35, 1.9)
Attention placebo	Amitriptyline	-0.85 (-2.46, 0.52)		Problem solving group	Computerised-CBT (CCBT) with support	1.24 (0.45, 1.96)
Attention placebo	Any TCA	-0.46 (-2.1, 1.29)		Problem solving group	Computerised problem solving therapy with support	1.22 (0.43, 1.97)
Attention placebo	Imipramine	-0.61 (-2.21, 0.74)		Problem solving group	Computerised third-wave cognitive therapy with support	1.19 (0.37, 1.94)
Attention placebo	Lofepramine	-0.51 (-2.07, 0.87)		Problem solving group	Expressive writing with support	1.25 (0.45, 2)
Attention placebo	Any AD	0.33 (-2.57, 3.19)		Problem solving group	Third-wave cognitive therapy CD with support	1.14 (0.32, 1.89)
Attention placebo	Traditional acupuncture	-0.53 (-1.51, 0.45)		Problem solving group	Interpersonal psychotherapy (IPT) individual	1.17 (0.33, 1.94)
Attention placebo	Supervised high intensity exercise individual	-0.23 (-1.16, 0.49)		Problem solving group	Mindfulness-based cognitive therapy (MBCT) group	0.96 (0.1, 1.73)
Attention placebo	Supervised low intensity exercise individual	-0.07 (-0.68, 0.53)		Problem solving group	Mindfulness-based stress reduction (MBSR) group	1.16 (0.24, 2.07)
Attention placebo	Unsupervised low intensity exercise individual	0.03 (-0.55, 0.64)		Problem solving group	Progressive muscle relaxation group	1.15 (0.01, 2.24)
Attention placebo	Supervised high intensity exercise group	-0.09 (-0.84, 0.66)		Problem solving group	Supervised high intensity exercise group	1.29 (0.26, 2.27)
Attention placebo	Supervised low intensity exercise group	-0.28 (-1.05, 0.47)		Problem solving group	Supervised low intensity exercise group	1.09 (0.08, 2.06)
Attention placebo	Yoga group	-0.56 (-1.52, 0.42)		Problem solving group	Supervised low intensity exercise individual	1.3 (0.37, 2.17)
Attention placebo	CBT group (under 15 sessions) + any AD	-0.66 (-3.7, 2.36)		Problem solving group	Unsupervised low intensity exercise individual	1.41 (0.5, 2.28)
Attention placebo	Body-mind-spirit group + any AD	-0.88 (-4.33, 2.54)		Problem solving individual	Mindfulness-based cognitive therapy (MBCT) group	-0.76 (-1.54, -0.01)
Attention placebo	Traditional acupuncture + non-directive/supportive/person-centred counselling	-0.61 (-1.54, 0.35)		Problem solving individual	Problem solving group	-1.72 (-2.57, -0.82)
Attention placebo	CBT individual (under 15 sessions) + supervised high intensity exercise group	0 (-2.11, 2.07)		Third-wave cognitive therapy group	Problem solving individual	1.12 (0.17, 1.99)
Attention placebo	CBT group (under 15 sessions) + supervised low intensity exercise group	-2.32 (-3.42, -1.23)		Third-wave cognitive therapy individual	Problem solving individual	0.92 (0.05, 1.8)
Pill placebo	No treatment	0.67 (-0.56, 2.06)		Positive psychotherapy (PPT) group	Problem solving individual	1.1 (0.24, 1.91)
Pill placebo	Waitlist	0.79 (-0.42, 2.16)		Behavioural activation (BA) group	Problem solving individual	1.28 (0.47, 2.1)
Pill placebo	TAU	0.63 (-0.52, 1.95)		CBT group (under 15 sessions)	Problem solving individual	1.43 (0.7, 2.17)
Pill placebo	Enhanced TAU	0.78 (-0.77, 2.39)
Pill placebo	Behavioural activation (BA) individual	0.03 (-1.47, 1.65)
Pill placebo	Behavioural activation (BA) group	-0.47 (-1.72, 0.91)
Pill placebo	Coping with Depression course (group)	0.3 (-0.98, 1.75)
Pill placebo	CBT individual (15 sessions or over)	-0.06 (-1.27, 1.37)
Pill placebo	CBT individual (under 15 sessions)	-0.04 (-1.38, 1.51)
Pill placebo	Third-wave cognitive therapy individual	-0.12 (-1.4, 1.31)
Pill placebo	CBT group (15 sessions or over)	-0.25 (-1.77, 1.76)
Pill placebo	CBT group (under 15 sessions)	-0.62 (-1.84, 0.75)
Pill placebo	Positive psychotherapy (PPT) group	-0.29 (-1.53, 1.14)
Pill placebo	Rational emotive behaviour therapy (REBT) group	-0.39 (-1.94, 1.32)
Pill placebo	Third-wave cognitive therapy group	-0.31 (-1.59, 1.16)
Pill placebo	Problem solving individual	0.81 (-0.49, 2.26)
Pill placebo	Problem solving group	-0.9 (-2.2, 0.52)
Pill placebo	Non-directive/supportive/person-centred counselling	0.46 (-2.1, 2.97)
Pill placebo	Interpersonal counselling individual	0.06 (-1.22, 1.45)
Pill placebo	Interpersonal psychotherapy (IPT) individual	0.26 (-0.91, 1.64)
Pill placebo	Psychoeducational group programme	0.54 (-1.19, 2.28)
Pill placebo	Behavioural bibliotherapy	0.36 (-0.84, 1.74)
Pill placebo	Cognitive bibliotherapy	0.36 (-0.82, 1.73)
Pill placebo	Computerised-CBT (CCBT)	0.37 (-0.82, 1.75)
Pill placebo	Computerised attentional bias modification	0.38 (-0.81, 1.76)
Pill placebo	Computerised behavioural activation	0.33 (-0.88, 1.7)
Pill placebo	Computerised cognitive bias modification	0.37 (-0.83, 1.74)
Pill placebo	Computerised Coping with Depression course	0.35 (-0.85, 1.72)
Pill placebo	Computerised expressive writing	0.36 (-0.83, 1.74)
Pill placebo	Computerised mindfulness intervention	0.37 (-0.83, 1.74)
Pill placebo	Computerised positive psychological intervention	0.37 (-0.82, 1.75)
Pill placebo	Computerised problem solving therapy	0.34 (-0.86, 1.71)
Pill placebo	Computerised third-wave cognitive therapy	0.36 (-0.84, 1.74)
Pill placebo	Expressive writing	0.36 (-0.84, 1.73)
Pill placebo	Psychoeducational website	0.35 (-0.84, 1.72)
Pill placebo	Behavioural bibliotherapy with support	0.33 (-0.93, 1.72)
Pill placebo	Cognitive bias modification with support	0.27 (-1, 1.66)
Pill placebo	Cognitive bibliotherapy with support	0.25 (-1, 1.62)
Pill placebo	Computerised-CBT (CCBT) with support	0.33 (-0.91, 1.71)
Pill placebo	Computerised behavioural activation with support	0.25 (-1.02, 1.63)
Pill placebo	Computerised exercise promotion with support	0.31 (-0.96, 1.71)
Pill placebo	Computerised problem solving therapy with support	0.32 (-0.93, 1.68)
Pill placebo	Computerised third-wave cognitive therapy with support	0.28 (-0.97, 1.67)
Pill placebo	Expressive writing with support	0.34 (-0.9, 1.72)
Pill placebo	Third-wave cognitive therapy CD with support	0.24 (-1.02, 1.61)
Pill placebo	Short-term psychodynamic psychotherapy individual	0.18 (-2.15, 2.5)
Pill placebo	Mindfulness-based stress reduction (MBSR) individual	0.04 (-2.43, 2.65)
Pill placebo	Meditation-relaxation group	-0.07 (-2.06, 1.62)
Pill placebo	Mindfulness-based cognitive therapy (MBCT) group	0.04 (-1.17, 1.43)
Pill placebo	Mindfulness-based stress reduction (MBSR) group	0.26 (-1.02, 1.74)
Pill placebo	Mindfulness meditation group	-0.02 (-1.32, 1.46)
Pill placebo	Progressive muscle relaxation individual	0.39 (-1.9, 2.84)
Pill placebo	Progressive muscle relaxation group	0.24 (-1.23, 1.83)
Pill placebo	Any SSRI	0.11 (-0.86, 1.44)
Pill placebo	Citalopram	0.1 (-0.6, 0.86)
Pill placebo	Fluoxetine	-0.07 (-0.78, 0.51)
Pill placebo	Sertraline	0.13 (-0.44, 0.68)
Pill placebo	Amitriptyline	-0.38 (-1.08, 0.27)
Pill placebo	Any TCA	-0.07 (-0.96, 1.79)
Pill placebo	Imipramine	-0.16 (-0.88, 0.65)
Pill placebo	Lofepramine	-0.07 (-0.79, 0.83)
Pill placebo	Any AD	0.82 (-2.2, 3.87)
Pill placebo	Traditional acupuncture	-0.05 (-1.5, 1.47)
Pill placebo	Supervised high intensity exercise individual	0.21 (-1.19, 1.73)
Pill placebo	Supervised low intensity exercise individual	0.39 (-0.91, 1.83)
Pill placebo	Unsupervised low intensity exercise individual	0.51 (-0.82, 1.93)
Pill placebo	Supervised high intensity exercise group	0.37 (-0.93, 1.91)
Pill placebo	Supervised low intensity exercise group	0.19 (-1.17, 1.66)
Pill placebo	Yoga group	-0.09 (-1.57, 1.48)
Pill placebo	CBT group (under 15 sessions) + any AD	-0.17 (-3.31, 3.07)
Pill placebo	Body-mind-spirit group + any AD	-0.39 (-3.96, 3.17)
Pill placebo	Traditional acupuncture + non-directive/supportive/person-centred counselling	-0.14 (-1.53, 1.4)
Pill placebo	CBT individual (under 15 sessions) + supervised high intensity exercise group	0.48 (-1.87, 2.9)
Pill placebo	CBT group (under 15 sessions) + supervised low intensity exercise group	-1.85 (-3.39, -0.18)
No treatment	Waitlist	0.12 (-0.14, 0.38)
No treatment	TAU	-0.04 (-0.44, 0.38)
No treatment	Enhanced TAU	0.1 (-0.8, 1.01)
No treatment	Behavioural activation (BA) individual	-0.64 (-1.65, 0.4)
No treatment	Behavioural activation (BA) group	-1.14 (-1.78, -0.49)
No treatment	Coping with Depression course (group)	-0.36 (-0.88, 0.12)
No treatment	CBT individual (15 sessions or over)	-0.71 (-1.43, 0)
No treatment	CBT individual (under 15 sessions)	-0.7 (-1.48, 0.1)
No treatment	Third-wave cognitive therapy individual	-0.78 (-1.47, -0.12)
No treatment	CBT group (15 sessions or over)	-0.96 (-1.97, 0.73)
No treatment	CBT group (under 15 sessions)	-1.29 (-1.85, -0.76)
No treatment	Positive psychotherapy (PPT) group	-0.97 (-1.57, -0.28)
No treatment	Rational emotive behaviour therapy (REBT) group	-1.08 (-2.2, 0.13)
No treatment	Third-wave cognitive therapy group	-0.98 (-1.64, -0.21)
No treatment	Problem solving individual	0.14 (-0.59, 0.88)
No treatment	Problem solving group	-1.58 (-2.3, -0.79)
No treatment	Non-directive/supportive/person-centred counselling	-0.21 (-2.57, 2.02)
No treatment	Interpersonal counselling individual	-0.57 (-2.15, 0.68)
No treatment	Interpersonal psychotherapy (IPT) individual	-0.4 (-1.05, 0.23)
No treatment	Psychoeducational group programme	-0.14 (-1.45, 1.15)
No treatment	Behavioural bibliotherapy	-0.3 (-0.65, 0.02)
No treatment	Cognitive bibliotherapy	-0.3 (-0.6, -0.02)
No treatment	Computerised-CBT (CCBT)	-0.29 (-0.57, -0.03)
No treatment	Computerised attentional bias modification	-0.29 (-0.61, 0.04)
No treatment	Computerised behavioural activation	-0.33 (-0.72, -0.03)
No treatment	Computerised cognitive bias modification	-0.3 (-0.64, 0.03)
No treatment	Computerised Coping with Depression course	-0.32 (-0.64, -0.03)
No treatment	Computerised expressive writing	-0.3 (-0.64, 0.02)
No treatment	Computerised mindfulness intervention	-0.3 (-0.62, 0.01)
No treatment	Computerised positive psychological intervention	-0.29 (-0.61, 0.01)
No treatment	Computerised problem solving therapy	-0.32 (-0.67, -0.03)
No treatment	Computerised third-wave cognitive therapy	-0.31 (-0.66, 0.01)
No treatment	Expressive writing	-0.3 (-0.66, 0.02)
No treatment	Psychoeducational website	-0.31 (-0.64, -0.01)
No treatment	Behavioural bibliotherapy with support	-0.35 (-0.72, 0.09)
No treatment	Cognitive bias modification with support	-0.39 (-0.87, 0.02)
No treatment	Cognitive bibliotherapy with support	-0.41 (-0.83, -0.06)
No treatment	Computerised-CBT (CCBT) with support	-0.34 (-0.63, -0.04)
No treatment	Computerised behavioural activation with support	-0.41 (-0.94, -0.01)
No treatment	Computerised exercise promotion with support	-0.37 (-0.8, 0.11)
No treatment	Computerised problem solving therapy with support	-0.36 (-0.72, 0.04)
No treatment	Computerised third-wave cognitive therapy with support	-0.39 (-0.79, -0.01)
No treatment	Expressive writing with support	-0.34 (-0.68, 0.08)
No treatment	Third-wave cognitive therapy CD with support	-0.43 (-0.81, -0.1)
No treatment	Short-term psychodynamic psychotherapy individual	-0.5 (-2.65, 1.57)
No treatment	Mindfulness-based stress reduction (MBSR) individual	-0.63 (-2.84, 1.65)
No treatment	Meditation-relaxation group	-0.68 (-2.5, 0.33)
No treatment	Mindfulness-based cognitive therapy (MBCT) group	-0.62 (-1.18, -0.1)
No treatment	Mindfulness-based stress reduction (MBSR) group	-0.42 (-1.01, 0.24)
No treatment	Mindfulness meditation group	-0.67 (-1.43, -0.04)
No treatment	Progressive muscle relaxation individual	-0.29 (-2.39, 1.97)
No treatment	Progressive muscle relaxation group	-0.43 (-1.41, 0.55)
No treatment	Any SSRI	-0.52 (-2.01, 0.84)
No treatment	Citalopram	-0.57 (-2.04, 0.77)
No treatment	Fluoxetine	-0.74 (-2.33, 0.57)
No treatment	Sertraline	-0.55 (-1.81, 0.64)
No treatment	Amitriptyline	-1.04 (-2.65, 0.34)
No treatment	Any TCA	-0.67 (-2.28, 1.09)
No treatment	Imipramine	-0.81 (-2.38, 0.56)
No treatment	Lofepramine	-0.72 (-2.25, 0.68)
No treatment	Any AD	0.11 (-2.77, 2.99)
No treatment	Traditional acupuncture	-0.73 (-1.69, 0.24)
No treatment	Supervised high intensity exercise individual	-0.43 (-1.34, 0.27)
No treatment	Supervised low intensity exercise individual	-0.27 (-0.89, 0.32)
No treatment	Unsupervised low intensity exercise individual	-0.17 (-0.75, 0.44)
No treatment	Supervised high intensity exercise group	-0.29 (-1.07, 0.49)
No treatment	Supervised low intensity exercise group	-0.48 (-1.25, 0.27)
No treatment	Yoga group	-0.76 (-1.74, 0.26)
No treatment	CBT group (under 15 sessions) + any AD	-0.88 (-3.89, 2.18)
No treatment	Body-mind-spirit group + any AD	-1.09 (-4.52, 2.38)
No treatment	Traditional acupuncture + non-directive/supportive/person-centred counselling	-0.81 (-1.72, 0.14)
No treatment	CBT individual (under 15 sessions) + supervised high intensity exercise group	-0.2 (-2.29, 1.89)
No treatment	CBT group (under 15 sessions) + supervised low intensity exercise group	-2.52 (-3.62, -1.43)
Waitlist	TAU	-0.15 (-0.52, 0.22)
Waitlist	Enhanced TAU	-0.02 (-0.91, 0.88)
Waitlist	Behavioural activation (BA) individual	-0.76 (-1.78, 0.29)
Waitlist	Behavioural activation (BA) group	-1.26 (-1.9, -0.62)
Waitlist	Coping with Depression course (group)	-0.47 (-0.98, -0.02)
Waitlist	CBT individual (15 sessions or over)	-0.83 (-1.54, -0.13)
Waitlist	CBT individual (under 15 sessions)	-0.82 (-1.59, -0.02)
Waitlist	Third-wave cognitive therapy individual	-0.9 (-1.56, -0.27)
Waitlist	CBT group (15 sessions or over)	-1.08 (-2.08, 0.62)
Waitlist	CBT group (under 15 sessions)	-1.4 (-1.94, -0.92)
Waitlist	Positive psychotherapy (PPT) group	-1.08 (-1.68, -0.4)
Waitlist	Rational emotive behaviour therapy (REBT) group	-1.19 (-2.31, 0.01)
Waitlist	Third-wave cognitive therapy group	-1.1 (-1.73, -0.36)
Waitlist	Problem solving individual	0.02 (-0.7, 0.75)
Waitlist	Problem solving group	-1.69 (-2.4, -0.94)
Waitlist	Non-directive/supportive/person-centred counselling	-0.33 (-2.66, 1.89)
Waitlist	Interpersonal counselling individual	-0.68 (-2.24, 0.55)
Waitlist	Interpersonal psychotherapy (IPT) individual	-0.52 (-1.16, 0.09)
Waitlist	Psychoeducational group programme	-0.26 (-1.54, 1.01)
Waitlist	Behavioural bibliotherapy	-0.42 (-0.72, -0.15)
Waitlist	Cognitive bibliotherapy	-0.42 (-0.67, -0.2)
Waitlist	Computerised-CBT (CCBT)	-0.41 (-0.64, -0.21)
Waitlist	Computerised attentional bias modification	-0.41 (-0.67, -0.13)
Waitlist	Computerised behavioural activation	-0.45 (-0.79, -0.22)
Waitlist	Computerised cognitive bias modification	-0.42 (-0.71, -0.14)
Waitlist	Computerised Coping with Depression course	-0.43 (-0.71, -0.21)
Waitlist	Computerised expressive writing	-0.42 (-0.71, -0.15)
Waitlist	Computerised mindfulness intervention	-0.41 (-0.68, -0.17)
Waitlist	Computerised positive psychological intervention	-0.41 (-0.66, -0.17)
Waitlist	Computerised problem solving therapy	-0.44 (-0.74, -0.22)
Waitlist	Computerised third-wave cognitive therapy	-0.42 (-0.73, -0.16)
Waitlist	Expressive writing	-0.42 (-0.73, -0.15)
Waitlist	Psychoeducational website	-0.43 (-0.71, -0.19)
Waitlist	Behavioural bibliotherapy with support	-0.47 (-0.84, -0.03)
Waitlist	Cognitive bias modification with support	-0.51 (-0.98, -0.12)
Waitlist	Cognitive bibliotherapy with support	-0.53 (-0.92, -0.22)
Waitlist	Computerised-CBT (CCBT) with support	-0.46 (-0.76, -0.15)
Waitlist	Computerised behavioural activation with support	-0.52 (-1.05, -0.16)
Waitlist	Computerised exercise promotion with support	-0.48 (-0.89, -0.03)
Waitlist	Computerised problem solving therapy with support	-0.47 (-0.8, -0.13)
Waitlist	Computerised third-wave cognitive therapy with support	-0.5 (-0.88, -0.17)
Waitlist	Expressive writing with support	-0.45 (-0.77, -0.08)
Waitlist	Third-wave cognitive therapy CD with support	-0.54 (-0.95, -0.23)
Waitlist	Short-term psychodynamic psychotherapy individual	-0.62 (-2.73, 1.45)
Waitlist	Mindfulness-based stress reduction (MBSR) individual	-0.75 (-2.94, 1.53)
Waitlist	Meditation-relaxation group	-0.8 (-2.62, 0.22)
Waitlist	Mindfulness-based cognitive therapy (MBCT) group	-0.73 (-1.28, -0.24)
Waitlist	Mindfulness-based stress reduction (MBSR) group	-0.53 (-1.11, 0.1)
Waitlist	Mindfulness meditation group	-0.78 (-1.53, -0.18)
Waitlist	Progressive muscle relaxation individual	-0.41 (-2.5, 1.85)
Waitlist	Progressive muscle relaxation group	-0.54 (-1.52, 0.41)
Waitlist	Any SSRI	-0.64 (-2.1, 0.7)
Waitlist	Citalopram	-0.69 (-2.13, 0.64)
Waitlist	Fluoxetine	-0.86 (-2.43, 0.44)
Waitlist	Sertraline	-0.67 (-1.91, 0.5)
Waitlist	Amitriptyline	-1.16 (-2.75, 0.2)
Waitlist	Any TCA	-0.78 (-2.37, 0.96)
Waitlist	Imipramine	-0.93 (-2.48, 0.42)
Waitlist	Lofepramine	-0.84 (-2.34, 0.55)
Waitlist	Any AD	-0.01 (-2.88, 2.88)
Waitlist	Traditional acupuncture	-0.84 (-1.81, 0.1)
Waitlist	Supervised high intensity exercise individual	-0.55 (-1.45, 0.13)
Waitlist	Supervised low intensity exercise individual	-0.39 (-0.97, 0.15)
Waitlist	Unsupervised low intensity exercise individual	-0.28 (-0.83, 0.28)
Waitlist	Supervised high intensity exercise group	-0.41 (-1.17, 0.37)
Waitlist	Supervised low intensity exercise group	-0.6 (-1.33, 0.11)
Waitlist	Yoga group	-0.88 (-1.84, 0.13)
Waitlist	CBT group (under 15 sessions) + any AD	-0.99 (-4, 2.07)
Waitlist	Body-mind-spirit group + any AD	-1.21 (-4.61, 2.25)
Waitlist	Traditional acupuncture + non-directive/supportive/person-centred counselling	-0.92 (-1.84, 0)
Waitlist	CBT individual (under 15 sessions) + supervised high intensity exercise group	-0.32 (-2.39, 1.76)
Waitlist	CBT group (under 15 sessions) + supervised low intensity exercise group	-2.64 (-3.72, -1.57)
TAU	Enhanced TAU	0.14 (-0.83, 1.1)
TAU	Behavioural activation (BA) individual	-0.61 (-1.63, 0.45)
TAU	Behavioural activation (BA) group	-1.1 (-1.69, -0.53)
TAU	Coping with Depression course (group)	-0.32 (-0.93, 0.23)
TAU	CBT individual (15 sessions or over)	-0.68 (-1.36, 0.01)
TAU	CBT individual (under 15 sessions)	-0.67 (-1.45, 0.16)
TAU	Third-wave cognitive therapy individual	-0.75 (-1.42, -0.1)
TAU	CBT group (15 sessions or over)	-0.94 (-1.91, 0.78)
TAU	CBT group (under 15 sessions)	-1.25 (-1.72, -0.83)
TAU	Positive psychotherapy (PPT) group	-0.93 (-1.48, -0.27)
TAU	Rational emotive behaviour therapy (REBT) group	-1.05 (-2.13, 0.18)
TAU	Third-wave cognitive therapy group	-0.95 (-1.59, -0.17)
TAU	Problem solving individual	0.18 (-0.46, 0.81)
TAU	Problem solving group	-1.54 (-2.15, -0.89)
TAU	Non-directive/supportive/person-centred counselling	-0.17 (-2.52, 2.06)
TAU	Interpersonal counselling individual	-0.53 (-2.03, 0.66)
TAU	Interpersonal psychotherapy (IPT) individual	-0.37 (-0.9, 0.14)
TAU	Psychoeducational group programme	-0.1 (-1.42, 1.19)
TAU	Behavioural bibliotherapy	-0.27 (-0.69, 0.13)
TAU	Cognitive bibliotherapy	-0.26 (-0.64, 0.08)
TAU	Computerised-CBT (CCBT)	-0.25 (-0.64, 0.1)
TAU	Computerised attentional bias modification	-0.25 (-0.65, 0.14)
TAU	Computerised behavioural activation	-0.29 (-0.75, 0.07)
TAU	Computerised cognitive bias modification	-0.26 (-0.68, 0.13)
TAU	Computerised Coping with Depression course	-0.28 (-0.69, 0.09)
TAU	Computerised expressive writing	-0.26 (-0.68, 0.13)
TAU	Computerised mindfulness intervention	-0.26 (-0.67, 0.12)
TAU	Computerised positive psychological intervention	-0.25 (-0.65, 0.12)
TAU	Computerised problem solving therapy	-0.28 (-0.71, 0.08)
TAU	Computerised third-wave cognitive therapy	-0.27 (-0.7, 0.12)
TAU	Expressive writing	-0.27 (-0.69, 0.12)
TAU	Psychoeducational website	-0.27 (-0.69, 0.1)
TAU	Behavioural bibliotherapy with support	-0.31 (-0.79, 0.22)
TAU	Cognitive bias modification with support	-0.36 (-0.91, 0.13)
TAU	Cognitive bibliotherapy with support	-0.38 (-0.86, 0.07)
TAU	Computerised-CBT (CCBT) with support	-0.3 (-0.74, 0.12)
TAU	Computerised behavioural activation with support	-0.38 (-0.97, 0.11)
TAU	Computerised exercise promotion with support	-0.33 (-0.84, 0.21)
TAU	Computerised problem solving therapy with support	-0.32 (-0.78, 0.14)
TAU	Computerised third-wave cognitive therapy with support	-0.35 (-0.84, 0.11)
TAU	Expressive writing with support	-0.29 (-0.75, 0.19)
TAU	Third-wave cognitive therapy CD with support	-0.4 (-0.9, 0.06)
TAU	Short-term psychodynamic psychotherapy individual	-0.46 (-2.58, 1.59)
TAU	Mindfulness-based stress reduction (MBSR) individual	-0.6 (-2.79, 1.67)
TAU	Meditation-relaxation group	-0.65 (-2.46, 0.39)
TAU	Mindfulness-based cognitive therapy (MBCT) group	-0.58 (-1.11, -0.1)
TAU	Mindfulness-based stress reduction (MBSR) group	-0.38 (-1, 0.32)
TAU	Mindfulness meditation group	-0.63 (-1.39, -0.01)
TAU	Progressive muscle relaxation individual	-0.26 (-2.35, 2.02)
TAU	Progressive muscle relaxation group	-0.39 (-1.33, 0.53)
TAU	Any SSRI	-0.48 (-1.89, 0.79)
TAU	Citalopram	-0.53 (-1.92, 0.72)
TAU	Fluoxetine	-0.7 (-2.21, 0.52)
TAU	Sertraline	-0.52 (-1.7, 0.59)
TAU	Amitriptyline	-1.01 (-2.55, 0.29)
TAU	Any TCA	-0.63 (-2.18, 1.08)
TAU	Imipramine	-0.78 (-2.29, 0.52)
TAU	Lofepramine	-0.68 (-2.15, 0.65)
TAU	Any AD	0.14 (-2.71, 3.01)
TAU	Traditional acupuncture	-0.69 (-1.56, 0.17)
TAU	Supervised high intensity exercise individual	-0.4 (-1.32, 0.34)
TAU	Supervised low intensity exercise individual	-0.24 (-0.89, 0.39)
TAU	Unsupervised low intensity exercise individual	-0.13 (-0.76, 0.51)
TAU	Supervised high intensity exercise group	-0.25 (-1.03, 0.53)
TAU	Supervised low intensity exercise group	-0.45 (-1.23, 0.32)
TAU	Yoga group	-0.73 (-1.7, 0.28)
TAU	CBT group (under 15 sessions) + any AD	-0.84 (-3.84, 2.2)
TAU	Body-mind-spirit group + any AD	-1.05 (-4.46, 2.36)
TAU	Traditional acupuncture + non-directive/supportive/person-centred counselling	-0.77 (-1.58, 0.06)
TAU	CBT individual (under 15 sessions) + supervised high intensity exercise group	-0.16 (-2.25, 1.93)
TAU	CBT group (under 15 sessions) + supervised low intensity exercise group	-2.49 (-3.54, -1.43)
Enhanced TAU	Behavioural activation (BA) individual	-0.74 (-2.11, 0.64)
Enhanced TAU	Behavioural activation (BA) group	-1.24 (-2.34, -0.14)
Enhanced TAU	Coping with Depression course (group)	-0.46 (-1.48, 0.52)
Enhanced TAU	CBT individual (15 sessions or over)	-0.82 (-1.96, 0.31)
Enhanced TAU	CBT individual (under 15 sessions)	-0.8 (-1.99, 0.37)
Enhanced TAU	Third-wave cognitive therapy individual	-0.88 (-2, 0.21)
Enhanced TAU	CBT group (15 sessions or over)	-1.03 (-2.39, 0.82)
Enhanced TAU	CBT group (under 15 sessions)	-1.39 (-2.44, -0.37)
Enhanced TAU	Positive psychotherapy (PPT) group	-1.06 (-2.15, 0.07)
Enhanced TAU	Rational emotive behaviour therapy (REBT) group	-1.17 (-2.59, 0.32)
Enhanced TAU	Third-wave cognitive therapy group	-1.07 (-2.18, 0.07)
Enhanced TAU	Problem solving individual	0.04 (-1.1, 1.19)
Enhanced TAU	Problem solving group	-1.68 (-2.81, -0.5)
Enhanced TAU	Non-directive/supportive/person-centred counselling	-0.31 (-2.77, 2.1)
Enhanced TAU	Interpersonal counselling individual	-0.68 (-2.5, 0.86)
Enhanced TAU	Interpersonal psychotherapy (IPT) individual	-0.5 (-1.61, 0.57)
Enhanced TAU	Psychoeducational group programme	-0.24 (-1.79, 1.32)
Enhanced TAU	Behavioural bibliotherapy	-0.41 (-1.33, 0.5)
Enhanced TAU	Cognitive bibliotherapy	-0.4 (-1.31, 0.5)
Enhanced TAU	Computerised-CBT (CCBT)	-0.4 (-1.29, 0.49)
Enhanced TAU	Computerised attentional bias modification	-0.39 (-1.3, 0.52)
Enhanced TAU	Computerised behavioural activation	-0.44 (-1.38, 0.46)
Enhanced TAU	Computerised cognitive bias modification	-0.4 (-1.32, 0.5)
Enhanced TAU	Computerised Coping with Depression course	-0.42 (-1.34, 0.48)
Enhanced TAU	Computerised expressive writing	-0.4 (-1.33, 0.51)
Enhanced TAU	Computerised mindfulness intervention	-0.4 (-1.31, 0.51)
Enhanced TAU	Computerised positive psychological intervention	-0.4 (-1.3, 0.51)
Enhanced TAU	Computerised problem solving therapy	-0.43 (-1.35, 0.48)
Enhanced TAU	Computerised third-wave cognitive therapy	-0.41 (-1.34, 0.5)
Enhanced TAU	Expressive writing	-0.41 (-1.34, 0.5)
Enhanced TAU	Psychoeducational website	-0.42 (-1.33, 0.49)
Enhanced TAU	Behavioural bibliotherapy with support	-0.44 (-1.41, 0.53)
Enhanced TAU	Cognitive bias modification with support	-0.5 (-1.48, 0.47)
Enhanced TAU	Cognitive bibliotherapy with support	-0.52 (-1.48, 0.43)
Enhanced TAU	Computerised-CBT (CCBT) with support	-0.44 (-1.38, 0.48)
Enhanced TAU	Computerised behavioural activation with support	-0.52 (-1.53, 0.45)
Enhanced TAU	Computerised exercise promotion with support	-0.46 (-1.44, 0.52)
Enhanced TAU	Computerised problem solving therapy with support	-0.45 (-1.41, 0.49)
Enhanced TAU	Computerised third-wave cognitive therapy with support	-0.49 (-1.45, 0.46)
Enhanced TAU	Expressive writing with support	-0.43 (-1.38, 0.53)
Enhanced TAU	Third-wave cognitive therapy CD with support	-0.54 (-1.5, 0.41)
Enhanced TAU	Short-term psychodynamic psychotherapy individual	-0.6 (-2.89, 1.67)
Enhanced TAU	Mindfulness-based stress reduction (MBSR) individual	-0.73 (-3.11, 1.66)
Enhanced TAU	Meditation-relaxation group	-0.82 (-2.76, 0.54)
Enhanced TAU	Mindfulness-based cognitive therapy (MBCT) group	-0.72 (-1.77, 0.3)
Enhanced TAU	Mindfulness-based stress reduction (MBSR) group	-0.51 (-1.58, 0.55)
Enhanced TAU	Mindfulness meditation group	-0.78 (-1.93, 0.31)
Enhanced TAU	Progressive muscle relaxation individual	-0.39 (-2.69, 2.05)
Enhanced TAU	Progressive muscle relaxation group	-0.53 (-1.85, 0.79)
Enhanced TAU	Any SSRI	-0.62 (-2.35, 1.01)
Enhanced TAU	Citalopram	-0.67 (-2.37, 0.95)
Enhanced TAU	Fluoxetine	-0.85 (-2.63, 0.76)
Enhanced TAU	Sertraline	-0.66 (-2.19, 0.86)
Enhanced TAU	Amitriptyline	-1.15 (-2.98, 0.54)
Enhanced TAU	Any TCA	-0.76 (-2.62, 1.2)
Enhanced TAU	Imipramine	-0.92 (-2.72, 0.75)
Enhanced TAU	Lofepramine	-0.82 (-2.6, 0.87)
Enhanced TAU	Any AD	0.01 (-3.02, 3.03)
Enhanced TAU	Traditional acupuncture	-0.83 (-2.14, 0.48)
Enhanced TAU	Supervised high intensity exercise individual	-0.55 (-1.81, 0.62)
Enhanced TAU	Supervised low intensity exercise individual	-0.37 (-1.45, 0.67)
Enhanced TAU	Unsupervised low intensity exercise individual	-0.26 (-1.31, 0.79)
Enhanced TAU	Supervised high intensity exercise group	-0.38 (-1.58, 0.77)
Enhanced TAU	Supervised low intensity exercise group	-0.58 (-1.73, 0.57)
Enhanced TAU	Yoga group	-0.86 (-2.19, 0.48)
Enhanced TAU	CBT group (under 15 sessions) + any AD	-0.97 (-4.15, 2.21)
Enhanced TAU	Body-mind-spirit group + any AD	-1.18 (-4.71, 2.37)
Enhanced TAU	Traditional acupuncture + non-directive/supportive/person-centred counselling	-0.9 (-2.19, 0.38)
Enhanced TAU	CBT individual (under 15 sessions) + supervised high intensity exercise group	-0.3 (-2.53, 1.96)
Enhanced TAU	CBT group (under 15 sessions) + supervised low intensity exercise group	-2.62 (-4.02, -1.23)
Behavioural activation (BA) individual	Behavioural activation (BA) group	-0.5 (-1.6, 0.58)
Behavioural activation (BA) individual	Coping with Depression course (group)	0.28 (-0.8, 1.34)
Behavioural activation (BA) individual	CBT individual (15 sessions or over)	-0.08 (-1.21, 1.06)
Behavioural activation (BA) individual	CBT individual (under 15 sessions)	-0.07 (-1.24, 1.15)
Behavioural activation (BA) individual	Third-wave cognitive therapy individual	-0.15 (-1.27, 0.97)
Behavioural activation (BA) individual	CBT group (15 sessions or over)	-0.29 (-1.69, 1.53)
Behavioural activation (BA) individual	CBT group (under 15 sessions)	-0.65 (-1.71, 0.38)
Behavioural activation (BA) individual	Positive psychotherapy (PPT) group	-0.32 (-1.43, 0.79)
Behavioural activation (BA) individual	Rational emotive behaviour therapy (REBT) group	-0.42 (-1.87, 1.01)
Behavioural activation (BA) individual	Third-wave cognitive therapy group	-0.33 (-1.45, 0.8)
Behavioural activation (BA) individual	Problem solving individual	0.79 (-0.39, 1.91)
Behavioural activation (BA) individual	Problem solving group	-0.93 (-2.12, 0.26)
Behavioural activation (BA) individual	Non-directive/supportive/person-centred counselling	0.43 (-2.06, 2.86)
Behavioural activation (BA) individual	Interpersonal counselling individual	0.05 (-1.67, 1.57)
Behavioural activation (BA) individual	Interpersonal psychotherapy (IPT) individual	0.24 (-0.87, 1.31)
Behavioural activation (BA) individual	Psychoeducational group programme	0.5 (-1.13, 2.07)
Behavioural activation (BA) individual	Behavioural bibliotherapy	0.34 (-0.69, 1.34)
Behavioural activation (BA) individual	Cognitive bibliotherapy	0.34 (-0.68, 1.33)
Behavioural activation (BA) individual	Computerised-CBT (CCBT)	0.35 (-0.66, 1.34)
Behavioural activation (BA) individual	Computerised attentional bias modification	0.35 (-0.66, 1.35)
Behavioural activation (BA) individual	Computerised behavioural activation	0.3 (-0.72, 1.3)
Behavioural activation (BA) individual	Computerised cognitive bias modification	0.34 (-0.68, 1.34)
Behavioural activation (BA) individual	Computerised Coping with Depression course	0.32 (-0.69, 1.31)
Behavioural activation (BA) individual	Computerised expressive writing	0.34 (-0.68, 1.34)
Behavioural activation (BA) individual	Computerised mindfulness intervention	0.34 (-0.67, 1.34)
Behavioural activation (BA) individual	Computerised positive psychological intervention	0.35 (-0.66, 1.34)
Behavioural activation (BA) individual	Computerised problem solving therapy	0.31 (-0.71, 1.31)
Behavioural activation (BA) individual	Computerised third-wave cognitive therapy	0.33 (-0.69, 1.33)
Behavioural activation (BA) individual	Expressive writing	0.33 (-0.69, 1.33)
Behavioural activation (BA) individual	Psychoeducational website	0.33 (-0.69, 1.32)
Behavioural activation (BA) individual	Behavioural bibliotherapy with support	0.3 (-0.76, 1.33)
Behavioural activation (BA) individual	Cognitive bias modification with support	0.25 (-0.85, 1.27)
Behavioural activation (BA) individual	Cognitive bibliotherapy with support	0.23 (-0.84, 1.25)
Behavioural activation (BA) individual	Computerised-CBT (CCBT) with support	0.3 (-0.74, 1.29)
Behavioural activation (BA) individual	Computerised behavioural activation with support	0.23 (-0.88, 1.25)
Behavioural activation (BA) individual	Computerised exercise promotion with support	0.29 (-0.79, 1.31)
Behavioural activation (BA) individual	Computerised problem solving therapy with support	0.29 (-0.77, 1.3)
Behavioural activation (BA) individual	Computerised third-wave cognitive therapy with support	0.26 (-0.81, 1.27)
Behavioural activation (BA) individual	Expressive writing with support	0.32 (-0.73, 1.33)
Behavioural activation (BA) individual	Third-wave cognitive therapy CD with support	0.21 (-0.87, 1.23)
Behavioural activation (BA) individual	Short-term psychodynamic psychotherapy individual	0.13 (-2.1, 2.33)
Behavioural activation (BA) individual	Mindfulness-based stress reduction (MBSR) individual	0.01 (-2.28, 2.29)
Behavioural activation (BA) individual	Meditation-relaxation group	-0.09 (-1.98, 1.33)
Behavioural activation (BA) individual	Mindfulness-based cognitive therapy (MBCT) group	0.02 (-1.03, 1.06)
Behavioural activation (BA) individual	Mindfulness-based stress reduction (MBSR) group	0.22 (-0.89, 1.38)
Behavioural activation (BA) individual	Mindfulness meditation group	-0.04 (-1.2, 1.06)
Behavioural activation (BA) individual	Progressive muscle relaxation individual	0.36 (-1.96, 2.81)
Behavioural activation (BA) individual	Progressive muscle relaxation group	0.21 (-1.11, 1.52)
Behavioural activation (BA) individual	Any SSRI	0.11 (-1.53, 1.69)
Behavioural activation (BA) individual	Citalopram	0.07 (-1.55, 1.63)
Behavioural activation (BA) individual	Fluoxetine	-0.11 (-1.83, 1.42)
Behavioural activation (BA) individual	Sertraline	0.08 (-1.41, 1.53)
Behavioural activation (BA) individual	Amitriptyline	-0.41 (-2.18, 1.19)
Behavioural activation (BA) individual	Any TCA	-0.03 (-1.83, 1.92)
Behavioural activation (BA) individual	Imipramine	-0.18 (-1.93, 1.42)
Behavioural activation (BA) individual	Lofepramine	-0.08 (-1.79, 1.54)
Behavioural activation (BA) individual	Any AD	0.76 (-2.29, 3.78)
Behavioural activation (BA) individual	Traditional acupuncture	-0.09 (-1.41, 1.22)
Behavioural activation (BA) individual	Supervised high intensity exercise individual	0.19 (-1.06, 1.35)
Behavioural activation (BA) individual	Supervised low intensity exercise individual	0.37 (-0.75, 1.46)
Behavioural activation (BA) individual	Unsupervised low intensity exercise individual	0.48 (-0.64, 1.58)
Behavioural activation (BA) individual	Supervised high intensity exercise group	0.35 (-0.81, 1.52)
Behavioural activation (BA) individual	Supervised low intensity exercise group	0.16 (-1.06, 1.36)
Behavioural activation (BA) individual	Yoga group	-0.12 (-1.43, 1.17)
Behavioural activation (BA) individual	CBT group (under 15 sessions) + any AD	-0.23 (-3.38, 2.91)
Behavioural activation (BA) individual	Body-mind-spirit group + any AD	-0.45 (-4.04, 3.14)
Behavioural activation (BA) individual	Traditional acupuncture + non-directive/supportive/person-centred counselling	-0.17 (-1.47, 1.15)
Behavioural activation (BA) individual	CBT individual (under 15 sessions) + supervised high intensity exercise group	0.44 (-1.87, 2.81)
Behavioural activation (BA) individual	CBT group (under 15 sessions) + supervised low intensity exercise group	-1.88 (-3.29, -0.46)
Behavioural activation (BA) group	Coping with Depression course (group)	0.78 (0.01, 1.53)
Behavioural activation (BA) group	CBT individual (15 sessions or over)	0.42 (-0.39, 1.26)
Behavioural activation (BA) group	CBT individual (under 15 sessions)	0.43 (-0.44, 1.39)
Behavioural activation (BA) group	Third-wave cognitive therapy individual	0.35 (-0.42, 1.18)
Behavioural activation (BA) group	CBT group (15 sessions or over)	0.18 (-0.91, 1.96)
Behavioural activation (BA) group	CBT group (under 15 sessions)	-0.15 (-0.77, 0.45)
Behavioural activation (BA) group	Positive psychotherapy (PPT) group	0.18 (-0.57, 0.99)
Behavioural activation (BA) group	Rational emotive behaviour therapy (REBT) group	0.06 (-1.1, 1.36)
Behavioural activation (BA) group	Third-wave cognitive therapy group	0.16 (-0.61, 1.02)
Behavioural activation (BA) group	Problem solving individual	1.28 (0.47, 2.1)
Behavioural activation (BA) group	Problem solving group	-0.44 (-1.24, 0.44)
Behavioural activation (BA) group	Non-directive/supportive/person-centred counselling	0.95 (-1.48, 3.18)
Behavioural activation (BA) group	Interpersonal counselling individual	0.53 (-0.91, 1.89)
Behavioural activation (BA) group	Interpersonal psychotherapy (IPT) individual	0.73 (-0.01, 1.47)
Behavioural activation (BA) group	Psychoeducational group programme	1 (-0.39, 2.37)
Behavioural activation (BA) group	Behavioural bibliotherapy	0.84 (0.2, 1.47)
Behavioural activation (BA) group	Cognitive bibliotherapy	0.84 (0.22, 1.45)
Behavioural activation (BA) group	Computerised-CBT (CCBT)	0.85 (0.22, 1.46)
Behavioural activation (BA) group	Computerised attentional bias modification	0.85 (0.22, 1.48)
Behavioural activation (BA) group	Computerised behavioural activation	0.8 (0.16, 1.43)
Behavioural activation (BA) group	Computerised cognitive bias modification	0.84 (0.21, 1.47)
Behavioural activation (BA) group	Computerised Coping with Depression course	0.82 (0.19, 1.44)
Behavioural activation (BA) group	Computerised expressive writing	0.84 (0.2, 1.47)
Behavioural activation (BA) group	Computerised mindfulness intervention	0.84 (0.21, 1.47)
Behavioural activation (BA) group	Computerised positive psychological intervention	0.85 (0.22, 1.47)
Behavioural activation (BA) group	Computerised problem solving therapy	0.81 (0.18, 1.43)
Behavioural activation (BA) group	Computerised third-wave cognitive therapy	0.83 (0.19, 1.46)
Behavioural activation (BA) group	Expressive writing	0.83 (0.19, 1.47)
Behavioural activation (BA) group	Psychoeducational website	0.83 (0.19, 1.45)
Behavioural activation (BA) group	Behavioural bibliotherapy with support	0.8 (0.12, 1.5)
Behavioural activation (BA) group	Cognitive bias modification with support	0.74 (0.02, 1.44)
Behavioural activation (BA) group	Cognitive bibliotherapy with support	0.72 (0.04, 1.4)
Behavioural activation (BA) group	Computerised-CBT (CCBT) with support	0.8 (0.15, 1.45)
Behavioural activation (BA) group	Computerised behavioural activation with support	0.72 (-0.03, 1.42)
Behavioural activation (BA) group	Computerised exercise promotion with support	0.78 (0.07, 1.5)
Behavioural activation (BA) group	Computerised problem solving therapy with support	0.78 (0.12, 1.46)
Behavioural activation (BA) group	Computerised third-wave cognitive therapy with support	0.75 (0.07, 1.43)
Behavioural activation (BA) group	Expressive writing with support	0.81 (0.15, 1.5)
Behavioural activation (BA) group	Third-wave cognitive therapy CD with support	0.7 (0.01, 1.38)
Behavioural activation (BA) group	Short-term psychodynamic psychotherapy individual	0.66 (-1.52, 2.67)
Behavioural activation (BA) group	Mindfulness-based stress reduction (MBSR) individual	0.51 (-1.7, 2.75)
Behavioural activation (BA) group	Meditation-relaxation group	0.44 (-1.39, 1.58)
Behavioural activation (BA) group	Mindfulness-based cognitive therapy (MBCT) group	0.52 (-0.19, 1.22)
Behavioural activation (BA) group	Mindfulness-based stress reduction (MBSR) group	0.72 (-0.06, 1.56)
Behavioural activation (BA) group	Mindfulness meditation group	0.47 (-0.41, 1.26)
Behavioural activation (BA) group	Progressive muscle relaxation individual	0.85 (-1.31, 3.17)
Behavioural activation (BA) group	Progressive muscle relaxation group	0.71 (-0.31, 1.73)
Behavioural activation (BA) group	Any SSRI	0.61 (-0.81, 1.98)
Behavioural activation (BA) group	Citalopram	0.57 (-0.86, 1.89)
Behavioural activation (BA) group	Fluoxetine	0.39 (-1.15, 1.71)
Behavioural activation (BA) group	Sertraline	0.59 (-0.66, 1.78)
Behavioural activation (BA) group	Amitriptyline	0.09 (-1.5, 1.5)
Behavioural activation (BA) group	Any TCA	0.47 (-1.14, 2.27)
Behavioural activation (BA) group	Imipramine	0.32 (-1.22, 1.71)
Behavioural activation (BA) group	Lofepramine	0.42 (-1.1, 1.84)
Behavioural activation (BA) group	Any AD	1.25 (-1.67, 4.13)
Behavioural activation (BA) group	Traditional acupuncture	0.41 (-0.6, 1.44)
Behavioural activation (BA) group	Supervised high intensity exercise individual	0.7 (-0.3, 1.58)
Behavioural activation (BA) group	Supervised low intensity exercise individual	0.87 (0.07, 1.65)
Behavioural activation (BA) group	Unsupervised low intensity exercise individual	0.97 (0.19, 1.78)
Behavioural activation (BA) group	Supervised high intensity exercise group	0.85 (-0.04, 1.75)
Behavioural activation (BA) group	Supervised low intensity exercise group	0.66 (-0.26, 1.57)
Behavioural activation (BA) group	Yoga group	0.38 (-0.71, 1.48)
Behavioural activation (BA) group	CBT group (under 15 sessions) + any AD	0.27 (-2.76, 3.32)
Behavioural activation (BA) group	Body-mind-spirit group + any AD	0.05 (-3.42, 3.49)
Behavioural activation (BA) group	Traditional acupuncture + non-directive/supportive/person-centred counselling	0.33 (-0.63, 1.32)
Behavioural activation (BA) group	CBT individual (under 15 sessions) + supervised high intensity exercise group	0.95 (-1.23, 3.08)
Behavioural activation (BA) group	CBT group (under 15 sessions) + supervised low intensity exercise group	-1.38 (-2.51, -0.25)
Coping with Depression course (group)	CBT individual (15 sessions or over)	-0.35 (-1.15, 0.42)
Coping with Depression course (group)	CBT individual (under 15 sessions)	-0.33 (-1.22, 0.5)
Coping with Depression course (group)	Third-wave cognitive therapy individual	-0.42 (-1.2, 0.35)
Coping with Depression course (group)	CBT group (15 sessions or over)	-0.59 (-1.66, 1.14)
Coping with Depression course (group)	CBT group (under 15 sessions)	-0.93 (-1.57, -0.28)
Coping with Depression course (group)	Positive psychotherapy (PPT) group	-0.6 (-1.31, 0.2)
Coping with Depression course (group)	Rational emotive behaviour therapy (REBT) group	-0.71 (-1.88, 0.54)
Coping with Depression course (group)	Third-wave cognitive therapy group	-0.61 (-1.35, 0.2)
Coping with Depression course (group)	Problem solving individual	0.5 (-0.31, 1.36)
Coping with Depression course (group)	Problem solving group	-1.22 (-2.02, -0.3)
Coping with Depression course (group)	Non-directive/supportive/person-centred counselling	0.16 (-2.23, 2.4)
Coping with Depression course (group)	Interpersonal counselling individual	-0.19 (-1.85, 1.03)
Coping with Depression course (group)	Interpersonal psychotherapy (IPT) individual	-0.04 (-0.77, 0.69)
Coping with Depression course (group)	Psychoeducational group programme	0.23 (-1.14, 1.56)
Coping with Depression course (group)	Behavioural bibliotherapy	0.06 (-0.42, 0.56)
Coping with Depression course (group)	Cognitive bibliotherapy	0.06 (-0.4, 0.54)
Coping with Depression course (group)	Computerised-CBT (CCBT)	0.07 (-0.38, 0.54)
Coping with Depression course (group)	Computerised attentional bias modification	0.07 (-0.39, 0.57)
Coping with Depression course (group)	Computerised behavioural activation	0.02 (-0.47, 0.51)
Coping with Depression course (group)	Computerised cognitive bias modification	0.06 (-0.41, 0.56)
Coping with Depression course (group)	Computerised Coping with Depression course	0.04 (-0.39, 0.49)
Coping with Depression course (group)	Computerised expressive writing	0.06 (-0.42, 0.56)
Coping with Depression course (group)	Computerised mindfulness intervention	0.06 (-0.4, 0.55)
Coping with Depression course (group)	Computerised positive psychological intervention	0.07 (-0.39, 0.56)
Coping with Depression course (group)	Computerised problem solving therapy	0.04 (-0.44, 0.51)
Coping with Depression course (group)	Computerised third-wave cognitive therapy	0.05 (-0.43, 0.55)
Coping with Depression course (group)	Expressive writing	0.05 (-0.43, 0.56)
Coping with Depression course (group)	Psychoeducational website	0.05 (-0.42, 0.53)
Coping with Depression course (group)	Behavioural bibliotherapy with support	0.02 (-0.54, 0.63)
Coping with Depression course (group)	Cognitive bias modification with support	-0.03 (-0.64, 0.56)
Coping with Depression course (group)	Cognitive bibliotherapy with support	-0.06 (-0.62, 0.52)
Coping with Depression course (group)	Computerised-CBT (CCBT) with support	0.02 (-0.48, 0.56)
Coping with Depression course (group)	Computerised behavioural activation with support	-0.06 (-0.69, 0.54)
Coping with Depression course (group)	Computerised exercise promotion with support	0 (-0.58, 0.63)
Coping with Depression course (group)	Computerised problem solving therapy with support	0 (-0.52, 0.58)
Coping with Depression course (group)	Computerised third-wave cognitive therapy with support	-0.03 (-0.58, 0.55)
Coping with Depression course (group)	Expressive writing with support	0.03 (-0.5, 0.61)
Coping with Depression course (group)	Third-wave cognitive therapy CD with support	-0.08 (-0.64, 0.51)
Coping with Depression course (group)	Short-term psychodynamic psychotherapy individual	-0.12 (-2.32, 1.93)
Coping with Depression course (group)	Mindfulness-based stress reduction (MBSR) individual	-0.26 (-2.5, 2.02)
Coping with Depression course (group)	Meditation-relaxation group	-0.33 (-2.14, 0.74)
Coping with Depression course (group)	Mindfulness-based cognitive therapy (MBCT) group	-0.26 (-0.92, 0.38)
Coping with Depression course (group)	Mindfulness-based stress reduction (MBSR) group	-0.06 (-0.73, 0.7)
Coping with Depression course (group)	Mindfulness meditation group	-0.31 (-1.11, 0.4)
Coping with Depression course (group)	Progressive muscle relaxation individual	0.08 (-2.07, 2.35)
Coping with Depression course (group)	Progressive muscle relaxation group	-0.07 (-1.1, 0.98)
Coping with Depression course (group)	Any SSRI	-0.15 (-1.72, 1.21)
Coping with Depression course (group)	Citalopram	-0.2 (-1.72, 1.16)
Coping with Depression course (group)	Fluoxetine	-0.38 (-2, 0.97)
Coping with Depression course (group)	Sertraline	-0.18 (-1.51, 1.04)
Coping with Depression course (group)	Amitriptyline	-0.68 (-2.33, 0.76)
Coping with Depression course (group)	Any TCA	-0.3 (-1.97, 1.48)
Coping with Depression course (group)	Imipramine	-0.44 (-2.06, 0.96)
Coping with Depression course (group)	Lofepramine	-0.35 (-1.93, 1.09)
Coping with Depression course (group)	Any AD	0.49 (-2.43, 3.34)
Coping with Depression course (group)	Traditional acupuncture	-0.37 (-1.38, 0.68)
Coping with Depression course (group)	Supervised high intensity exercise individual	-0.07 (-1.05, 0.72)
Coping with Depression course (group)	Supervised low intensity exercise individual	0.09 (-0.61, 0.79)
Coping with Depression course (group)	Unsupervised low intensity exercise individual	0.2 (-0.48, 0.92)
Coping with Depression course (group)	Supervised high intensity exercise group	0.08 (-0.75, 0.91)
Coping with Depression course (group)	Supervised low intensity exercise group	-0.12 (-0.96, 0.72)
Coping with Depression course (group)	Yoga group	-0.4 (-1.43, 0.65)
Coping with Depression course (group)	CBT group (under 15 sessions) + any AD	-0.5 (-3.56, 2.52)
Coping with Depression course (group)	Body-mind-spirit group + any AD	-0.72 (-4.15, 2.7)
Coping with Depression course (group)	Traditional acupuncture + non-directive/supportive/person-centred counselling	-0.45 (-1.42, 0.59)
Coping with Depression course (group)	CBT individual (under 15 sessions) + supervised high intensity exercise group	0.17 (-1.94, 2.24)
Coping with Depression course (group)	CBT group (under 15 sessions) + supervised low intensity exercise group	-2.16 (-3.31, -1.01)
CBT individual (15 sessions or over)	CBT individual (under 15 sessions)	0.01 (-0.84, 0.9)
CBT individual (15 sessions or over)	Third-wave cognitive therapy individual	-0.06 (-0.68, 0.52)
CBT individual (15 sessions or over)	CBT group (15 sessions or over)	-0.23 (-1.38, 1.54)
CBT individual (15 sessions or over)	CBT group (under 15 sessions)	-0.57 (-1.32, 0.16)
CBT individual (15 sessions or over)	Positive psychotherapy (PPT) group	-0.24 (-1.06, 0.62)
CBT individual (15 sessions or over)	Rational emotive behaviour therapy (REBT) group	-0.36 (-1.57, 0.95)
CBT individual (15 sessions or over)	Third-wave cognitive therapy group	-0.26 (-1.1, 0.65)
CBT individual (15 sessions or over)	Problem solving individual	0.85 (-0.02, 1.74)
CBT individual (15 sessions or over)	Problem solving group	-0.86 (-1.76, 0.08)
CBT individual (15 sessions or over)	Non-directive/supportive/person-centred counselling	0.52 (-1.94, 2.79)
CBT individual (15 sessions or over)	Interpersonal counselling individual	0.15 (-1.43, 1.4)
CBT individual (15 sessions or over)	Interpersonal psychotherapy (IPT) individual	0.31 (-0.37, 0.98)
CBT individual (15 sessions or over)	Psychoeducational group programme	0.58 (-0.85, 1.96)
CBT individual (15 sessions or over)	Behavioural bibliotherapy	0.41 (-0.29, 1.11)
CBT individual (15 sessions or over)	Cognitive bibliotherapy	0.41 (-0.27, 1.09)
CBT individual (15 sessions or over)	Computerised-CBT (CCBT)	0.42 (-0.26, 1.1)
CBT individual (15 sessions or over)	Computerised attentional bias modification	0.43 (-0.26, 1.12)
CBT individual (15 sessions or over)	Computerised behavioural activation	0.38 (-0.34, 1.06)
CBT individual (15 sessions or over)	Computerised cognitive bias modification	0.41 (-0.28, 1.11)
CBT individual (15 sessions or over)	Computerised Coping with Depression course	0.4 (-0.3, 1.08)
CBT individual (15 sessions or over)	Computerised expressive writing	0.41 (-0.29, 1.11)
CBT individual (15 sessions or over)	Computerised mindfulness intervention	0.42 (-0.27, 1.11)
CBT individual (15 sessions or over)	Computerised positive psychological intervention	0.42 (-0.26, 1.11)
CBT individual (15 sessions or over)	Computerised problem solving therapy	0.39 (-0.31, 1.07)
CBT individual (15 sessions or over)	Computerised third-wave cognitive therapy	0.4 (-0.3, 1.1)
CBT individual (15 sessions or over)	Expressive writing	0.41 (-0.3, 1.11)
CBT individual (15 sessions or over)	Psychoeducational website	0.4 (-0.3, 1.09)
CBT individual (15 sessions or over)	Behavioural bibliotherapy with support	0.37 (-0.38, 1.13)
CBT individual (15 sessions or over)	Cognitive bias modification with support	0.32 (-0.46, 1.07)
CBT individual (15 sessions or over)	Cognitive bibliotherapy with support	0.3 (-0.45, 1.03)
CBT individual (15 sessions or over)	Computerised-CBT (CCBT) with support	0.38 (-0.34, 1.08)
CBT individual (15 sessions or over)	Computerised behavioural activation with support	0.3 (-0.51, 1.05)
CBT individual (15 sessions or over)	Computerised exercise promotion with support	0.36 (-0.42, 1.12)
CBT individual (15 sessions or over)	Computerised problem solving therapy with support	0.36 (-0.38, 1.09)
CBT individual (15 sessions or over)	Computerised third-wave cognitive therapy with support	0.33 (-0.42, 1.06)
CBT individual (15 sessions or over)	Expressive writing with support	0.39 (-0.34, 1.12)
CBT individual (15 sessions or over)	Third-wave cognitive therapy CD with support	0.28 (-0.48, 1.02)
CBT individual (15 sessions or over)	Short-term psychodynamic psychotherapy individual	0.23 (-1.99, 2.28)
CBT individual (15 sessions or over)	Mindfulness-based stress reduction (MBSR) individual	0.09 (-2.12, 2.38)
CBT individual (15 sessions or over)	Meditation-relaxation group	0 (-1.82, 1.19)
CBT individual (15 sessions or over)	Mindfulness-based cognitive therapy (MBCT) group	0.09 (-0.68, 0.85)
CBT individual (15 sessions or over)	Mindfulness-based stress reduction (MBSR) group	0.3 (-0.53, 1.18)
CBT individual (15 sessions or over)	Mindfulness meditation group	0.04 (-0.85, 0.88)
CBT individual (15 sessions or over)	Progressive muscle relaxation individual	0.43 (-1.64, 2.58)
CBT individual (15 sessions or over)	Progressive muscle relaxation group	0.28 (-0.82, 1.41)
CBT individual (15 sessions or over)	Any SSRI	0.21 (-1.3, 1.52)
CBT individual (15 sessions or over)	Citalopram	0.16 (-1.33, 1.47)
CBT individual (15 sessions or over)	Fluoxetine	-0.02 (-1.61, 1.27)
CBT individual (15 sessions or over)	Sertraline	0.17 (-1.14, 1.35)
CBT individual (15 sessions or over)	Amitriptyline	-0.32 (-1.96, 1.05)
CBT individual (15 sessions or over)	Any TCA	0.06 (-1.54, 1.76)
CBT individual (15 sessions or over)	Imipramine	-0.09 (-1.69, 1.26)
CBT individual (15 sessions or over)	Lofepramine	0.01 (-1.54, 1.38)
CBT individual (15 sessions or over)	Any AD	0.85 (-2.01, 3.57)
CBT individual (15 sessions or over)	Traditional acupuncture	-0.02 (-1.09, 1.08)
CBT individual (15 sessions or over)	Supervised high intensity exercise individual	0.27 (-0.77, 1.2)
CBT individual (15 sessions or over)	Supervised low intensity exercise individual	0.44 (-0.39, 1.28)
CBT individual (15 sessions or over)	Unsupervised low intensity exercise individual	0.55 (-0.29, 1.42)
CBT individual (15 sessions or over)	Supervised high intensity exercise group	0.42 (-0.48, 1.35)
CBT individual (15 sessions or over)	Supervised low intensity exercise group	0.23 (-0.73, 1.19)
CBT individual (15 sessions or over)	Yoga group	-0.05 (-1.15, 1.08)
CBT individual (15 sessions or over)	CBT group (under 15 sessions) + any AD	-0.15 (-3.1, 2.75)
CBT individual (15 sessions or over)	Body-mind-spirit group + any AD	-0.36 (-3.77, 2.94)
CBT individual (15 sessions or over)	Traditional acupuncture + non-directive/supportive/person-centred counselling	-0.09 (-1.13, 0.99)
CBT individual (15 sessions or over)	CBT individual (under 15 sessions) + supervised high intensity exercise group	0.53 (-1.65, 2.62)
CBT individual (15 sessions or over)	CBT group (under 15 sessions) + supervised low intensity exercise group	-1.82 (-2.99, -0.6)
CBT individual (under 15 sessions)	Third-wave cognitive therapy individual	-0.07 (-0.97, 0.74)
CBT individual (under 15 sessions)	CBT group (15 sessions or over)	-0.24 (-1.47, 1.54)
CBT individual (under 15 sessions)	CBT group (under 15 sessions)	-0.59 (-1.45, 0.23)
CBT individual (under 15 sessions)	Positive psychotherapy (PPT) group	-0.26 (-1.18, 0.68)
CBT individual (under 15 sessions)	Rational emotive behaviour therapy (REBT) group	-0.37 (-1.68, 0.98)
CBT individual (under 15 sessions)	Third-wave cognitive therapy group	-0.27 (-1.21, 0.71)
CBT individual (under 15 sessions)	Problem solving individual	0.84 (-0.14, 1.81)
CBT individual (under 15 sessions)	Problem solving group	-0.87 (-1.86, 0.14)
CBT individual (under 15 sessions)	Non-directive/supportive/person-centred counselling	0.49 (-1.93, 2.81)
CBT individual (under 15 sessions)	Interpersonal counselling individual	0.14 (-1.59, 1.5)
CBT individual (under 15 sessions)	Interpersonal psychotherapy (IPT) individual	0.3 (-0.6, 1.17)
CBT individual (under 15 sessions)	Psychoeducational group programme	0.57 (-0.9, 1.99)
CBT individual (under 15 sessions)	Behavioural bibliotherapy	0.39 (-0.39, 1.17)
CBT individual (under 15 sessions)	Cognitive bibliotherapy	0.4 (-0.38, 1.16)
CBT individual (under 15 sessions)	Computerised-CBT (CCBT)	0.4 (-0.37, 1.16)
CBT individual (under 15 sessions)	Computerised attentional bias modification	0.41 (-0.36, 1.18)
CBT individual (under 15 sessions)	Computerised behavioural activation	0.36 (-0.43, 1.13)
CBT individual (under 15 sessions)	Computerised cognitive bias modification	0.4 (-0.38, 1.17)
CBT individual (under 15 sessions)	Computerised Coping with Depression course	0.38 (-0.4, 1.15)
CBT individual (under 15 sessions)	Computerised expressive writing	0.4 (-0.39, 1.17)
CBT individual (under 15 sessions)	Computerised mindfulness intervention	0.4 (-0.38, 1.17)
CBT individual (under 15 sessions)	Computerised positive psychological intervention	0.4 (-0.37, 1.17)
CBT individual (under 15 sessions)	Computerised problem solving therapy	0.37 (-0.41, 1.13)
CBT individual (under 15 sessions)	Computerised third-wave cognitive therapy	0.39 (-0.4, 1.16)
CBT individual (under 15 sessions)	Expressive writing	0.39 (-0.4, 1.17)
CBT individual (under 15 sessions)	Psychoeducational website	0.38 (-0.4, 1.15)
CBT individual (under 15 sessions)	Behavioural bibliotherapy with support	0.35 (-0.48, 1.2)
CBT individual (under 15 sessions)	Cognitive bias modification with support	0.3 (-0.57, 1.13)
CBT individual (under 15 sessions)	Cognitive bibliotherapy with support	0.28 (-0.56, 1.09)
CBT individual (under 15 sessions)	Computerised-CBT (CCBT) with support	0.36 (-0.44, 1.15)
CBT individual (under 15 sessions)	Computerised behavioural activation with support	0.28 (-0.62, 1.12)
CBT individual (under 15 sessions)	Computerised exercise promotion with support	0.34 (-0.52, 1.19)
CBT individual (under 15 sessions)	Computerised problem solving therapy with support	0.34 (-0.48, 1.15)
CBT individual (under 15 sessions)	Computerised third-wave cognitive therapy with support	0.31 (-0.54, 1.12)
CBT individual (under 15 sessions)	Expressive writing with support	0.37 (-0.46, 1.19)
CBT individual (under 15 sessions)	Third-wave cognitive therapy CD with support	0.26 (-0.59, 1.08)
CBT individual (under 15 sessions)	Short-term psychodynamic psychotherapy individual	0.2 (-1.99, 2.31)
CBT individual (under 15 sessions)	Mindfulness-based stress reduction (MBSR) individual	0.07 (-2.21, 2.42)
CBT individual (under 15 sessions)	Meditation-relaxation group	-0.01 (-1.85, 1.21)
CBT individual (under 15 sessions)	Mindfulness-based cognitive therapy (MBCT) group	0.08 (-0.79, 0.9)
CBT individual (under 15 sessions)	Mindfulness-based stress reduction (MBSR) group	0.28 (-0.61, 1.22)
CBT individual (under 15 sessions)	Mindfulness meditation group	0.02 (-0.91, 0.9)
CBT individual (under 15 sessions)	Progressive muscle relaxation individual	0.42 (-1.81, 2.73)
CBT individual (under 15 sessions)	Progressive muscle relaxation group	0.27 (-0.9, 1.45)
CBT individual (under 15 sessions)	Any SSRI	0.19 (-1.44, 1.61)
CBT individual (under 15 sessions)	Citalopram	0.14 (-1.47, 1.54)
CBT individual (under 15 sessions)	Fluoxetine	-0.04 (-1.73, 1.37)
CBT individual (under 15 sessions)	Sertraline	0.16 (-1.26, 1.44)
CBT individual (under 15 sessions)	Amitriptyline	-0.34 (-2.07, 1.13)
CBT individual (under 15 sessions)	Any TCA	0.05 (-1.7, 1.83)
CBT individual (under 15 sessions)	Imipramine	-0.1 (-1.8, 1.34)
CBT individual (under 15 sessions)	Lofepramine	0 (-1.66, 1.46)
CBT individual (under 15 sessions)	Any AD	0.81 (-2.12, 3.67)
CBT individual (under 15 sessions)	Traditional acupuncture	-0.03 (-1.19, 1.12)
CBT individual (under 15 sessions)	Supervised high intensity exercise individual	0.25 (-0.83, 1.25)
CBT individual (under 15 sessions)	Supervised low intensity exercise individual	0.42 (-0.47, 1.34)
CBT individual (under 15 sessions)	Unsupervised low intensity exercise individual	0.54 (-0.38, 1.46)
CBT individual (under 15 sessions)	Supervised high intensity exercise group	0.41 (-0.49, 1.33)
CBT individual (under 15 sessions)	Supervised low intensity exercise group	0.22 (-0.82, 1.21)
CBT individual (under 15 sessions)	Yoga group	-0.06 (-1.23, 1.09)
CBT individual (under 15 sessions)	CBT group (under 15 sessions) + any AD	-0.18 (-3.22, 2.83)
CBT individual (under 15 sessions)	Body-mind-spirit group + any AD	-0.39 (-3.84, 3.03)
CBT individual (under 15 sessions)	Traditional acupuncture + non-directive/supportive/person-centred counselling	-0.1 (-1.22, 1.03)
CBT individual (under 15 sessions)	CBT individual (under 15 sessions) + supervised high intensity exercise group	0.5 (-1.51, 2.45)
CBT individual (under 15 sessions)	CBT group (under 15 sessions) + supervised low intensity exercise group	-1.83 (-3.11, -0.53)
Third-wave cognitive therapy individual	CBT group (15 sessions or over)	-0.16 (-1.3, 1.59)
Third-wave cognitive therapy individual	CBT group (under 15 sessions)	-0.51 (-1.22, 0.21)
Third-wave cognitive therapy individual	Positive psychotherapy (PPT) group	-0.17 (-0.96, 0.67)
Third-wave cognitive therapy individual	Rational emotive behaviour therapy (REBT) group	-0.29 (-1.5, 1.02)
Third-wave cognitive therapy individual	Third-wave cognitive therapy group	-0.19 (-1.01, 0.71)
Third-wave cognitive therapy individual	Problem solving individual	0.92 (0.05, 1.8)
Third-wave cognitive therapy individual	Problem solving group	-0.79 (-1.66, 0.13)
Third-wave cognitive therapy individual	Non-directive/supportive/person-centred counselling	0.58 (-1.85, 2.86)
Third-wave cognitive therapy individual	Interpersonal counselling individual	0.22 (-1.36, 1.53)
Third-wave cognitive therapy individual	Interpersonal psychotherapy (IPT) individual	0.38 (-0.36, 1.12)
Third-wave cognitive therapy individual	Psychoeducational group programme	0.65 (-0.76, 2.03)
Third-wave cognitive therapy individual	Behavioural bibliotherapy	0.48 (-0.17, 1.15)
Third-wave cognitive therapy individual	Cognitive bibliotherapy	0.48 (-0.14, 1.13)
Third-wave cognitive therapy individual	Computerised-CBT (CCBT)	0.49 (-0.14, 1.14)
Third-wave cognitive therapy individual	Computerised attentional bias modification	0.5 (-0.14, 1.16)
Third-wave cognitive therapy individual	Computerised behavioural activation	0.44 (-0.21, 1.1)
Third-wave cognitive therapy individual	Computerised cognitive bias modification	0.48 (-0.16, 1.14)
Third-wave cognitive therapy individual	Computerised Coping with Depression course	0.46 (-0.18, 1.12)
Third-wave cognitive therapy individual	Computerised expressive writing	0.48 (-0.16, 1.14)
Third-wave cognitive therapy individual	Computerised mindfulness intervention	0.48 (-0.15, 1.14)
Third-wave cognitive therapy individual	Computerised positive psychological intervention	0.49 (-0.14, 1.15)
Third-wave cognitive therapy individual	Computerised problem solving therapy	0.46 (-0.19, 1.11)
Third-wave cognitive therapy individual	Computerised third-wave cognitive therapy	0.47 (-0.17, 1.14)
Third-wave cognitive therapy individual	Expressive writing	0.47 (-0.17, 1.14)
Third-wave cognitive therapy individual	Psychoeducational website	0.47 (-0.17, 1.13)
Third-wave cognitive therapy individual	Behavioural bibliotherapy with support	0.44 (-0.26, 1.17)
Third-wave cognitive therapy individual	Cognitive bias modification with support	0.39 (-0.35, 1.11)
Third-wave cognitive therapy individual	Cognitive bibliotherapy with support	0.37 (-0.33, 1.06)
Third-wave cognitive therapy individual	Computerised-CBT (CCBT) with support	0.44 (-0.22, 1.11)
Third-wave cognitive therapy individual	Computerised behavioural activation with support	0.37 (-0.4, 1.08)
Third-wave cognitive therapy individual	Computerised exercise promotion with support	0.42 (-0.29, 1.16)
Third-wave cognitive therapy individual	Computerised problem solving therapy with support	0.43 (-0.25, 1.12)
Third-wave cognitive therapy individual	Computerised third-wave cognitive therapy with support	0.39 (-0.3, 1.09)
Third-wave cognitive therapy individual	Expressive writing with support	0.46 (-0.23, 1.16)
Third-wave cognitive therapy individual	Third-wave cognitive therapy CD with support	0.35 (-0.36, 1.05)
Third-wave cognitive therapy individual	Short-term psychodynamic psychotherapy individual	0.29 (-1.91, 2.36)
Third-wave cognitive therapy individual	Mindfulness-based stress reduction (MBSR) individual	0.15 (-2.03, 2.44)
Third-wave cognitive therapy individual	Meditation-relaxation group	0.08 (-1.77, 1.25)
Third-wave cognitive therapy individual	Mindfulness-based cognitive therapy (MBCT) group	0.16 (-0.59, 0.9)
Third-wave cognitive therapy individual	Mindfulness-based stress reduction (MBSR) group	0.37 (-0.43, 1.23)
Third-wave cognitive therapy individual	Mindfulness meditation group	0.11 (-0.77, 0.93)
Third-wave cognitive therapy individual	Progressive muscle relaxation individual	0.49 (-1.61, 2.77)
Third-wave cognitive therapy individual	Progressive muscle relaxation group	0.36 (-0.73, 1.47)
Third-wave cognitive therapy individual	Any SSRI	0.27 (-1.24, 1.65)
Third-wave cognitive therapy individual	Citalopram	0.22 (-1.26, 1.58)
Third-wave cognitive therapy individual	Fluoxetine	0.04 (-1.55, 1.39)
Third-wave cognitive therapy individual	Sertraline	0.23 (-1.07, 1.47)
Third-wave cognitive therapy individual	Amitriptyline	-0.26 (-1.88, 1.16)
Third-wave cognitive therapy individual	Any TCA	0.12 (-1.47, 1.88)
Third-wave cognitive therapy individual	Imipramine	-0.03 (-1.6, 1.39)
Third-wave cognitive therapy individual	Lofepramine	0.07 (-1.47, 1.51)
Third-wave cognitive therapy individual	Any AD	0.9 (-1.98, 3.73)
Third-wave cognitive therapy individual	Traditional acupuncture	0.06 (-1, 1.13)
Third-wave cognitive therapy individual	Supervised high intensity exercise individual	0.34 (-0.66, 1.24)
Third-wave cognitive therapy individual	Supervised low intensity exercise individual	0.51 (-0.29, 1.31)
Third-wave cognitive therapy individual	Unsupervised low intensity exercise individual	0.62 (-0.18, 1.45)
Third-wave cognitive therapy individual	Supervised high intensity exercise group	0.49 (-0.4, 1.41)
Third-wave cognitive therapy individual	Supervised low intensity exercise group	0.3 (-0.63, 1.23)
Third-wave cognitive therapy individual	Yoga group	0.02 (-1.06, 1.15)
Third-wave cognitive therapy individual	CBT group (under 15 sessions) + any AD	-0.09 (-3.06, 2.9)
Third-wave cognitive therapy individual	Body-mind-spirit group + any AD	-0.3 (-3.71, 3.08)
Third-wave cognitive therapy individual	Traditional acupuncture + non-directive/supportive/person-centred counselling	-0.02 (-1.04, 1.05)
Third-wave cognitive therapy individual	CBT individual (under 15 sessions) + supervised high intensity exercise group	0.59 (-1.54, 2.7)
Third-wave cognitive therapy individual	CBT group (under 15 sessions) + supervised low intensity exercise group	-1.75 (-2.92, -0.53)
CBT group (15 sessions or over)	CBT group (under 15 sessions)	-0.26 (-2.12, 0.61)
CBT group (15 sessions or over)	Positive psychotherapy (PPT) group	-0.01 (-1.62, 1.1)
CBT group (15 sessions or over)	Rational emotive behaviour therapy (REBT) group	-0.06 (-2.1, 1.18)
CBT group (15 sessions or over)	Third-wave cognitive therapy group	-0.02 (-1.66, 1.12)
CBT group (15 sessions or over)	Problem solving individual	1.09 (-0.66, 2.23)
CBT group (15 sessions or over)	Problem solving group	-0.62 (-2.38, 0.54)
CBT group (15 sessions or over)	Non-directive/supportive/person-centred counselling	0.7 (-2.06, 3.14)
CBT group (15 sessions or over)	Interpersonal counselling individual	0.35 (-1.84, 1.89)
CBT group (15 sessions or over)	Interpersonal psychotherapy (IPT) individual	0.56 (-1.19, 1.62)
CBT group (15 sessions or over)	Psychoeducational group programme	0.77 (-1.18, 2.41)
CBT group (15 sessions or over)	Behavioural bibliotherapy	0.66 (-1.05, 1.66)
CBT group (15 sessions or over)	Cognitive bibliotherapy	0.67 (-1.04, 1.65)
CBT group (15 sessions or over)	Computerised-CBT (CCBT)	0.67 (-1.03, 1.65)
CBT group (15 sessions or over)	Computerised attentional bias modification	0.68 (-1.02, 1.67)
CBT group (15 sessions or over)	Computerised behavioural activation	0.63 (-1.09, 1.62)
CBT group (15 sessions or over)	Computerised cognitive bias modification	0.67 (-1.04, 1.66)
CBT group (15 sessions or over)	Computerised Coping with Depression course	0.65 (-1.06, 1.64)
CBT group (15 sessions or over)	Computerised expressive writing	0.66 (-1.05, 1.66)
CBT group (15 sessions or over)	Computerised mindfulness intervention	0.67 (-1.04, 1.65)
CBT group (15 sessions or over)	Computerised positive psychological intervention	0.67 (-1.03, 1.66)
CBT group (15 sessions or over)	Computerised problem solving therapy	0.64 (-1.07, 1.63)
CBT group (15 sessions or over)	Computerised third-wave cognitive therapy	0.66 (-1.05, 1.65)
CBT group (15 sessions or over)	Expressive writing	0.66 (-1.05, 1.66)
CBT group (15 sessions or over)	Psychoeducational website	0.65 (-1.05, 1.65)
CBT group (15 sessions or over)	Behavioural bibliotherapy with support	0.62 (-1.09, 1.67)
CBT group (15 sessions or over)	Cognitive bias modification with support	0.56 (-1.16, 1.6)
CBT group (15 sessions or over)	Cognitive bibliotherapy with support	0.54 (-1.17, 1.57)
CBT group (15 sessions or over)	Computerised-CBT (CCBT) with support	0.62 (-1.08, 1.63)
CBT group (15 sessions or over)	Computerised behavioural activation with support	0.54 (-1.2, 1.58)
CBT group (15 sessions or over)	Computerised exercise promotion with support	0.6 (-1.12, 1.66)
CBT group (15 sessions or over)	Computerised problem solving therapy with support	0.61 (-1.1, 1.63)
CBT group (15 sessions or over)	Computerised third-wave cognitive therapy with support	0.57 (-1.14, 1.6)
CBT group (15 sessions or over)	Expressive writing with support	0.64 (-1.08, 1.66)
CBT group (15 sessions or over)	Third-wave cognitive therapy CD with support	0.52 (-1.18, 1.55)
CBT group (15 sessions or over)	Short-term psychodynamic psychotherapy individual	0.41 (-2.19, 2.67)
CBT group (15 sessions or over)	Mindfulness-based stress reduction (MBSR) individual	0.27 (-2.32, 2.72)
CBT group (15 sessions or over)	Meditation-relaxation group	0.18 (-1.64, 1.4)
CBT group (15 sessions or over)	Mindfulness-based cognitive therapy (MBCT) group	0.34 (-1.35, 1.36)
CBT group (15 sessions or over)	Mindfulness-based stress reduction (MBSR) group	0.53 (-1.18, 1.72)
CBT group (15 sessions or over)	Mindfulness meditation group	0.27 (-1.46, 1.38)
CBT group (15 sessions or over)	Progressive muscle relaxation individual	0.61 (-1.96, 3.13)
CBT group (15 sessions or over)	Progressive muscle relaxation group	0.53 (-1.39, 1.78)
CBT group (15 sessions or over)	Any SSRI	0.4 (-1.71, 2.02)
CBT group (15 sessions or over)	Citalopram	0.35 (-1.69, 1.95)
CBT group (15 sessions or over)	Fluoxetine	0.17 (-1.95, 1.76)
CBT group (15 sessions or over)	Sertraline	0.38 (-1.58, 1.85)
CBT group (15 sessions or over)	Amitriptyline	-0.14 (-2.25, 1.52)
CBT group (15 sessions or over)	Any TCA	0.25 (-1.91, 2.25)
CBT group (15 sessions or over)	Imipramine	0.09 (-2, 1.75)
CBT group (15 sessions or over)	Lofepramine	0.19 (-1.89, 1.87)
CBT group (15 sessions or over)	Any AD	1.01 (-2.2, 4.07)
CBT group (15 sessions or over)	Traditional acupuncture	0.21 (-1.64, 1.53)
CBT group (15 sessions or over)	Supervised high intensity exercise individual	0.49 (-1.3, 1.68)
CBT group (15 sessions or over)	Supervised low intensity exercise individual	0.68 (-1.06, 1.79)
CBT group (15 sessions or over)	Unsupervised low intensity exercise individual	0.78 (-0.94, 1.92)
CBT group (15 sessions or over)	Supervised high intensity exercise group	0.65 (-1.09, 1.85)
CBT group (15 sessions or over)	Supervised low intensity exercise group	0.46 (-1.33, 1.66)
CBT group (15 sessions or over)	Yoga group	0.18 (-1.68, 1.55)
CBT group (15 sessions or over)	CBT group (under 15 sessions) + any AD	0.02 (-3.3, 3.22)
CBT group (15 sessions or over)	Body-mind-spirit group + any AD	-0.2 (-3.83, 3.39)
CBT group (15 sessions or over)	Traditional acupuncture + non-directive/supportive/person-centred counselling	0.13 (-1.71, 1.44)
CBT group (15 sessions or over)	CBT individual (under 15 sessions) + supervised high intensity exercise group	0.69 (-1.81, 3.1)
CBT group (15 sessions or over)	CBT group (under 15 sessions) + supervised low intensity exercise group	-1.57 (-3.58, -0.21)
CBT group (under 15 sessions)	Positive psychotherapy (PPT) group	0.29 (-0.22, 1.11)
CBT group (under 15 sessions)	Rational emotive behaviour therapy (REBT) group	0.15 (-0.82, 1.5)
CBT group (under 15 sessions)	Third-wave cognitive therapy group	0.27 (-0.28, 1.14)
CBT group (under 15 sessions)	Problem solving individual	1.43 (0.7, 2.17)
CBT group (under 15 sessions)	Problem solving group	-0.29 (-1, 0.52)
CBT group (under 15 sessions)	Non-directive/supportive/person-centred counselling	1.09 (-1.3, 3.31)
CBT group (under 15 sessions)	Interpersonal counselling individual	0.72 (-0.8, 1.96)
CBT group (under 15 sessions)	Interpersonal psychotherapy (IPT) individual	0.88 (0.26, 1.52)
CBT group (under 15 sessions)	Psychoeducational group programme	1.15 (-0.2, 2.48)
CBT group (under 15 sessions)	Behavioural bibliotherapy	0.98 (0.49, 1.51)
CBT group (under 15 sessions)	Cognitive bibliotherapy	0.98 (0.52, 1.49)
CBT group (under 15 sessions)	Computerised-CBT (CCBT)	0.99 (0.53, 1.5)
CBT group (under 15 sessions)	Computerised attentional bias modification	1 (0.52, 1.52)
CBT group (under 15 sessions)	Computerised behavioural activation	0.95 (0.44, 1.47)
CBT group (under 15 sessions)	Computerised cognitive bias modification	0.98 (0.5, 1.51)
CBT group (under 15 sessions)	Computerised Coping with Depression course	0.97 (0.48, 1.48)
CBT group (under 15 sessions)	Computerised expressive writing	0.98 (0.49, 1.51)
CBT group (under 15 sessions)	Computerised mindfulness intervention	0.99 (0.51, 1.51)
CBT group (under 15 sessions)	Computerised positive psychological intervention	0.99 (0.52, 1.51)
CBT group (under 15 sessions)	Computerised problem solving therapy	0.96 (0.47, 1.47)
CBT group (under 15 sessions)	Computerised third-wave cognitive therapy	0.97 (0.48, 1.5)
CBT group (under 15 sessions)	Expressive writing	0.98 (0.48, 1.51)
CBT group (under 15 sessions)	Psychoeducational website	0.97 (0.49, 1.49)
CBT group (under 15 sessions)	Behavioural bibliotherapy with support	0.94 (0.38, 1.57)
CBT group (under 15 sessions)	Cognitive bias modification with support	0.89 (0.28, 1.5)
CBT group (under 15 sessions)	Cognitive bibliotherapy with support	0.87 (0.31, 1.46)
CBT group (under 15 sessions)	Computerised-CBT (CCBT) with support	0.94 (0.43, 1.5)
CBT group (under 15 sessions)	Computerised behavioural activation with support	0.87 (0.22, 1.47)
CBT group (under 15 sessions)	Computerised exercise promotion with support	0.92 (0.34, 1.56)
CBT group (under 15 sessions)	Computerised problem solving therapy with support	0.93 (0.39, 1.52)
CBT group (under 15 sessions)	Computerised third-wave cognitive therapy with support	0.9 (0.34, 1.49)
CBT group (under 15 sessions)	Expressive writing with support	0.96 (0.42, 1.55)
CBT group (under 15 sessions)	Third-wave cognitive therapy CD with support	0.85 (0.27, 1.44)
CBT group (under 15 sessions)	Short-term psychodynamic psychotherapy individual	0.8 (-1.35, 2.82)
CBT group (under 15 sessions)	Mindfulness-based stress reduction (MBSR) individual	0.67 (-1.55, 2.89)
CBT group (under 15 sessions)	Meditation-relaxation group	0.59 (-1.2, 1.68)
CBT group (under 15 sessions)	Mindfulness-based cognitive therapy (MBCT) group	0.66 (0.08, 1.26)
CBT group (under 15 sessions)	Mindfulness-based stress reduction (MBSR) group	0.86 (0.2, 1.65)
CBT group (under 15 sessions)	Mindfulness meditation group	0.62 (-0.16, 1.32)
CBT group (under 15 sessions)	Progressive muscle relaxation individual	1.01 (-1.15, 3.27)
CBT group (under 15 sessions)	Progressive muscle relaxation group	0.86 (0.06, 1.68)
CBT group (under 15 sessions)	Any SSRI	0.77 (-0.68, 2.08)
CBT group (under 15 sessions)	Citalopram	0.72 (-0.71, 2.02)
CBT group (under 15 sessions)	Fluoxetine	0.55 (-0.99, 1.83)
CBT group (under 15 sessions)	Sertraline	0.74 (-0.49, 1.89)
CBT group (under 15 sessions)	Amitriptyline	0.25 (-1.33, 1.62)
CBT group (under 15 sessions)	Any TCA	0.63 (-0.98, 2.35)
CBT group (under 15 sessions)	Imipramine	0.48 (-1.07, 1.82)
CBT group (under 15 sessions)	Lofepramine	0.58 (-0.93, 1.95)
CBT group (under 15 sessions)	Any AD	1.41 (-1.5, 4.25)
CBT group (under 15 sessions)	Traditional acupuncture	0.56 (-0.37, 1.52)
CBT group (under 15 sessions)	Supervised high intensity exercise individual	0.85 (-0.09, 1.65)
CBT group (under 15 sessions)	Supervised low intensity exercise individual	1.01 (0.33, 1.71)
CBT group (under 15 sessions)	Unsupervised low intensity exercise individual	1.12 (0.45, 1.86)
CBT group (under 15 sessions)	Supervised high intensity exercise group	1 (0.2, 1.81)
CBT group (under 15 sessions)	Supervised low intensity exercise group	0.81 (-0.03, 1.64)
CBT group (under 15 sessions)	Yoga group	0.53 (-0.49, 1.55)
CBT group (under 15 sessions)	CBT group (under 15 sessions) + any AD	0.43 (-2.61, 3.42)
CBT group (under 15 sessions)	Body-mind-spirit group + any AD	0.21 (-3.24, 3.58)
CBT group (under 15 sessions)	Traditional acupuncture + non-directive/supportive/person-centred counselling	0.48 (-0.4, 1.42)
CBT group (under 15 sessions)	CBT individual (under 15 sessions) + supervised high intensity exercise group	1.1 (-1.02, 3.21)
CBT group (under 15 sessions)	CBT group (under 15 sessions) + supervised low intensity exercise group	-1.23 (-2.18, -0.28)
Positive psychotherapy (PPT) group	Rational emotive behaviour therapy (REBT) group	-0.06 (-1.36, 1.06)
Positive psychotherapy (PPT) group	Third-wave cognitive therapy group	-0.01 (-0.82, 0.79)
Positive psychotherapy (PPT) group	Problem solving individual	1.1 (0.24, 1.91)
Positive psychotherapy (PPT) group	Problem solving group	-0.61 (-1.48, 0.22)
Positive psychotherapy (PPT) group	Non-directive/supportive/person-centred counselling	0.75 (-1.64, 3.02)
Positive psychotherapy (PPT) group	Interpersonal counselling individual	0.38 (-1.2, 1.66)
Positive psychotherapy (PPT) group	Interpersonal psychotherapy (IPT) individual	0.56 (-0.24, 1.27)
Positive psychotherapy (PPT) group	Psychoeducational group programme	0.82 (-0.57, 2.18)
Positive psychotherapy (PPT) group	Behavioural bibliotherapy	0.66 (-0.03, 1.26)
Positive psychotherapy (PPT) group	Cognitive bibliotherapy	0.66 (-0.01, 1.24)
Positive psychotherapy (PPT) group	Computerised-CBT (CCBT)	0.67 (0, 1.25)
Positive psychotherapy (PPT) group	Computerised attentional bias modification	0.68 (-0.01, 1.27)
Positive psychotherapy (PPT) group	Computerised behavioural activation	0.63 (-0.08, 1.22)
Positive psychotherapy (PPT) group	Computerised cognitive bias modification	0.67 (-0.02, 1.26)
Positive psychotherapy (PPT) group	Computerised Coping with Depression course	0.65 (-0.04, 1.23)
Positive psychotherapy (PPT) group	Computerised expressive writing	0.66 (-0.03, 1.26)
Positive psychotherapy (PPT) group	Computerised mindfulness intervention	0.67 (-0.02, 1.26)
Positive psychotherapy (PPT) group	Computerised positive psychological intervention	0.67 (-0.01, 1.26)
Positive psychotherapy (PPT) group	Computerised problem solving therapy	0.64 (-0.05, 1.22)
Positive psychotherapy (PPT) group	Computerised third-wave cognitive therapy	0.66 (-0.04, 1.25)
Positive psychotherapy (PPT) group	Expressive writing	0.66 (-0.04, 1.26)
Positive psychotherapy (PPT) group	Psychoeducational website	0.65 (-0.03, 1.24)
Positive psychotherapy (PPT) group	Behavioural bibliotherapy with support	0.62 (-0.11, 1.3)
Positive psychotherapy (PPT) group	Cognitive bias modification with support	0.57 (-0.19, 1.23)
Positive psychotherapy (PPT) group	Cognitive bibliotherapy with support	0.55 (-0.18, 1.19)
Positive psychotherapy (PPT) group	Computerised-CBT (CCBT) with support	0.62 (-0.07, 1.23)
Positive psychotherapy (PPT) group	Computerised behavioural activation with support	0.55 (-0.25, 1.21)
Positive psychotherapy (PPT) group	Computerised exercise promotion with support	0.6 (-0.15, 1.29)
Positive psychotherapy (PPT) group	Computerised problem solving therapy with support	0.61 (-0.1, 1.25)
Positive psychotherapy (PPT) group	Computerised third-wave cognitive therapy with support	0.58 (-0.15, 1.22)
Positive psychotherapy (PPT) group	Expressive writing with support	0.64 (-0.07, 1.29)
Positive psychotherapy (PPT) group	Third-wave cognitive therapy CD with support	0.53 (-0.2, 1.17)
Positive psychotherapy (PPT) group	Short-term psychodynamic psychotherapy individual	0.46 (-1.69, 2.54)
Positive psychotherapy (PPT) group	Mindfulness-based stress reduction (MBSR) individual	0.32 (-1.88, 2.66)
Positive psychotherapy (PPT) group	Meditation-relaxation group	0.25 (-1.51, 1.36)
Positive psychotherapy (PPT) group	Mindfulness-based cognitive therapy (MBCT) group	0.34 (-0.42, 1.01)
Positive psychotherapy (PPT) group	Mindfulness-based stress reduction (MBSR) group	0.54 (-0.28, 1.39)
Positive psychotherapy (PPT) group	Mindfulness meditation group	0.28 (-0.62, 1.08)
Positive psychotherapy (PPT) group	Progressive muscle relaxation individual	0.66 (-1.52, 2.98)
Positive psychotherapy (PPT) group	Progressive muscle relaxation group	0.54 (-0.58, 1.55)
Positive psychotherapy (PPT) group	Any SSRI	0.43 (-1.06, 1.78)
Positive psychotherapy (PPT) group	Citalopram	0.39 (-1.08, 1.72)
Positive psychotherapy (PPT) group	Fluoxetine	0.21 (-1.38, 1.51)
Positive psychotherapy (PPT) group	Sertraline	0.41 (-0.89, 1.59)
Positive psychotherapy (PPT) group	Amitriptyline	-0.09 (-1.71, 1.29)
Positive psychotherapy (PPT) group	Any TCA	0.29 (-1.33, 2.05)
Positive psychotherapy (PPT) group	Imipramine	0.14 (-1.42, 1.52)
Positive psychotherapy (PPT) group	Lofepramine	0.24 (-1.3, 1.65)
Positive psychotherapy (PPT) group	Any AD	1.06 (-1.84, 3.97)
Positive psychotherapy (PPT) group	Traditional acupuncture	0.23 (-0.83, 1.23)
Positive psychotherapy (PPT) group	Supervised high intensity exercise individual	0.52 (-0.51, 1.37)
Positive psychotherapy (PPT) group	Supervised low intensity exercise individual	0.69 (-0.15, 1.45)
Positive psychotherapy (PPT) group	Unsupervised low intensity exercise individual	0.79 (-0.03, 1.58)
Positive psychotherapy (PPT) group	Supervised high intensity exercise group	0.67 (-0.26, 1.57)
Positive psychotherapy (PPT) group	Supervised low intensity exercise group	0.48 (-0.48, 1.37)
Positive psychotherapy (PPT) group	Yoga group	0.2 (-0.89, 1.28)
Positive psychotherapy (PPT) group	CBT group (under 15 sessions) + any AD	0.07 (-2.95, 3.15)
Positive psychotherapy (PPT) group	Body-mind-spirit group + any AD	-0.13 (-3.58, 3.34)
Positive psychotherapy (PPT) group	Traditional acupuncture + non-directive/supportive/person-centred counselling	0.16 (-0.86, 1.14)
Positive psychotherapy (PPT) group	CBT individual (under 15 sessions) + supervised high intensity exercise group	0.75 (-1.38, 2.93)
Positive psychotherapy (PPT) group	CBT group (under 15 sessions) + supervised low intensity exercise group	-1.56 (-2.79, -0.42)
Rational emotive behaviour therapy (REBT) group	Third-wave cognitive therapy group	0.04 (-1.07, 1.38)
Rational emotive behaviour therapy (REBT) group	Problem solving individual	1.22 (-0.11, 2.44)
Rational emotive behaviour therapy (REBT) group	Problem solving group	-0.5 (-1.81, 0.73)
Rational emotive behaviour therapy (REBT) group	Non-directive/supportive/person-centred counselling	0.87 (-1.75, 3.27)
Rational emotive behaviour therapy (REBT) group	Interpersonal counselling individual	0.49 (-1.36, 2.05)
Rational emotive behaviour therapy (REBT) group	Interpersonal psychotherapy (IPT) individual	0.67 (-0.6, 1.84)
Rational emotive behaviour therapy (REBT) group	Psychoeducational group programme	0.93 (-0.75, 2.55)
Rational emotive behaviour therapy (REBT) group	Behavioural bibliotherapy	0.77 (-0.43, 1.88)
Rational emotive behaviour therapy (REBT) group	Cognitive bibliotherapy	0.77 (-0.42, 1.87)
Rational emotive behaviour therapy (REBT) group	Computerised-CBT (CCBT)	0.78 (-0.41, 1.89)
Rational emotive behaviour therapy (REBT) group	Computerised attentional bias modification	0.79 (-0.41, 1.9)
Rational emotive behaviour therapy (REBT) group	Computerised behavioural activation	0.74 (-0.46, 1.84)
Rational emotive behaviour therapy (REBT) group	Computerised cognitive bias modification	0.77 (-0.42, 1.89)
Rational emotive behaviour therapy (REBT) group	Computerised Coping with Depression course	0.76 (-0.44, 1.86)
Rational emotive behaviour therapy (REBT) group	Computerised expressive writing	0.77 (-0.43, 1.89)
Rational emotive behaviour therapy (REBT) group	Computerised mindfulness intervention	0.78 (-0.42, 1.88)
Rational emotive behaviour therapy (REBT) group	Computerised positive psychological intervention	0.78 (-0.42, 1.89)
Rational emotive behaviour therapy (REBT) group	Computerised problem solving therapy	0.75 (-0.45, 1.85)
Rational emotive behaviour therapy (REBT) group	Computerised third-wave cognitive therapy	0.76 (-0.44, 1.88)
Rational emotive behaviour therapy (REBT) group	Expressive writing	0.77 (-0.43, 1.88)
Rational emotive behaviour therapy (REBT) group	Psychoeducational website	0.76 (-0.43, 1.87)
Rational emotive behaviour therapy (REBT) group	Behavioural bibliotherapy with support	0.73 (-0.49, 1.89)
Rational emotive behaviour therapy (REBT) group	Cognitive bias modification with support	0.68 (-0.55, 1.82)
Rational emotive behaviour therapy (REBT) group	Cognitive bibliotherapy with support	0.66 (-0.57, 1.79)
Rational emotive behaviour therapy (REBT) group	Computerised-CBT (CCBT) with support	0.73 (-0.47, 1.86)
Rational emotive behaviour therapy (REBT) group	Computerised behavioural activation with support	0.65 (-0.6, 1.8)
Rational emotive behaviour therapy (REBT) group	Computerised exercise promotion with support	0.71 (-0.52, 1.88)
Rational emotive behaviour therapy (REBT) group	Computerised problem solving therapy with support	0.72 (-0.5, 1.85)
Rational emotive behaviour therapy (REBT) group	Computerised third-wave cognitive therapy with support	0.68 (-0.54, 1.82)
Rational emotive behaviour therapy (REBT) group	Expressive writing with support	0.75 (-0.47, 1.89)
Rational emotive behaviour therapy (REBT) group	Third-wave cognitive therapy CD with support	0.64 (-0.58, 1.78)
Rational emotive behaviour therapy (REBT) group	Short-term psychodynamic psychotherapy individual	0.58 (-1.84, 2.8)
Rational emotive behaviour therapy (REBT) group	Mindfulness-based stress reduction (MBSR) individual	0.44 (-2.03, 2.84)
Rational emotive behaviour therapy (REBT) group	Meditation-relaxation group	0.34 (-1.6, 1.82)
Rational emotive behaviour therapy (REBT) group	Mindfulness-based cognitive therapy (MBCT) group	0.45 (-0.78, 1.6)
Rational emotive behaviour therapy (REBT) group	Mindfulness-based stress reduction (MBSR) group	0.65 (-0.6, 1.91)
Rational emotive behaviour therapy (REBT) group	Mindfulness meditation group	0.39 (-0.9, 1.59)
Rational emotive behaviour therapy (REBT) group	Progressive muscle relaxation individual	0.78 (-1.6, 3.25)
Rational emotive behaviour therapy (REBT) group	Progressive muscle relaxation group	0.66 (-0.86, 1.94)
Rational emotive behaviour therapy (REBT) group	Any SSRI	0.54 (-1.24, 2.17)
Rational emotive behaviour therapy (REBT) group	Citalopram	0.5 (-1.27, 2.1)
Rational emotive behaviour therapy (REBT) group	Fluoxetine	0.32 (-1.52, 1.9)
Rational emotive behaviour therapy (REBT) group	Sertraline	0.52 (-1.09, 2)
Rational emotive behaviour therapy (REBT) group	Amitriptyline	0.02 (-1.84, 1.71)
Rational emotive behaviour therapy (REBT) group	Any TCA	0.41 (-1.5, 2.42)
Rational emotive behaviour therapy (REBT) group	Imipramine	0.25 (-1.6, 1.9)
Rational emotive behaviour therapy (REBT) group	Lofepramine	0.35 (-1.46, 2.04)
Rational emotive behaviour therapy (REBT) group	Any AD	1.19 (-1.86, 4.16)
Rational emotive behaviour therapy (REBT) group	Traditional acupuncture	0.35 (-1.1, 1.7)
Rational emotive behaviour therapy (REBT) group	Supervised high intensity exercise individual	0.63 (-0.78, 1.89)
Rational emotive behaviour therapy (REBT) group	Supervised low intensity exercise individual	0.8 (-0.48, 1.99)
Rational emotive behaviour therapy (REBT) group	Unsupervised low intensity exercise individual	0.9 (-0.37, 2.12)
Rational emotive behaviour therapy (REBT) group	Supervised high intensity exercise group	0.78 (-0.53, 2.04)
Rational emotive behaviour therapy (REBT) group	Supervised low intensity exercise group	0.59 (-0.75, 1.85)
Rational emotive behaviour therapy (REBT) group	Yoga group	0.31 (-1.11, 1.7)
Rational emotive behaviour therapy (REBT) group	CBT group (under 15 sessions) + any AD	0.2 (-2.96, 3.31)
Rational emotive behaviour therapy (REBT) group	Body-mind-spirit group + any AD	-0.01 (-3.59, 3.48)
Rational emotive behaviour therapy (REBT) group	Traditional acupuncture + non-directive/supportive/person-centred counselling	0.27 (-1.16, 1.63)
Rational emotive behaviour therapy (REBT) group	CBT individual (under 15 sessions) + supervised high intensity exercise group	0.87 (-1.47, 3.21)
Rational emotive behaviour therapy (REBT) group	CBT group (under 15 sessions) + supervised low intensity exercise group	-1.43 (-3, -0.07)
Third-wave cognitive therapy group	Problem solving individual	1.12 (0.17, 1.99)
Third-wave cognitive therapy group	Problem solving group	-0.6 (-1.55, 0.32)
Third-wave cognitive therapy group	Non-directive/supportive/person-centred counselling	0.76 (-1.68, 3.02)
Third-wave cognitive therapy group	Interpersonal counselling individual	0.4 (-1.23, 1.7)
Third-wave cognitive therapy group	Interpersonal psychotherapy (IPT) individual	0.57 (-0.3, 1.34)
Third-wave cognitive therapy group	Psychoeducational group programme	0.84 (-0.61, 2.21)
Third-wave cognitive therapy group	Behavioural bibliotherapy	0.68 (-0.07, 1.3)
Third-wave cognitive therapy group	Cognitive bibliotherapy	0.68 (-0.05, 1.28)
Third-wave cognitive therapy group	Computerised-CBT (CCBT)	0.69 (-0.04, 1.29)
Third-wave cognitive therapy group	Computerised attentional bias modification	0.69 (-0.04, 1.32)
Third-wave cognitive therapy group	Computerised behavioural activation	0.64 (-0.1, 1.25)
Third-wave cognitive therapy group	Computerised cognitive bias modification	0.68 (-0.06, 1.3)
Third-wave cognitive therapy group	Computerised Coping with Depression course	0.66 (-0.07, 1.28)
Third-wave cognitive therapy group	Computerised expressive writing	0.68 (-0.06, 1.31)
Third-wave cognitive therapy group	Computerised mindfulness intervention	0.68 (-0.05, 1.3)
Third-wave cognitive therapy group	Computerised positive psychological intervention	0.69 (-0.04, 1.3)
Third-wave cognitive therapy group	Computerised problem solving therapy	0.65 (-0.08, 1.26)
Third-wave cognitive therapy group	Computerised third-wave cognitive therapy	0.67 (-0.07, 1.29)
Third-wave cognitive therapy group	Expressive writing	0.67 (-0.07, 1.3)
Third-wave cognitive therapy group	Psychoeducational website	0.67 (-0.07, 1.29)
Third-wave cognitive therapy group	Behavioural bibliotherapy with support	0.63 (-0.14, 1.34)
Third-wave cognitive therapy group	Cognitive bias modification with support	0.58 (-0.23, 1.28)
Third-wave cognitive therapy group	Cognitive bibliotherapy with support	0.56 (-0.23, 1.24)
Third-wave cognitive therapy group	Computerised-CBT (CCBT) with support	0.64 (-0.11, 1.29)
Third-wave cognitive therapy group	Computerised behavioural activation with support	0.56 (-0.28, 1.25)
Third-wave cognitive therapy group	Computerised exercise promotion with support	0.62 (-0.19, 1.33)
Third-wave cognitive therapy group	Computerised problem solving therapy with support	0.62 (-0.14, 1.3)
Third-wave cognitive therapy group	Computerised third-wave cognitive therapy with support	0.59 (-0.19, 1.27)
Third-wave cognitive therapy group	Expressive writing with support	0.65 (-0.11, 1.33)
Third-wave cognitive therapy group	Third-wave cognitive therapy CD with support	0.54 (-0.26, 1.23)
Third-wave cognitive therapy group	Short-term psychodynamic psychotherapy individual	0.48 (-1.75, 2.55)
Third-wave cognitive therapy group	Mindfulness-based stress reduction (MBSR) individual	0.34 (-1.91, 2.63)
Third-wave cognitive therapy group	Meditation-relaxation group	0.26 (-1.52, 1.39)
Third-wave cognitive therapy group	Mindfulness-based cognitive therapy (MBCT) group	0.36 (-0.45, 1.05)
Third-wave cognitive therapy group	Mindfulness-based stress reduction (MBSR) group	0.55 (-0.29, 1.43)
Third-wave cognitive therapy group	Mindfulness meditation group	0.3 (-0.63, 1.1)
Third-wave cognitive therapy group	Progressive muscle relaxation individual	0.69 (-1.5, 2.99)
Third-wave cognitive therapy group	Progressive muscle relaxation group	0.55 (-0.59, 1.6)
Third-wave cognitive therapy group	Any SSRI	0.46 (-1.09, 1.83)
Third-wave cognitive therapy group	Citalopram	0.41 (-1.12, 1.76)
Third-wave cognitive therapy group	Fluoxetine	0.23 (-1.4, 1.56)
Third-wave cognitive therapy group	Sertraline	0.43 (-0.91, 1.63)
Third-wave cognitive therapy group	Amitriptyline	-0.07 (-1.73, 1.35)
Third-wave cognitive therapy group	Any TCA	0.31 (-1.36, 2.09)
Third-wave cognitive therapy group	Imipramine	0.16 (-1.46, 1.57)
Third-wave cognitive therapy group	Lofepramine	0.26 (-1.35, 1.69)
Third-wave cognitive therapy group	Any AD	1.1 (-1.9, 3.94)
Third-wave cognitive therapy group	Traditional acupuncture	0.24 (-0.86, 1.32)
Third-wave cognitive therapy group	Supervised high intensity exercise individual	0.54 (-0.55, 1.4)
Third-wave cognitive therapy group	Supervised low intensity exercise individual	0.7 (-0.16, 1.48)
Third-wave cognitive therapy group	Unsupervised low intensity exercise individual	0.81 (-0.05, 1.61)
Third-wave cognitive therapy group	Supervised high intensity exercise group	0.68 (-0.26, 1.58)
Third-wave cognitive therapy group	Supervised low intensity exercise group	0.49 (-0.49, 1.4)
Third-wave cognitive therapy group	Yoga group	0.22 (-0.91, 1.3)
Third-wave cognitive therapy group	CBT group (under 15 sessions) + any AD	0.11 (-3.01, 3.12)
Third-wave cognitive therapy group	Body-mind-spirit group + any AD	-0.11 (-3.64, 3.29)
Third-wave cognitive therapy group	Traditional acupuncture + non-directive/supportive/person-centred counselling	0.17 (-0.9, 1.22)
Third-wave cognitive therapy group	CBT individual (under 15 sessions) + supervised high intensity exercise group	0.78 (-1.4, 2.92)
Third-wave cognitive therapy group	CBT group (under 15 sessions) + supervised low intensity exercise group	-1.55 (-2.78, -0.39)
Problem solving individual	Problem solving group	-1.72 (-2.57, -0.82)
Problem solving individual	Non-directive/supportive/person-centred counselling	-0.34 (-2.76, 1.96)
Problem solving individual	Interpersonal counselling individual	-0.72 (-2.29, 0.61)
Problem solving individual	Interpersonal psychotherapy (IPT) individual	-0.54 (-1.33, 0.23)
Problem solving individual	Psychoeducational group programme	-0.27 (-1.71, 1.13)
Problem solving individual	Behavioural bibliotherapy	-0.44 (-1.17, 0.26)
Problem solving individual	Cognitive bibliotherapy	-0.44 (-1.15, 0.24)
Problem solving individual	Computerised-CBT (CCBT)	-0.43 (-1.15, 0.26)
Problem solving individual	Computerised attentional bias modification	-0.43 (-1.15, 0.28)
Problem solving individual	Computerised behavioural activation	-0.48 (-1.22, 0.22)
Problem solving individual	Computerised cognitive bias modification	-0.44 (-1.17, 0.26)
Problem solving individual	Computerised Coping with Depression course	-0.46 (-1.18, 0.24)
Problem solving individual	Computerised expressive writing	-0.44 (-1.17, 0.27)
Problem solving individual	Computerised mindfulness intervention	-0.44 (-1.16, 0.27)
Problem solving individual	Computerised positive psychological intervention	-0.43 (-1.15, 0.27)
Problem solving individual	Computerised problem solving therapy	-0.47 (-1.19, 0.23)
Problem solving individual	Computerised third-wave cognitive therapy	-0.45 (-1.18, 0.26)
Problem solving individual	Expressive writing	-0.45 (-1.18, 0.26)
Problem solving individual	Psychoeducational website	-0.45 (-1.18, 0.25)
Problem solving individual	Behavioural bibliotherapy with support	-0.48 (-1.25, 0.3)
Problem solving individual	Cognitive bias modification with support	-0.54 (-1.33, 0.23)
Problem solving individual	Cognitive bibliotherapy with support	-0.56 (-1.32, 0.19)
Problem solving individual	Computerised-CBT (CCBT) with support	-0.48 (-1.21, 0.25)
Problem solving individual	Computerised behavioural activation with support	-0.56 (-1.38, 0.21)
Problem solving individual	Computerised exercise promotion with support	-0.5 (-1.28, 0.29)
Problem solving individual	Computerised problem solving therapy with support	-0.49 (-1.24, 0.25)
Problem solving individual	Computerised third-wave cognitive therapy with support	-0.53 (-1.29, 0.23)
Problem solving individual	Expressive writing with support	-0.47 (-1.22, 0.29)
Problem solving individual	Third-wave cognitive therapy CD with support	-0.57 (-1.35, 0.17)
Problem solving individual	Short-term psychodynamic psychotherapy individual	-0.64 (-2.81, 1.46)
Problem solving individual	Mindfulness-based stress reduction (MBSR) individual	-0.77 (-3, 1.55)
Problem solving individual	Meditation-relaxation group	-0.85 (-2.71, 0.35)
Problem solving individual	Mindfulness-based cognitive therapy (MBCT) group	-0.76 (-1.54, -0.01)
Problem solving individual	Mindfulness-based stress reduction (MBSR) group	-0.56 (-1.42, 0.36)
Problem solving individual	Mindfulness meditation group	-0.82 (-1.74, 0.04)
Problem solving individual	Progressive muscle relaxation individual	-0.43 (-2.64, 1.89)
Problem solving individual	Progressive muscle relaxation group	-0.57 (-1.67, 0.54)
Problem solving individual	Any SSRI	-0.66 (-2.17, 0.74)
Problem solving individual	Citalopram	-0.71 (-2.2, 0.67)
Problem solving individual	Fluoxetine	-0.88 (-2.48, 0.48)
Problem solving individual	Sertraline	-0.69 (-2.01, 0.56)
Problem solving individual	Amitriptyline	-1.19 (-2.83, 0.27)
Problem solving individual	Any TCA	-0.81 (-2.45, 1.01)
Problem solving individual	Imipramine	-0.96 (-2.58, 0.48)
Problem solving individual	Lofepramine	-0.86 (-2.43, 0.6)
Problem solving individual	Any AD	-0.03 (-2.94, 2.86)
Problem solving individual	Traditional acupuncture	-0.87 (-1.9, 0.18)
Problem solving individual	Supervised high intensity exercise individual	-0.59 (-1.65, 0.35)
Problem solving individual	Supervised low intensity exercise individual	-0.41 (-1.28, 0.45)
Problem solving individual	Unsupervised low intensity exercise individual	-0.31 (-1.16, 0.56)
Problem solving individual	Supervised high intensity exercise group	-0.43 (-1.37, 0.52)
Problem solving individual	Supervised low intensity exercise group	-0.62 (-1.61, 0.35)
Problem solving individual	Yoga group	-0.9 (-2.02, 0.22)
Problem solving individual	CBT group (under 15 sessions) + any AD	-1.01 (-4.07, 2.06)
Problem solving individual	Body-mind-spirit group + any AD	-1.23 (-4.66, 2.22)
Problem solving individual	Traditional acupuncture + non-directive/supportive/person-centred counselling	-0.95 (-1.96, 0.09)
Problem solving individual	CBT individual (under 15 sessions) + supervised high intensity exercise group	-0.34 (-2.48, 1.85)
Problem solving individual	CBT group (under 15 sessions) + supervised low intensity exercise group	-2.66 (-3.86, -1.45)
Problem solving group	Non-directive/supportive/person-centred counselling	1.35 (-1.04, 3.67)
Problem solving group	Interpersonal counselling individual	0.99 (-0.6, 2.33)
Problem solving group	Interpersonal psychotherapy (IPT) individual	1.17 (0.33, 1.94)
Problem solving group	Psychoeducational group programme	1.43 (0, 2.84)
Problem solving group	Behavioural bibliotherapy	1.27 (0.49, 1.98)
Problem solving group	Cognitive bibliotherapy	1.28 (0.52, 1.95)
Problem solving group	Computerised-CBT (CCBT)	1.28 (0.52, 1.97)
Problem solving group	Computerised attentional bias modification	1.29 (0.51, 2)
Problem solving group	Computerised behavioural activation	1.24 (0.45, 1.94)
Problem solving group	Computerised cognitive bias modification	1.28 (0.5, 1.98)
Problem solving group	Computerised Coping with Depression course	1.26 (0.48, 1.95)
Problem solving group	Computerised expressive writing	1.28 (0.49, 1.98)
Problem solving group	Computerised mindfulness intervention	1.28 (0.5, 1.98)
Problem solving group	Computerised positive psychological intervention	1.29 (0.51, 1.98)
Problem solving group	Computerised problem solving therapy	1.25 (0.46, 1.94)
Problem solving group	Computerised third-wave cognitive therapy	1.27 (0.48, 1.97)
Problem solving group	Expressive writing	1.27 (0.48, 1.98)
Problem solving group	Psychoeducational website	1.26 (0.49, 1.96)
Problem solving group	Behavioural bibliotherapy with support	1.24 (0.41, 2.01)
Problem solving group	Cognitive bias modification with support	1.18 (0.33, 1.94)
Problem solving group	Cognitive bibliotherapy with support	1.16 (0.35, 1.9)
Problem solving group	Computerised-CBT (CCBT) with support	1.24 (0.45, 1.96)
Problem solving group	Computerised behavioural activation with support	1.16 (0.28, 1.92)
Problem solving group	Computerised exercise promotion with support	1.22 (0.38, 2)
Problem solving group	Computerised problem solving therapy with support	1.22 (0.43, 1.97)
Problem solving group	Computerised third-wave cognitive therapy with support	1.19 (0.37, 1.94)
Problem solving group	Expressive writing with support	1.25 (0.45, 2)
Problem solving group	Third-wave cognitive therapy CD with support	1.14 (0.32, 1.89)
Problem solving group	Short-term psychodynamic psychotherapy individual	1.07 (-1.11, 3.18)
Problem solving group	Mindfulness-based stress reduction (MBSR) individual	0.93 (-1.31, 3.28)
Problem solving group	Meditation-relaxation group	0.87 (-1, 2.08)
Problem solving group	Mindfulness-based cognitive therapy (MBCT) group	0.96 (0.1, 1.73)
Problem solving group	Mindfulness-based stress reduction (MBSR) group	1.16 (0.24, 2.07)
Problem solving group	Mindfulness meditation group	0.9 (-0.09, 1.78)
Problem solving group	Progressive muscle relaxation individual	1.27 (-0.91, 3.66)
Problem solving group	Progressive muscle relaxation group	1.15 (0.01, 2.24)
Problem solving group	Any SSRI	1.05 (-0.47, 2.45)
Problem solving group	Citalopram	1 (-0.5, 2.38)
Problem solving group	Fluoxetine	0.83 (-0.77, 2.19)
Problem solving group	Sertraline	1.01 (-0.3, 2.27)
Problem solving group	Amitriptyline	0.52 (-1.1, 1.97)
Problem solving group	Any TCA	0.9 (-0.71, 2.7)
Problem solving group	Imipramine	0.75 (-0.83, 2.18)
Problem solving group	Lofepramine	0.85 (-0.7, 2.31)
Problem solving group	Any AD	1.67 (-1.21, 4.63)
Problem solving group	Traditional acupuncture	0.85 (-0.23, 1.89)
Problem solving group	Supervised high intensity exercise individual	1.13 (0.04, 2.08)
Problem solving group	Supervised low intensity exercise individual	1.3 (0.37, 2.17)
Problem solving group	Unsupervised low intensity exercise individual	1.41 (0.5, 2.28)
Problem solving group	Supervised high intensity exercise group	1.29 (0.26, 2.27)
Problem solving group	Supervised low intensity exercise group	1.09 (0.08, 2.06)
Problem solving group	Yoga group	0.81 (-0.35, 1.96)
Problem solving group	CBT group (under 15 sessions) + any AD	0.69 (-2.32, 3.8)
Problem solving group	Body-mind-spirit group + any AD	0.48 (-2.97, 3.96)
Problem solving group	Traditional acupuncture + non-directive/supportive/person-centred counselling	0.77 (-0.27, 1.8)
Problem solving group	CBT individual (under 15 sessions) + supervised high intensity exercise group	1.37 (-0.78, 3.56)
Problem solving group	CBT group (under 15 sessions) + supervised low intensity exercise group	-0.95 (-2.17, 0.27)
Non-directive/supportive/person-centred counselling	Interpersonal counselling individual	-0.39 (-2.99, 2.19)
Non-directive/supportive/person-centred counselling	Interpersonal psychotherapy (IPT) individual	-0.21 (-2.45, 2.18)
Non-directive/supportive/person-centred counselling	Psychoeducational group programme	0.08 (-2.51, 2.7)
Non-directive/supportive/person-centred counselling	Behavioural bibliotherapy	-0.1 (-2.31, 2.25)
Non-directive/supportive/person-centred counselling	Cognitive bibliotherapy	-0.1 (-2.3, 2.24)
Non-directive/supportive/person-centred counselling	Computerised-CBT (CCBT)	-0.09 (-2.29, 2.26)
Non-directive/supportive/person-centred counselling	Computerised attentional bias modification	-0.08 (-2.28, 2.27)
Non-directive/supportive/person-centred counselling	Computerised behavioural activation	-0.14 (-2.35, 2.22)
Non-directive/supportive/person-centred counselling	Computerised cognitive bias modification	-0.09 (-2.3, 2.24)
Non-directive/supportive/person-centred counselling	Computerised Coping with Depression course	-0.11 (-2.32, 2.23)
Non-directive/supportive/person-centred counselling	Computerised expressive writing	-0.1 (-2.31, 2.25)
Non-directive/supportive/person-centred counselling	Computerised mindfulness intervention	-0.09 (-2.3, 2.25)
Non-directive/supportive/person-centred counselling	Computerised positive psychological intervention	-0.09 (-2.3, 2.25)
Non-directive/supportive/person-centred counselling	Computerised problem solving therapy	-0.12 (-2.33, 2.23)
Non-directive/supportive/person-centred counselling	Computerised third-wave cognitive therapy	-0.11 (-2.31, 2.24)
Non-directive/supportive/person-centred counselling	Expressive writing	-0.1 (-2.3, 2.24)
Non-directive/supportive/person-centred counselling	Psychoeducational website	-0.11 (-2.31, 2.24)
Non-directive/supportive/person-centred counselling	Behavioural bibliotherapy with support	-0.13 (-2.38, 2.24)
Non-directive/supportive/person-centred counselling	Cognitive bias modification with support	-0.19 (-2.44, 2.17)
Non-directive/supportive/person-centred counselling	Cognitive bibliotherapy with support	-0.21 (-2.44, 2.13)
Non-directive/supportive/person-centred counselling	Computerised-CBT (CCBT) with support	-0.13 (-2.36, 2.22)
Non-directive/supportive/person-centred counselling	Computerised behavioural activation with support	-0.21 (-2.46, 2.15)
Non-directive/supportive/person-centred counselling	Computerised exercise promotion with support	-0.16 (-2.4, 2.22)
Non-directive/supportive/person-centred counselling	Computerised problem solving therapy with support	-0.15 (-2.39, 2.21)
Non-directive/supportive/person-centred counselling	Computerised third-wave cognitive therapy with support	-0.18 (-2.42, 2.17)
Non-directive/supportive/person-centred counselling	Expressive writing with support	-0.12 (-2.36, 2.24)
Non-directive/supportive/person-centred counselling	Third-wave cognitive therapy CD with support	-0.23 (-2.48, 2.12)
Non-directive/supportive/person-centred counselling	Short-term psychodynamic psychotherapy individual	-0.28 (-1.3, 0.72)
Non-directive/supportive/person-centred counselling	Mindfulness-based stress reduction (MBSR) individual	-0.41 (-3.48, 2.66)
Non-directive/supportive/person-centred counselling	Meditation-relaxation group	-0.56 (-3.19, 2.07)
Non-directive/supportive/person-centred counselling	Mindfulness-based cognitive therapy (MBCT) group	-0.42 (-2.65, 1.96)
Non-directive/supportive/person-centred counselling	Mindfulness-based stress reduction (MBSR) group	-0.19 (-2.47, 2.18)
Non-directive/supportive/person-centred counselling	Mindfulness meditation group	-0.48 (-2.77, 1.94)
Non-directive/supportive/person-centred counselling	Progressive muscle relaxation individual	-0.06 (-3.1, 3.07)
Non-directive/supportive/person-centred counselling	Progressive muscle relaxation group	-0.23 (-2.62, 2.33)
Non-directive/supportive/person-centred counselling	Any SSRI	-0.31 (-2.89, 2.28)
Non-directive/supportive/person-centred counselling	Citalopram	-0.36 (-2.89, 2.25)
Non-directive/supportive/person-centred counselling	Fluoxetine	-0.55 (-3.13, 2.05)
Non-directive/supportive/person-centred counselling	Sertraline	-0.35 (-2.79, 2.2)
Non-directive/supportive/person-centred counselling	Amitriptyline	-0.84 (-3.48, 1.78)
Non-directive/supportive/person-centred counselling	Any TCA	-0.43 (-3.13, 2.28)
Non-directive/supportive/person-centred counselling	Imipramine	-0.61 (-3.24, 1.99)
Non-directive/supportive/person-centred counselling	Lofepramine	-0.5 (-3.12, 2.1)
Non-directive/supportive/person-centred counselling	Any AD	0.33 (-3.29, 4.07)
Non-directive/supportive/person-centred counselling	Traditional acupuncture	-0.52 (-2.86, 1.98)
Non-directive/supportive/person-centred counselling	Supervised high intensity exercise individual	-0.25 (-2.58, 2.17)
Non-directive/supportive/person-centred counselling	Supervised low intensity exercise individual	-0.07 (-2.31, 2.31)
Non-directive/supportive/person-centred counselling	Unsupervised low intensity exercise individual	0.05 (-2.23, 2.42)
Non-directive/supportive/person-centred counselling	Supervised high intensity exercise group	-0.08 (-2.4, 2.37)
Non-directive/supportive/person-centred counselling	Supervised low intensity exercise group	-0.27 (-2.59, 2.14)
Non-directive/supportive/person-centred counselling	Yoga group	-0.55 (-2.98, 1.96)
Non-directive/supportive/person-centred counselling	CBT group (under 15 sessions) + any AD	-0.65 (-4.37, 3.25)
Non-directive/supportive/person-centred counselling	Body-mind-spirit group + any AD	-0.85 (-4.98, 3.32)
Non-directive/supportive/person-centred counselling	Traditional acupuncture + non-directive/supportive/person-centred counselling	-0.6 (-2.94, 1.85)
Non-directive/supportive/person-centred counselling	CBT individual (under 15 sessions) + supervised high intensity exercise group	0.05 (-3.12, 3.09)
Non-directive/supportive/person-centred counselling	CBT group (under 15 sessions) + supervised low intensity exercise group	-2.32 (-4.72, 0.28)
Interpersonal counselling individual	Interpersonal psychotherapy (IPT) individual	0.13 (-0.97, 1.66)
Interpersonal counselling individual	Psychoeducational group programme	0.45 (-1.32, 2.34)
Interpersonal counselling individual	Behavioural bibliotherapy	0.26 (-0.96, 1.82)
Interpersonal counselling individual	Cognitive bibliotherapy	0.26 (-0.95, 1.8)
Interpersonal counselling individual	Computerised-CBT (CCBT)	0.27 (-0.94, 1.83)
Interpersonal counselling individual	Computerised attentional bias modification	0.27 (-0.94, 1.84)
Interpersonal counselling individual	Computerised behavioural activation	0.22 (-1, 1.78)
Interpersonal counselling individual	Computerised cognitive bias modification	0.26 (-0.95, 1.82)
Interpersonal counselling individual	Computerised Coping with Depression course	0.24 (-0.97, 1.81)
Interpersonal counselling individual	Computerised expressive writing	0.26 (-0.96, 1.82)
Interpersonal counselling individual	Computerised mindfulness intervention	0.26 (-0.95, 1.83)
Interpersonal counselling individual	Computerised positive psychological intervention	0.27 (-0.95, 1.83)
Interpersonal counselling individual	Computerised problem solving therapy	0.24 (-0.98, 1.79)
Interpersonal counselling individual	Computerised third-wave cognitive therapy	0.25 (-0.97, 1.82)
Interpersonal counselling individual	Expressive writing	0.25 (-0.96, 1.81)
Interpersonal counselling individual	Psychoeducational website	0.25 (-0.97, 1.81)
Interpersonal counselling individual	Behavioural bibliotherapy with support	0.23 (-1.04, 1.8)
Interpersonal counselling individual	Cognitive bias modification with support	0.17 (-1.1, 1.75)
Interpersonal counselling individual	Cognitive bibliotherapy with support	0.15 (-1.11, 1.72)
Interpersonal counselling individual	Computerised-CBT (CCBT) with support	0.23 (-1.02, 1.79)
Interpersonal counselling individual	Computerised behavioural activation with support	0.15 (-1.16, 1.73)
Interpersonal counselling individual	Computerised exercise promotion with support	0.21 (-1.08, 1.8)
Interpersonal counselling individual	Computerised problem solving therapy with support	0.21 (-1.04, 1.77)
Interpersonal counselling individual	Computerised third-wave cognitive therapy with support	0.17 (-1.09, 1.74)
Interpersonal counselling individual	Expressive writing with support	0.24 (-1.01, 1.82)
Interpersonal counselling individual	Third-wave cognitive therapy CD with support	0.13 (-1.14, 1.7)
Interpersonal counselling individual	Short-term psychodynamic psychotherapy individual	0.1 (-2.27, 2.49)
Interpersonal counselling individual	Mindfulness-based stress reduction (MBSR) individual	-0.04 (-2.56, 2.62)
Interpersonal counselling individual	Meditation-relaxation group	-0.16 (-2.16, 1.71)
Interpersonal counselling individual	Mindfulness-based cognitive therapy (MBCT) group	-0.06 (-1.29, 1.5)
Interpersonal counselling individual	Mindfulness-based stress reduction (MBSR) group	0.16 (-1.14, 1.82)
Interpersonal counselling individual	Mindfulness meditation group	-0.12 (-1.43, 1.52)
Interpersonal counselling individual	Progressive muscle relaxation individual	0.32 (-2.02, 2.87)
Interpersonal counselling individual	Progressive muscle relaxation group	0.15 (-1.35, 1.87)
Interpersonal counselling individual	Any SSRI	0.07 (-0.9, 1.06)
Interpersonal counselling individual	Citalopram	0.04 (-1.36, 1.34)
Interpersonal counselling individual	Fluoxetine	-0.12 (-1.69, 1.11)
Interpersonal counselling individual	Sertraline	0.06 (-1.24, 1.3)
Interpersonal counselling individual	Amitriptyline	-0.43 (-2.07, 0.96)
Interpersonal counselling individual	Any TCA	-0.09 (-1.61, 1.88)
Interpersonal counselling individual	Imipramine	-0.21 (-1.76, 1.24)
Interpersonal counselling individual	Lofepramine	-0.13 (-1.6, 1.4)
Interpersonal counselling individual	Any AD	0.72 (-2.32, 3.8)
Interpersonal counselling individual	Traditional acupuncture	-0.14 (-1.59, 1.52)
Interpersonal counselling individual	Supervised high intensity exercise individual	0.12 (-1.3, 1.76)
Interpersonal counselling individual	Supervised low intensity exercise individual	0.3 (-1.02, 1.89)
Interpersonal counselling individual	Unsupervised low intensity exercise individual	0.41 (-0.9, 2.02)
Interpersonal counselling individual	Supervised high intensity exercise group	0.27 (-1.04, 1.97)
Interpersonal counselling individual	Supervised low intensity exercise group	0.09 (-1.3, 1.73)
Interpersonal counselling individual	Yoga group	-0.17 (-1.68, 1.51)
Interpersonal counselling individual	CBT group (under 15 sessions) + any AD	-0.26 (-3.43, 2.96)
Interpersonal counselling individual	Body-mind-spirit group + any AD	-0.47 (-4.04, 3.1)
Interpersonal counselling individual	Traditional acupuncture + non-directive/supportive/person-centred counselling	-0.23 (-1.65, 1.45)
Interpersonal counselling individual	CBT individual (under 15 sessions) + supervised high intensity exercise group	0.41 (-2.01, 2.88)
Interpersonal counselling individual	CBT group (under 15 sessions) + supervised low intensity exercise group	-1.95 (-3.51, -0.17)
Interpersonal psychotherapy (IPT) individual	Psychoeducational group programme	0.27 (-1.13, 1.62)
Interpersonal psychotherapy (IPT) individual	Behavioural bibliotherapy	0.1 (-0.52, 0.73)
Interpersonal psychotherapy (IPT) individual	Cognitive bibliotherapy	0.1 (-0.48, 0.7)
Interpersonal psychotherapy (IPT) individual	Computerised-CBT (CCBT)	0.11 (-0.49, 0.72)
Interpersonal psychotherapy (IPT) individual	Computerised attentional bias modification	0.12 (-0.48, 0.74)
Interpersonal psychotherapy (IPT) individual	Computerised behavioural activation	0.07 (-0.56, 0.68)
Interpersonal psychotherapy (IPT) individual	Computerised cognitive bias modification	0.1 (-0.5, 0.72)
Interpersonal psychotherapy (IPT) individual	Computerised Coping with Depression course	0.09 (-0.52, 0.7)
Interpersonal psychotherapy (IPT) individual	Computerised expressive writing	0.1 (-0.51, 0.72)
Interpersonal psychotherapy (IPT) individual	Computerised mindfulness intervention	0.11 (-0.5, 0.72)
Interpersonal psychotherapy (IPT) individual	Computerised positive psychological intervention	0.11 (-0.49, 0.72)
Interpersonal psychotherapy (IPT) individual	Computerised problem solving therapy	0.08 (-0.53, 0.68)
Interpersonal psychotherapy (IPT) individual	Computerised third-wave cognitive therapy	0.1 (-0.52, 0.72)
Interpersonal psychotherapy (IPT) individual	Expressive writing	0.1 (-0.52, 0.72)
Interpersonal psychotherapy (IPT) individual	Psychoeducational website	0.09 (-0.52, 0.7)
Interpersonal psychotherapy (IPT) individual	Behavioural bibliotherapy with support	0.06 (-0.61, 0.77)
Interpersonal psychotherapy (IPT) individual	Cognitive bias modification with support	0.01 (-0.7, 0.71)
Interpersonal psychotherapy (IPT) individual	Cognitive bibliotherapy with support	-0.01 (-0.68, 0.66)
Interpersonal psychotherapy (IPT) individual	Computerised-CBT (CCBT) with support	0.06 (-0.57, 0.71)
Interpersonal psychotherapy (IPT) individual	Computerised behavioural activation with support	-0.01 (-0.76, 0.68)
Interpersonal psychotherapy (IPT) individual	Computerised exercise promotion with support	0.04 (-0.65, 0.76)
Interpersonal psychotherapy (IPT) individual	Computerised problem solving therapy with support	0.05 (-0.61, 0.73)
Interpersonal psychotherapy (IPT) individual	Computerised third-wave cognitive therapy with support	0.01 (-0.66, 0.69)
Interpersonal psychotherapy (IPT) individual	Expressive writing with support	0.08 (-0.57, 0.76)
Interpersonal psychotherapy (IPT) individual	Third-wave cognitive therapy CD with support	-0.03 (-0.72, 0.65)
Interpersonal psychotherapy (IPT) individual	Short-term psychodynamic psychotherapy individual	-0.08 (-2.24, 1.95)
Interpersonal psychotherapy (IPT) individual	Mindfulness-based stress reduction (MBSR) individual	-0.22 (-2.44, 2.02)
Interpersonal psychotherapy (IPT) individual	Meditation-relaxation group	-0.3 (-2.1, 0.83)
Interpersonal psychotherapy (IPT) individual	Mindfulness-based cognitive therapy (MBCT) group	-0.21 (-0.89, 0.45)
Interpersonal psychotherapy (IPT) individual	Mindfulness-based stress reduction (MBSR) group	-0.01 (-0.77, 0.83)
Interpersonal psychotherapy (IPT) individual	Mindfulness meditation group	-0.27 (-1.11, 0.5)
Interpersonal psychotherapy (IPT) individual	Progressive muscle relaxation individual	0.12 (-2, 2.35)
Interpersonal psychotherapy (IPT) individual	Progressive muscle relaxation group	-0.02 (-1.06, 1.03)
Interpersonal psychotherapy (IPT) individual	Any SSRI	-0.1 (-1.54, 1.12)
Interpersonal psychotherapy (IPT) individual	Citalopram	-0.15 (-1.58, 1.08)
Interpersonal psychotherapy (IPT) individual	Fluoxetine	-0.32 (-1.88, 0.89)
Interpersonal psychotherapy (IPT) individual	Sertraline	-0.13 (-1.39, 0.96)
Interpersonal psychotherapy (IPT) individual	Amitriptyline	-0.63 (-2.23, 0.68)
Interpersonal psychotherapy (IPT) individual	Any TCA	-0.26 (-1.83, 1.46)
Interpersonal psychotherapy (IPT) individual	Imipramine	-0.4 (-1.96, 0.91)
Interpersonal psychotherapy (IPT) individual	Lofepramine	-0.3 (-1.82, 1.03)
Interpersonal psychotherapy (IPT) individual	Any AD	0.52 (-2.35, 3.35)
Interpersonal psychotherapy (IPT) individual	Traditional acupuncture	-0.32 (-1.3, 0.67)
Interpersonal psychotherapy (IPT) individual	Supervised high intensity exercise individual	-0.04 (-1.03, 0.84)
Interpersonal psychotherapy (IPT) individual	Supervised low intensity exercise individual	0.13 (-0.64, 0.92)
Interpersonal psychotherapy (IPT) individual	Unsupervised low intensity exercise individual	0.24 (-0.54, 1.04)
Interpersonal psychotherapy (IPT) individual	Supervised high intensity exercise group	0.12 (-0.75, 0.99)
Interpersonal psychotherapy (IPT) individual	Supervised low intensity exercise group	-0.08 (-0.99, 0.82)
Interpersonal psychotherapy (IPT) individual	Yoga group	-0.35 (-1.42, 0.72)
Interpersonal psychotherapy (IPT) individual	CBT group (under 15 sessions) + any AD	-0.46 (-3.47, 2.53)
Interpersonal psychotherapy (IPT) individual	Body-mind-spirit group + any AD	-0.68 (-4.11, 2.69)
Interpersonal psychotherapy (IPT) individual	Traditional acupuncture + non-directive/supportive/person-centred counselling	-0.4 (-1.33, 0.57)
Interpersonal psychotherapy (IPT) individual	CBT individual (under 15 sessions) + supervised high intensity exercise group	0.22 (-1.94, 2.33)
Interpersonal psychotherapy (IPT) individual	CBT group (under 15 sessions) + supervised low intensity exercise group	-2.12 (-3.25, -0.97)
Psychoeducational group programme	Behavioural bibliotherapy	-0.17 (-1.44, 1.14)
Psychoeducational group programme	Cognitive bibliotherapy	-0.17 (-1.43, 1.13)
Psychoeducational group programme	Computerised-CBT (CCBT)	-0.16 (-1.42, 1.14)
Psychoeducational group programme	Computerised attentional bias modification	-0.15 (-1.42, 1.16)
Psychoeducational group programme	Computerised behavioural activation	-0.2 (-1.48, 1.09)
Psychoeducational group programme	Computerised cognitive bias modification	-0.16 (-1.43, 1.14)
Psychoeducational group programme	Computerised Coping with Depression course	-0.18 (-1.45, 1.12)
Psychoeducational group programme	Computerised expressive writing	-0.16 (-1.44, 1.14)
Psychoeducational group programme	Computerised mindfulness intervention	-0.16 (-1.43, 1.14)
Psychoeducational group programme	Computerised positive psychological intervention	-0.16 (-1.43, 1.14)
Psychoeducational group programme	Computerised problem solving therapy	-0.19 (-1.46, 1.1)
Psychoeducational group programme	Computerised third-wave cognitive therapy	-0.17 (-1.45, 1.13)
Psychoeducational group programme	Expressive writing	-0.17 (-1.45, 1.13)
Psychoeducational group programme	Psychoeducational website	-0.18 (-1.45, 1.12)
Psychoeducational group programme	Behavioural bibliotherapy with support	-0.21 (-1.51, 1.13)
Psychoeducational group programme	Cognitive bias modification with support	-0.26 (-1.58, 1.07)
Psychoeducational group programme	Cognitive bibliotherapy with support	-0.28 (-1.6, 1.03)
Psychoeducational group programme	Computerised-CBT (CCBT) with support	-0.2 (-1.49, 1.1)
Psychoeducational group programme	Computerised behavioural activation with support	-0.28 (-1.62, 1.05)
Psychoeducational group programme	Computerised exercise promotion with support	-0.22 (-1.53, 1.1)
Psychoeducational group programme	Computerised problem solving therapy with support	-0.21 (-1.51, 1.09)
Psychoeducational group programme	Computerised third-wave cognitive therapy with support	-0.25 (-1.55, 1.05)
Psychoeducational group programme	Expressive writing with support	-0.19 (-1.48, 1.12)
Psychoeducational group programme	Third-wave cognitive therapy CD with support	-0.3 (-1.62, 1.01)
Psychoeducational group programme	Short-term psychodynamic psychotherapy individual	-0.37 (-2.75, 2.04)
Psychoeducational group programme	Mindfulness-based stress reduction (MBSR) individual	-0.5 (-2.95, 2.03)
Psychoeducational group programme	Meditation-relaxation group	-0.6 (-2.63, 1.03)
Psychoeducational group programme	Mindfulness-based cognitive therapy (MBCT) group	-0.49 (-1.81, 0.86)
Psychoeducational group programme	Mindfulness-based stress reduction (MBSR) group	-0.27 (-1.65, 1.12)
Psychoeducational group programme	Mindfulness meditation group	-0.55 (-1.96, 0.86)
Psychoeducational group programme	Progressive muscle relaxation individual	-0.14 (-2.54, 2.44)
Psychoeducational group programme	Progressive muscle relaxation group	-0.29 (-1.86, 1.29)
Psychoeducational group programme	Any SSRI	-0.39 (-2.19, 1.41)
Psychoeducational group programme	Citalopram	-0.44 (-2.23, 1.33)
Psychoeducational group programme	Fluoxetine	-0.62 (-2.5, 1.16)
Psychoeducational group programme	Sertraline	-0.42 (-2.06, 1.25)
Psychoeducational group programme	Amitriptyline	-0.92 (-2.82, 0.92)
Psychoeducational group programme	Any TCA	-0.53 (-2.43, 1.59)
Psychoeducational group programme	Imipramine	-0.69 (-2.53, 1.14)
Psychoeducational group programme	Lofepramine	-0.59 (-2.42, 1.25)
Psychoeducational group programme	Any AD	0.26 (-2.85, 3.37)
Psychoeducational group programme	Traditional acupuncture	-0.59 (-2.14, 0.97)
Psychoeducational group programme	Supervised high intensity exercise individual	-0.31 (-1.79, 1.14)
Psychoeducational group programme	Supervised low intensity exercise individual	-0.14 (-1.49, 1.25)
Psychoeducational group programme	Unsupervised low intensity exercise individual	-0.02 (-1.38, 1.35)
Psychoeducational group programme	Supervised high intensity exercise group	-0.15 (-1.6, 1.31)
Psychoeducational group programme	Supervised low intensity exercise group	-0.34 (-1.78, 1.08)
Psychoeducational group programme	Yoga group	-0.62 (-2.17, 0.98)
Psychoeducational group programme	CBT group (under 15 sessions) + any AD	-0.73 (-3.98, 2.52)
Psychoeducational group programme	Body-mind-spirit group + any AD	-0.96 (-4.6, 2.66)
Psychoeducational group programme	Traditional acupuncture + non-directive/supportive/person-centred counselling	-0.66 (-2.18, 0.88)
Psychoeducational group programme	CBT individual (under 15 sessions) + supervised high intensity exercise group	-0.06 (-2.42, 2.35)
Psychoeducational group programme	CBT group (under 15 sessions) + supervised low intensity exercise group	-2.39 (-4.02, -0.71)
Behavioural bibliotherapy	Cognitive bibliotherapy	0 (-0.26, 0.27)
Behavioural bibliotherapy	Computerised-CBT (CCBT)	0 (-0.23, 0.27)
Behavioural bibliotherapy	Computerised attentional bias modification	0 (-0.23, 0.32)
Behavioural bibliotherapy	Computerised behavioural activation	-0.01 (-0.39, 0.2)
Behavioural bibliotherapy	Computerised cognitive bias modification	0 (-0.27, 0.3)
Behavioural bibliotherapy	Computerised Coping with Depression course	0 (-0.31, 0.23)
Behavioural bibliotherapy	Computerised expressive writing	0 (-0.28, 0.29)
Behavioural bibliotherapy	Computerised mindfulness intervention	0 (-0.25, 0.29)
Behavioural bibliotherapy	Computerised positive psychological intervention	0 (-0.24, 0.29)
Behavioural bibliotherapy	Computerised problem solving therapy	-0.01 (-0.33, 0.21)
Behavioural bibliotherapy	Computerised third-wave cognitive therapy	0 (-0.3, 0.27)
Behavioural bibliotherapy	Expressive writing	0 (-0.3, 0.28)
Behavioural bibliotherapy	Psychoeducational website	0 (-0.29, 0.25)
Behavioural bibliotherapy	Behavioural bibliotherapy with support	-0.04 (-0.45, 0.44)
Behavioural bibliotherapy	Cognitive bias modification with support	-0.09 (-0.58, 0.35)
Behavioural bibliotherapy	Cognitive bibliotherapy with support	-0.11 (-0.54, 0.28)
Behavioural bibliotherapy	Computerised-CBT (CCBT) with support	-0.04 (-0.38, 0.33)
Behavioural bibliotherapy	Computerised behavioural activation with support	-0.11 (-0.66, 0.32)
Behavioural bibliotherapy	Computerised exercise promotion with support	-0.06 (-0.51, 0.44)
Behavioural bibliotherapy	Computerised problem solving therapy with support	-0.05 (-0.43, 0.36)
Behavioural bibliotherapy	Computerised third-wave cognitive therapy with support	-0.08 (-0.5, 0.33)
Behavioural bibliotherapy	Expressive writing with support	-0.03 (-0.4, 0.4)
Behavioural bibliotherapy	Third-wave cognitive therapy CD with support	-0.13 (-0.57, 0.27)
Behavioural bibliotherapy	Short-term psychodynamic psychotherapy individual	-0.19 (-2.31, 1.85)
Behavioural bibliotherapy	Mindfulness-based stress reduction (MBSR) individual	-0.32 (-2.51, 1.94)
Behavioural bibliotherapy	Meditation-relaxation group	-0.37 (-2.19, 0.64)
Behavioural bibliotherapy	Mindfulness-based cognitive therapy (MBCT) group	-0.31 (-0.85, 0.19)
Behavioural bibliotherapy	Mindfulness-based stress reduction (MBSR) group	-0.12 (-0.67, 0.53)
Behavioural bibliotherapy	Mindfulness meditation group	-0.36 (-1.09, 0.23)
Behavioural bibliotherapy	Progressive muscle relaxation individual	0.01 (-2.09, 2.28)
Behavioural bibliotherapy	Progressive muscle relaxation group	-0.12 (-1.09, 0.85)
Behavioural bibliotherapy	Any SSRI	-0.21 (-1.68, 1.1)
Behavioural bibliotherapy	Citalopram	-0.26 (-1.71, 1.04)
Behavioural bibliotherapy	Fluoxetine	-0.43 (-2, 0.84)
Behavioural bibliotherapy	Sertraline	-0.25 (-1.49, 0.91)
Behavioural bibliotherapy	Amitriptyline	-0.73 (-2.33, 0.61)
Behavioural bibliotherapy	Any TCA	-0.36 (-1.95, 1.38)
Behavioural bibliotherapy	Imipramine	-0.51 (-2.05, 0.83)
Behavioural bibliotherapy	Lofepramine	-0.41 (-1.92, 0.96)
Behavioural bibliotherapy	Any AD	0.42 (-2.47, 3.29)
Behavioural bibliotherapy	Traditional acupuncture	-0.42 (-1.38, 0.54)
Behavioural bibliotherapy	Supervised high intensity exercise individual	-0.12 (-1.02, 0.56)
Behavioural bibliotherapy	Supervised low intensity exercise individual	0.03 (-0.57, 0.61)
Behavioural bibliotherapy	Unsupervised low intensity exercise individual	0.14 (-0.43, 0.73)
Behavioural bibliotherapy	Supervised high intensity exercise group	0.02 (-0.72, 0.77)
Behavioural bibliotherapy	Supervised low intensity exercise group	-0.18 (-0.92, 0.56)
Behavioural bibliotherapy	Yoga group	-0.46 (-1.41, 0.52)
Behavioural bibliotherapy	CBT group (under 15 sessions) + any AD	-0.56 (-3.59, 2.46)
Behavioural bibliotherapy	Body-mind-spirit group + any AD	-0.78 (-4.22, 2.65)
Behavioural bibliotherapy	Traditional acupuncture + non-directive/supportive/person-centred counselling	-0.5 (-1.4, 0.43)
Behavioural bibliotherapy	CBT individual (under 15 sessions) + supervised high intensity exercise group	0.11 (-1.98, 2.17)
Behavioural bibliotherapy	CBT group (under 15 sessions) + supervised low intensity exercise group	-2.21 (-3.3, -1.14)
Cognitive bibliotherapy	Computerised-CBT (CCBT)	0 (-0.18, 0.21)
Cognitive bibliotherapy	Computerised attentional bias modification	0 (-0.2, 0.28)
Cognitive bibliotherapy	Computerised behavioural activation	-0.01 (-0.36, 0.16)
Cognitive bibliotherapy	Computerised cognitive bias modification	0 (-0.25, 0.26)
Cognitive bibliotherapy	Computerised Coping with Depression course	0 (-0.27, 0.19)
Cognitive bibliotherapy	Computerised expressive writing	0 (-0.26, 0.26)
Cognitive bibliotherapy	Computerised mindfulness intervention	0 (-0.22, 0.24)
Cognitive bibliotherapy	Computerised positive psychological intervention	0 (-0.2, 0.25)
Cognitive bibliotherapy	Computerised problem solving therapy	-0.01 (-0.3, 0.18)
Cognitive bibliotherapy	Computerised third-wave cognitive therapy	0 (-0.28, 0.24)
Cognitive bibliotherapy	Expressive writing	0 (-0.28, 0.25)
Cognitive bibliotherapy	Psychoeducational website	0 (-0.26, 0.21)
Cognitive bibliotherapy	Behavioural bibliotherapy with support	-0.05 (-0.42, 0.41)
Cognitive bibliotherapy	Cognitive bias modification with support	-0.09 (-0.56, 0.31)
Cognitive bibliotherapy	Cognitive bibliotherapy with support	-0.11 (-0.5, 0.23)
Cognitive bibliotherapy	Computerised-CBT (CCBT) with support	-0.04 (-0.34, 0.29)
Cognitive bibliotherapy	Computerised behavioural activation with support	-0.11 (-0.63, 0.28)
Cognitive bibliotherapy	Computerised exercise promotion with support	-0.06 (-0.48, 0.41)
Cognitive bibliotherapy	Computerised problem solving therapy with support	-0.06 (-0.4, 0.32)
Cognitive bibliotherapy	Computerised third-wave cognitive therapy with support	-0.09 (-0.47, 0.29)
Cognitive bibliotherapy	Expressive writing with support	-0.03 (-0.36, 0.37)
Cognitive bibliotherapy	Third-wave cognitive therapy CD with support	-0.13 (-0.54, 0.23)
Cognitive bibliotherapy	Short-term psychodynamic psychotherapy individual	-0.19 (-2.3, 1.83)
Cognitive bibliotherapy	Mindfulness-based stress reduction (MBSR) individual	-0.32 (-2.5, 1.93)
Cognitive bibliotherapy	Meditation-relaxation group	-0.37 (-2.18, 0.62)
Cognitive bibliotherapy	Mindfulness-based cognitive therapy (MBCT) group	-0.31 (-0.83, 0.15)
Cognitive bibliotherapy	Mindfulness-based stress reduction (MBSR) group	-0.12 (-0.66, 0.52)
Cognitive bibliotherapy	Mindfulness meditation group	-0.36 (-1.07, 0.21)
Cognitive bibliotherapy	Progressive muscle relaxation individual	0.01 (-2.09, 2.26)
Cognitive bibliotherapy	Progressive muscle relaxation group	-0.12 (-1.08, 0.83)
Cognitive bibliotherapy	Any SSRI	-0.22 (-1.67, 1.09)
Cognitive bibliotherapy	Citalopram	-0.26 (-1.7, 1.03)
Cognitive bibliotherapy	Fluoxetine	-0.43 (-1.99, 0.83)
Cognitive bibliotherapy	Sertraline	-0.25 (-1.48, 0.89)
Cognitive bibliotherapy	Amitriptyline	-0.74 (-2.32, 0.6)
Cognitive bibliotherapy	Any TCA	-0.36 (-1.94, 1.36)
Cognitive bibliotherapy	Imipramine	-0.51 (-2.04, 0.81)
Cognitive bibliotherapy	Lofepramine	-0.41 (-1.91, 0.95)
Cognitive bibliotherapy	Any AD	0.42 (-2.46, 3.29)
Cognitive bibliotherapy	Traditional acupuncture	-0.42 (-1.36, 0.51)
Cognitive bibliotherapy	Supervised high intensity exercise individual	-0.12 (-1.01, 0.54)
Cognitive bibliotherapy	Supervised low intensity exercise individual	0.03 (-0.55, 0.59)
Cognitive bibliotherapy	Unsupervised low intensity exercise individual	0.14 (-0.41, 0.71)
Cognitive bibliotherapy	Supervised high intensity exercise group	0.01 (-0.71, 0.75)
Cognitive bibliotherapy	Supervised low intensity exercise group	-0.18 (-0.91, 0.54)
Cognitive bibliotherapy	Yoga group	-0.46 (-1.4, 0.51)
Cognitive bibliotherapy	CBT group (under 15 sessions) + any AD	-0.57 (-3.59, 2.46)
Cognitive bibliotherapy	Body-mind-spirit group + any AD	-0.78 (-4.2, 2.65)
Cognitive bibliotherapy	Traditional acupuncture + non-directive/supportive/person-centred counselling	-0.5 (-1.38, 0.41)
Cognitive bibliotherapy	CBT individual (under 15 sessions) + supervised high intensity exercise group	0.11 (-1.98, 2.17)
Cognitive bibliotherapy	CBT group (under 15 sessions) + supervised low intensity exercise group	-2.22 (-3.29, -1.15)
Computerised-CBT (CCBT)	Computerised attentional bias modification	0 (-0.19, 0.24)
Computerised-CBT (CCBT)	Computerised behavioural activation	-0.02 (-0.37, 0.14)
Computerised-CBT (CCBT)	Computerised cognitive bias modification	0 (-0.25, 0.24)
Computerised-CBT (CCBT)	Computerised Coping with Depression course	-0.01 (-0.27, 0.16)
Computerised-CBT (CCBT)	Computerised expressive writing	0 (-0.26, 0.23)
Computerised-CBT (CCBT)	Computerised mindfulness intervention	0 (-0.22, 0.21)
Computerised-CBT (CCBT)	Computerised positive psychological intervention	0 (-0.2, 0.22)
Computerised-CBT (CCBT)	Computerised problem solving therapy	-0.01 (-0.3, 0.15)
Computerised-CBT (CCBT)	Computerised third-wave cognitive therapy	0 (-0.29, 0.21)
Computerised-CBT (CCBT)	Expressive writing	0 (-0.29, 0.23)
Computerised-CBT (CCBT)	Psychoeducational website	-0.01 (-0.25, 0.17)
Computerised-CBT (CCBT)	Behavioural bibliotherapy with support	-0.06 (-0.42, 0.39)
Computerised-CBT (CCBT)	Cognitive bias modification with support	-0.1 (-0.56, 0.3)
Computerised-CBT (CCBT)	Cognitive bibliotherapy with support	-0.12 (-0.51, 0.22)
Computerised-CBT (CCBT)	Computerised-CBT (CCBT) with support	-0.05 (-0.33, 0.26)
Computerised-CBT (CCBT)	Computerised behavioural activation with support	-0.11 (-0.64, 0.26)
Computerised-CBT (CCBT)	Computerised exercise promotion with support	-0.07 (-0.48, 0.39)
Computerised-CBT (CCBT)	Computerised problem solving therapy with support	-0.06 (-0.39, 0.3)
Computerised-CBT (CCBT)	Computerised third-wave cognitive therapy with support	-0.09 (-0.47, 0.27)
Computerised-CBT (CCBT)	Expressive writing with support	-0.04 (-0.36, 0.35)
Computerised-CBT (CCBT)	Third-wave cognitive therapy CD with support	-0.13 (-0.54, 0.21)
Computerised-CBT (CCBT)	Short-term psychodynamic psychotherapy individual	-0.2 (-2.32, 1.83)
Computerised-CBT (CCBT)	Mindfulness-based stress reduction (MBSR) individual	-0.33 (-2.52, 1.92)
Computerised-CBT (CCBT)	Meditation-relaxation group	-0.38 (-2.19, 0.61)
Computerised-CBT (CCBT)	Mindfulness-based cognitive therapy (MBCT) group	-0.32 (-0.83, 0.15)
Computerised-CBT (CCBT)	Mindfulness-based stress reduction (MBSR) group	-0.13 (-0.66, 0.5)
Computerised-CBT (CCBT)	Mindfulness meditation group	-0.37 (-1.08, 0.2)
Computerised-CBT (CCBT)	Progressive muscle relaxation individual	0.01 (-2.09, 2.25)
Computerised-CBT (CCBT)	Progressive muscle relaxation group	-0.13 (-1.09, 0.82)
Computerised-CBT (CCBT)	Any SSRI	-0.22 (-1.68, 1.08)
Computerised-CBT (CCBT)	Citalopram	-0.27 (-1.72, 1.03)
Computerised-CBT (CCBT)	Fluoxetine	-0.44 (-2.01, 0.82)
Computerised-CBT (CCBT)	Sertraline	-0.26 (-1.49, 0.89)
Computerised-CBT (CCBT)	Amitriptyline	-0.75 (-2.33, 0.6)
Computerised-CBT (CCBT)	Any TCA	-0.37 (-1.96, 1.37)
Computerised-CBT (CCBT)	Imipramine	-0.52 (-2.06, 0.81)
Computerised-CBT (CCBT)	Lofepramine	-0.42 (-1.93, 0.95)
Computerised-CBT (CCBT)	Any AD	0.41 (-2.47, 3.27)
Computerised-CBT (CCBT)	Traditional acupuncture	-0.43 (-1.37, 0.51)
Computerised-CBT (CCBT)	Supervised high intensity exercise individual	-0.13 (-1.02, 0.54)
Computerised-CBT (CCBT)	Supervised low intensity exercise individual	0.02 (-0.55, 0.57)
Computerised-CBT (CCBT)	Unsupervised low intensity exercise individual	0.13 (-0.41, 0.7)
Computerised-CBT (CCBT)	Supervised high intensity exercise group	0.01 (-0.72, 0.74)
Computerised-CBT (CCBT)	Supervised low intensity exercise group	-0.19 (-0.92, 0.53)
Computerised-CBT (CCBT)	Yoga group	-0.47 (-1.41, 0.5)
Computerised-CBT (CCBT)	CBT group (under 15 sessions) + any AD	-0.57 (-3.59, 2.45)
Computerised-CBT (CCBT)	Body-mind-spirit group + any AD	-0.78 (-4.21, 2.64)
Computerised-CBT (CCBT)	Traditional acupuncture + non-directive/supportive/person-centred counselling	-0.51 (-1.4, 0.41)
Computerised-CBT (CCBT)	CBT individual (under 15 sessions) + supervised high intensity exercise group	0.1 (-1.99, 2.16)
Computerised-CBT (CCBT)	CBT group (under 15 sessions) + supervised low intensity exercise group	-2.22 (-3.3, -1.16)
Computerised attentional bias modification	Computerised behavioural activation	-0.02 (-0.43, 0.15)
Computerised attentional bias modification	Computerised cognitive bias modification	0 (-0.3, 0.23)
Computerised attentional bias modification	Computerised Coping with Depression course	-0.01 (-0.34, 0.17)
Computerised attentional bias modification	Computerised expressive writing	0 (-0.31, 0.23)
Computerised attentional bias modification	Computerised mindfulness intervention	0 (-0.27, 0.22)
Computerised attentional bias modification	Computerised positive psychological intervention	0 (-0.26, 0.22)
Computerised attentional bias modification	Computerised problem solving therapy	-0.01 (-0.37, 0.16)
Computerised attentional bias modification	Computerised third-wave cognitive therapy	-0.01 (-0.34, 0.21)
Computerised attentional bias modification	Expressive writing	-0.01 (-0.33, 0.22)
Computerised attentional bias modification	Psychoeducational website	-0.01 (-0.32, 0.18)
Computerised attentional bias modification	Behavioural bibliotherapy with support	-0.06 (-0.47, 0.41)
Computerised attentional bias modification	Cognitive bias modification with support	-0.1 (-0.6, 0.31)
Computerised attentional bias modification	Cognitive bibliotherapy with support	-0.13 (-0.55, 0.24)
Computerised attentional bias modification	Computerised-CBT (CCBT) with support	-0.05 (-0.39, 0.29)
Computerised attentional bias modification	Computerised behavioural activation with support	-0.12 (-0.67, 0.28)
Computerised attentional bias modification	Computerised exercise promotion with support	-0.08 (-0.53, 0.4)
Computerised attentional bias modification	Computerised problem solving therapy with support	-0.07 (-0.44, 0.32)
Computerised attentional bias modification	Computerised third-wave cognitive therapy with support	-0.1 (-0.51, 0.28)
Computerised attentional bias modification	Expressive writing with support	-0.05 (-0.41, 0.37)
Computerised attentional bias modification	Third-wave cognitive therapy CD with support	-0.14 (-0.58, 0.23)
Computerised attentional bias modification	Short-term psychodynamic psychotherapy individual	-0.21 (-2.33, 1.82)
Computerised attentional bias modification	Mindfulness-based stress reduction (MBSR) individual	-0.34 (-2.52, 1.92)
Computerised attentional bias modification	Meditation-relaxation group	-0.39 (-2.2, 0.6)
Computerised attentional bias modification	Mindfulness-based cognitive therapy (MBCT) group	-0.33 (-0.86, 0.15)
Computerised attentional bias modification	Mindfulness-based stress reduction (MBSR) group	-0.13 (-0.68, 0.5)
Computerised attentional bias modification	Mindfulness meditation group	-0.38 (-1.1, 0.2)
Computerised attentional bias modification	Progressive muscle relaxation individual	-0.01 (-2.11, 2.25)
Computerised attentional bias modification	Progressive muscle relaxation group	-0.14 (-1.1, 0.82)
Computerised attentional bias modification	Any SSRI	-0.23 (-1.7, 1.08)
Computerised attentional bias modification	Citalopram	-0.28 (-1.72, 1.02)
Computerised attentional bias modification	Fluoxetine	-0.45 (-2.02, 0.81)
Computerised attentional bias modification	Sertraline	-0.27 (-1.51, 0.89)
Computerised attentional bias modification	Amitriptyline	-0.75 (-2.35, 0.59)
Computerised attentional bias modification	Any TCA	-0.38 (-1.97, 1.36)
Computerised attentional bias modification	Imipramine	-0.52 (-2.08, 0.8)
Computerised attentional bias modification	Lofepramine	-0.43 (-1.94, 0.94)
Computerised attentional bias modification	Any AD	0.41 (-2.49, 3.26)
Computerised attentional bias modification	Traditional acupuncture	-0.44 (-1.39, 0.51)
Computerised attentional bias modification	Supervised high intensity exercise individual	-0.14 (-1.04, 0.54)
Computerised attentional bias modification	Supervised low intensity exercise individual	0.02 (-0.58, 0.58)
Computerised attentional bias modification	Unsupervised low intensity exercise individual	0.12 (-0.44, 0.7)
Computerised attentional bias modification	Supervised high intensity exercise group	0 (-0.73, 0.74)
Computerised attentional bias modification	Supervised low intensity exercise group	-0.2 (-0.94, 0.52)
Computerised attentional bias modification	Yoga group	-0.47 (-1.42, 0.5)
Computerised attentional bias modification	CBT group (under 15 sessions) + any AD	-0.58 (-3.61, 2.44)
Computerised attentional bias modification	Body-mind-spirit group + any AD	-0.79 (-4.24, 2.63)
Computerised attentional bias modification	Traditional acupuncture + non-directive/supportive/person-centred counselling	-0.52 (-1.42, 0.4)
Computerised attentional bias modification	CBT individual (under 15 sessions) + supervised high intensity exercise group	0.09 (-2.01, 2.16)
Computerised attentional bias modification	CBT group (under 15 sessions) + supervised low intensity exercise group	-2.23 (-3.32, -1.16)
Computerised behavioural activation	Computerised cognitive bias modification	0.01 (-0.18, 0.4)
Computerised behavioural activation	Computerised Coping with Depression course	0.01 (-0.2, 0.31)
Computerised behavioural activation	Computerised expressive writing	0.01 (-0.19, 0.4)
Computerised behavioural activation	Computerised mindfulness intervention	0.01 (-0.17, 0.39)
Computerised behavioural activation	Computerised positive psychological intervention	0.01 (-0.15, 0.4)
Computerised behavioural activation	Computerised problem solving therapy	0 (-0.22, 0.29)
Computerised behavioural activation	Computerised third-wave cognitive therapy	0.01 (-0.2, 0.37)
Computerised behavioural activation	Expressive writing	0.01 (-0.2, 0.38)
Computerised behavioural activation	Psychoeducational website	0.01 (-0.2, 0.34)
Computerised behavioural activation	Behavioural bibliotherapy with support	-0.02 (-0.4, 0.49)
Computerised behavioural activation	Cognitive bias modification with support	-0.06 (-0.53, 0.41)
Computerised behavioural activation	Cognitive bibliotherapy with support	-0.08 (-0.49, 0.34)
Computerised behavioural activation	Computerised-CBT (CCBT) with support	-0.01 (-0.32, 0.39)
Computerised behavioural activation	Computerised behavioural activation with support	-0.08 (-0.6, 0.38)
Computerised behavioural activation	Computerised exercise promotion with support	-0.03 (-0.46, 0.49)
Computerised behavioural activation	Computerised problem solving therapy with support	-0.02 (-0.38, 0.42)
Computerised behavioural activation	Computerised third-wave cognitive therapy with support	-0.06 (-0.45, 0.38)
Computerised behavioural activation	Expressive writing with support	0 (-0.34, 0.46)
Computerised behavioural activation	Third-wave cognitive therapy CD with support	-0.1 (-0.52, 0.33)
Computerised behavioural activation	Short-term psychodynamic psychotherapy individual	-0.16 (-2.26, 1.89)
Computerised behavioural activation	Mindfulness-based stress reduction (MBSR) individual	-0.28 (-2.47, 1.97)
Computerised behavioural activation	Meditation-relaxation group	-0.34 (-2.15, 0.67)
Computerised behavioural activation	Mindfulness-based cognitive therapy (MBCT) group	-0.28 (-0.81, 0.24)
Computerised behavioural activation	Mindfulness-based stress reduction (MBSR) group	-0.08 (-0.63, 0.58)
Computerised behavioural activation	Mindfulness meditation group	-0.33 (-1.05, 0.28)
Computerised behavioural activation	Progressive muscle relaxation individual	0.05 (-2.06, 2.31)
Computerised behavioural activation	Progressive muscle relaxation group	-0.09 (-1.05, 0.88)
Computerised behavioural activation	Any SSRI	-0.18 (-1.64, 1.14)
Computerised behavioural activation	Citalopram	-0.23 (-1.67, 1.08)
Computerised behavioural activation	Fluoxetine	-0.4 (-1.96, 0.87)
Computerised behavioural activation	Sertraline	-0.21 (-1.45, 0.94)
Computerised behavioural activation	Amitriptyline	-0.7 (-2.29, 0.65)
Computerised behavioural activation	Any TCA	-0.33 (-1.91, 1.42)
Computerised behavioural activation	Imipramine	-0.47 (-2.01, 0.87)
Computerised behavioural activation	Lofepramine	-0.38 (-1.88, 1)
Computerised behavioural activation	Any AD	0.46 (-2.43, 3.32)
Computerised behavioural activation	Traditional acupuncture	-0.39 (-1.33, 0.58)
Computerised behavioural activation	Supervised high intensity exercise individual	-0.09 (-0.98, 0.6)
Computerised behavioural activation	Supervised low intensity exercise individual	0.07 (-0.52, 0.65)
Computerised behavioural activation	Unsupervised low intensity exercise individual	0.17 (-0.34, 0.74)
Computerised behavioural activation	Supervised high intensity exercise group	0.05 (-0.68, 0.81)
Computerised behavioural activation	Supervised low intensity exercise group	-0.14 (-0.89, 0.6)
Computerised behavioural activation	Yoga group	-0.42 (-1.37, 0.57)
Computerised behavioural activation	CBT group (under 15 sessions) + any AD	-0.53 (-3.55, 2.5)
Computerised behavioural activation	Body-mind-spirit group + any AD	-0.74 (-4.18, 2.68)
Computerised behavioural activation	Traditional acupuncture + non-directive/supportive/person-centred counselling	-0.47 (-1.36, 0.48)
Computerised behavioural activation	CBT individual (under 15 sessions) + supervised high intensity exercise group	0.15 (-1.95, 2.22)
Computerised behavioural activation	CBT group (under 15 sessions) + supervised low intensity exercise group	-2.18 (-3.26, -1.1)
Computerised cognitive bias modification	Computerised Coping with Depression course	0 (-0.31, 0.21)
Computerised cognitive bias modification	Computerised expressive writing	0 (-0.28, 0.28)
Computerised cognitive bias modification	Computerised mindfulness intervention	0 (-0.26, 0.27)
Computerised cognitive bias modification	Computerised positive psychological intervention	0 (-0.24, 0.27)
Computerised cognitive bias modification	Computerised problem solving therapy	-0.01 (-0.34, 0.2)
Computerised cognitive bias modification	Computerised third-wave cognitive therapy	0 (-0.31, 0.26)
Computerised cognitive bias modification	Expressive writing	0 (-0.31, 0.26)
Computerised cognitive bias modification	Psychoeducational website	0 (-0.3, 0.23)
Computerised cognitive bias modification	Behavioural bibliotherapy with support	-0.05 (-0.45, 0.43)
Computerised cognitive bias modification	Cognitive bias modification with support	-0.09 (-0.58, 0.34)
Computerised cognitive bias modification	Cognitive bibliotherapy with support	-0.11 (-0.54, 0.27)
Computerised cognitive bias modification	Computerised-CBT (CCBT) with support	-0.04 (-0.38, 0.32)
Computerised cognitive bias modification	Computerised behavioural activation with support	-0.11 (-0.66, 0.31)
Computerised cognitive bias modification	Computerised exercise promotion with support	-0.06 (-0.52, 0.42)
Computerised cognitive bias modification	Computerised problem solving therapy with support	-0.06 (-0.43, 0.35)
Computerised cognitive bias modification	Computerised third-wave cognitive therapy with support	-0.09 (-0.5, 0.32)
Computerised cognitive bias modification	Expressive writing with support	-0.03 (-0.4, 0.39)
Computerised cognitive bias modification	Third-wave cognitive therapy CD with support	-0.13 (-0.57, 0.26)
Computerised cognitive bias modification	Short-term psychodynamic psychotherapy individual	-0.2 (-2.3, 1.84)
Computerised cognitive bias modification	Mindfulness-based stress reduction (MBSR) individual	-0.33 (-2.51, 1.93)
Computerised cognitive bias modification	Meditation-relaxation group	-0.38 (-2.19, 0.62)
Computerised cognitive bias modification	Mindfulness-based cognitive therapy (MBCT) group	-0.32 (-0.85, 0.17)
Computerised cognitive bias modification	Mindfulness-based stress reduction (MBSR) group	-0.12 (-0.67, 0.52)
Computerised cognitive bias modification	Mindfulness meditation group	-0.36 (-1.09, 0.22)
Computerised cognitive bias modification	Progressive muscle relaxation individual	0.01 (-2.09, 2.27)
Computerised cognitive bias modification	Progressive muscle relaxation group	-0.13 (-1.09, 0.84)
Computerised cognitive bias modification	Any SSRI	-0.22 (-1.68, 1.09)
Computerised cognitive bias modification	Citalopram	-0.26 (-1.7, 1.03)
Computerised cognitive bias modification	Fluoxetine	-0.44 (-1.99, 0.83)
Computerised cognitive bias modification	Sertraline	-0.25 (-1.49, 0.9)
Computerised cognitive bias modification	Amitriptyline	-0.74 (-2.33, 0.61)
Computerised cognitive bias modification	Any TCA	-0.36 (-1.95, 1.38)
Computerised cognitive bias modification	Imipramine	-0.51 (-2.04, 0.82)
Computerised cognitive bias modification	Lofepramine	-0.41 (-1.91, 0.96)
Computerised cognitive bias modification	Any AD	0.42 (-2.48, 3.29)
Computerised cognitive bias modification	Traditional acupuncture	-0.43 (-1.38, 0.53)
Computerised cognitive bias modification	Supervised high intensity exercise individual	-0.13 (-1.02, 0.56)
Computerised cognitive bias modification	Supervised low intensity exercise individual	0.03 (-0.56, 0.6)
Computerised cognitive bias modification	Unsupervised low intensity exercise individual	0.14 (-0.43, 0.72)
Computerised cognitive bias modification	Supervised high intensity exercise group	0.01 (-0.72, 0.76)
Computerised cognitive bias modification	Supervised low intensity exercise group	-0.18 (-0.93, 0.55)
Computerised cognitive bias modification	Yoga group	-0.46 (-1.41, 0.52)
Computerised cognitive bias modification	CBT group (under 15 sessions) + any AD	-0.57 (-3.59, 2.46)
Computerised cognitive bias modification	Body-mind-spirit group + any AD	-0.78 (-4.22, 2.64)
Computerised cognitive bias modification	Traditional acupuncture + non-directive/supportive/person-centred counselling	-0.51 (-1.41, 0.42)
Computerised cognitive bias modification	CBT individual (under 15 sessions) + supervised high intensity exercise group	0.11 (-1.98, 2.17)
Computerised cognitive bias modification	CBT group (under 15 sessions) + supervised low intensity exercise group	-2.22 (-3.3, -1.15)
Computerised Coping with Depression course	Computerised expressive writing	0 (-0.22, 0.31)
Computerised Coping with Depression course	Computerised mindfulness intervention	0.01 (-0.19, 0.3)
Computerised Coping with Depression course	Computerised positive psychological intervention	0.01 (-0.18, 0.3)
Computerised Coping with Depression course	Computerised problem solving therapy	0 (-0.25, 0.21)
Computerised Coping with Depression course	Computerised third-wave cognitive therapy	0 (-0.24, 0.29)
Computerised Coping with Depression course	Expressive writing	0 (-0.24, 0.3)
Computerised Coping with Depression course	Psychoeducational website	0 (-0.23, 0.26)
Computerised Coping with Depression course	Behavioural bibliotherapy with support	-0.03 (-0.41, 0.44)
Computerised Coping with Depression course	Cognitive bias modification with support	-0.07 (-0.55, 0.35)
Computerised Coping with Depression course	Cognitive bibliotherapy with support	-0.1 (-0.5, 0.28)
Computerised Coping with Depression course	Computerised-CBT (CCBT) with support	-0.03 (-0.33, 0.33)
Computerised Coping with Depression course	Computerised behavioural activation with support	-0.09 (-0.62, 0.32)
Computerised Coping with Depression course	Computerised exercise promotion with support	-0.05 (-0.47, 0.44)
Computerised Coping with Depression course	Computerised problem solving therapy with support	-0.04 (-0.39, 0.36)
Computerised Coping with Depression course	Computerised third-wave cognitive therapy with support	-0.07 (-0.46, 0.32)
Computerised Coping with Depression course	Expressive writing with support	-0.02 (-0.35, 0.4)
Computerised Coping with Depression course	Third-wave cognitive therapy CD with support	-0.11 (-0.53, 0.27)
Computerised Coping with Depression course	Short-term psychodynamic psychotherapy individual	-0.18 (-2.29, 1.86)
Computerised Coping with Depression course	Mindfulness-based stress reduction (MBSR) individual	-0.31 (-2.5, 1.95)
Computerised Coping with Depression course	Meditation-relaxation group	-0.36 (-2.16, 0.64)
Computerised Coping with Depression course	Mindfulness-based cognitive therapy (MBCT) group	-0.3 (-0.82, 0.19)
Computerised Coping with Depression course	Mindfulness-based stress reduction (MBSR) group	-0.1 (-0.65, 0.54)
Computerised Coping with Depression course	Mindfulness meditation group	-0.35 (-1.06, 0.24)
Computerised Coping with Depression course	Progressive muscle relaxation individual	0.03 (-2.08, 2.28)
Computerised Coping with Depression course	Progressive muscle relaxation group	-0.11 (-1.07, 0.85)
Computerised Coping with Depression course	Any SSRI	-0.2 (-1.67, 1.11)
Computerised Coping with Depression course	Citalopram	-0.25 (-1.69, 1.05)
Computerised Coping with Depression course	Fluoxetine	-0.42 (-1.98, 0.85)
Computerised Coping with Depression course	Sertraline	-0.23 (-1.47, 0.92)
Computerised Coping with Depression course	Amitriptyline	-0.72 (-2.31, 0.63)
Computerised Coping with Depression course	Any TCA	-0.35 (-1.93, 1.39)
Computerised Coping with Depression course	Imipramine	-0.49 (-2.03, 0.85)
Computerised Coping with Depression course	Lofepramine	-0.4 (-1.9, 0.98)
Computerised Coping with Depression course	Any AD	0.44 (-2.45, 3.3)
Computerised Coping with Depression course	Traditional acupuncture	-0.41 (-1.35, 0.55)
Computerised Coping with Depression course	Supervised high intensity exercise individual	-0.11 (-1, 0.57)
Computerised Coping with Depression course	Supervised low intensity exercise individual	0.05 (-0.53, 0.61)
Computerised Coping with Depression course	Unsupervised low intensity exercise individual	0.15 (-0.38, 0.73)
Computerised Coping with Depression course	Supervised high intensity exercise group	0.03 (-0.7, 0.78)
Computerised Coping with Depression course	Supervised low intensity exercise group	-0.16 (-0.9, 0.56)
Computerised Coping with Depression course	Yoga group	-0.44 (-1.39, 0.54)
Computerised Coping with Depression course	CBT group (under 15 sessions) + any AD	-0.55 (-3.57, 2.47)
Computerised Coping with Depression course	Body-mind-spirit group + any AD	-0.76 (-4.19, 2.66)
Computerised Coping with Depression course	Traditional acupuncture + non-directive/supportive/person-centred counselling	-0.49 (-1.38, 0.44)
Computerised Coping with Depression course	CBT individual (under 15 sessions) + supervised high intensity exercise group	0.12 (-1.96, 2.19)
Computerised Coping with Depression course	CBT group (under 15 sessions) + supervised low intensity exercise group	-2.2 (-3.28, -1.12)
Computerised expressive writing	Computerised mindfulness intervention	0 (-0.24, 0.26)
Computerised expressive writing	Computerised positive psychological intervention	0 (-0.24, 0.28)
Computerised expressive writing	Computerised problem solving therapy	-0.01 (-0.34, 0.2)
Computerised expressive writing	Computerised third-wave cognitive therapy	0 (-0.31, 0.26)
Computerised expressive writing	Expressive writing	0 (-0.3, 0.27)
Computerised expressive writing	Psychoeducational website	0 (-0.29, 0.24)
Computerised expressive writing	Behavioural bibliotherapy with support	-0.05 (-0.45, 0.43)
Computerised expressive writing	Cognitive bias modification with support	-0.09 (-0.58, 0.35)
Computerised expressive writing	Cognitive bibliotherapy with support	-0.11 (-0.54, 0.27)
Computerised expressive writing	Computerised-CBT (CCBT) with support	-0.04 (-0.38, 0.32)
Computerised expressive writing	Computerised behavioural activation with support	-0.11 (-0.66, 0.32)
Computerised expressive writing	Computerised exercise promotion with support	-0.06 (-0.52, 0.43)
Computerised expressive writing	Computerised problem solving therapy with support	-0.05 (-0.43, 0.36)
Computerised expressive writing	Computerised third-wave cognitive therapy with support	-0.09 (-0.5, 0.32)
Computerised expressive writing	Expressive writing with support	-0.03 (-0.4, 0.4)
Computerised expressive writing	Third-wave cognitive therapy CD with support	-0.13 (-0.57, 0.27)
Computerised expressive writing	Short-term psychodynamic psychotherapy individual	-0.2 (-2.31, 1.85)
Computerised expressive writing	Mindfulness-based stress reduction (MBSR) individual	-0.32 (-2.51, 1.93)
Computerised expressive writing	Meditation-relaxation group	-0.38 (-2.18, 0.63)
Computerised expressive writing	Mindfulness-based cognitive therapy (MBCT) group	-0.31 (-0.85, 0.18)
Computerised expressive writing	Mindfulness-based stress reduction (MBSR) group	-0.12 (-0.68, 0.53)
Computerised expressive writing	Mindfulness meditation group	-0.36 (-1.09, 0.23)
Computerised expressive writing	Progressive muscle relaxation individual	0.01 (-2.09, 2.27)
Computerised expressive writing	Progressive muscle relaxation group	-0.12 (-1.09, 0.84)
Computerised expressive writing	Any SSRI	-0.21 (-1.68, 1.09)
Computerised expressive writing	Citalopram	-0.26 (-1.71, 1.04)
Computerised expressive writing	Fluoxetine	-0.43 (-2, 0.84)
Computerised expressive writing	Sertraline	-0.25 (-1.49, 0.91)
Computerised expressive writing	Amitriptyline	-0.74 (-2.33, 0.61)
Computerised expressive writing	Any TCA	-0.36 (-1.96, 1.38)
Computerised expressive writing	Imipramine	-0.51 (-2.05, 0.83)
Computerised expressive writing	Lofepramine	-0.41 (-1.92, 0.96)
Computerised expressive writing	Any AD	0.42 (-2.47, 3.29)
Computerised expressive writing	Traditional acupuncture	-0.42 (-1.38, 0.53)
Computerised expressive writing	Supervised high intensity exercise individual	-0.12 (-1.03, 0.56)
Computerised expressive writing	Supervised low intensity exercise individual	0.03 (-0.57, 0.61)
Computerised expressive writing	Unsupervised low intensity exercise individual	0.14 (-0.42, 0.72)
Computerised expressive writing	Supervised high intensity exercise group	0.02 (-0.72, 0.77)
Computerised expressive writing	Supervised low intensity exercise group	-0.18 (-0.93, 0.55)
Computerised expressive writing	Yoga group	-0.46 (-1.41, 0.52)
Computerised expressive writing	CBT group (under 15 sessions) + any AD	-0.57 (-3.6, 2.46)
Computerised expressive writing	Body-mind-spirit group + any AD	-0.78 (-4.22, 2.64)
Computerised expressive writing	Traditional acupuncture + non-directive/supportive/person-centred counselling	-0.5 (-1.4, 0.43)
Computerised expressive writing	CBT individual (under 15 sessions) + supervised high intensity exercise group	0.11 (-1.98, 2.18)
Computerised expressive writing	CBT group (under 15 sessions) + supervised low intensity exercise group	-2.22 (-3.3, -1.14)
Computerised mindfulness intervention	Computerised positive psychological intervention	0 (-0.23, 0.25)
Computerised mindfulness intervention	Computerised problem solving therapy	-0.01 (-0.32, 0.18)
Computerised mindfulness intervention	Computerised third-wave cognitive therapy	0 (-0.3, 0.24)
Computerised mindfulness intervention	Expressive writing	0 (-0.3, 0.25)
Computerised mindfulness intervention	Psychoeducational website	0 (-0.29, 0.21)
Computerised mindfulness intervention	Behavioural bibliotherapy with support	-0.05 (-0.44, 0.42)
Computerised mindfulness intervention	Cognitive bias modification with support	-0.09 (-0.57, 0.33)
Computerised mindfulness intervention	Cognitive bibliotherapy with support	-0.11 (-0.53, 0.25)
Computerised mindfulness intervention	Computerised-CBT (CCBT) with support	-0.04 (-0.37, 0.3)
Computerised mindfulness intervention	Computerised behavioural activation with support	-0.11 (-0.65, 0.29)
Computerised mindfulness intervention	Computerised exercise promotion with support	-0.07 (-0.5, 0.41)
Computerised mindfulness intervention	Computerised problem solving therapy with support	-0.06 (-0.42, 0.33)
Computerised mindfulness intervention	Computerised third-wave cognitive therapy with support	-0.09 (-0.49, 0.3)
Computerised mindfulness intervention	Expressive writing with support	-0.04 (-0.39, 0.38)
Computerised mindfulness intervention	Third-wave cognitive therapy CD with support	-0.13 (-0.56, 0.25)
Computerised mindfulness intervention	Short-term psychodynamic psychotherapy individual	-0.2 (-2.31, 1.83)
Computerised mindfulness intervention	Mindfulness-based stress reduction (MBSR) individual	-0.33 (-2.51, 1.93)
Computerised mindfulness intervention	Meditation-relaxation group	-0.38 (-2.19, 0.62)
Computerised mindfulness intervention	Mindfulness-based cognitive therapy (MBCT) group	-0.32 (-0.85, 0.16)
Computerised mindfulness intervention	Mindfulness-based stress reduction (MBSR) group	-0.12 (-0.67, 0.51)
Computerised mindfulness intervention	Mindfulness meditation group	-0.37 (-1.08, 0.21)
Computerised mindfulness intervention	Progressive muscle relaxation individual	0.01 (-2.1, 2.26)
Computerised mindfulness intervention	Progressive muscle relaxation group	-0.13 (-1.09, 0.83)
Computerised mindfulness intervention	Any SSRI	-0.22 (-1.69, 1.08)
Computerised mindfulness intervention	Citalopram	-0.27 (-1.71, 1.03)
Computerised mindfulness intervention	Fluoxetine	-0.44 (-2, 0.83)
Computerised mindfulness intervention	Sertraline	-0.25 (-1.49, 0.89)
Computerised mindfulness intervention	Amitriptyline	-0.74 (-2.33, 0.6)
Computerised mindfulness intervention	Any TCA	-0.37 (-1.96, 1.37)
Computerised mindfulness intervention	Imipramine	-0.51 (-2.05, 0.82)
Computerised mindfulness intervention	Lofepramine	-0.42 (-1.93, 0.95)
Computerised mindfulness intervention	Any AD	0.42 (-2.48, 3.28)
Computerised mindfulness intervention	Traditional acupuncture	-0.43 (-1.38, 0.52)
Computerised mindfulness intervention	Supervised high intensity exercise individual	-0.13 (-1.02, 0.54)
Computerised mindfulness intervention	Supervised low intensity exercise individual	0.03 (-0.56, 0.59)
Computerised mindfulness intervention	Unsupervised low intensity exercise individual	0.13 (-0.42, 0.71)
Computerised mindfulness intervention	Supervised high intensity exercise group	0.01 (-0.72, 0.76)
Computerised mindfulness intervention	Supervised low intensity exercise group	-0.18 (-0.92, 0.54)
Computerised mindfulness intervention	Yoga group	-0.46 (-1.41, 0.51)
Computerised mindfulness intervention	CBT group (under 15 sessions) + any AD	-0.57 (-3.6, 2.45)
Computerised mindfulness intervention	Body-mind-spirit group + any AD	-0.78 (-4.23, 2.64)
Computerised mindfulness intervention	Traditional acupuncture + non-directive/supportive/person-centred counselling	-0.51 (-1.4, 0.42)
Computerised mindfulness intervention	CBT individual (under 15 sessions) + supervised high intensity exercise group	0.1 (-1.98, 2.17)
Computerised mindfulness intervention	CBT group (under 15 sessions) + supervised low intensity exercise group	-2.22 (-3.3, -1.15)
Computerised positive psychological intervention	Computerised problem solving therapy	-0.01 (-0.33, 0.16)
Computerised positive psychological intervention	Computerised third-wave cognitive therapy	0 (-0.31, 0.22)
Computerised positive psychological intervention	Expressive writing	0 (-0.31, 0.23)
Computerised positive psychological intervention	Psychoeducational website	-0.01 (-0.29, 0.19)
Computerised positive psychological intervention	Behavioural bibliotherapy with support	-0.06 (-0.44, 0.4)
Computerised positive psychological intervention	Cognitive bias modification with support	-0.1 (-0.58, 0.31)
Computerised positive psychological intervention	Cognitive bibliotherapy with support	-0.12 (-0.53, 0.24)
Computerised positive psychological intervention	Computerised-CBT (CCBT) with support	-0.05 (-0.37, 0.29)
Computerised positive psychological intervention	Computerised behavioural activation with support	-0.12 (-0.65, 0.28)
Computerised positive psychological intervention	Computerised exercise promotion with support	-0.07 (-0.5, 0.4)
Computerised positive psychological intervention	Computerised problem solving therapy with support	-0.06 (-0.42, 0.32)
Computerised positive psychological intervention	Computerised third-wave cognitive therapy with support	-0.1 (-0.49, 0.28)
Computerised positive psychological intervention	Expressive writing with support	-0.04 (-0.39, 0.36)
Computerised positive psychological intervention	Third-wave cognitive therapy CD with support	-0.14 (-0.56, 0.23)
Computerised positive psychological intervention	Short-term psychodynamic psychotherapy individual	-0.21 (-2.31, 1.83)
Computerised positive psychological intervention	Mindfulness-based stress reduction (MBSR) individual	-0.34 (-2.51, 1.92)
Computerised positive psychological intervention	Meditation-relaxation group	-0.38 (-2.19, 0.61)
Computerised positive psychological intervention	Mindfulness-based cognitive therapy (MBCT) group	-0.32 (-0.85, 0.15)
Computerised positive psychological intervention	Mindfulness-based stress reduction (MBSR) group	-0.13 (-0.67, 0.51)
Computerised positive psychological intervention	Mindfulness meditation group	-0.37 (-1.09, 0.2)
Computerised positive psychological intervention	Progressive muscle relaxation individual	0 (-2.1, 2.26)
Computerised positive psychological intervention	Progressive muscle relaxation group	-0.14 (-1.09, 0.82)
Computerised positive psychological intervention	Any SSRI	-0.23 (-1.69, 1.08)
Computerised positive psychological intervention	Citalopram	-0.27 (-1.71, 1.02)
Computerised positive psychological intervention	Fluoxetine	-0.44 (-2, 0.82)
Computerised positive psychological intervention	Sertraline	-0.26 (-1.5, 0.89)
Computerised positive psychological intervention	Amitriptyline	-0.75 (-2.34, 0.59)
Computerised positive psychological intervention	Any TCA	-0.37 (-1.96, 1.36)
Computerised positive psychological intervention	Imipramine	-0.52 (-2.05, 0.81)
Computerised positive psychological intervention	Lofepramine	-0.42 (-1.93, 0.95)
Computerised positive psychological intervention	Any AD	0.41 (-2.48, 3.27)
Computerised positive psychological intervention	Traditional acupuncture	-0.43 (-1.38, 0.51)
Computerised positive psychological intervention	Supervised high intensity exercise individual	-0.14 (-1.03, 0.54)
Computerised positive psychological intervention	Supervised low intensity exercise individual	0.02 (-0.56, 0.58)
Computerised positive psychological intervention	Unsupervised low intensity exercise individual	0.13 (-0.42, 0.7)
Computerised positive psychological intervention	Supervised high intensity exercise group	0 (-0.72, 0.75)
Computerised positive psychological intervention	Supervised low intensity exercise group	-0.19 (-0.92, 0.53)
Computerised positive psychological intervention	Yoga group	-0.47 (-1.41, 0.5)
Computerised positive psychological intervention	CBT group (under 15 sessions) + any AD	-0.58 (-3.59, 2.45)
Computerised positive psychological intervention	Body-mind-spirit group + any AD	-0.79 (-4.22, 2.64)
Computerised positive psychological intervention	Traditional acupuncture + non-directive/supportive/person-centred counselling	-0.51 (-1.41, 0.41)
Computerised positive psychological intervention	CBT individual (under 15 sessions) + supervised high intensity exercise group	0.1 (-1.99, 2.16)
Computerised positive psychological intervention	CBT group (under 15 sessions) + supervised low intensity exercise group	-2.23 (-3.3, -1.16)
Computerised problem solving therapy	Computerised third-wave cognitive therapy	0 (-0.22, 0.31)
Computerised problem solving therapy	Expressive writing	0 (-0.22, 0.33)
Computerised problem solving therapy	Psychoeducational website	0 (-0.21, 0.29)
Computerised problem solving therapy	Behavioural bibliotherapy with support	-0.03 (-0.4, 0.45)
Computerised problem solving therapy	Cognitive bias modification with support	-0.07 (-0.54, 0.37)
Computerised problem solving therapy	Cognitive bibliotherapy with support	-0.09 (-0.49, 0.3)
Computerised problem solving therapy	Computerised-CBT (CCBT) with support	-0.02 (-0.32, 0.35)
Computerised problem solving therapy	Computerised behavioural activation with support	-0.09 (-0.61, 0.34)
Computerised problem solving therapy	Computerised exercise promotion with support	-0.04 (-0.46, 0.45)
Computerised problem solving therapy	Computerised problem solving therapy with support	-0.03 (-0.38, 0.38)
Computerised problem solving therapy	Computerised third-wave cognitive therapy with support	-0.07 (-0.45, 0.35)
Computerised problem solving therapy	Expressive writing with support	-0.01 (-0.35, 0.42)
Computerised problem solving therapy	Third-wave cognitive therapy CD with support	-0.11 (-0.52, 0.29)
Computerised problem solving therapy	Short-term psychodynamic psychotherapy individual	-0.17 (-2.28, 1.87)
Computerised problem solving therapy	Mindfulness-based stress reduction (MBSR) individual	-0.3 (-2.49, 1.96)
Computerised problem solving therapy	Meditation-relaxation group	-0.35 (-2.16, 0.65)
Computerised problem solving therapy	Mindfulness-based cognitive therapy (MBCT) group	-0.29 (-0.81, 0.2)
Computerised problem solving therapy	Mindfulness-based stress reduction (MBSR) group	-0.09 (-0.64, 0.55)
Computerised problem solving therapy	Mindfulness meditation group	-0.34 (-1.05, 0.25)
Computerised problem solving therapy	Progressive muscle relaxation individual	0.04 (-2.07, 2.3)
Computerised problem solving therapy	Progressive muscle relaxation group	-0.1 (-1.06, 0.86)
Computerised problem solving therapy	Any SSRI	-0.19 (-1.65, 1.12)
Computerised problem solving therapy	Citalopram	-0.24 (-1.68, 1.06)
Computerised problem solving therapy	Fluoxetine	-0.41 (-1.97, 0.86)
Computerised problem solving therapy	Sertraline	-0.22 (-1.46, 0.93)
Computerised problem solving therapy	Amitriptyline	-0.71 (-2.3, 0.64)
Computerised problem solving therapy	Any TCA	-0.34 (-1.93, 1.4)
Computerised problem solving therapy	Imipramine	-0.49 (-2.01, 0.85)
Computerised problem solving therapy	Lofepramine	-0.39 (-1.89, 0.98)
Computerised problem solving therapy	Any AD	0.45 (-2.44, 3.31)
Computerised problem solving therapy	Traditional acupuncture	-0.4 (-1.34, 0.56)
Computerised problem solving therapy	Supervised high intensity exercise individual	-0.1 (-0.99, 0.58)
Computerised problem solving therapy	Supervised low intensity exercise individual	0.06 (-0.52, 0.62)
Computerised problem solving therapy	Unsupervised low intensity exercise individual	0.16 (-0.37, 0.74)
Computerised problem solving therapy	Supervised high intensity exercise group	0.04 (-0.68, 0.79)
Computerised problem solving therapy	Supervised low intensity exercise group	-0.15 (-0.89, 0.57)
Computerised problem solving therapy	Yoga group	-0.43 (-1.38, 0.54)
Computerised problem solving therapy	CBT group (under 15 sessions) + any AD	-0.54 (-3.57, 2.48)
Computerised problem solving therapy	Body-mind-spirit group + any AD	-0.75 (-4.19, 2.66)
Computerised problem solving therapy	Traditional acupuncture + non-directive/supportive/person-centred counselling	-0.48 (-1.37, 0.45)
Computerised problem solving therapy	CBT individual (under 15 sessions) + supervised high intensity exercise group	0.14 (-1.96, 2.2)
Computerised problem solving therapy	CBT group (under 15 sessions) + supervised low intensity exercise group	-2.19 (-3.27, -1.12)
Computerised third-wave cognitive therapy	Expressive writing	0 (-0.28, 0.3)
Computerised third-wave cognitive therapy	Psychoeducational website	0 (-0.28, 0.26)
Computerised third-wave cognitive therapy	Behavioural bibliotherapy with support	-0.04 (-0.44, 0.45)
Computerised third-wave cognitive therapy	Cognitive bias modification with support	-0.08 (-0.57, 0.36)
Computerised third-wave cognitive therapy	Cognitive bibliotherapy with support	-0.1 (-0.53, 0.29)
Computerised third-wave cognitive therapy	Computerised-CBT (CCBT) with support	-0.03 (-0.36, 0.34)
Computerised third-wave cognitive therapy	Computerised behavioural activation with support	-0.1 (-0.64, 0.33)
Computerised third-wave cognitive therapy	Computerised exercise promotion with support	-0.06 (-0.51, 0.45)
Computerised third-wave cognitive therapy	Computerised problem solving therapy with support	-0.05 (-0.42, 0.37)
Computerised third-wave cognitive therapy	Computerised third-wave cognitive therapy with support	-0.08 (-0.49, 0.33)
[truncated: 851 more rows]

## Sheet: LS SMD base-case Class
Class 1	Class 2	NMA median (95% CrI)	Direct median (95% CrI)	Difference	p-value
Attention placebo	Placebo	-0.47 (-1.71, 0.67)
Attention placebo	No treatment	0.26 (-0.12, 0.64)
Attention placebo	Waitlist	0.39 (0.07, 0.71)
Attention placebo	TAU	0.06 (-0.44, 0.57)
Attention placebo	Enhanced TAU	0.35 (-0.77, 1.48)
Attention placebo	Behavioural therapies individual	-0.96 (-2.74, 0.78)
Attention placebo	Behavioural therapies group	-0.85 (-2.11, 0.39)
Attention placebo	Cognitive and cognitive behavioural therapies individual	-0.89 (-1.98, 0.17)	-0.56 (-4.08, 2.91)	-0.358875	0.42402
Attention placebo	Cognitive and cognitive behavioural therapies group	-1.22 (-2.01, -0.31)
Attention placebo	Problem solving individual	-0.03 (-1.81, 1.73)	-0.58 (-4.3, 2.98)	0.652466	0.376143
Attention placebo	Problem solving group	-1.38 (-3.21, 0.41)
Attention placebo	Counselling individual	-0.4 (-2.84, 1.94)
Attention placebo	Interpersonal psychotherapy (IPT) individual	-0.63 (-2.16, 0.73)
Attention placebo	Psychoeducation group	-0.21 (-2.19, 1.8)
Attention placebo	Self-help	-0.29 (-0.6, -0.01)	-0.29 (-0.61, 0.03)	-5.55112e-17	0.5
Attention placebo	Self-help with support	-0.3 (-0.72, 0.13)	-0.81 (-2.08, 0.46)	0.560279	0.204694
Attention placebo	Short-term psychodynamic psychotherapies individual	-0.92 (-3.02, 1.16)
Attention placebo	Mindfulness or meditation individual	-0.95 (-2.97, 1.02)
Attention placebo	Mindfulness or meditation group	-0.75 (-2.14, 0.35)	-0.32 (-3.44, 2.58)	-0.501213	0.385281
Attention placebo	Relaxation individual	-0.75 (-2.9, 1.39)
Attention placebo	Relaxation group	-0.57 (-2.58, 1.23)
Attention placebo	SSRIs	-0.68 (-1.96, 0.45)
Attention placebo	TCAs	-0.63 (-1.96, 0.63)
Attention placebo	Any AD	-0.23 (-2.28, 1.83)
Attention placebo	Acupuncture	-0.8 (-2.79, 1.17)
Attention placebo	Exercise individual	-0.41 (-2.07, 1.22)	-0.85 (-4.18, 2.37)	0.527577	0.388365
Attention placebo	Exercise group	-0.6 (-3.78, 2.62)	-1.2 (-4.88, 2.49)	0.856499	0.351301
Attention placebo	Yoga group	-0.99 (-2.65, 0.68)	-1.06 (-2.76, 0.61)	0.104167	0.460787
Attention placebo	Cognitive and cognitive behavioural therapies group + AD	-1.2 (-3.76, 1.33)
Attention placebo	Mindfulness or meditation group + AD	-1.46 (-4.13, 1.12)
Attention placebo	Acupuncture + counselling individual	-0.87 (-2.86, 1.04)
Attention placebo	Cognitive and cognitive behavioural therapies individual + exercise group	-0.32 (-2.35, 1.69)
Attention placebo	Cognitive and cognitive behavioural therapies group + exercise group	-2.68 (-4.73, -0.72)
Placebo	No treatment	0.72 (-0.38, 1.97)
Placebo	Waitlist	0.86 (-0.24, 2.09)
Placebo	TAU	0.53 (-0.53, 1.74)
Placebo	Enhanced TAU	0.83 (-0.73, 2.46)
Placebo	Behavioural therapies individual	-0.51 (-2.48, 1.63)
Placebo	Behavioural therapies group	-0.39 (-1.95, 1.36)
Placebo	Cognitive and cognitive behavioural therapies individual	-0.44 (-1.81, 1.17)
Placebo	Cognitive and cognitive behavioural therapies group	-0.74 (-2.03, 0.72)
Placebo	Problem solving individual	0.43 (-1.54, 2.59)
Placebo	Problem solving group	-0.92 (-2.92, 1.23)
Placebo	Counselling individual	0.07 (-2.52, 2.7)
Placebo	Interpersonal psychotherapy (IPT) individual	-0.18 (-1.72, 1.54)
Placebo	Psychoeducation group	0.26 (-1.94, 2.6)
Placebo	Self-help	0.17 (-0.93, 1.41)
Placebo	Self-help with support	0.17 (-0.97, 1.43)
Placebo	Short-term psychodynamic psychotherapies individual	-0.45 (-2.77, 1.98)
Placebo	Mindfulness or meditation individual	-0.49 (-2.71, 1.88)
Placebo	Mindfulness or meditation group	-0.3 (-1.94, 1.33)
Placebo	Relaxation individual	-0.3 (-2.47, 2.14)
Placebo	Relaxation group	-0.09 (-2.31, 2.01)
Placebo	SSRIs	-0.24 (-1.04, 0.74)	-0.09 (-1.3, 1.17)	-0.195625	0.390707
Placebo	TCAs	-0.17 (-0.96, 0.8)	-0.44 (-1.89, 1.15)	0.331801	0.342892
Placebo	Any AD	0.23 (-1.89, 2.66)
Placebo	Acupuncture	-0.33 (-2.47, 1.92)
Placebo	Exercise individual	0.06 (-1.84, 2.01)
Placebo	Exercise group	-0.12 (-3.4, 3.21)
Placebo	Yoga group	-0.51 (-2.47, 1.51)
Placebo	Cognitive and cognitive behavioural therapies group + AD	-0.73 (-3.38, 2.01)
Placebo	Mindfulness or meditation group + AD	-0.99 (-3.77, 1.81)
Placebo	Acupuncture + counselling individual	-0.4 (-2.56, 1.85)
Placebo	Cognitive and cognitive behavioural therapies individual + exercise group	0.14 (-2.03, 2.5)
Placebo	Cognitive and cognitive behavioural therapies group + exercise group	-2.22 (-4.44, 0.12)
No treatment	Waitlist	0.13 (-0.18, 0.44)
No treatment	TAU	-0.19 (-0.67, 0.28)
No treatment	Enhanced TAU	0.09 (-1.04, 1.22)
No treatment	Behavioural therapies individual	-1.23 (-2.98, 0.52)	-1.38 (-4.85, 1.89)	0.180415	0.462984
No treatment	Behavioural therapies group	-1.11 (-2.35, 0.12)	-0.84 (-3.16, 1.59)	-0.329993	0.400453
No treatment	Cognitive and cognitive behavioural therapies individual	-1.15 (-2.21, -0.11)	-1.37 (-3.82, 1.1)	0.254688	0.424902
No treatment	Cognitive and cognitive behavioural therapies group	-1.48 (-2.24, -0.6)	-0.93 (-2.16, 0.2)	-0.701964	0.161057
No treatment	Problem solving individual	-0.29 (-2.06, 1.47)	0.03 (-3.57, 3.44)	-0.382296	0.424487
No treatment	Problem solving group	-1.64 (-3.46, 0.16)
No treatment	Counselling individual	-0.66 (-3.05, 1.69)
No treatment	Interpersonal psychotherapy (IPT) individual	-0.89 (-2.4, 0.47)
No treatment	Psychoeducation group	-0.47 (-2.45, 1.54)
No treatment	Self-help	-0.55 (-0.88, -0.24)	-0.72 (-1.33, -0.12)	0.208489	0.272619
No treatment	Self-help with support	-0.56 (-0.94, -0.18)	-0.36 (-0.97, 0.24)	-0.255915	0.233636
No treatment	Short-term psychodynamic psychotherapies individual	-1.18 (-3.26, 0.91)
No treatment	Mindfulness or meditation individual	-1.22 (-3.22, 0.76)
No treatment	Mindfulness or meditation group	-1.02 (-2.39, 0.13)	-2.2 (-7.42, 2.1)	1.25604	0.323793
No treatment	Relaxation individual	-1.01 (-3.14, 1.13)
No treatment	Relaxation group	-0.83 (-2.84, 0.95)
No treatment	SSRIs	-0.94 (-2.2, 0.16)
No treatment	TCAs	-0.88 (-2.21, 0.34)
No treatment	Any AD	-0.49 (-2.51, 1.56)
No treatment	Acupuncture	-1.06 (-3.04, 0.89)
No treatment	Exercise individual	-0.67 (-2.33, 0.96)	-0.01 (-3.13, 3.43)	-0.805612	0.323449
No treatment	Exercise group	-0.86 (-4.03, 2.36)
No treatment	Yoga group	-1.25 (-2.93, 0.41)	-1.75 (-3.58, 0.08)	0.728671	0.258984
No treatment	Cognitive and cognitive behavioural therapies group + AD	-1.46 (-3.98, 1.06)
No treatment	Mindfulness or meditation group + AD	-1.72 (-4.37, 0.85)
No treatment	Acupuncture + counselling individual	-1.12 (-3.11, 0.79)
No treatment	Cognitive and cognitive behavioural therapies individual + exercise group	-0.58 (-2.59, 1.44)
No treatment	Cognitive and cognitive behavioural therapies group + exercise group	-2.95 (-4.98, -0.98)
Waitlist	TAU	-0.32 (-0.78, 0.13)
Waitlist	Enhanced TAU	-0.04 (-1.15, 1.08)
Waitlist	Behavioural therapies individual	-1.36 (-3.11, 0.38)	-1.26 (-4.61, 2.2)	-0.121439	0.474296
Waitlist	Behavioural therapies group	-1.24 (-2.48, -0.02)	-1.88 (-4.49, 0.47)	0.757856	0.300488
Waitlist	Cognitive and cognitive behavioural therapies individual	-1.28 (-2.33, -0.24)	-1.16 (-4.77, 2.42)	-0.12936	0.473034
Waitlist	Cognitive and cognitive behavioural therapies group	-1.61 (-2.35, -0.72)	-2.13 (-2.98, -1.22)	0.744197	0.0757233
Waitlist	Problem solving individual	-0.42 (-2.18, 1.34)
Waitlist	Problem solving group	-1.77 (-3.58, 0.01)	-1.53 (-5.02, 1.86)	-0.29087	0.44102
Waitlist	Counselling individual	-0.79 (-3.15, 1.53)
Waitlist	Interpersonal psychotherapy (IPT) individual	-1.02 (-2.53, 0.33)
Waitlist	Psychoeducation group	-0.6 (-2.56, 1.39)	-0.6 (-3.98, 2.98)	0	0.5
Waitlist	Self-help	-0.68 (-0.92, -0.45)	-0.62 (-0.89, -0.34)	-0.0864828	0.300516
Waitlist	Self-help with support	-0.69 (-1.02, -0.36)	-0.69 (-1.13, -0.28)	0	0.5
Waitlist	Short-term psychodynamic psychotherapies individual	-1.31 (-3.36, 0.75)	-1.31 (-4.84, 2.4)	2.22045e-16	0.5
Waitlist	Mindfulness or meditation individual	-1.35 (-3.34, 0.62)	-1.42 (-5.13, 1.86)	0.08564	0.483686
Waitlist	Mindfulness or meditation group	-1.15 (-2.52, -0.02)	-0.79 (-5.2, 3.51)	-0.391685	0.433727
Waitlist	Relaxation individual	-1.14 (-3.27, 0.99)
Waitlist	Relaxation group	-0.96 (-2.95, 0.82)
Waitlist	SSRIs	-1.07 (-2.33, 0.02)
Waitlist	TCAs	-1.01 (-2.33, 0.2)
Waitlist	Any AD	-0.62 (-2.65, 1.42)
Waitlist	Acupuncture	-1.19 (-3.16, 0.74)
Waitlist	Exercise individual	-0.8 (-2.44, 0.82)	-0.98 (-2.72, 0.71)	0.264679	0.402892
Waitlist	Exercise group	-0.98 (-4.17, 2.23)	-0.83 (-4.52, 3.1)	-0.214156	0.462078
Waitlist	Yoga group	-1.38 (-3.04, 0.29)	-0.85 (-2.63, 0.91)	-0.776534	0.239968
Waitlist	Cognitive and cognitive behavioural therapies group + AD	-1.59 (-4.12, 0.93)
Waitlist	Mindfulness or meditation group + AD	-1.85 (-4.5, 0.72)
Waitlist	Acupuncture + counselling individual	-1.25 (-3.23, 0.65)
Waitlist	Cognitive and cognitive behavioural therapies individual + exercise group	-0.71 (-2.73, 1.3)
Waitlist	Cognitive and cognitive behavioural therapies group + exercise group	-3.08 (-5.11, -1.12)
TAU	Enhanced TAU	0.28 (-0.9, 1.47)
TAU	Behavioural therapies individual	-1.04 (-2.8, 0.77)
TAU	Behavioural therapies group	-0.93 (-2.16, 0.36)	-1.26 (-4.68, 2.11)	0.367796	0.420873
TAU	Cognitive and cognitive behavioural therapies individual	-0.97 (-2.03, 0.14)
TAU	Cognitive and cognitive behavioural therapies group	-1.29 (-2.05, -0.38)	-1.35 (-2.42, -0.26)	0.0801196	0.449469
TAU	Problem solving individual	-0.1 (-1.83, 1.68)	-0.03 (-3.44, 3.34)	-0.0843289	0.482388
TAU	Problem solving group	-1.46 (-3.22, 0.35)	-1.69 (-5.09, 2.09)	0.278606	0.441989
TAU	Counselling individual	-0.47 (-2.87, 1.91)
TAU	Interpersonal psychotherapy (IPT) individual	-0.7 (-2.15, 0.64)	-0.48 (-3.84, 2.94)	-0.254539	0.445104
TAU	Psychoeducation group	-0.28 (-2.26, 1.77)
TAU	Self-help	-0.36 (-0.84, 0.11)	-0.23 (-1.28, 0.83)	-0.152471	0.396351
TAU	Self-help with support	-0.36 (-0.9, 0.17)
TAU	Short-term psychodynamic psychotherapies individual	-0.99 (-3.08, 1.14)
TAU	Mindfulness or meditation individual	-1.03 (-3.04, 1.01)
TAU	Mindfulness or meditation group	-0.83 (-2.2, 0.36)	-0.46 (-5.39, 4.24)	-0.396524	0.439483
TAU	Relaxation individual	-0.82 (-2.94, 1.34)
TAU	Relaxation group	-0.64 (-2.62, 1.15)
TAU	SSRIs	-0.75 (-1.97, 0.31)	-1.41 (-3.45, 0.84)	0.833866	0.237996
TAU	TCAs	-0.69 (-2, 0.52)
TAU	Any AD	-0.3 (-2.32, 1.78)
TAU	Acupuncture	-0.87 (-2.77, 1.03)	-0.84 (-4.28, 2.77)	-0.0370126	0.492426
TAU	Exercise individual	-0.48 (-2.16, 1.18)
TAU	Exercise group	-0.66 (-3.86, 2.58)	-1.18 (-4.88, 2.36)	0.742516	0.371017
TAU	Yoga group	-1.06 (-2.75, 0.65)
TAU	Cognitive and cognitive behavioural therapies group + AD	-1.27 (-3.79, 1.26)
TAU	Mindfulness or meditation group + AD	-1.53 (-4.16, 1.07)
TAU	Acupuncture + counselling individual	-0.94 (-2.84, 0.95)	-0.94 (-4.29, 2.4)	0	0.5
TAU	Cognitive and cognitive behavioural therapies individual + exercise group	-0.39 (-2.4, 1.67)
TAU	Cognitive and cognitive behavioural therapies group + exercise group	-2.76 (-4.77, -0.77)
Enhanced TAU	Behavioural therapies individual	-1.32 (-3.36, 0.73)
Enhanced TAU	Behavioural therapies group	-1.2 (-2.83, 0.41)
Enhanced TAU	Cognitive and cognitive behavioural therapies individual	-1.24 (-2.76, 0.27)
Enhanced TAU	Cognitive and cognitive behavioural therapies group	-1.56 (-2.9, -0.17)
Enhanced TAU	Problem solving individual	-0.37 (-2.45, 1.66)
Enhanced TAU	Problem solving group	-1.73 (-3.81, 0.34)
Enhanced TAU	Counselling individual	-0.75 (-3.37, 1.83)
Enhanced TAU	Interpersonal psychotherapy (IPT) individual	-0.99 (-2.83, 0.77)
Enhanced TAU	Psychoeducation group	-0.56 (-2.8, 1.7)
Enhanced TAU	Self-help	-0.64 (-1.75, 0.45)	-0.6 (-1.74, 0.54)	-0.0594668	0.466587
Enhanced TAU	Self-help with support	-0.65 (-1.8, 0.5)
Enhanced TAU	Short-term psychodynamic psychotherapies individual	-1.27 (-3.6, 1.07)
Enhanced TAU	Mindfulness or meditation individual	-1.31 (-3.57, 0.96)
Enhanced TAU	Mindfulness or meditation group	-1.12 (-2.81, 0.44)
Enhanced TAU	Relaxation individual	-1.1 (-3.5, 1.31)
Enhanced TAU	Relaxation group	-0.93 (-3.18, 1.17)
Enhanced TAU	SSRIs	-1.04 (-2.7, 0.52)
Enhanced TAU	TCAs	-0.98 (-2.68, 0.67)
Enhanced TAU	Any AD	-0.59 (-2.9, 1.74)
Enhanced TAU	Acupuncture	-1.15 (-3.41, 1.07)
Enhanced TAU	Exercise individual	-0.76 (-2.66, 1.12)
Enhanced TAU	Exercise group	-0.94 (-4.25, 2.39)
Enhanced TAU	Yoga group	-1.34 (-3.3, 0.62)
Enhanced TAU	Cognitive and cognitive behavioural therapies group + AD	-1.55 (-4.32, 1.18)
Enhanced TAU	Mindfulness or meditation group + AD	-1.81 (-4.68, 1)
Enhanced TAU	Acupuncture + counselling individual	-1.22 (-3.48, 0.98)
Enhanced TAU	Cognitive and cognitive behavioural therapies individual + exercise group	-0.67 (-2.96, 1.62)
Enhanced TAU	Cognitive and cognitive behavioural therapies group + exercise group	-3.04 (-5.35, -0.8)
Behavioural therapies individual	Behavioural therapies group	0.12 (-2.02, 2.24)
Behavioural therapies individual	Cognitive and cognitive behavioural therapies individual	0.08 (-1.96, 2.1)
Behavioural therapies individual	Cognitive and cognitive behavioural therapies group	-0.24 (-2.17, 1.67)
Behavioural therapies individual	Problem solving individual	0.94 (-1.54, 3.4)
Behavioural therapies individual	Problem solving group	-0.42 (-2.94, 2.09)
Behavioural therapies individual	Counselling individual	0.56 (-2.31, 3.48)
Behavioural therapies individual	Interpersonal psychotherapy (IPT) individual	0.35 (-2, 2.51)
Behavioural therapies individual	Psychoeducation group	0.75 (-1.84, 3.38)
Behavioural therapies individual	Self-help	0.67 (-1.06, 2.44)
Behavioural therapies individual	Self-help with support	0.67 (-1.09, 2.44)
Behavioural therapies individual	Short-term psychodynamic psychotherapies individual	0.04 (-2.6, 2.73)
Behavioural therapies individual	Mindfulness or meditation individual	0.01 (-2.55, 2.58)
Behavioural therapies individual	Mindfulness or meditation group	0.2 (-2.04, 2.31)
Behavioural therapies individual	Relaxation individual	0.22 (-2.53, 2.95)
Behavioural therapies individual	Relaxation group	0.4 (-2.29, 2.9)
Behavioural therapies individual	SSRIs	0.29 (-1.89, 2.27)
Behavioural therapies individual	TCAs	0.35 (-1.85, 2.41)
Behavioural therapies individual	Any AD	0.74 (-1.95, 3.44)
Behavioural therapies individual	Acupuncture	0.17 (-2.44, 2.74)
Behavioural therapies individual	Exercise individual	0.55 (-1.86, 2.96)
Behavioural therapies individual	Exercise group	0.38 (-3.22, 4)
Behavioural therapies individual	Yoga group	-0.03 (-2.46, 2.44)
Behavioural therapies individual	Cognitive and cognitive behavioural therapies group + AD	-0.23 (-3.29, 2.78)
Behavioural therapies individual	Mindfulness or meditation group + AD	-0.48 (-3.66, 2.58)
Behavioural therapies individual	Acupuncture + counselling individual	0.1 (-2.55, 2.68)
Behavioural therapies individual	Cognitive and cognitive behavioural therapies individual + exercise group	0.66 (-2.02, 3.28)
Behavioural therapies individual	Cognitive and cognitive behavioural therapies group + exercise group	-1.72 (-4.38, 0.9)
Behavioural therapies group	Cognitive and cognitive behavioural therapies individual	-0.04 (-1.66, 1.55)
Behavioural therapies group	Cognitive and cognitive behavioural therapies group	-0.36 (-1.82, 1.11)
Behavioural therapies group	Problem solving individual	0.82 (-1.29, 2.96)
Behavioural therapies group	Problem solving group	-0.53 (-2.7, 1.63)
Behavioural therapies group	Counselling individual	0.45 (-2.15, 3.07)
Behavioural therapies group	Interpersonal psychotherapy (IPT) individual	0.23 (-1.71, 2.02)
Behavioural therapies group	Psychoeducation group	0.63 (-1.66, 2.97)
Behavioural therapies group	Self-help	0.55 (-0.66, 1.81)	-0.21 (-3.76, 3.12)	0.839103	0.329642
Behavioural therapies group	Self-help with support	0.55 (-0.69, 1.81)
Behavioural therapies group	Short-term psychodynamic psychotherapies individual	-0.07 (-2.44, 2.33)
Behavioural therapies group	Mindfulness or meditation individual	-0.11 (-2.43, 2.21)
Behavioural therapies group	Mindfulness or meditation group	0.08 (-1.75, 1.78)
Behavioural therapies group	Relaxation individual	0.1 (-2.34, 2.54)
Behavioural therapies group	Relaxation group	0.28 (-2.06, 2.46)
Behavioural therapies group	SSRIs	0.17 (-1.61, 1.75)
Behavioural therapies group	TCAs	0.23 (-1.58, 1.9)
Behavioural therapies group	Any AD	0.62 (-1.73, 3.01)
Behavioural therapies group	Acupuncture	0.05 (-2.24, 2.3)
Behavioural therapies group	Exercise individual	0.44 (-1.61, 2.48)
Behavioural therapies group	Exercise group	0.26 (-3.13, 3.65)
Behavioural therapies group	Yoga group	-0.15 (-2.23, 1.96)
Behavioural therapies group	Cognitive and cognitive behavioural therapies group + AD	-0.35 (-3.14, 2.39)
Behavioural therapies group	Mindfulness or meditation group + AD	-0.61 (-3.52, 2.22)
Behavioural therapies group	Acupuncture + counselling individual	-0.01 (-2.33, 2.25)
Behavioural therapies group	Cognitive and cognitive behavioural therapies individual + exercise group	0.54 (-1.81, 2.87)
Behavioural therapies group	Cognitive and cognitive behavioural therapies group + exercise group	-1.83 (-4.18, 0.45)
Cognitive and cognitive behavioural therapies individual	Cognitive and cognitive behavioural therapies group	-0.31 (-1.62, 1.01)
Cognitive and cognitive behavioural therapies individual	Problem solving individual	0.86 (-1.18, 2.91)
Cognitive and cognitive behavioural therapies individual	Problem solving group	-0.49 (-2.56, 1.58)
Cognitive and cognitive behavioural therapies individual	Counselling individual	0.49 (-2.08, 3.03)
Cognitive and cognitive behavioural therapies individual	Interpersonal psychotherapy (IPT) individual	0.27 (-1.53, 1.9)	0.11 (-3.43, 3.53)	0.192869	0.461259
Cognitive and cognitive behavioural therapies individual	Psychoeducation group	0.68 (-1.54, 2.92)
Cognitive and cognitive behavioural therapies individual	Self-help	0.6 (-0.44, 1.67)
Cognitive and cognitive behavioural therapies individual	Self-help with support	0.6 (-0.48, 1.68)
Cognitive and cognitive behavioural therapies individual	Short-term psychodynamic psychotherapies individual	-0.02 (-2.33, 2.29)
Cognitive and cognitive behavioural therapies individual	Mindfulness or meditation individual	-0.07 (-2.31, 2.18)
Cognitive and cognitive behavioural therapies individual	Mindfulness or meditation group	0.13 (-1.58, 1.69)
Cognitive and cognitive behavioural therapies individual	Relaxation individual	0.15 (-2.15, 2.43)	0.52 (-3.04, 3.95)	-0.478959	0.408359
Cognitive and cognitive behavioural therapies individual	Relaxation group	0.32 (-1.95, 2.41)
Cognitive and cognitive behavioural therapies individual	SSRIs	0.22 (-1.41, 1.61)
Cognitive and cognitive behavioural therapies individual	TCAs	0.28 (-1.38, 1.75)	1.45 (-2.44, 5.26)	-1.35024	0.263271
Cognitive and cognitive behavioural therapies individual	Any AD	0.67 (-1.5, 2.85)	0.69 (-3.11, 4.52)	-0.0249182	0.495406
Cognitive and cognitive behavioural therapies individual	Acupuncture	0.09 (-2.12, 2.25)
Cognitive and cognitive behavioural therapies individual	Exercise individual	0.48 (-1.47, 2.41)
Cognitive and cognitive behavioural therapies individual	Exercise group	0.3 (-3, 3.66)	0.05 (-4.26, 4.66)	0.342394	0.447077
Cognitive and cognitive behavioural therapies individual	Yoga group	-0.09 (-2.08, 1.9)
Cognitive and cognitive behavioural therapies individual	Cognitive and cognitive behavioural therapies group + AD	-0.3 (-2.94, 2.26)
Cognitive and cognitive behavioural therapies individual	Mindfulness or meditation group + AD	-0.57 (-3.31, 2.08)
Cognitive and cognitive behavioural therapies individual	Acupuncture + counselling individual	0.03 (-2.2, 2.17)
Cognitive and cognitive behavioural therapies individual	Cognitive and cognitive behavioural therapies individual + exercise group	0.57 (-1.63, 2.78)	0.47 (-3.06, 4.02)	0.127975	0.474958
Cognitive and cognitive behavioural therapies individual	Cognitive and cognitive behavioural therapies group + exercise group	-1.8 (-4.06, 0.42)
Cognitive and cognitive behavioural therapies group	Problem solving individual	1.17 (-0.74, 3.12)
Cognitive and cognitive behavioural therapies group	Problem solving group	-0.17 (-2.12, 1.76)
Cognitive and cognitive behavioural therapies group	Counselling individual	0.8 (-1.7, 3.3)
Cognitive and cognitive behavioural therapies group	Interpersonal psychotherapy (IPT) individual	0.57 (-1.11, 2.14)
Cognitive and cognitive behavioural therapies group	Psychoeducation group	0.99 (-1.13, 3.15)
Cognitive and cognitive behavioural therapies group	Self-help	0.93 (0.03, 1.68)
Cognitive and cognitive behavioural therapies group	Self-help with support	0.92 (0, 1.71)
Cognitive and cognitive behavioural therapies group	Short-term psychodynamic psychotherapies individual	0.28 (-1.94, 2.52)
Cognitive and cognitive behavioural therapies group	Mindfulness or meditation individual	0.25 (-1.91, 2.39)
Cognitive and cognitive behavioural therapies group	Mindfulness or meditation group	0.43 (-1.03, 1.84)	-0.56 (-5.09, 3.98)	1.08316	0.32706
Cognitive and cognitive behavioural therapies group	Relaxation individual	0.45 (-1.81, 2.74)
Cognitive and cognitive behavioural therapies group	Relaxation group	0.65 (-1.54, 2.48)	0.87 (-0.72, 2.55)	-0.364062	0.363595
Cognitive and cognitive behavioural therapies group	SSRIs	0.53 (-0.96, 1.82)
Cognitive and cognitive behavioural therapies group	TCAs	0.59 (-0.96, 1.99)
Cognitive and cognitive behavioural therapies group	Any AD	0.97 (-1.21, 3.17)
Cognitive and cognitive behavioural therapies group	Acupuncture	0.41 (-1.7, 2.49)
Cognitive and cognitive behavioural therapies group	Exercise individual	0.8 (-1.06, 2.59)
Cognitive and cognitive behavioural therapies group	Exercise group	0.62 (-2.65, 3.9)
Cognitive and cognitive behavioural therapies group	Yoga group	0.23 (-1.69, 2.01)
Cognitive and cognitive behavioural therapies group	Cognitive and cognitive behavioural therapies group + AD	0.01 (-2.65, 2.63)
Cognitive and cognitive behavioural therapies group	Mindfulness or meditation group + AD	-0.26 (-3.02, 2.44)
Cognitive and cognitive behavioural therapies group	Acupuncture + counselling individual	0.34 (-1.77, 2.4)
Cognitive and cognitive behavioural therapies group	Cognitive and cognitive behavioural therapies individual + exercise group	0.88 (-1.3, 3.07)
Cognitive and cognitive behavioural therapies group	Cognitive and cognitive behavioural therapies group + exercise group	-1.48 (-3.64, 0.59)	-1.22 (-4.69, 2.31)	-0.33261	0.434037
Problem solving individual	Problem solving group	-1.35 (-3.85, 1.13)
Problem solving individual	Counselling individual	-0.37 (-3.27, 2.52)
Problem solving individual	Interpersonal psychotherapy (IPT) individual	-0.59 (-2.94, 1.56)
Problem solving individual	Psychoeducation group	-0.18 (-2.8, 2.46)
Problem solving individual	Self-help	-0.27 (-2.02, 1.52)
Problem solving individual	Self-help with support	-0.27 (-2.05, 1.51)
Problem solving individual	Short-term psychodynamic psychotherapies individual	-0.89 (-3.58, 1.81)
Problem solving individual	Mindfulness or meditation individual	-0.93 (-3.56, 1.72)
Problem solving individual	Mindfulness or meditation group	-0.74 (-2.97, 1.39)
Problem solving individual	Relaxation individual	-0.72 (-3.46, 2.02)
Problem solving individual	Relaxation group	-0.54 (-3.22, 1.98)
Problem solving individual	SSRIs	-0.65 (-2.84, 1.34)
Problem solving individual	TCAs	-0.59 (-2.81, 1.48)
Problem solving individual	Any AD	-0.2 (-2.87, 2.5)
Problem solving individual	Acupuncture	-0.77 (-3.37, 1.8)
Problem solving individual	Exercise individual	-0.38 (-2.81, 2.03)
Problem solving individual	Exercise group	-0.56 (-4.14, 3.06)
Problem solving individual	Yoga group	-0.96 (-3.42, 1.51)
Problem solving individual	Cognitive and cognitive behavioural therapies group + AD	-1.17 (-4.21, 1.84)
Problem solving individual	Mindfulness or meditation group + AD	-1.43 (-4.58, 1.65)
Problem solving individual	Acupuncture + counselling individual	-0.83 (-3.47, 1.69)
Problem solving individual	Cognitive and cognitive behavioural therapies individual + exercise group	-0.29 (-2.93, 2.37)
Problem solving individual	Cognitive and cognitive behavioural therapies group + exercise group	-2.66 (-5.32, -0.04)
Problem solving group	Counselling individual	0.98 (-1.92, 3.89)
Problem solving group	Interpersonal psychotherapy (IPT) individual	0.76 (-1.56, 2.95)
Problem solving group	Psychoeducation group	1.16 (-1.49, 3.84)
Problem solving group	Self-help	1.08 (-0.69, 2.91)
Problem solving group	Self-help with support	1.08 (-0.72, 2.9)
Problem solving group	Short-term psychodynamic psychotherapies individual	0.46 (-2.25, 3.18)
Problem solving group	Mindfulness or meditation individual	0.42 (-2.23, 3.09)
Problem solving group	Mindfulness or meditation group	0.61 (-1.64, 2.78)
Problem solving group	Relaxation individual	0.63 (-2.13, 3.4)
Problem solving group	Relaxation group	0.81 (-1.88, 3.37)
Problem solving group	SSRIs	0.7 (-1.5, 2.72)
Problem solving group	TCAs	0.76 (-1.44, 2.86)
Problem solving group	Any AD	1.16 (-1.56, 3.87)
Problem solving group	Acupuncture	0.57 (-2.04, 3.19)
Problem solving group	Exercise individual	0.97 (-1.48, 3.43)
Problem solving group	Exercise group	0.79 (-2.83, 4.42)
Problem solving group	Yoga group	0.38 (-2.08, 2.9)
Problem solving group	Cognitive and cognitive behavioural therapies group + AD	0.19 (-2.89, 3.2)
Problem solving group	Mindfulness or meditation group + AD	-0.09 (-3.25, 3.05)
Problem solving group	Acupuncture + counselling individual	0.51 (-2.1, 3.1)
Problem solving group	Cognitive and cognitive behavioural therapies individual + exercise group	1.06 (-1.6, 3.75)
Problem solving group	Cognitive and cognitive behavioural therapies group + exercise group	-1.31 (-3.99, 1.32)
Counselling individual	Interpersonal psychotherapy (IPT) individual	-0.24 (-3.01, 2.44)
Counselling individual	Psychoeducation group	0.2 (-2.81, 3.22)
Counselling individual	Self-help	0.1 (-2.23, 2.48)
Counselling individual	Self-help with support	0.11 (-2.25, 2.49)
Counselling individual	Short-term psychodynamic psychotherapies individual	-0.51 (-3.02, 2)	-0.52 (-3.9, 2.86)	0.0135545	0.497307
Counselling individual	Mindfulness or meditation individual	-0.55 (-3.62, 2.48)
Counselling individual	Mindfulness or meditation group	-0.38 (-3.06, 2.29)
Counselling individual	Relaxation individual	-0.34 (-3.51, 2.82)
Counselling individual	Relaxation group	-0.19 (-3.27, 2.83)
Counselling individual	SSRIs	-0.28 (-2.96, 2.3)
Counselling individual	TCAs	-0.22 (-2.92, 2.43)
Counselling individual	Any AD	0.16 (-2.96, 3.38)
Counselling individual	Acupuncture	-0.4 (-3.44, 2.73)
Counselling individual	Exercise individual	-0.01 (-2.86, 2.84)
Counselling individual	Exercise group	-0.18 (-4.04, 3.66)
Counselling individual	Yoga group	-0.6 (-3.46, 2.34)
Counselling individual	Cognitive and cognitive behavioural therapies group + AD	-0.79 (-4.24, 2.71)
Counselling individual	Mindfulness or meditation group + AD	-1.08 (-4.6, 2.56)
Counselling individual	Acupuncture + counselling individual	-0.46 (-3.53, 2.53)
Counselling individual	Cognitive and cognitive behavioural therapies individual + exercise group	0.09 (-3.01, 3.16)
Counselling individual	Cognitive and cognitive behavioural therapies group + exercise group	-2.29 (-5.39, 0.77)
Interpersonal psychotherapy (IPT) individual	Psychoeducation group	0.41 (-1.93, 2.94)
Interpersonal psychotherapy (IPT) individual	Self-help	0.33 (-1.01, 1.87)
Interpersonal psychotherapy (IPT) individual	Self-help with support	0.33 (-1.05, 1.87)
Interpersonal psychotherapy (IPT) individual	Short-term psychodynamic psychotherapies individual	-0.28 (-2.72, 2.27)
Interpersonal psychotherapy (IPT) individual	Mindfulness or meditation individual	-0.33 (-2.7, 2.19)
Interpersonal psychotherapy (IPT) individual	Mindfulness or meditation group	-0.14 (-2.03, 1.77)
Interpersonal psychotherapy (IPT) individual	Relaxation individual	-0.12 (-2.52, 2.44)
Interpersonal psychotherapy (IPT) individual	Relaxation group	0.07 (-2.35, 2.38)
Interpersonal psychotherapy (IPT) individual	SSRIs	-0.03 (-1.71, 1.47)	0.21 (-3.35, 4.01)	-0.283713	0.442882
Interpersonal psychotherapy (IPT) individual	TCAs	0.02 (-1.77, 1.71)
Interpersonal psychotherapy (IPT) individual	Any AD	0.41 (-1.98, 2.88)
Interpersonal psychotherapy (IPT) individual	Acupuncture	-0.17 (-2.48, 2.23)
Interpersonal psychotherapy (IPT) individual	Exercise individual	0.22 (-1.92, 2.43)
Interpersonal psychotherapy (IPT) individual	Exercise group	0.05 (-3.36, 3.52)
Interpersonal psychotherapy (IPT) individual	Yoga group	-0.36 (-2.52, 1.93)
Interpersonal psychotherapy (IPT) individual	Cognitive and cognitive behavioural therapies group + AD	-0.55 (-3.36, 2.29)
Interpersonal psychotherapy (IPT) individual	Mindfulness or meditation group + AD	-0.82 (-3.71, 2.09)
Interpersonal psychotherapy (IPT) individual	Acupuncture + counselling individual	-0.24 (-2.58, 2.16)
Interpersonal psychotherapy (IPT) individual	Cognitive and cognitive behavioural therapies individual + exercise group	0.31 (-2.06, 2.83)
Interpersonal psychotherapy (IPT) individual	Cognitive and cognitive behavioural therapies group + exercise group	-2.06 (-4.46, 0.42)
Psychoeducation group	Self-help	-0.09 (-2.08, 1.9)
Psychoeducation group	Self-help with support	-0.08 (-2.11, 1.89)
Psychoeducation group	Short-term psychodynamic psychotherapies individual	-0.72 (-3.54, 2.14)
Psychoeducation group	Mindfulness or meditation individual	-0.76 (-3.52, 2.03)
Psychoeducation group	Mindfulness or meditation group	-0.57 (-2.96, 1.74)
Psychoeducation group	Relaxation individual	-0.55 (-3.46, 2.37)
Psychoeducation group	Relaxation group	-0.36 (-3.21, 2.3)
Psychoeducation group	SSRIs	-0.48 (-2.84, 1.75)
Psychoeducation group	TCAs	-0.41 (-2.82, 1.87)
Psychoeducation group	Any AD	-0.02 (-2.88, 2.83)
Psychoeducation group	Acupuncture	-0.59 (-3.4, 2.17)
Psychoeducation group	Exercise individual	-0.2 (-2.78, 2.35)
Psychoeducation group	Exercise group	-0.38 (-4.08, 3.31)
Psychoeducation group	Yoga group	-0.78 (-3.41, 1.84)
Psychoeducation group	Cognitive and cognitive behavioural therapies group + AD	-0.99 (-4.2, 2.14)
Psychoeducation group	Mindfulness or meditation group + AD	-1.24 (-4.58, 1.97)
Psychoeducation group	Acupuncture + counselling individual	-0.66 (-3.45, 2.05)
Psychoeducation group	Cognitive and cognitive behavioural therapies individual + exercise group	-0.1 (-2.93, 2.68)
Psychoeducation group	Cognitive and cognitive behavioural therapies group + exercise group	-2.47 (-5.31, 0.28)
Self-help	Self-help with support	0 (-0.37, 0.37)	-0.24 (-1.41, 0.92)	0.26182	0.337268
Self-help	Short-term psychodynamic psychotherapies individual	-0.63 (-2.7, 1.44)
Self-help	Mindfulness or meditation individual	-0.66 (-2.67, 1.31)
Self-help	Mindfulness or meditation group	-0.46 (-1.83, 0.66)
Self-help	Relaxation individual	-0.45 (-2.59, 1.68)
Self-help	Relaxation group	-0.28 (-2.27, 1.51)
Self-help	SSRIs	-0.39 (-1.65, 0.71)
Self-help	TCAs	-0.33 (-1.65, 0.9)
Self-help	Any AD	0.06 (-1.97, 2.11)
Self-help	Acupuncture	-0.5 (-2.49, 1.43)
Self-help	Exercise individual	-0.11 (-1.77, 1.5)
Self-help	Exercise group	-0.3 (-3.48, 2.92)
Self-help	Yoga group	-0.7 (-2.35, 0.98)
Self-help	Cognitive and cognitive behavioural therapies group + AD	-0.9 (-3.45, 1.62)
Self-help	Mindfulness or meditation group + AD	-1.16 (-3.82, 1.4)
Self-help	Acupuncture + counselling individual	-0.57 (-2.56, 1.33)
Self-help	Cognitive and cognitive behavioural therapies individual + exercise group	-0.02 (-2.05, 1.98)
Self-help	Cognitive and cognitive behavioural therapies group + exercise group	-2.39 (-4.44, -0.44)
Self-help with support	Short-term psychodynamic psychotherapies individual	-0.62 (-2.7, 1.47)
Self-help with support	Mindfulness or meditation individual	-0.66 (-2.68, 1.34)
Self-help with support	Mindfulness or meditation group	-0.46 (-1.84, 0.7)
Self-help with support	Relaxation individual	-0.45 (-2.61, 1.7)
Self-help with support	Relaxation group	-0.28 (-2.27, 1.54)
Self-help with support	SSRIs	-0.39 (-1.67, 0.75)
Self-help with support	TCAs	-0.32 (-1.68, 0.93)
Self-help with support	Any AD	0.07 (-1.99, 2.13)
Self-help with support	Acupuncture	-0.5 (-2.48, 1.45)
Self-help with support	Exercise individual	-0.11 (-1.77, 1.53)
Self-help with support	Exercise group	-0.3 (-3.48, 2.93)
Self-help with support	Yoga group	-0.7 (-2.37, 0.99)
Self-help with support	Cognitive and cognitive behavioural therapies group + AD	-0.9 (-3.44, 1.63)
Self-help with support	Mindfulness or meditation group + AD	-1.17 (-3.82, 1.42)
Self-help with support	Acupuncture + counselling individual	-0.57 (-2.56, 1.35)
Self-help with support	Cognitive and cognitive behavioural therapies individual + exercise group	-0.02 (-2.05, 2.01)
Self-help with support	Cognitive and cognitive behavioural therapies group + exercise group	-2.39 (-4.44, -0.41)
Short-term psychodynamic psychotherapies individual	Mindfulness or meditation individual	-0.03 (-2.88, 2.81)
Short-term psychodynamic psychotherapies individual	Mindfulness or meditation group	0.15 (-2.35, 2.53)
Short-term psychodynamic psychotherapies individual	Relaxation individual	0.17 (-2.81, 3.15)
Short-term psychodynamic psychotherapies individual	Relaxation group	0.34 (-2.55, 3.12)
Short-term psychodynamic psychotherapies individual	SSRIs	0.23 (-2.21, 2.55)
Short-term psychodynamic psychotherapies individual	TCAs	0.29 (-2.2, 2.68)
Short-term psychodynamic psychotherapies individual	Any AD	0.69 (-2.23, 3.68)
Short-term psychodynamic psychotherapies individual	Acupuncture	0.12 (-2.72, 2.96)
Short-term psychodynamic psychotherapies individual	Exercise individual	0.51 (-2.15, 3.13)
Short-term psychodynamic psychotherapies individual	Exercise group	0.34 (-3.41, 4.07)
Short-term psychodynamic psychotherapies individual	Yoga group	-0.07 (-2.74, 2.62)
Short-term psychodynamic psychotherapies individual	Cognitive and cognitive behavioural therapies group + AD	-0.27 (-3.57, 3)
Short-term psychodynamic psychotherapies individual	Mindfulness or meditation group + AD	-0.56 (-3.89, 2.82)
Short-term psychodynamic psychotherapies individual	Acupuncture + counselling individual	0.05 (-2.82, 2.86)
Short-term psychodynamic psychotherapies individual	Cognitive and cognitive behavioural therapies individual + exercise group	0.6 (-2.29, 3.44)
Short-term psychodynamic psychotherapies individual	Cognitive and cognitive behavioural therapies group + exercise group	-1.77 (-4.65, 1.06)
Mindfulness or meditation individual	Mindfulness or meditation group	0.19 (-2.23, 2.48)
Mindfulness or meditation individual	Relaxation individual	0.22 (-2.71, 3.08)
Mindfulness or meditation individual	Relaxation group	0.38 (-2.46, 3.07)
Mindfulness or meditation individual	SSRIs	0.28 (-2.12, 2.5)
Mindfulness or meditation individual	TCAs	0.34 (-2.08, 2.62)
Mindfulness or meditation individual	Any AD	0.74 (-2.14, 3.57)
Mindfulness or meditation individual	Acupuncture	0.17 (-2.63, 2.89)
Mindfulness or meditation individual	Exercise individual	0.54 (-2.05, 3.13)
Mindfulness or meditation individual	Exercise group	0.37 (-3.32, 4.1)
Mindfulness or meditation individual	Yoga group	-0.04 (-2.63, 2.62)
Mindfulness or meditation individual	Cognitive and cognitive behavioural therapies group + AD	-0.23 (-3.46, 2.91)
Mindfulness or meditation individual	Mindfulness or meditation group + AD	-0.49 (-3.8, 2.7)
Mindfulness or meditation individual	Acupuncture + counselling individual	0.1 (-2.7, 2.85)
Mindfulness or meditation individual	Cognitive and cognitive behavioural therapies individual + exercise group	0.65 (-2.19, 3.48)
Mindfulness or meditation individual	Cognitive and cognitive behavioural therapies group + exercise group	-1.73 (-4.56, 1.05)
Mindfulness or meditation group	Relaxation individual	0.03 (-2.43, 2.55)
Mindfulness or meditation group	Relaxation group	0.21 (-2.16, 2.42)
Mindfulness or meditation group	SSRIs	0.09 (-1.59, 1.73)
Mindfulness or meditation group	TCAs	0.15 (-1.59, 1.88)
Mindfulness or meditation group	Any AD	0.55 (-1.79, 2.98)
Mindfulness or meditation group	Acupuncture	-0.02 (-2.33, 2.33)
Mindfulness or meditation group	Exercise individual	0.36 (-1.68, 2.48)
Mindfulness or meditation group	Exercise group	0.18 (-3.17, 3.63)	0.65 (-4.57, 5.63)	-0.607106	0.420517
Mindfulness or meditation group	Yoga group	-0.21 (-2.31, 1.91)
Mindfulness or meditation group	Cognitive and cognitive behavioural therapies group + AD	-0.41 (-3.21, 2.39)
Mindfulness or meditation group	Mindfulness or meditation group + AD	-0.68 (-3.56, 2.19)
Mindfulness or meditation group	Acupuncture + counselling individual	-0.09 (-2.38, 2.25)
Mindfulness or meditation group	Cognitive and cognitive behavioural therapies individual + exercise group	0.45 (-1.87, 2.87)
Mindfulness or meditation group	Cognitive and cognitive behavioural therapies group + exercise group	-1.91 (-4.26, 0.47)
Relaxation individual	Relaxation group	0.18 (-2.8, 2.95)
Relaxation individual	SSRIs	0.08 (-2.4, 2.28)
Relaxation individual	TCAs	0.15 (-2.27, 2.31)
Relaxation individual	Any AD	0.54 (-2.35, 3.32)
Relaxation individual	Acupuncture	-0.04 (-2.93, 2.78)
Relaxation individual	Exercise individual	0.34 (-2.36, 3.01)
Relaxation individual	Exercise group	0.16 (-3.6, 3.95)
Relaxation individual	Yoga group	-0.24 (-2.97, 2.5)
Relaxation individual	Cognitive and cognitive behavioural therapies group + AD	-0.44 (-3.65, 2.68)
Relaxation individual	Mindfulness or meditation group + AD	-0.71 (-3.98, 2.47)
Relaxation individual	Acupuncture + counselling individual	-0.12 (-3, 2.72)
Relaxation individual	Cognitive and cognitive behavioural therapies individual + exercise group	0.43 (-2.48, 3.32)
Relaxation individual	Cognitive and cognitive behavioural therapies group + exercise group	-1.94 (-4.86, 0.93)
Relaxation group	SSRIs	-0.12 (-2.27, 2.1)
Relaxation group	TCAs	-0.05 (-2.25, 2.24)
Relaxation group	Any AD	0.36 (-2.38, 3.21)
Relaxation group	Acupuncture	-0.22 (-2.91, 2.55)
Relaxation group	Exercise individual	0.17 (-2.28, 2.75)
Relaxation group	Exercise group	-0.02 (-3.64, 3.69)
Relaxation group	Yoga group	-0.42 (-2.82, 2.19)
Relaxation group	Cognitive and cognitive behavioural therapies group + AD	-0.62 (-3.75, 2.57)
Relaxation group	Mindfulness or meditation group + AD	-0.88 (-4.09, 2.38)
Relaxation group	Acupuncture + counselling individual	-0.3 (-2.96, 2.49)
Relaxation group	Cognitive and cognitive behavioural therapies individual + exercise group	0.25 (-2.46, 3.11)
Relaxation group	Cognitive and cognitive behavioural therapies group + exercise group	-2.1 (-4.78, 0.61)
SSRIs	TCAs	0.06 (-1.1, 1.26)
SSRIs	Any AD	0.45 (-1.72, 2.85)
SSRIs	Acupuncture	-0.11 (-2.26, 2.18)
SSRIs	Exercise individual	0.28 (-1.65, 2.28)
SSRIs	Exercise group	0.1 (-3.18, 3.45)
SSRIs	Yoga group	-0.3 (-2.29, 1.77)
SSRIs	Cognitive and cognitive behavioural therapies group + AD	-0.51 (-3.18, 2.24)
SSRIs	Mindfulness or meditation group + AD	-0.78 (-3.54, 2.05)
SSRIs	Acupuncture + counselling individual	-0.18 (-2.35, 2.09)
SSRIs	Cognitive and cognitive behavioural therapies individual + exercise group	0.36 (-1.83, 2.74)
SSRIs	Cognitive and cognitive behavioural therapies group + exercise group	-2.01 (-4.23, 0.37)
TCAs	Any AD	0.38 (-1.8, 2.81)
TCAs	Acupuncture	-0.18 (-2.41, 2.15)
TCAs	Exercise individual	0.21 (-1.76, 2.25)
TCAs	Exercise group	0.03 (-3.27, 3.41)
TCAs	Yoga group	-0.37 (-2.4, 1.75)
TCAs	Cognitive and cognitive behavioural therapies group + AD	-0.57 (-3.29, 2.19)
TCAs	Mindfulness or meditation group + AD	-0.83 (-3.65, 1.99)
TCAs	Acupuncture + counselling individual	-0.25 (-2.5, 2.06)
TCAs	Cognitive and cognitive behavioural therapies individual + exercise group	0.3 (-1.96, 2.7)
TCAs	Cognitive and cognitive behavioural therapies group + exercise group	-2.07 (-4.39, 0.32)
Any AD	Acupuncture	-0.57 (-3.41, 2.23)
Any AD	Exercise individual	-0.18 (-2.8, 2.36)
Any AD	Exercise group	-0.36 (-4.02, 3.32)
Any AD	Yoga group	-0.77 (-3.41, 1.88)
Any AD	Cognitive and cognitive behavioural therapies group + AD	-0.97 (-3.29, 1.34)	-1.02 (-4.86, 2.88)	0.0633704	0.48854
Any AD	Mindfulness or meditation group + AD	-1.24 (-3.66, 1.16)	-1.22 (-4.92, 2.65)	-0.0259923	0.495182
Any AD	Acupuncture + counselling individual	-0.64 (-3.48, 2.15)
Any AD	Cognitive and cognitive behavioural therapies individual + exercise group	-0.1 (-2.96, 2.77)
Any AD	Cognitive and cognitive behavioural therapies group + exercise group	-2.46 (-5.34, 0.39)
Acupuncture	Exercise individual	0.38 (-2.16, 2.97)
Acupuncture	Exercise group	0.21 (-3.44, 3.94)
Acupuncture	Yoga group	-0.2 (-2.76, 2.45)
Acupuncture	Cognitive and cognitive behavioural therapies group + AD	-0.39 (-3.54, 2.73)
Acupuncture	Mindfulness or meditation group + AD	-0.66 (-3.9, 2.53)
Acupuncture	Acupuncture + counselling individual	-0.07 (-2.59, 2.43)
Acupuncture	Cognitive and cognitive behavioural therapies individual + exercise group	0.47 (-2.27, 3.29)
Acupuncture	Cognitive and cognitive behavioural therapies group + exercise group	-1.9 (-4.64, 0.85)
Exercise individual	Exercise group	-0.18 (-3.73, 3.42)
Exercise individual	Yoga group	-0.58 (-2.92, 1.81)
Exercise individual	Cognitive and cognitive behavioural therapies group + AD	-0.79 (-3.77, 2.19)
Exercise individual	Mindfulness or meditation group + AD	-1.05 (-4.14, 1.98)
Exercise individual	Acupuncture + counselling individual	-0.45 (-3.02, 2.07)
Exercise individual	Cognitive and cognitive behavioural therapies individual + exercise group	0.09 (-2.49, 2.66)
Exercise individual	Cognitive and cognitive behavioural therapies group + exercise group	-2.28 (-4.88, 0.3)
Exercise group	Yoga group	-0.41 (-3.98, 3.17)
Exercise group	Cognitive and cognitive behavioural therapies group + AD	-0.6 (-4.6, 3.27)
Exercise group	Mindfulness or meditation group + AD	-0.87 (-4.91, 3.09)
Exercise group	Acupuncture + counselling individual	-0.28 (-4.01, 3.37)
Exercise group	Cognitive and cognitive behavioural therapies individual + exercise group	0.27 (-3.44, 3.92)
Exercise group	Cognitive and cognitive behavioural therapies group + exercise group	-2.1 (-5.83, 1.58)
Yoga group	Cognitive and cognitive behavioural therapies group + AD	-0.2 (-3.27, 2.83)
Yoga group	Mindfulness or meditation group + AD	-0.47 (-3.64, 2.6)
Yoga group	Acupuncture + counselling individual	0.13 (-2.52, 2.69)
Yoga group	Cognitive and cognitive behavioural therapies individual + exercise group	0.67 (-1.96, 3.32)
Yoga group	Cognitive and cognitive behavioural therapies group + exercise group	-1.68 (-4.39, 0.88)
Cognitive and cognitive behavioural therapies group + AD	Mindfulness or meditation group + AD	-0.26 (-3.04, 2.5)
Cognitive and cognitive behavioural therapies group + AD	Acupuncture + counselling individual	0.32 (-2.81, 3.49)
Cognitive and cognitive behavioural therapies group + AD	Cognitive and cognitive behavioural therapies individual + exercise group	0.87 (-2.29, 4.08)
Cognitive and cognitive behavioural therapies group + AD	Cognitive and cognitive behavioural therapies group + exercise group	-1.49 (-4.69, 1.7)
Mindfulness or meditation group + AD	Acupuncture + counselling individual	0.59 (-2.63, 3.83)
Mindfulness or meditation group + AD	Cognitive and cognitive behavioural therapies individual + exercise group	1.14 (-2.07, 4.43)
Mindfulness or meditation group + AD	Cognitive and cognitive behavioural therapies group + exercise group	-1.22 (-4.5, 2.07)
Acupuncture + counselling individual	Cognitive and cognitive behavioural therapies individual + exercise group	0.54 (-2.22, 3.37)
Acupuncture + counselling individual	Cognitive and cognitive behavioural therapies group + exercise group	-1.83 (-4.56, 0.95)
Cognitive and cognitive behavioural therapies individual + exercise group	Cognitive and cognitive behavioural therapies group + exercise group	-2.37 (-5.21, 0.46)

## Sheet: LS SMD base-case Interv
Intervention 1	Intervention 2	NMA median (95% CrI)	Direct median (95% CrI)	Difference	p-value
Attention placebo	Pill placebo	-0.43 (-1.7, 0.65)
Attention placebo	No treatment	0.28 (-0.09, 0.65)
Attention placebo	Waitlist	0.4 (0.09, 0.72)
Attention placebo	TAU	0.08 (-0.41, 0.58)
Attention placebo	Enhanced TAU	0.36 (-0.76, 1.48)
Attention placebo	Behavioural activation (BA) individual	-0.95 (-1.67, -0.24)
Attention placebo	Behavioural activation (BA) group	-1.25 (-1.97, -0.55)
Attention placebo	Coping with Depression course (group)	-0.43 (-1.09, 0.25)
Attention placebo	CBT individual (15 sessions or over)	-0.92 (-1.63, -0.22)	-0.58 (-5.72, 4.3)	-0.346366	0.447944
Attention placebo	CBT individual (under 15 sessions)	-0.87 (-1.53, -0.2)	-0.57 (-1.8, 0.67)	-0.367067	0.298475
Attention placebo	Third-wave cognitive therapy individual	-0.85 (-1.54, -0.15)	-0.58 (-5.67, 4.23)	-0.274872	0.458227
Attention placebo	CBT group (15 sessions or over)	-1.04 (-2.03, 0.5)
Attention placebo	CBT group (under 15 sessions)	-1.44 (-2.03, -0.89)
Attention placebo	Positive psychotherapy (PPT) group	-1 (-1.63, -0.24)
Attention placebo	Rational emotive behaviour therapy (REBT) group	-1.3 (-2.27, -0.48)
Attention placebo	Third-wave cognitive therapy group	-1.22 (-1.9, -0.54)
Attention placebo	Problem solving individual	-0.01 (-0.73, 0.73)	-0.54 (-1.96, 0.88)	0.638392	0.211023
Attention placebo	Problem solving group	-1.37 (-2.24, -0.5)
Attention placebo	Non-directive/supportive/person-centred counselling	-0.36 (-2.1, 1.42)
Attention placebo	Interpersonal counselling individual	-0.66 (-2.11, 0.58)
Attention placebo	Interpersonal psychotherapy (IPT) individual	-0.55 (-1.3, 0.2)
Attention placebo	Psychoeducational group programme	-0.19 (-1.4, 1.02)
Attention placebo	Behavioural bibliotherapy	-0.28 (-0.71, 0.1)	-0.29 (-0.79, 0.19)	0.0142516	0.481338
Attention placebo	Cognitive bibliotherapy	-0.25 (-0.57, 0.11)	-0.28 (-0.7, 0.16)	0.0410187	0.434982
Attention placebo	Computerised-CBT (CCBT)	-0.25 (-0.55, 0.08)	-0.29 (-0.67, 0.08)	0.0553584	0.404114
Attention placebo	Computerised attentional bias modification	-0.27 (-0.59, 0.08)	-0.26 (-0.62, 0.13)	-0.0144138	0.473942
Attention placebo	Computerised behavioural activation	-0.32 (-0.8, 0.03)	-0.29 (-0.79, 0.19)	-0.044388	0.443126
Attention placebo	Computerised cognitive bias modification	-0.27 (-0.64, 0.09)	-0.3 (-0.74, 0.09)	0.0424266	0.436865
Attention placebo	Computerised Coping with Depression course	-0.29 (-0.7, 0.06)	-0.29 (-0.79, 0.19)	0	0.5
Attention placebo	Computerised expressive writing	-0.27 (-0.69, 0.13)	-0.29 (-0.79, 0.19)	0.0282739	0.462866
Attention placebo	Computerised mindfulness intervention	-0.27 (-0.62, 0.1)	-0.29 (-0.72, 0.14)	0.0279701	0.457074
Attention placebo	Computerised positive psychological intervention	-0.24 (-0.57, 0.12)	-0.28 (-0.68, 0.12)	0.0561993	0.408144
Attention placebo	Computerised problem solving therapy	-0.34 (-0.83, 0)	-0.29 (-0.8, 0.19)	-0.0740004	0.407582
Attention placebo	Computerised third-wave cognitive therapy	-0.29 (-0.74, 0.09)	-0.29 (-0.79, 0.19)	-5.55112e-17	0.5
Attention placebo	Expressive writing	-0.3 (-0.8, 0.07)	-0.32 (-0.87, 0.09)	0.0290498	0.465774
Attention placebo	Psychoeducational website	-0.28 (-0.67, 0.1)	-0.29 (-0.73, 0.13)	0.0143998	0.478685
Attention placebo	Behavioural bibliotherapy with support	-0.25 (-0.77, 0.32)	-0.82 (-2.18, 0.55)	0.642702	0.191526
Attention placebo	Cognitive bias modification with support	-0.31 (-0.91, 0.19)	-0.82 (-1.96, 0.34)	0.620629	0.166702
Attention placebo	Cognitive bibliotherapy with support	-0.29 (-0.83, 0.22)	-0.81 (-2.18, 0.56)	0.589925	0.214068
Attention placebo	Computerised-CBT (CCBT) with support	-0.25 (-0.7, 0.22)	-0.82 (-2.18, 0.55)	0.626247	0.194606
Attention placebo	Computerised behavioural activation with support	-0.33 (-1, 0.18)	-0.81 (-2.18, 0.56)	0.572644	0.226608
Attention placebo	Computerised exercise promotion with support	-0.27 (-0.81, 0.29)	-0.81 (-2.19, 0.56)	0.611705	0.207167
Attention placebo	Computerised problem solving therapy with support	-0.25 (-0.74, 0.27)	-0.82 (-2.18, 0.56)	0.635491	0.192867
Attention placebo	Computerised third-wave cognitive therapy with support	-0.28 (-0.82, 0.25)	-0.81 (-2.18, 0.55)	0.60127	0.209654
Attention placebo	Expressive writing with support	-0.23 (-0.72, 0.3)	-0.81 (-2.19, 0.56)	0.644937	0.192517
Attention placebo	Third-wave cognitive therapy CD with support	-0.28 (-0.83, 0.25)	-0.82 (-2.18, 0.56)	0.615903	0.202949
Attention placebo	Short-term psychodynamic psychotherapy individual	-0.88 (-2.24, 0.49)
Attention placebo	Mindfulness-based stress reduction (MBSR) individual	-0.95 (-2.19, 0.29)
Attention placebo	Meditation-relaxation group	-0.96 (-2.71, 0.03)	-0.3 (-5.64, 5.42)	-0.724008	0.399855
Attention placebo	Mindfulness-based cognitive therapy (MBCT) group	-0.74 (-1.32, -0.18)	-0.3 (-5.65, 5.35)	-0.445111	0.435602
Attention placebo	Mindfulness-based stress reduction (MBSR) group	-0.44 (-1.07, 0.37)	-0.22 (-0.96, 0.54)	-0.312449	0.243708
Attention placebo	Mindfulness meditation group	-0.83 (-1.6, -0.17)	-0.42 (-1.45, 0.54)	-0.556988	0.181581
Attention placebo	Progressive muscle relaxation individual	-0.72 (-2.16, 0.73)
Attention placebo	Progressive muscle relaxation group	-0.59 (-1.81, 0.63)
Attention placebo	Any SSRI	-0.58 (-1.92, 0.64)
Attention placebo	Citalopram	-0.61 (-1.98, 0.55)
Attention placebo	Fluoxetine	-0.72 (-2.2, 0.4)
Attention placebo	Sertraline	-0.66 (-1.67, 0.29)
Attention placebo	Amitriptyline	-0.8 (-2.47, 0.45)
Attention placebo	Any TCA	-0.31 (-1.5, 1.1)
Attention placebo	Imipramine	-0.65 (-2.15, 0.58)
Attention placebo	Lofepramine	-0.56 (-1.96, 0.67)
Attention placebo	Any AD	-0.22 (-1.82, 1.43)
Attention placebo	Traditional acupuncture	-0.78 (-1.96, 0.42)
Attention placebo	Supervised high intensity exercise individual	-0.52 (-1.24, 0.12)	-0.85 (-5.19, 3.43)	0.338839	0.439982
Attention placebo	Supervised low intensity exercise individual	-0.52 (-1.21, 0.1)	-0.85 (-2.27, 0.59)	0.393034	0.309561
Attention placebo	Unsupervised low intensity exercise individual	-0.16 (-0.82, 0.6)	-0.85 (-5.11, 3.44)	0.706174	0.374043
Attention placebo	Supervised high intensity exercise group	-0.66 (-1.3, -0.02)	-1.2 (-2.58, 0.19)	0.635585	0.202684
Attention placebo	Supervised low intensity exercise group	-0.48 (-1.3, 0.39)	-1.19 (-7.05, 5.05)	0.723635	0.405264
Attention placebo	Yoga group	-0.98 (-1.73, -0.23)	-1.06 (-2.21, 0.1)	0.103873	0.438267
Attention placebo	CBT group (under 15 sessions) + any AD	-1.2 (-3.15, 0.78)
Attention placebo	Body-mind-spirit group + any AD	-1.45 (-3.51, 0.62)
Attention placebo	Traditional acupuncture + non-directive/supportive/person-centred counselling	-0.84 (-2.02, 0.32)
Attention placebo	CBT individual (under 15 sessions) + supervised high intensity exercise group	-0.31 (-1.56, 0.93)
Attention placebo	CBT group (under 15 sessions) + supervised low intensity exercise group	-2.68 (-3.93, -1.44)
Pill placebo	No treatment	0.7 (-0.37, 1.98)
Pill placebo	Waitlist	0.83 (-0.23, 2.09)
Pill placebo	TAU	0.51 (-0.52, 1.74)
Pill placebo	Enhanced TAU	0.8 (-0.74, 2.43)
Pill placebo	Behavioural activation (BA) individual	-0.52 (-1.78, 0.88)
Pill placebo	Behavioural activation (BA) group	-0.81 (-2.02, 0.52)
Pill placebo	Coping with Depression course (group)	0 (-1.25, 1.42)
Pill placebo	CBT individual (15 sessions or over)	-0.5 (-1.59, 0.84)
Pill placebo	CBT individual (under 15 sessions)	-0.44 (-1.61, 0.9)
Pill placebo	Third-wave cognitive therapy individual	-0.42 (-1.58, 0.94)
Pill placebo	CBT group (15 sessions or over)	-0.56 (-2.01, 1.31)
Pill placebo	CBT group (under 15 sessions)	-1.01 (-2.15, 0.28)
Pill placebo	Positive psychotherapy (PPT) group	-0.56 (-1.74, 0.83)
Pill placebo	Rational emotive behaviour therapy (REBT) group	-0.88 (-2.24, 0.55)
Pill placebo	Third-wave cognitive therapy group	-0.79 (-2, 0.56)
Pill placebo	Problem solving individual	0.42 (-0.8, 1.81)
Pill placebo	Problem solving group	-0.94 (-2.23, 0.5)
Pill placebo	Non-directive/supportive/person-centred counselling	0.09 (-1.97, 2.2)
Pill placebo	Interpersonal counselling individual	-0.26 (-1.59, 1.23)
Pill placebo	Interpersonal psychotherapy (IPT) individual	-0.13 (-1.25, 1.18)
Pill placebo	Psychoeducational group programme	0.25 (-1.34, 1.92)
Pill placebo	Behavioural bibliotherapy	0.14 (-0.96, 1.44)
Pill placebo	Cognitive bibliotherapy	0.18 (-0.89, 1.47)
Pill placebo	Computerised-CBT (CCBT)	0.18 (-0.89, 1.46)
Pill placebo	Computerised attentional bias modification	0.16 (-0.92, 1.45)
Pill placebo	Computerised behavioural activation	0.09 (-1.02, 1.38)
Pill placebo	Computerised cognitive bias modification	0.15 (-0.95, 1.44)
Pill placebo	Computerised Coping with Depression course	0.13 (-0.97, 1.41)
Pill placebo	Computerised expressive writing	0.15 (-0.95, 1.45)
Pill placebo	Computerised mindfulness intervention	0.16 (-0.93, 1.45)
Pill placebo	Computerised positive psychological intervention	0.18 (-0.9, 1.47)
Pill placebo	Computerised problem solving therapy	0.07 (-1.04, 1.36)
Pill placebo	Computerised third-wave cognitive therapy	0.13 (-0.98, 1.42)
Pill placebo	Expressive writing	0.11 (-1.01, 1.41)
Pill placebo	Psychoeducational website	0.15 (-0.95, 1.44)
Pill placebo	Behavioural bibliotherapy with support	0.19 (-0.96, 1.52)
Pill placebo	Cognitive bias modification with support	0.11 (-1.07, 1.43)
Pill placebo	Cognitive bibliotherapy with support	0.14 (-1.01, 1.46)
Pill placebo	Computerised-CBT (CCBT) with support	0.18 (-0.94, 1.49)
Pill placebo	Computerised behavioural activation with support	0.08 (-1.11, 1.42)
Pill placebo	Computerised exercise promotion with support	0.16 (-0.99, 1.5)
Pill placebo	Computerised problem solving therapy with support	0.19 (-0.95, 1.51)
Pill placebo	Computerised third-wave cognitive therapy with support	0.15 (-1, 1.48)
Pill placebo	Expressive writing with support	0.2 (-0.93, 1.52)
Pill placebo	Third-wave cognitive therapy CD with support	0.14 (-1.01, 1.47)
Pill placebo	Short-term psychodynamic psychotherapy individual	-0.44 (-2.16, 1.34)
Pill placebo	Mindfulness-based stress reduction (MBSR) individual	-0.51 (-2.15, 1.2)
Pill placebo	Meditation-relaxation group	-0.59 (-2.52, 1.02)
Pill placebo	Mindfulness-based cognitive therapy (MBCT) group	-0.31 (-1.46, 1)
Pill placebo	Mindfulness-based stress reduction (MBSR) group	0.01 (-1.25, 1.47)
Pill placebo	Mindfulness meditation group	-0.41 (-1.65, 0.95)
Pill placebo	Progressive muscle relaxation individual	-0.3 (-1.84, 1.48)
Pill placebo	Progressive muscle relaxation group	-0.15 (-1.75, 1.51)
Pill placebo	Any SSRI	-0.2 (-1.24, 1.27)	-0.1 (-2.18, 2.06)	-0.12	0.458892
Pill placebo	Citalopram	-0.2 (-0.97, 0.67)	-0.09 (-0.97, 0.79)	-0.157699	0.384628
Pill placebo	Fluoxetine	-0.31 (-1.12, 0.45)	-0.23 (-1.18, 0.57)	-0.113676	0.422012
Pill placebo	Sertraline	-0.23 (-0.95, 0.57)	0.03 (-0.77, 0.93)	-0.376354	0.221722
Pill placebo	Amitriptyline	-0.38 (-1.3, 0.37)	-0.6 (-1.59, 0.3)	0.321948	0.299133
Pill placebo	Any TCA	0.04 (-0.83, 1.93)	-0.45 (-2.76, 1.77)	0.55087	0.32967
Pill placebo	Imipramine	-0.23 (-1.05, 0.58)	-0.45 (-2.79, 1.78)	0.244061	0.423053
Pill placebo	Lofepramine	-0.14 (-0.91, 0.73)	-0.29 (-1.21, 0.74)	0.21179	0.352075
Pill placebo	Any AD	0.22 (-1.59, 2.14)
Pill placebo	Traditional acupuncture	-0.34 (-1.86, 1.28)
Pill placebo	Supervised high intensity exercise individual	-0.1 (-1.33, 1.28)
Pill placebo	Supervised low intensity exercise individual	-0.1 (-1.33, 1.28)
Pill placebo	Unsupervised low intensity exercise individual	0.29 (-0.96, 1.7)
Pill placebo	Supervised high intensity exercise group	-0.22 (-1.34, 1.02)
Pill placebo	Supervised low intensity exercise group	-0.05 (-1.31, 1.4)
Pill placebo	Yoga group	-0.54 (-1.85, 0.9)
Pill placebo	CBT group (under 15 sessions) + any AD	-0.75 (-2.89, 1.44)
Pill placebo	Body-mind-spirit group + any AD	-1.01 (-3.23, 1.28)
Pill placebo	Traditional acupuncture + non-directive/supportive/person-centred counselling	-0.41 (-1.91, 1.18)
Pill placebo	CBT individual (under 15 sessions) + supervised high intensity exercise group	0.13 (-1.45, 1.8)
Pill placebo	CBT group (under 15 sessions) + supervised low intensity exercise group	-2.24 (-3.86, -0.55)
No treatment	Waitlist	0.13 (-0.18, 0.44)
No treatment	TAU	-0.19 (-0.67, 0.28)
No treatment	Enhanced TAU	0.08 (-1.04, 1.21)
No treatment	Behavioural activation (BA) individual	-1.23 (-1.9, -0.57)	-1.33 (-2.26, -0.42)	0.134168	0.40357
No treatment	Behavioural activation (BA) group	-1.52 (-2.2, -0.87)	-0.81 (-1.86, 0.26)	-0.919792	0.0657153
No treatment	Coping with Depression course (group)	-0.7 (-1.35, -0.05)	-0.9 (-1.94, 0.14)	0.25618	0.334839
No treatment	CBT individual (15 sessions or over)	-1.19 (-1.88, -0.52)	-1.23 (-2.41, -0.04)	0.0501921	0.470336
No treatment	CBT individual (under 15 sessions)	-1.15 (-1.81, -0.48)	-1.53 (-2.64, -0.43)	0.479255	0.225562
No treatment	Third-wave cognitive therapy individual	-1.13 (-1.8, -0.44)	-1.37 (-5.61, 2.96)	0.245847	0.455298
No treatment	CBT group (15 sessions or over)	-1.31 (-2.29, 0.21)	-0.93 (-2.87, 0.66)	-0.457255	0.336827
No treatment	CBT group (under 15 sessions)	-1.71 (-2.29, -1.18)	-1.03 (-2.32, -0.04)	-0.794347	0.132067
No treatment	Positive psychotherapy (PPT) group	-1.27 (-1.86, -0.58)	-0.83 (-1.63, -0.03)	-0.595009	0.104996
No treatment	Rational emotive behaviour therapy (REBT) group	-1.57 (-2.54, -0.77)	-0.93 (-2.86, 0.66)	-0.769062	0.238085
No treatment	Third-wave cognitive therapy group	-1.5 (-2.17, -0.84)	-0.93 (-2.87, 0.66)	-0.630741	0.272329
No treatment	Problem solving individual	-0.28 (-1, 0.43)	0.05 (-1.23, 1.31)	-0.409318	0.286795
No treatment	Problem solving group	-1.65 (-2.51, -0.78)
No treatment	Non-directive/supportive/person-centred counselling	-0.64 (-2.38, 1.15)
No treatment	Interpersonal counselling individual	-0.94 (-2.38, 0.3)
No treatment	Interpersonal psychotherapy (IPT) individual	-0.83 (-1.56, -0.1)
No treatment	Psychoeducational group programme	-0.47 (-1.67, 0.74)
No treatment	Behavioural bibliotherapy	-0.56 (-1.01, -0.15)	-0.71 (-1.43, -0.03)	0.192135	0.321991
No treatment	Cognitive bibliotherapy	-0.52 (-0.87, -0.15)	-0.65 (-1.28, 0.01)	0.16066	0.326494
No treatment	Computerised-CBT (CCBT)	-0.52 (-0.85, -0.19)	-0.69 (-1.28, -0.1)	0.21051	0.264857
No treatment	Computerised attentional bias modification	-0.54 (-0.92, -0.16)	-0.71 (-1.43, -0.03)	0.207037	0.304778
No treatment	Computerised behavioural activation	-0.6 (-1.09, -0.22)	-0.71 (-1.43, -0.03)	0.14482	0.365579
No treatment	Computerised cognitive bias modification	-0.55 (-0.95, -0.15)	-0.71 (-1.43, -0.03)	0.197736	0.314121
No treatment	Computerised Coping with Depression course	-0.57 (-0.99, -0.2)	-0.71 (-1.44, -0.02)	0.174817	0.337228
No treatment	Computerised expressive writing	-0.55 (-0.98, -0.12)	-0.71 (-1.43, -0.03)	0.202065	0.312253
No treatment	Computerised mindfulness intervention	-0.54 (-0.93, -0.14)	-0.71 (-1.43, -0.03)	0.208564	0.30412
No treatment	Computerised positive psychological intervention	-0.52 (-0.89, -0.12)	-0.71 (-1.43, -0.03)	0.229693	0.284784
No treatment	Computerised problem solving therapy	-0.62 (-1.1, -0.26)	-0.8 (-1.55, -0.17)	0.232304	0.296535
No treatment	Computerised third-wave cognitive therapy	-0.57 (-1.03, -0.17)	-0.71 (-1.43, -0.02)	0.180581	0.332567
No treatment	Expressive writing	-0.58 (-1.09, -0.19)	-0.71 (-1.43, -0.02)	0.173434	0.34136
No treatment	Psychoeducational website	-0.55 (-0.97, -0.15)	-0.71 (-1.43, -0.03)	0.200622	0.312873
No treatment	Behavioural bibliotherapy with support	-0.52 (-1, 0.01)	-0.35 (-0.99, 0.3)	-0.2312	0.271876
No treatment	Cognitive bias modification with support	-0.58 (-1.18, -0.12)	-0.36 (-1.17, 0.45)	-0.297945	0.267789
No treatment	Cognitive bibliotherapy with support	-0.56 (-1.09, -0.09)	-0.36 (-1.18, 0.44)	-0.258932	0.293242
No treatment	Computerised-CBT (CCBT) with support	-0.52 (-0.92, -0.11)	-0.33 (-0.89, 0.24)	-0.254189	0.220896
No treatment	Computerised behavioural activation with support	-0.6 (-1.27, -0.14)	-0.36 (-1.17, 0.45)	-0.337499	0.245515
No treatment	Computerised exercise promotion with support	-0.54 (-1.06, -0.01)	-0.36 (-1.18, 0.44)	-0.231625	0.312754
No treatment	Computerised problem solving therapy with support	-0.52 (-0.98, -0.03)	-0.36 (-1.18, 0.44)	-0.198299	0.335142
No treatment	Computerised third-wave cognitive therapy with support	-0.55 (-1.07, -0.06)	-0.36 (-1.18, 0.44)	-0.244493	0.303216
No treatment	Expressive writing with support	-0.51 (-0.96, 0)	-0.36 (-1.18, 0.45)	-0.184718	0.345362
No treatment	Third-wave cognitive therapy CD with support	-0.56 (-1.07, -0.09)	-0.4 (-1.06, 0.2)	-0.219819	0.288786
No treatment	Short-term psychodynamic psychotherapy individual	-1.16 (-2.51, 0.21)
No treatment	Mindfulness-based stress reduction (MBSR) individual	-1.23 (-2.45, -0.01)
No treatment	Meditation-relaxation group	-1.25 (-2.97, -0.23)	-2.16 (-8.27, 4.51)	0.976818	0.381157
No treatment	Mindfulness-based cognitive therapy (MBCT) group	-1.02 (-1.57, -0.47)	-2.17 (-3.33, -1.02)	1.36108	0.0172611
No treatment	Mindfulness-based stress reduction (MBSR) group	-0.72 (-1.41, 0.17)	-2.15 (-8.35, 4.57)	1.44749	0.324619
No treatment	Mindfulness meditation group	-1.1 (-1.91, -0.4)	-2.16 (-8.36, 4.49)	1.07779	0.36772
No treatment	Progressive muscle relaxation individual	-1 (-2.43, 0.44)
No treatment	Progressive muscle relaxation group	-0.86 (-2.07, 0.33)
No treatment	Any SSRI	-0.86 (-2.19, 0.36)
No treatment	Citalopram	-0.89 (-2.25, 0.27)
No treatment	Fluoxetine	-0.99 (-2.47, 0.12)
No treatment	Sertraline	-0.93 (-1.94, 0.01)
No treatment	Amitriptyline	-1.07 (-2.74, 0.17)
No treatment	Any TCA	-0.59 (-1.77, 0.82)
No treatment	Imipramine	-0.93 (-2.42, 0.29)
No treatment	Lofepramine	-0.84 (-2.23, 0.39)
No treatment	Any AD	-0.5 (-2.08, 1.13)
No treatment	Traditional acupuncture	-1.05 (-2.23, 0.13)
No treatment	Supervised high intensity exercise individual	-0.8 (-1.5, -0.17)	-0.02 (-1.33, 1.29)	-0.953247	0.0985021
No treatment	Supervised low intensity exercise individual	-0.8 (-1.5, -0.16)	-0.01 (-4.21, 4.36)	-0.811351	0.354345
No treatment	Unsupervised low intensity exercise individual	-0.43 (-1.11, 0.34)	-0.01 (-4.17, 4.34)	-0.43093	0.420567
No treatment	Supervised high intensity exercise group	-0.93 (-1.6, -0.27)
No treatment	Supervised low intensity exercise group	-0.76 (-1.59, 0.13)
No treatment	Yoga group	-1.25 (-2.02, -0.49)	-1.75 (-3.12, -0.38)	0.62003	0.212849
No treatment	CBT group (under 15 sessions) + any AD	-1.47 (-3.42, 0.48)
No treatment	Body-mind-spirit group + any AD	-1.73 (-3.78, 0.34)
No treatment	Traditional acupuncture + non-directive/supportive/person-centred counselling	-1.12 (-2.31, 0.03)
No treatment	CBT individual (under 15 sessions) + supervised high intensity exercise group	-0.59 (-1.84, 0.67)
No treatment	CBT group (under 15 sessions) + supervised low intensity exercise group	-2.96 (-4.2, -1.72)
Waitlist	TAU	-0.32 (-0.77, 0.13)
Waitlist	Enhanced TAU	-0.04 (-1.15, 1.07)
Waitlist	Behavioural activation (BA) individual	-1.36 (-2.02, -0.7)	-1.25 (-2.17, -0.34)	-0.147376	0.393097
Waitlist	Behavioural activation (BA) group	-1.65 (-2.32, -1)	-3.13 (-4.39, -1.87)	1.80623	0.00549003
Waitlist	Coping with Depression course (group)	-0.83 (-1.46, -0.19)	-0.63 (-1.72, 0.43)	-0.250082	0.343788
Waitlist	CBT individual (15 sessions or over)	-1.32 (-2.01, -0.65)	-1.13 (-5.93, 3.85)	-0.193847	0.468769
Waitlist	CBT individual (under 15 sessions)	-1.27 (-1.94, -0.61)	-1.13 (-5.89, 3.84)	-0.14272	0.476793
Waitlist	Third-wave cognitive therapy individual	-1.25 (-1.9, -0.6)	-1.15 (-2.01, -0.29)	-0.136357	0.395069
Waitlist	CBT group (15 sessions or over)	-1.45 (-2.4, 0.09)	-2.13 (-3.7, -0.45)	0.862247	0.169553
Waitlist	CBT group (under 15 sessions)	-1.84 (-2.38, -1.35)	-2.28 (-3.03, -1.65)	0.590221	0.0914682
Waitlist	Positive psychotherapy (PPT) group	-1.41 (-1.99, -0.67)	-2.13 (-3.69, -0.47)	0.80744	0.169038
Waitlist	Rational emotive behaviour therapy (REBT) group	-1.71 (-2.64, -0.92)	-2.05 (-2.84, -1.01)	0.537492	0.144434
Waitlist	Third-wave cognitive therapy group	-1.63 (-2.25, -1)	-2.06 (-2.71, -1.36)	0.634848	0.0575733
Waitlist	Problem solving individual	-0.41 (-1.13, 0.31)
Waitlist	Problem solving group	-1.77 (-2.61, -0.93)	-1.53 (-2.85, -0.18)	-0.309176	0.342932
Waitlist	Non-directive/supportive/person-centred counselling	-0.77 (-2.48, 0.99)
Waitlist	Interpersonal counselling individual	-1.07 (-2.51, 0.16)
Waitlist	Interpersonal psychotherapy (IPT) individual	-0.96 (-1.68, -0.23)
Waitlist	Psychoeducational group programme	-0.6 (-1.76, 0.57)	-0.6 (-1.78, 0.59)	1.11022e-16	0.5
Waitlist	Behavioural bibliotherapy	-0.69 (-1.07, -0.34)	-0.62 (-1.06, -0.22)	-0.0999053	0.354754
Waitlist	Cognitive bibliotherapy	-0.65 (-0.92, -0.34)	-0.63 (-1, -0.28)	-0.0269495	0.45106
Waitlist	Computerised-CBT (CCBT)	-0.65 (-0.91, -0.37)	-0.57 (-0.89, -0.17)	-0.111812	0.281197
Waitlist	Computerised attentional bias modification	-0.67 (-0.98, -0.33)	-0.62 (-1.08, -0.15)	-0.0656159	0.403594
Waitlist	Computerised behavioural activation	-0.72 (-1.15, -0.43)	-0.67 (-1.13, -0.34)	-0.0733165	0.398212
Waitlist	Computerised cognitive bias modification	-0.68 (-1.01, -0.35)	-0.6 (-0.99, -0.14)	-0.113379	0.3161
Waitlist	Computerised Coping with Depression course	-0.7 (-1.05, -0.4)	-0.6 (-0.96, -0.21)	-0.148592	0.253451
Waitlist	Computerised expressive writing	-0.68 (-1.05, -0.3)	-0.62 (-1.08, -0.15)	-0.0835696	0.381434
Waitlist	Computerised mindfulness intervention	-0.67 (-0.99, -0.33)	-0.59 (-0.98, -0.15)	-0.112189	0.316997
Waitlist	Computerised positive psychological intervention	-0.65 (-0.94, -0.31)	-0.59 (-0.95, -0.19)	-0.0836125	0.349887
Waitlist	Computerised problem solving therapy	-0.74 (-1.17, -0.47)	-0.65 (-1.05, -0.32)	-0.138249	0.292336
Waitlist	Computerised third-wave cognitive therapy	-0.69 (-1.1, -0.36)	-0.63 (-1.09, -0.25)	-0.0865631	0.379394
Waitlist	Expressive writing	-0.7 (-1.17, -0.37)	-0.62 (-1.08, -0.15)	-0.12086	0.337618
Waitlist	Psychoeducational website	-0.68 (-1.04, -0.33)	-0.62 (-1.08, -0.16)	-0.0827902	0.381972
Waitlist	Behavioural bibliotherapy with support	-0.65 (-1.11, -0.13)	-0.69 (-1.4, -0.03)	0.0518262	0.449988
Waitlist	Cognitive bias modification with support	-0.71 (-1.27, -0.29)	-0.69 (-1.41, -0.02)	-0.0275385	0.47453
Waitlist	Cognitive bibliotherapy with support	-0.69 (-1.17, -0.26)	-0.73 (-1.33, -0.23)	0.0556098	0.438778
Waitlist	Computerised-CBT (CCBT) with support	-0.65 (-1.03, -0.25)	-0.7 (-1.3, -0.15)	0.064314	0.426519
Waitlist	Computerised behavioural activation with support	-0.73 (-1.36, -0.31)	-0.76 (-1.5, -0.27)	0.0426067	0.462279
Waitlist	Computerised exercise promotion with support	-0.67 (-1.15, -0.17)	-0.68 (-1.25, -0.11)	0.0141491	0.483687
Waitlist	Computerised problem solving therapy with support	-0.65 (-1.06, -0.2)	-0.66 (-1.12, -0.15)	0.0144272	0.479592
Waitlist	Computerised third-wave cognitive therapy with support	-0.68 (-1.16, -0.23)	-0.68 (-1.22, -0.14)	1.11022e-16	0.5
Waitlist	Expressive writing with support	-0.64 (-1.04, -0.18)	-0.64 (-1.11, -0.13)	0	0.5
Waitlist	Third-wave cognitive therapy CD with support	-0.68 (-1.18, -0.23)	-0.69 (-1.4, -0.02)	0.0133152	0.487294
Waitlist	Short-term psychodynamic psychotherapy individual	-1.29 (-2.61, 0.05)	-1.3 (-2.62, 0.03)	0.015	0.492745
Waitlist	Mindfulness-based stress reduction (MBSR) individual	-1.36 (-2.55, -0.15)	-1.36 (-2.7, -0.04)	0	0.5
Waitlist	Meditation-relaxation group	-1.38 (-3.09, -0.37)	-0.81 (-7.38, 5.05)	-0.606163	0.4304
Waitlist	Mindfulness-based cognitive therapy (MBCT) group	-1.14 (-1.68, -0.62)	-0.78 (-1.61, 0.04)	-0.467064	0.166443
Waitlist	Mindfulness-based stress reduction (MBSR) group	-0.85 (-1.52, 0.02)	-0.82 (-7.35, 5.01)	-0.0303125	0.496389
Waitlist	Mindfulness meditation group	-1.23 (-2.02, -0.56)	-0.82 (-7.34, 5.04)	-0.415932	0.450602
Waitlist	Progressive muscle relaxation individual	-1.12 (-2.55, 0.31)
Waitlist	Progressive muscle relaxation group	-0.99 (-2.18, 0.19)
Waitlist	Any SSRI	-0.98 (-2.3, 0.23)
Waitlist	Citalopram	-1.02 (-2.37, 0.14)
Waitlist	Fluoxetine	-1.12 (-2.58, -0.01)
Waitlist	Sertraline	-1.06 (-2.06, -0.12)
Waitlist	Amitriptyline	-1.2 (-2.86, 0.03)
Waitlist	Any TCA	-0.72 (-1.89, 0.68)
Waitlist	Imipramine	-1.06 (-2.54, 0.16)
Waitlist	Lofepramine	-0.97 (-2.35, 0.26)
Waitlist	Any AD	-0.62 (-2.21, 1.01)
Waitlist	Traditional acupuncture	-1.18 (-2.35, -0.01)
Waitlist	Supervised high intensity exercise individual	-0.92 (-1.59, -0.34)	-1.25 (-2.13, -0.54)	0.451096	0.195077
Waitlist	Supervised low intensity exercise individual	-0.92 (-1.57, -0.35)	-0.96 (-1.68, -0.26)	0.0579615	0.447858
Waitlist	Unsupervised low intensity exercise individual	-0.57 (-1.17, 0.16)	-0.74 (-1.42, 0.05)	0.244416	0.278421
Waitlist	Supervised high intensity exercise group	-1.06 (-1.71, -0.43)	-0.86 (-7, 4.84)	-0.202217	0.474407
Waitlist	Supervised low intensity exercise group	-0.88 (-1.68, -0.04)	-0.84 (-1.92, 0.22)	-0.0541718	0.466338
Waitlist	Yoga group	-1.38 (-2.13, -0.63)	-0.85 (-2.14, 0.45)	-0.663892	0.183723
Waitlist	CBT group (under 15 sessions) + any AD	-1.6 (-3.55, 0.36)
Waitlist	Body-mind-spirit group + any AD	-1.85 (-3.91, 0.21)
Waitlist	Traditional acupuncture + non-directive/supportive/person-centred counselling	-1.25 (-2.42, -0.11)
Waitlist	CBT individual (under 15 sessions) + supervised high intensity exercise group	-0.71 (-1.96, 0.54)
Waitlist	CBT group (under 15 sessions) + supervised low intensity exercise group	-3.08 (-4.31, -1.87)
TAU	Enhanced TAU	0.28 (-0.91, 1.45)
TAU	Behavioural activation (BA) individual	-1.04 (-1.82, -0.27)
TAU	Behavioural activation (BA) group	-1.33 (-2.02, -0.66)	-1.25 (-2.28, -0.21)	-0.104781	0.430845
TAU	Coping with Depression course (group)	-0.51 (-1.27, 0.25)	-1.26 (-6.08, 3.62)	0.768194	0.378791
TAU	CBT individual (15 sessions or over)	-1.01 (-1.72, -0.29)
TAU	CBT individual (under 15 sessions)	-0.96 (-1.69, -0.21)
TAU	Third-wave cognitive therapy individual	-0.94 (-1.67, -0.19)
TAU	CBT group (15 sessions or over)	-1.13 (-2.1, 0.43)	-1.36 (-3.07, 0.39)	0.285991	0.384391
TAU	CBT group (under 15 sessions)	-1.52 (-2.08, -1)	-1.33 (-1.99, -0.66)	-0.26953	0.25078
TAU	Positive psychotherapy (PPT) group	-1.08 (-1.7, -0.35)	-1.39 (-2.25, -0.57)	0.416018	0.206549
TAU	Rational emotive behaviour therapy (REBT) group	-1.39 (-2.34, -0.57)	-1.36 (-3.04, 0.38)	-0.0372687	0.484441
TAU	Third-wave cognitive therapy group	-1.31 (-2.01, -0.6)	-1.36 (-3.07, 0.39)	0.0571761	0.475566
TAU	Problem solving individual	-0.09 (-0.79, 0.6)	-0.01 (-1.06, 1.04)	-0.104615	0.432203
TAU	Problem solving group	-1.46 (-2.25, -0.65)	-1.73 (-2.76, -0.68)	0.370004	0.273768
TAU	Non-directive/supportive/person-centred counselling	-0.45 (-2.22, 1.37)
TAU	Interpersonal counselling individual	-0.75 (-2.14, 0.46)	-0.49 (-5.49, 4.5)	-0.278652	0.457985
TAU	Interpersonal psychotherapy (IPT) individual	-0.64 (-1.28, 0)	-0.48 (-1.24, 0.27)	-0.226386	0.311775
TAU	Psychoeducational group programme	-0.28 (-1.53, 0.97)
TAU	Behavioural bibliotherapy	-0.37 (-0.93, 0.16)	-0.23 (-1.35, 0.88)	-0.168	0.394202
TAU	Cognitive bibliotherapy	-0.33 (-0.81, 0.16)	-0.23 (-1.23, 0.77)	-0.118726	0.415443
TAU	Computerised-CBT (CCBT)	-0.33 (-0.82, 0.16)	-0.23 (-1.35, 0.89)	-0.116066	0.425229
TAU	Computerised attentional bias modification	-0.35 (-0.86, 0.17)	-0.23 (-1.35, 0.89)	-0.140609	0.410088
TAU	Computerised behavioural activation	-0.41 (-1, 0.1)	-0.23 (-1.35, 0.89)	-0.2191	0.364096
TAU	Computerised cognitive bias modification	-0.36 (-0.89, 0.16)	-0.23 (-1.35, 0.89)	-0.153785	0.402285
TAU	Computerised Coping with Depression course	-0.38 (-0.93, 0.13)	-0.23 (-1.34, 0.89)	-0.179568	0.385986
TAU	Computerised expressive writing	-0.36 (-0.91, 0.19)	-0.23 (-1.35, 0.89)	-0.155259	0.401827
TAU	Computerised mindfulness intervention	-0.35 (-0.87, 0.17)	-0.23 (-1.35, 0.88)	-0.14128	0.409877
TAU	Computerised positive psychological intervention	-0.33 (-0.83, 0.19)	-0.23 (-1.35, 0.89)	-0.116618	0.425053
TAU	Computerised problem solving therapy	-0.43 (-1.02, 0.07)	-0.23 (-1.35, 0.89)	-0.243445	0.349694
TAU	Computerised third-wave cognitive therapy	-0.38 (-0.95, 0.15)	-0.23 (-1.35, 0.89)	-0.180859	0.386582
TAU	Expressive writing	-0.39 (-1, 0.14)	-0.23 (-1.35, 0.89)	-0.196604	0.378136
TAU	Psychoeducational website	-0.36 (-0.91, 0.16)	-0.23 (-1.36, 0.89)	-0.154899	0.402789
TAU	Behavioural bibliotherapy with support	-0.33 (-0.94, 0.33)
TAU	Cognitive bias modification with support	-0.4 (-1.08, 0.2)
TAU	Cognitive bibliotherapy with support	-0.37 (-1, 0.23)
TAU	Computerised-CBT (CCBT) with support	-0.33 (-0.89, 0.24)
TAU	Computerised behavioural activation with support	-0.42 (-1.16, 0.19)
TAU	Computerised exercise promotion with support	-0.35 (-0.99, 0.3)
TAU	Computerised problem solving therapy with support	-0.33 (-0.92, 0.29)
TAU	Computerised third-wave cognitive therapy with support	-0.36 (-1, 0.26)
TAU	Expressive writing with support	-0.32 (-0.9, 0.3)
TAU	Third-wave cognitive therapy CD with support	-0.37 (-1, 0.25)
TAU	Short-term psychodynamic psychotherapy individual	-0.97 (-2.36, 0.43)
TAU	Mindfulness-based stress reduction (MBSR) individual	-1.04 (-2.32, 0.24)
TAU	Meditation-relaxation group	-1.07 (-2.78, 0)	-0.49 (-6.99, 5.62)	-0.617543	0.428394
TAU	Mindfulness-based cognitive therapy (MBCT) group	-0.83 (-1.43, -0.23)	-0.47 (-1.52, 0.58)	-0.448615	0.226579
TAU	Mindfulness-based stress reduction (MBSR) group	-0.52 (-1.29, 0.42)	-0.49 (-7.02, 5.67)	-0.0304114	0.496383
TAU	Mindfulness meditation group	-0.91 (-1.75, -0.17)	-0.5 (-6.88, 5.65)	-0.416986	0.44946
TAU	Progressive muscle relaxation individual	-0.81 (-2.24, 0.65)
TAU	Progressive muscle relaxation group	-0.67 (-1.89, 0.52)
TAU	Any SSRI	-0.67 (-1.94, 0.53)	-1.41 (-4.18, 1.29)	0.868535	0.285267
TAU	Citalopram	-0.7 (-2.01, 0.43)	-1.42 (-4.17, 1.26)	0.853166	0.288215
TAU	Fluoxetine	-0.8 (-2.25, 0.28)	-1.42 (-4.17, 1.26)	0.754873	0.31292
TAU	Sertraline	-0.75 (-1.71, 0.15)	-1.41 (-2.6, -0.22)	0.920194	0.0996456
TAU	Amitriptyline	-0.88 (-2.5, 0.34)
TAU	Any TCA	-0.4 (-1.56, 1.02)
TAU	Imipramine	-0.74 (-2.19, 0.46)
TAU	Lofepramine	-0.65 (-2, 0.56)
TAU	Any AD	-0.31 (-1.9, 1.33)
TAU	Traditional acupuncture	-0.86 (-1.95, 0.22)	-0.88 (-1.96, 0.21)	0.0300922	0.482244
TAU	Supervised high intensity exercise individual	-0.61 (-1.39, 0.12)
TAU	Supervised low intensity exercise individual	-0.61 (-1.39, 0.11)
TAU	Unsupervised low intensity exercise individual	-0.24 (-1, 0.6)
TAU	Supervised high intensity exercise group	-0.74 (-1.44, -0.06)	-1.16 (-2.43, 0.12)	0.517865	0.235838
TAU	Supervised low intensity exercise group	-0.57 (-1.44, 0.35)	-1.13 (-6.83, 4.88)	0.572749	0.422798
TAU	Yoga group	-1.06 (-1.92, -0.22)
TAU	CBT group (under 15 sessions) + any AD	-1.28 (-3.23, 0.67)
TAU	Body-mind-spirit group + any AD	-1.54 (-3.59, 0.54)
TAU	Traditional acupuncture + non-directive/supportive/person-centred counselling	-0.93 (-2, 0.12)	-0.94 (-2.02, 0.14)	0.0149535	0.491147
TAU	CBT individual (under 15 sessions) + supervised high intensity exercise group	-0.4 (-1.67, 0.89)
TAU	CBT group (under 15 sessions) + supervised low intensity exercise group	-2.77 (-4, -1.54)
Enhanced TAU	Behavioural activation (BA) individual	-1.32 (-2.6, -0.03)
Enhanced TAU	Behavioural activation (BA) group	-1.61 (-2.88, -0.34)
Enhanced TAU	Coping with Depression course (group)	-0.79 (-2.05, 0.46)
Enhanced TAU	CBT individual (15 sessions or over)	-1.28 (-2.57, 0)
Enhanced TAU	CBT individual (under 15 sessions)	-1.23 (-2.5, 0.04)
Enhanced TAU	Third-wave cognitive therapy individual	-1.21 (-2.49, 0.06)
Enhanced TAU	CBT group (15 sessions or over)	-1.35 (-2.86, 0.44)
Enhanced TAU	CBT group (under 15 sessions)	-1.8 (-3.02, -0.59)
Enhanced TAU	Positive psychotherapy (PPT) group	-1.34 (-2.6, -0.04)
Enhanced TAU	Rational emotive behaviour therapy (REBT) group	-1.68 (-3.09, -0.32)
Enhanced TAU	Third-wave cognitive therapy group	-1.58 (-2.85, -0.32)
Enhanced TAU	Problem solving individual	-0.37 (-1.67, 0.93)
Enhanced TAU	Problem solving group	-1.73 (-3.1, -0.35)
Enhanced TAU	Non-directive/supportive/person-centred counselling	-0.72 (-2.75, 1.35)
Enhanced TAU	Interpersonal counselling individual	-1.04 (-2.82, 0.61)
Enhanced TAU	Interpersonal psychotherapy (IPT) individual	-0.91 (-2.23, 0.4)
Enhanced TAU	Psychoeducational group programme	-0.56 (-2.16, 1.06)
Enhanced TAU	Behavioural bibliotherapy	-0.64 (-1.79, 0.48)	-0.6 (-1.8, 0.6)	-0.0591493	0.468338
Enhanced TAU	Cognitive bibliotherapy	-0.6 (-1.71, 0.51)	-0.6 (-1.8, 0.6)	0	0.5
Enhanced TAU	Computerised-CBT (CCBT)	-0.6 (-1.68, 0.47)	-0.6 (-1.68, 0.49)	-1.11022e-16	0.5
Enhanced TAU	Computerised attentional bias modification	-0.62 (-1.74, 0.49)	-0.6 (-1.8, 0.6)	-0.0293112	0.484227
Enhanced TAU	Computerised behavioural activation	-0.69 (-1.84, 0.43)	-0.6 (-1.8, 0.6)	-0.133086	0.429064
Enhanced TAU	Computerised cognitive bias modification	-0.63 (-1.76, 0.48)	-0.6 (-1.79, 0.61)	-0.0442247	0.476081
Enhanced TAU	Computerised Coping with Depression course	-0.66 (-1.79, 0.46)	-0.6 (-1.8, 0.61)	-0.0881991	0.45271
Enhanced TAU	Computerised expressive writing	-0.63 (-1.77, 0.49)	-0.6 (-1.79, 0.6)	-0.0443565	0.476045
Enhanced TAU	Computerised mindfulness intervention	-0.62 (-1.75, 0.49)	-0.6 (-1.8, 0.61)	-0.0293997	0.484204
Enhanced TAU	Computerised positive psychological intervention	-0.6 (-1.72, 0.52)	-0.6 (-1.8, 0.6)	1.11022e-16	0.5
Enhanced TAU	Computerised problem solving therapy	-0.71 (-1.87, 0.41)	-0.6 (-1.8, 0.6)	-0.163136	0.413403
Enhanced TAU	Computerised third-wave cognitive therapy	-0.65 (-1.8, 0.47)	-0.6 (-1.79, 0.61)	-0.0741455	0.460059
Enhanced TAU	Expressive writing	-0.67 (-1.83, 0.45)	-0.6 (-1.8, 0.6)	-0.103814	0.444632
Enhanced TAU	Psychoeducational website	-0.64 (-1.77, 0.48)	-0.6 (-1.79, 0.6)	-0.0589662	0.468122
Enhanced TAU	Behavioural bibliotherapy with support	-0.6 (-1.79, 0.6)
Enhanced TAU	Cognitive bias modification with support	-0.68 (-1.89, 0.5)
Enhanced TAU	Cognitive bibliotherapy with support	-0.65 (-1.84, 0.53)
Enhanced TAU	Computerised-CBT (CCBT) with support	-0.6 (-1.76, 0.55)
Enhanced TAU	Computerised behavioural activation with support	-0.7 (-1.94, 0.48)
Enhanced TAU	Computerised exercise promotion with support	-0.62 (-1.82, 0.57)
Enhanced TAU	Computerised problem solving therapy with support	-0.6 (-1.77, 0.57)
Enhanced TAU	Computerised third-wave cognitive therapy with support	-0.64 (-1.82, 0.55)
Enhanced TAU	Expressive writing with support	-0.59 (-1.75, 0.59)
Enhanced TAU	Third-wave cognitive therapy CD with support	-0.65 (-1.84, 0.54)
Enhanced TAU	Short-term psychodynamic psychotherapy individual	-1.24 (-2.96, 0.49)
Enhanced TAU	Mindfulness-based stress reduction (MBSR) individual	-1.31 (-2.95, 0.32)
Enhanced TAU	Meditation-relaxation group	-1.39 (-3.34, 0.16)
Enhanced TAU	Mindfulness-based cognitive therapy (MBCT) group	-1.1 (-2.32, 0.11)
Enhanced TAU	Mindfulness-based stress reduction (MBSR) group	-0.78 (-2.08, 0.57)
Enhanced TAU	Mindfulness meditation group	-1.2 (-2.52, 0.09)
Enhanced TAU	Progressive muscle relaxation individual	-1.08 (-2.89, 0.73)
Enhanced TAU	Progressive muscle relaxation group	-0.95 (-2.57, 0.67)
Enhanced TAU	Any SSRI	-0.95 (-2.63, 0.69)
Enhanced TAU	Citalopram	-0.98 (-2.69, 0.61)
Enhanced TAU	Fluoxetine	-1.1 (-2.89, 0.48)
Enhanced TAU	Sertraline	-1.03 (-2.5, 0.42)
Enhanced TAU	Amitriptyline	-1.17 (-3.11, 0.5)
Enhanced TAU	Any TCA	-0.66 (-2.28, 1.09)
Enhanced TAU	Imipramine	-1.03 (-2.84, 0.63)
Enhanced TAU	Lofepramine	-0.93 (-2.67, 0.73)
Enhanced TAU	Any AD	-0.58 (-2.51, 1.39)
Enhanced TAU	Traditional acupuncture	-1.14 (-2.74, 0.47)
Enhanced TAU	Supervised high intensity exercise individual	-0.89 (-2.16, 0.36)
Enhanced TAU	Supervised low intensity exercise individual	-0.89 (-2.15, 0.36)
Enhanced TAU	Unsupervised low intensity exercise individual	-0.51 (-1.78, 0.78)
Enhanced TAU	Supervised high intensity exercise group	-1.01 (-2.28, 0.24)
Enhanced TAU	Supervised low intensity exercise group	-0.84 (-2.19, 0.54)
Enhanced TAU	Yoga group	-1.33 (-2.65, -0.01)
Enhanced TAU	CBT group (under 15 sessions) + any AD	-1.55 (-3.79, 0.68)
Enhanced TAU	Body-mind-spirit group + any AD	-1.81 (-4.16, 0.54)
Enhanced TAU	Traditional acupuncture + non-directive/supportive/person-centred counselling	-1.21 (-2.8, 0.39)
Enhanced TAU	CBT individual (under 15 sessions) + supervised high intensity exercise group	-0.67 (-2.33, 0.99)
Enhanced TAU	CBT group (under 15 sessions) + supervised low intensity exercise group	-3.04 (-4.67, -1.4)
Behavioural activation (BA) individual	Behavioural activation (BA) group	-0.29 (-1.21, 0.63)
Behavioural activation (BA) individual	Coping with Depression course (group)	0.53 (-0.36, 1.43)
Behavioural activation (BA) individual	CBT individual (15 sessions or over)	0.04 (-0.9, 0.96)
Behavioural activation (BA) individual	CBT individual (under 15 sessions)	0.09 (-0.82, 1)
Behavioural activation (BA) individual	Third-wave cognitive therapy individual	0.11 (-0.8, 1.02)
Behavioural activation (BA) individual	CBT group (15 sessions or over)	-0.06 (-1.24, 1.56)
Behavioural activation (BA) individual	CBT group (under 15 sessions)	-0.48 (-1.32, 0.32)
Behavioural activation (BA) individual	Positive psychotherapy (PPT) group	-0.03 (-0.9, 0.91)
Behavioural activation (BA) individual	Rational emotive behaviour therapy (REBT) group	-0.36 (-1.47, 0.66)
Behavioural activation (BA) individual	Third-wave cognitive therapy group	-0.27 (-1.16, 0.63)
Behavioural activation (BA) individual	Problem solving individual	0.95 (0, 1.91)
Behavioural activation (BA) individual	Problem solving group	-0.42 (-1.46, 0.64)
Behavioural activation (BA) individual	Non-directive/supportive/person-centred counselling	0.59 (-1.26, 2.48)
Behavioural activation (BA) individual	Interpersonal counselling individual	0.29 (-1.27, 1.68)
Behavioural activation (BA) individual	Interpersonal psychotherapy (IPT) individual	0.4 (-0.56, 1.37)
Behavioural activation (BA) individual	Psychoeducational group programme	0.77 (-0.57, 2.11)
Behavioural activation (BA) individual	Behavioural bibliotherapy	0.67 (-0.07, 1.4)
Behavioural activation (BA) individual	Cognitive bibliotherapy	0.71 (0.01, 1.42)
Behavioural activation (BA) individual	Computerised-CBT (CCBT)	0.71 (0.02, 1.41)
Behavioural activation (BA) individual	Computerised attentional bias modification	0.69 (-0.02, 1.41)
Behavioural activation (BA) individual	Computerised behavioural activation	0.63 (-0.13, 1.35)
Behavioural activation (BA) individual	Computerised cognitive bias modification	0.68 (-0.04, 1.4)
Behavioural activation (BA) individual	Computerised Coping with Depression course	0.66 (-0.07, 1.37)
Behavioural activation (BA) individual	Computerised expressive writing	0.68 (-0.06, 1.42)
Behavioural activation (BA) individual	Computerised mindfulness intervention	0.69 (-0.03, 1.41)
Behavioural activation (BA) individual	Computerised positive psychological intervention	0.71 (0, 1.44)
Behavioural activation (BA) individual	Computerised problem solving therapy	0.6 (-0.15, 1.32)
Behavioural activation (BA) individual	Computerised third-wave cognitive therapy	0.66 (-0.09, 1.39)
Behavioural activation (BA) individual	Expressive writing	0.64 (-0.13, 1.38)
Behavioural activation (BA) individual	Psychoeducational website	0.68 (-0.06, 1.41)
Behavioural activation (BA) individual	Behavioural bibliotherapy with support	0.71 (-0.07, 1.51)
Behavioural activation (BA) individual	Cognitive bias modification with support	0.64 (-0.19, 1.41)
Behavioural activation (BA) individual	Cognitive bibliotherapy with support	0.67 (-0.13, 1.44)
Behavioural activation (BA) individual	Computerised-CBT (CCBT) with support	0.71 (-0.02, 1.45)
Behavioural activation (BA) individual	Computerised behavioural activation with support	0.62 (-0.26, 1.4)
Behavioural activation (BA) individual	Computerised exercise promotion with support	0.69 (-0.11, 1.49)
Behavioural activation (BA) individual	Computerised problem solving therapy with support	0.71 (-0.05, 1.48)
Behavioural activation (BA) individual	Computerised third-wave cognitive therapy with support	0.68 (-0.11, 1.46)
Behavioural activation (BA) individual	Expressive writing with support	0.73 (-0.03, 1.5)
Behavioural activation (BA) individual	Third-wave cognitive therapy CD with support	0.67 (-0.12, 1.45)
Behavioural activation (BA) individual	Short-term psychodynamic psychotherapy individual	0.08 (-1.42, 1.57)
Behavioural activation (BA) individual	Mindfulness-based stress reduction (MBSR) individual	0 (-1.19, 1.2)
Behavioural activation (BA) individual	Meditation-relaxation group	-0.05 (-1.84, 1.18)
Behavioural activation (BA) individual	Mindfulness-based cognitive therapy (MBCT) group	0.21 (-0.61, 1.04)
Behavioural activation (BA) individual	Mindfulness-based stress reduction (MBSR) group	0.53 (-0.42, 1.58)
Behavioural activation (BA) individual	Mindfulness meditation group	0.12 (-0.87, 1.06)
Behavioural activation (BA) individual	Progressive muscle relaxation individual	0.24 (-1.32, 1.8)
Behavioural activation (BA) individual	Progressive muscle relaxation group	0.37 (-0.98, 1.71)
Behavioural activation (BA) individual	Any SSRI	0.37 (-1.09, 1.75)
Behavioural activation (BA) individual	Citalopram	0.34 (-1.13, 1.66)
Behavioural activation (BA) individual	Fluoxetine	0.23 (-1.35, 1.52)
Behavioural activation (BA) individual	Sertraline	0.29 (-0.89, 1.43)
Behavioural activation (BA) individual	Amitriptyline	0.15 (-1.61, 1.55)
Behavioural activation (BA) individual	Any TCA	0.65 (-0.7, 2.18)
Behavioural activation (BA) individual	Imipramine	0.3 (-1.3, 1.68)
Behavioural activation (BA) individual	Lofepramine	0.39 (-1.12, 1.77)
Behavioural activation (BA) individual	Any AD	0.74 (-0.98, 2.5)
Behavioural activation (BA) individual	Traditional acupuncture	0.18 (-1.15, 1.52)
Behavioural activation (BA) individual	Supervised high intensity exercise individual	0.43 (-0.49, 1.31)
Behavioural activation (BA) individual	Supervised low intensity exercise individual	0.43 (-0.48, 1.31)
Behavioural activation (BA) individual	Unsupervised low intensity exercise individual	0.8 (-0.1, 1.77)
Behavioural activation (BA) individual	Supervised high intensity exercise group	0.3 (-0.6, 1.2)
Behavioural activation (BA) individual	Supervised low intensity exercise group	0.48 (-0.54, 1.54)
Behavioural activation (BA) individual	Yoga group	-0.02 (-1, 0.96)
Behavioural activation (BA) individual	CBT group (under 15 sessions) + any AD	-0.24 (-2.3, 1.81)
Behavioural activation (BA) individual	Body-mind-spirit group + any AD	-0.5 (-2.65, 1.67)
Behavioural activation (BA) individual	Traditional acupuncture + non-directive/supportive/person-centred counselling	0.12 (-1.22, 1.42)
Behavioural activation (BA) individual	CBT individual (under 15 sessions) + supervised high intensity exercise group	0.64 (-0.75, 2.06)
Behavioural activation (BA) individual	CBT group (under 15 sessions) + supervised low intensity exercise group	-1.72 (-3.1, -0.36)
Behavioural activation (BA) group	Coping with Depression course (group)	0.82 (-0.02, 1.77)	0 (-3.45, 3.43)	0.86589	0.316071
Behavioural activation (BA) group	CBT individual (15 sessions or over)	0.31 (-0.53, 1.25)
Behavioural activation (BA) group	CBT individual (under 15 sessions)	0.37 (-0.48, 1.31)
Behavioural activation (BA) group	Third-wave cognitive therapy individual	0.39 (-0.47, 1.34)
Behavioural activation (BA) group	CBT group (15 sessions or over)	0.22 (-0.87, 1.86)
Behavioural activation (BA) group	CBT group (under 15 sessions)	-0.19 (-0.91, 0.51)
Behavioural activation (BA) group	Positive psychotherapy (PPT) group	0.25 (-0.56, 1.18)
Behavioural activation (BA) group	Rational emotive behaviour therapy (REBT) group	-0.07 (-1.12, 0.91)
Behavioural activation (BA) group	Third-wave cognitive therapy group	0.02 (-0.75, 0.82)
Behavioural activation (BA) group	Problem solving individual	1.24 (0.33, 2.15)
Behavioural activation (BA) group	Problem solving group	-0.12 (-1.12, 0.88)
Behavioural activation (BA) group	Non-directive/supportive/person-centred counselling	0.88 (-0.94, 2.74)
Behavioural activation (BA) group	Interpersonal counselling individual	0.55 (-0.84, 2)
Behavioural activation (BA) group	Interpersonal psychotherapy (IPT) individual	0.69 (-0.21, 1.61)
Behavioural activation (BA) group	Psychoeducational group programme	1.05 (-0.28, 2.4)
Behavioural activation (BA) group	Behavioural bibliotherapy	0.96 (0.23, 1.7)	-0.17 (-4.98, 4.88)	1.15544	0.320747
Behavioural activation (BA) group	Cognitive bibliotherapy	1 (0.32, 1.71)	-0.17 (-4.99, 4.91)	1.19283	0.315476
Behavioural activation (BA) group	Computerised-CBT (CCBT)	1 (0.32, 1.71)	-0.17 (-4.93, 4.89)	1.1934	0.313286
Behavioural activation (BA) group	Computerised attentional bias modification	0.98 (0.28, 1.71)	-0.16 (-4.97, 4.93)	1.16364	0.319419
Behavioural activation (BA) group	Computerised behavioural activation	0.92 (0.17, 1.65)	-0.17 (-5.01, 4.94)	1.11556	0.3276
Behavioural activation (BA) group	Computerised cognitive bias modification	0.97 (0.25, 1.7)	-0.17 (-5.01, 4.89)	1.16468	0.320385
Behavioural activation (BA) group	Computerised Coping with Depression course	0.95 (0.23, 1.67)	-0.17 (-5, 4.9)	1.14435	0.322971
Behavioural activation (BA) group	Computerised expressive writing	0.97 (0.24, 1.72)	-0.17 (-5.01, 4.94)	1.16536	0.320336
Behavioural activation (BA) group	Computerised mindfulness intervention	0.98 (0.27, 1.71)	-0.16 (-5, 4.92)	1.16402	0.320432
Behavioural activation (BA) group	Computerised positive psychological intervention	1 (0.3, 1.74)	-0.17 (-4.94, 4.94)	1.19467	0.313556
Behavioural activation (BA) group	Computerised problem solving therapy	0.89 (0.15, 1.62)	-0.17 (-4.98, 4.92)	1.08451	0.331093
Behavioural activation (BA) group	Computerised third-wave cognitive therapy	0.95 (0.21, 1.69)	-0.16 (-4.97, 4.89)	1.13566	0.323653
Behavioural activation (BA) group	Expressive writing	0.93 (0.17, 1.67)	-0.17 (-4.96, 4.91)	1.12701	0.32434
Behavioural activation (BA) group	Psychoeducational website	0.97 (0.24, 1.7)	-0.16 (-5, 4.9)	1.15513	0.321802
Behavioural activation (BA) group	Behavioural bibliotherapy with support	1 (0.23, 1.82)
Behavioural activation (BA) group	Cognitive bias modification with support	0.93 (0.11, 1.71)
Behavioural activation (BA) group	Cognitive bibliotherapy with support	0.96 (0.17, 1.74)
Behavioural activation (BA) group	Computerised-CBT (CCBT) with support	1 (0.27, 1.75)
Behavioural activation (BA) group	Computerised behavioural activation with support	0.91 (0.05, 1.7)
Behavioural activation (BA) group	Computerised exercise promotion with support	0.98 (0.19, 1.79)
Behavioural activation (BA) group	Computerised problem solving therapy with support	1 (0.25, 1.79)
Behavioural activation (BA) group	Computerised third-wave cognitive therapy with support	0.97 (0.18, 1.76)
Behavioural activation (BA) group	Expressive writing with support	1.02 (0.27, 1.81)
Behavioural activation (BA) group	Third-wave cognitive therapy CD with support	0.96 (0.18, 1.74)
Behavioural activation (BA) group	Short-term psychodynamic psychotherapy individual	0.36 (-1.1, 1.83)
Behavioural activation (BA) group	Mindfulness-based stress reduction (MBSR) individual	0.3 (-1.08, 1.66)
Behavioural activation (BA) group	Meditation-relaxation group	0.23 (-1.5, 1.46)
Behavioural activation (BA) group	Mindfulness-based cognitive therapy (MBCT) group	0.51 (-0.3, 1.31)
Behavioural activation (BA) group	Mindfulness-based stress reduction (MBSR) group	0.82 (-0.13, 1.89)
Behavioural activation (BA) group	Mindfulness meditation group	0.41 (-0.56, 1.34)
Behavioural activation (BA) group	Progressive muscle relaxation individual	0.52 (-0.98, 2.09)
Behavioural activation (BA) group	Progressive muscle relaxation group	0.66 (-0.64, 1.93)
Behavioural activation (BA) group	Any SSRI	0.65 (-0.7, 2.01)
Behavioural activation (BA) group	Citalopram	0.62 (-0.78, 1.92)
Behavioural activation (BA) group	Fluoxetine	0.51 (-1, 1.76)
Behavioural activation (BA) group	Sertraline	0.58 (-0.53, 1.67)
Behavioural activation (BA) group	Amitriptyline	0.44 (-1.26, 1.79)
Behavioural activation (BA) group	Any TCA	0.93 (-0.35, 2.45)
Behavioural activation (BA) group	Imipramine	0.59 (-0.94, 1.94)
Behavioural activation (BA) group	Lofepramine	0.68 (-0.78, 2.03)
Behavioural activation (BA) group	Any AD	1.02 (-0.65, 2.76)
Behavioural activation (BA) group	Traditional acupuncture	0.48 (-0.8, 1.74)
Behavioural activation (BA) group	Supervised high intensity exercise individual	0.72 (-0.2, 1.6)
Behavioural activation (BA) group	Supervised low intensity exercise individual	0.72 (-0.19, 1.6)
Behavioural activation (BA) group	Unsupervised low intensity exercise individual	1.1 (0.18, 2.07)
Behavioural activation (BA) group	Supervised high intensity exercise group	0.59 (-0.29, 1.48)
Behavioural activation (BA) group	Supervised low intensity exercise group	0.77 (-0.25, 1.82)
Behavioural activation (BA) group	Yoga group	0.27 (-0.71, 1.26)
Behavioural activation (BA) group	CBT group (under 15 sessions) + any AD	0.04 (-1.98, 2.09)
Behavioural activation (BA) group	Body-mind-spirit group + any AD	-0.22 (-2.33, 1.96)
Behavioural activation (BA) group	Traditional acupuncture + non-directive/supportive/person-centred counselling	0.41 (-0.87, 1.66)
Behavioural activation (BA) group	CBT individual (under 15 sessions) + supervised high intensity exercise group	0.94 (-0.45, 2.34)
Behavioural activation (BA) group	CBT group (under 15 sessions) + supervised low intensity exercise group	-1.43 (-2.75, -0.12)
Coping with Depression course (group)	CBT individual (15 sessions or over)	-0.49 (-1.43, 0.4)
Coping with Depression course (group)	CBT individual (under 15 sessions)	-0.43 (-1.35, 0.42)
Coping with Depression course (group)	Third-wave cognitive therapy individual	-0.41 (-1.33, 0.45)
Coping with Depression course (group)	CBT group (15 sessions or over)	-0.58 (-1.76, 1.01)
Coping with Depression course (group)	CBT group (under 15 sessions)	-1.01 (-1.84, -0.21)
Coping with Depression course (group)	Positive psychotherapy (PPT) group	-0.56 (-1.43, 0.36)
Coping with Depression course (group)	Rational emotive behaviour therapy (REBT) group	-0.88 (-1.99, 0.12)
Coping with Depression course (group)	Third-wave cognitive therapy group	-0.8 (-1.68, 0.08)
Coping with Depression course (group)	Problem solving individual	0.42 (-0.51, 1.36)
Coping with Depression course (group)	Problem solving group	-0.94 (-1.98, 0.1)
Coping with Depression course (group)	Non-directive/supportive/person-centred counselling	0.06 (-1.76, 1.95)
Coping with Depression course (group)	Interpersonal counselling individual	-0.21 (-1.87, 1.07)
Coping with Depression course (group)	Interpersonal psychotherapy (IPT) individual	-0.12 (-1.08, 0.81)
Coping with Depression course (group)	Psychoeducational group programme	0.23 (-1.09, 1.55)
Coping with Depression course (group)	Behavioural bibliotherapy	0.14 (-0.55, 0.82)	-0.17 (-5, 4.9)	0.3162	0.449451
Coping with Depression course (group)	Cognitive bibliotherapy	0.18 (-0.46, 0.85)	-0.17 (-5, 4.92)	0.356039	0.443047
Coping with Depression course (group)	Computerised-CBT (CCBT)	0.18 (-0.46, 0.83)	-0.16 (-4.94, 4.91)	0.345988	0.444079
Coping with Depression course (group)	Computerised attentional bias modification	0.16 (-0.5, 0.82)	-0.17 (-4.95, 4.91)	0.336174	0.445684
Coping with Depression course (group)	Computerised behavioural activation	0.1 (-0.6, 0.75)	-0.16 (-4.98, 4.96)	0.26537	0.457469
Coping with Depression course (group)	Computerised cognitive bias modification	0.15 (-0.51, 0.82)	-0.17 (-5.01, 4.92)	0.325842	0.447981
Coping with Depression course (group)	Computerised Coping with Depression course	0.13 (-0.49, 0.74)	-0.18 (-1.23, 0.87)	0.390143	0.258114
Coping with Depression course (group)	Computerised expressive writing	0.15 (-0.53, 0.84)	-0.16 (-4.98, 4.87)	0.31605	0.449359
Coping with Depression course (group)	Computerised mindfulness intervention	0.16 (-0.5, 0.84)	-0.16 (-4.97, 4.93)	0.325914	0.447653
Coping with Depression course (group)	Computerised positive psychological intervention	0.18 (-0.47, 0.86)	-0.16 (-4.99, 4.9)	0.346048	0.444649
Coping with Depression course (group)	Computerised problem solving therapy	0.07 (-0.62, 0.72)	-0.16 (-4.97, 4.88)	0.234638	0.462292
Coping with Depression course (group)	Computerised third-wave cognitive therapy	0.13 (-0.56, 0.8)	-0.17 (-4.97, 4.94)	0.306074	0.450763
Coping with Depression course (group)	Expressive writing	0.12 (-0.6, 0.79)	-0.17 (-4.99, 4.94)	0.29633	0.452556
Coping with Depression course (group)	Psychoeducational website	0.15 (-0.53, 0.82)	-0.17 (-5, 4.96)	0.326219	0.447844
Coping with Depression course (group)	Behavioural bibliotherapy with support	0.18 (-0.57, 0.97)
Coping with Depression course (group)	Cognitive bias modification with support	0.11 (-0.69, 0.86)
Coping with Depression course (group)	Cognitive bibliotherapy with support	0.14 (-0.63, 0.89)
Coping with Depression course (group)	Computerised-CBT (CCBT) with support	0.18 (-0.53, 0.9)
Coping with Depression course (group)	Computerised behavioural activation with support	0.09 (-0.75, 0.84)
Coping with Depression course (group)	Computerised exercise promotion with support	0.16 (-0.61, 0.94)
Coping with Depression course (group)	Computerised problem solving therapy with support	0.19 (-0.55, 0.93)
Coping with Depression course (group)	Computerised third-wave cognitive therapy with support	0.15 (-0.62, 0.91)
Coping with Depression course (group)	Expressive writing with support	0.2 (-0.54, 0.96)
Coping with Depression course (group)	Third-wave cognitive therapy CD with support	0.14 (-0.63, 0.9)
Coping with Depression course (group)	Short-term psychodynamic psychotherapy individual	-0.45 (-1.9, 1.03)
Coping with Depression course (group)	Mindfulness-based stress reduction (MBSR) individual	-0.53 (-1.87, 0.83)
Coping with Depression course (group)	Meditation-relaxation group	-0.58 (-2.37, 0.63)
Coping with Depression course (group)	Mindfulness-based cognitive therapy (MBCT) group	-0.31 (-1.12, 0.49)
Coping with Depression course (group)	Mindfulness-based stress reduction (MBSR) group	0 (-0.92, 1.03)
Coping with Depression course (group)	Mindfulness meditation group	-0.41 (-1.39, 0.51)
Coping with Depression course (group)	Progressive muscle relaxation individual	-0.29 (-1.86, 1.28)
Coping with Depression course (group)	Progressive muscle relaxation group	-0.16 (-1.5, 1.18)
Coping with Depression course (group)	Any SSRI	-0.15 (-1.65, 1.19)
Coping with Depression course (group)	Citalopram	-0.19 (-1.68, 1.12)
Coping with Depression course (group)	Fluoxetine	-0.3 (-1.9, 0.99)
Coping with Depression course (group)	Sertraline	-0.23 (-1.42, 0.89)
Coping with Depression course (group)	Amitriptyline	-0.38 (-2.15, 1.04)
Coping with Depression course (group)	Any TCA	0.12 (-1.23, 1.65)
Coping with Depression course (group)	Imipramine	-0.23 (-1.84, 1.16)
Coping with Depression course (group)	Lofepramine	-0.14 (-1.67, 1.25)
Coping with Depression course (group)	Any AD	0.21 (-1.51, 1.96)
Coping with Depression course (group)	Traditional acupuncture	-0.35 (-1.67, 0.98)
Coping with Depression course (group)	Supervised high intensity exercise individual	-0.1 (-1, 0.76)
Coping with Depression course (group)	Supervised low intensity exercise individual	-0.1 (-0.98, 0.75)
Coping with Depression course (group)	Unsupervised low intensity exercise individual	0.28 (-0.59, 1.21)
Coping with Depression course (group)	Supervised high intensity exercise group	-0.23 (-1.11, 0.65)
Coping with Depression course (group)	Supervised low intensity exercise group	-0.05 (-1.06, 0.99)
Coping with Depression course (group)	Yoga group	-0.55 (-1.51, 0.41)
Coping with Depression course (group)	CBT group (under 15 sessions) + any AD	-0.76 (-2.81, 1.28)
Coping with Depression course (group)	Body-mind-spirit group + any AD	-1.02 (-3.19, 1.13)
Coping with Depression course (group)	Traditional acupuncture + non-directive/supportive/person-centred counselling	-0.42 (-1.73, 0.88)
Coping with Depression course (group)	CBT individual (under 15 sessions) + supervised high intensity exercise group	0.11 (-1.27, 1.51)
Coping with Depression course (group)	CBT group (under 15 sessions) + supervised low intensity exercise group	-2.25 (-3.63, -0.88)
CBT individual (15 sessions or over)	CBT individual (under 15 sessions)	0.04 (-0.76, 0.88)	0 (-3.39, 3.37)	0.0421101	0.490534
CBT individual (15 sessions or over)	Third-wave cognitive therapy individual	0.06 (-0.6, 0.77)	-0.03 (-1, 0.93)	0.118481	0.417359
CBT individual (15 sessions or over)	CBT group (15 sessions or over)	-0.09 (-1.27, 1.52)
CBT individual (15 sessions or over)	CBT group (under 15 sessions)	-0.52 (-1.32, 0.27)
CBT individual (15 sessions or over)	Positive psychotherapy (PPT) group	-0.07 (-0.93, 0.86)
CBT individual (15 sessions or over)	Rational emotive behaviour therapy (REBT) group	-0.39 (-1.49, 0.61)
CBT individual (15 sessions or over)	Third-wave cognitive therapy group	-0.3 (-1.18, 0.58)
CBT individual (15 sessions or over)	Problem solving individual	0.92 (0, 1.83)
CBT individual (15 sessions or over)	Problem solving group	-0.45 (-1.47, 0.58)
CBT individual (15 sessions or over)	Non-directive/supportive/person-centred counselling	0.56 (-1.27, 2.45)
CBT individual (15 sessions or over)	Interpersonal counselling individual	0.25 (-1.21, 1.53)	0.12 (-4.81, 4.98)	0.140482	0.478576
CBT individual (15 sessions or over)	Interpersonal psychotherapy (IPT) individual	0.36 (-0.4, 1.14)	0.11 (-1, 1.22)	0.329792	0.306071
CBT individual (15 sessions or over)	Psychoeducational group programme	0.73 (-0.61, 2.09)
CBT individual (15 sessions or over)	Behavioural bibliotherapy	0.63 (-0.11, 1.39)
CBT individual (15 sessions or over)	Cognitive bibliotherapy	0.68 (-0.02, 1.4)
CBT individual (15 sessions or over)	Computerised-CBT (CCBT)	0.68 (-0.02, 1.39)
CBT individual (15 sessions or over)	Computerised attentional bias modification	0.65 (-0.06, 1.39)
CBT individual (15 sessions or over)	Computerised behavioural activation	0.59 (-0.16, 1.32)
CBT individual (15 sessions or over)	Computerised cognitive bias modification	0.64 (-0.07, 1.38)
CBT individual (15 sessions or over)	Computerised Coping with Depression course	0.62 (-0.11, 1.36)
CBT individual (15 sessions or over)	Computerised expressive writing	0.64 (-0.1, 1.41)
CBT individual (15 sessions or over)	Computerised mindfulness intervention	0.65 (-0.06, 1.4)
CBT individual (15 sessions or over)	Computerised positive psychological intervention	0.68 (-0.03, 1.42)
CBT individual (15 sessions or over)	Computerised problem solving therapy	0.56 (-0.19, 1.3)
CBT individual (15 sessions or over)	Computerised third-wave cognitive therapy	0.62 (-0.13, 1.37)
CBT individual (15 sessions or over)	Expressive writing	0.61 (-0.16, 1.36)
CBT individual (15 sessions or over)	Psychoeducational website	0.64 (-0.09, 1.39)
CBT individual (15 sessions or over)	Behavioural bibliotherapy with support	0.68 (-0.11, 1.5)
CBT individual (15 sessions or over)	Cognitive bias modification with support	0.6 (-0.23, 1.39)
CBT individual (15 sessions or over)	Cognitive bibliotherapy with support	0.63 (-0.17, 1.42)
CBT individual (15 sessions or over)	Computerised-CBT (CCBT) with support	0.68 (-0.06, 1.43)
CBT individual (15 sessions or over)	Computerised behavioural activation with support	0.58 (-0.3, 1.37)
CBT individual (15 sessions or over)	Computerised exercise promotion with support	0.66 (-0.15, 1.47)
CBT individual (15 sessions or over)	Computerised problem solving therapy with support	0.68 (-0.09, 1.46)
CBT individual (15 sessions or over)	Computerised third-wave cognitive therapy with support	0.64 (-0.16, 1.44)
CBT individual (15 sessions or over)	Expressive writing with support	0.69 (-0.08, 1.49)
CBT individual (15 sessions or over)	Third-wave cognitive therapy CD with support	0.64 (-0.16, 1.43)
CBT individual (15 sessions or over)	Short-term psychodynamic psychotherapy individual	0.04 (-1.43, 1.53)
CBT individual (15 sessions or over)	Mindfulness-based stress reduction (MBSR) individual	-0.03 (-1.4, 1.35)
CBT individual (15 sessions or over)	Meditation-relaxation group	-0.09 (-1.88, 1.13)
CBT individual (15 sessions or over)	Mindfulness-based cognitive therapy (MBCT) group	0.18 (-0.64, 1)
CBT individual (15 sessions or over)	Mindfulness-based stress reduction (MBSR) group	0.49 (-0.46, 1.56)
CBT individual (15 sessions or over)	Mindfulness meditation group	0.09 (-0.89, 1.01)
CBT individual (15 sessions or over)	Progressive muscle relaxation individual	0.2 (-1.08, 1.5)	0.5 (-0.86, 1.86)	-0.440917	0.300087
CBT individual (15 sessions or over)	Progressive muscle relaxation group	0.33 (-1, 1.67)
CBT individual (15 sessions or over)	Any SSRI	0.35 (-1.03, 1.57)
CBT individual (15 sessions or over)	Citalopram	0.31 (-1.11, 1.5)
CBT individual (15 sessions or over)	Fluoxetine	0.21 (-1.36, 1.36)
CBT individual (15 sessions or over)	Sertraline	0.27 (-0.84, 1.27)
CBT individual (15 sessions or over)	Amitriptyline	0.14 (-1.6, 1.36)	1.45 (-3.83, 6.47)	-1.43833	0.305183
CBT individual (15 sessions or over)	Any TCA	0.62 (-0.5, 1.91)	1.47 (0, 2.95)	-1.1622	0.0925492
CBT individual (15 sessions or over)	Imipramine	0.28 (-1.28, 1.49)	1.46 (-3.77, 6.41)	-1.27641	0.322784
CBT individual (15 sessions or over)	Lofepramine	0.36 (-1.06, 1.58)	1.44 (-3.78, 6.44)	-1.15441	0.337515
CBT individual (15 sessions or over)	Any AD	0.7 (-0.73, 2.16)	0.71 (-0.77, 2.17)	-0.0148282	0.493567
CBT individual (15 sessions or over)	Traditional acupuncture	0.15 (-1.15, 1.44)
CBT individual (15 sessions or over)	Supervised high intensity exercise individual	0.39 (-0.52, 1.28)
CBT individual (15 sessions or over)	Supervised low intensity exercise individual	0.39 (-0.52, 1.28)
CBT individual (15 sessions or over)	Unsupervised low intensity exercise individual	0.77 (-0.14, 1.75)
CBT individual (15 sessions or over)	Supervised high intensity exercise group	0.27 (-0.59, 1.12)	0.03 (-6.88, 6.92)	0.243661	0.472657
CBT individual (15 sessions or over)	Supervised low intensity exercise group	0.44 (-0.56, 1.49)	0.04 (-6.9, 6.9)	0.408136	0.454575
CBT individual (15 sessions or over)	Yoga group	-0.05 (-1.05, 0.94)
CBT individual (15 sessions or over)	CBT group (under 15 sessions) + any AD	-0.28 (-2.08, 1.54)
CBT individual (15 sessions or over)	Body-mind-spirit group + any AD	-0.54 (-2.46, 1.41)
CBT individual (15 sessions or over)	Traditional acupuncture + non-directive/supportive/person-centred counselling	0.08 (-1.22, 1.33)
CBT individual (15 sessions or over)	CBT individual (under 15 sessions) + supervised high intensity exercise group	0.61 (-0.73, 1.97)	0.44 (-4.5, 5.44)	0.181651	0.472207
CBT individual (15 sessions or over)	CBT group (under 15 sessions) + supervised low intensity exercise group	-1.76 (-3.13, -0.4)
CBT individual (under 15 sessions)	Third-wave cognitive therapy individual	0.02 (-0.8, 0.85)	0 (-3.41, 3.42)	0.0210933	0.49529
CBT individual (under 15 sessions)	CBT group (15 sessions or over)	-0.14 (-1.3, 1.46)
CBT individual (under 15 sessions)	CBT group (under 15 sessions)	-0.57 (-1.39, 0.22)
CBT individual (under 15 sessions)	Positive psychotherapy (PPT) group	-0.12 (-0.99, 0.8)
CBT individual (under 15 sessions)	Rational emotive behaviour therapy (REBT) group	-0.44 (-1.54, 0.55)
CBT individual (under 15 sessions)	Third-wave cognitive therapy group	-0.35 (-1.25, 0.53)
CBT individual (under 15 sessions)	Problem solving individual	0.86 (-0.06, 1.78)
CBT individual (under 15 sessions)	Problem solving group	-0.5 (-1.53, 0.54)
CBT individual (under 15 sessions)	Non-directive/supportive/person-centred counselling	0.51 (-1.32, 2.39)
CBT individual (under 15 sessions)	Interpersonal counselling individual	0.2 (-1.33, 1.54)	0.12 (-4.75, 4.94)	0.0871868	0.486593
CBT individual (under 15 sessions)	Interpersonal psychotherapy (IPT) individual	0.31 (-0.59, 1.21)	0.12 (-4.8, 4.98)	0.196152	0.469349
CBT individual (under 15 sessions)	Psychoeducational group programme	0.67 (-0.67, 2.02)
CBT individual (under 15 sessions)	Behavioural bibliotherapy	0.58 (-0.15, 1.3)
CBT individual (under 15 sessions)	Cognitive bibliotherapy	0.62 (-0.06, 1.32)
CBT individual (under 15 sessions)	Computerised-CBT (CCBT)	0.62 (-0.06, 1.31)
CBT individual (under 15 sessions)	Computerised attentional bias modification	0.6 (-0.09, 1.3)
CBT individual (under 15 sessions)	Computerised behavioural activation	0.54 (-0.21, 1.25)
CBT individual (under 15 sessions)	Computerised cognitive bias modification	0.59 (-0.11, 1.3)
CBT individual (under 15 sessions)	Computerised Coping with Depression course	0.57 (-0.14, 1.28)
CBT individual (under 15 sessions)	Computerised expressive writing	0.59 (-0.13, 1.32)
CBT individual (under 15 sessions)	Computerised mindfulness intervention	0.6 (-0.1, 1.32)
CBT individual (under 15 sessions)	Computerised positive psychological intervention	0.62 (-0.07, 1.33)
CBT individual (under 15 sessions)	Computerised problem solving therapy	0.51 (-0.23, 1.23)
CBT individual (under 15 sessions)	Computerised third-wave cognitive therapy	0.57 (-0.16, 1.29)
CBT individual (under 15 sessions)	Expressive writing	0.56 (-0.2, 1.28)
CBT individual (under 15 sessions)	Psychoeducational website	0.59 (-0.13, 1.3)
CBT individual (under 15 sessions)	Behavioural bibliotherapy with support	0.63 (-0.15, 1.43)
CBT individual (under 15 sessions)	Cognitive bias modification with support	0.55 (-0.28, 1.32)
CBT individual (under 15 sessions)	Cognitive bibliotherapy with support	0.58 (-0.21, 1.35)
CBT individual (under 15 sessions)	Computerised-CBT (CCBT) with support	0.62 (-0.11, 1.37)
CBT individual (under 15 sessions)	Computerised behavioural activation with support	0.53 (-0.34, 1.31)
CBT individual (under 15 sessions)	Computerised exercise promotion with support	0.6 (-0.19, 1.41)
CBT individual (under 15 sessions)	Computerised problem solving therapy with support	0.63 (-0.14, 1.4)
CBT individual (under 15 sessions)	Computerised third-wave cognitive therapy with support	0.59 (-0.2, 1.37)
CBT individual (under 15 sessions)	Expressive writing with support	0.64 (-0.12, 1.42)
CBT individual (under 15 sessions)	Third-wave cognitive therapy CD with support	0.58 (-0.21, 1.36)
CBT individual (under 15 sessions)	Short-term psychodynamic psychotherapy individual	-0.01 (-1.48, 1.48)
CBT individual (under 15 sessions)	Mindfulness-based stress reduction (MBSR) individual	-0.09 (-1.45, 1.28)
CBT individual (under 15 sessions)	Meditation-relaxation group	-0.13 (-1.91, 1.07)
CBT individual (under 15 sessions)	Mindfulness-based cognitive therapy (MBCT) group	0.13 (-0.69, 0.93)
CBT individual (under 15 sessions)	Mindfulness-based stress reduction (MBSR) group	0.44 (-0.47, 1.48)
CBT individual (under 15 sessions)	Mindfulness meditation group	0.03 (-0.9, 0.91)
CBT individual (under 15 sessions)	Progressive muscle relaxation individual	0.15 (-1.34, 1.64)	0.49 (-4.42, 5.49)	-0.36867	0.443805
CBT individual (under 15 sessions)	Progressive muscle relaxation group	0.28 (-1.05, 1.61)
CBT individual (under 15 sessions)	Any SSRI	0.28 (-1.12, 1.6)
CBT individual (under 15 sessions)	Citalopram	0.25 (-1.17, 1.51)
CBT individual (under 15 sessions)	Fluoxetine	0.14 (-1.39, 1.36)
CBT individual (under 15 sessions)	Sertraline	0.21 (-0.91, 1.27)
CBT individual (under 15 sessions)	Amitriptyline	0.07 (-1.66, 1.39)	1.44 (-3.77, 6.45)	-1.50605	0.294468
CBT individual (under 15 sessions)	Any TCA	0.56 (-0.71, 2.02)	1.45 (-3.79, 6.43)	-0.939379	0.366171
CBT individual (under 15 sessions)	Imipramine	0.21 (-1.34, 1.52)	1.45 (-3.8, 6.48)	-1.33942	0.315211
CBT individual (under 15 sessions)	Lofepramine	0.31 (-1.16, 1.62)	1.46 (-3.78, 6.46)	-1.2339	0.327955
CBT individual (under 15 sessions)	Any AD	0.65 (-0.98, 2.31)	0.69 (-4.57, 6.06)	-0.0435046	0.493799
CBT individual (under 15 sessions)	Traditional acupuncture	0.09 (-1.22, 1.41)
CBT individual (under 15 sessions)	Supervised high intensity exercise individual	0.34 (-0.57, 1.22)
CBT individual (under 15 sessions)	Supervised low intensity exercise individual	0.34 (-0.56, 1.21)
CBT individual (under 15 sessions)	Unsupervised low intensity exercise individual	0.72 (-0.18, 1.68)
CBT individual (under 15 sessions)	Supervised high intensity exercise group	0.21 (-0.56, 0.98)	0.02 (-1.24, 1.27)	0.241663	0.369445
CBT individual (under 15 sessions)	Supervised low intensity exercise group	0.39 (-0.58, 1.4)	0.03 (-6.84, 6.97)	0.367037	0.458701
CBT individual (under 15 sessions)	Yoga group	-0.11 (-1.08, 0.86)
CBT individual (under 15 sessions)	CBT group (under 15 sessions) + any AD	-0.33 (-2.3, 1.65)
CBT individual (under 15 sessions)	Body-mind-spirit group + any AD	-0.59 (-2.67, 1.53)
CBT individual (under 15 sessions)	Traditional acupuncture + non-directive/supportive/person-centred counselling	0.03 (-1.28, 1.3)
CBT individual (under 15 sessions)	CBT individual (under 15 sessions) + supervised high intensity exercise group	0.56 (-0.64, 1.76)	0.45 (-0.85, 1.76)	0.160607	0.420585
CBT individual (under 15 sessions)	CBT group (under 15 sessions) + supervised low intensity exercise group	-1.81 (-3.18, -0.46)
Third-wave cognitive therapy individual	CBT group (15 sessions or over)	-0.16 (-1.34, 1.45)
Third-wave cognitive therapy individual	CBT group (under 15 sessions)	-0.59 (-1.41, 0.19)
Third-wave cognitive therapy individual	Positive psychotherapy (PPT) group	-0.14 (-1.01, 0.79)
Third-wave cognitive therapy individual	Rational emotive behaviour therapy (REBT) group	-0.46 (-1.56, 0.53)
Third-wave cognitive therapy individual	Third-wave cognitive therapy group	-0.37 (-1.26, 0.49)
Third-wave cognitive therapy individual	Problem solving individual	0.84 (-0.09, 1.77)
Third-wave cognitive therapy individual	Problem solving group	-0.52 (-1.55, 0.51)
Third-wave cognitive therapy individual	Non-directive/supportive/person-centred counselling	0.49 (-1.35, 2.37)
Third-wave cognitive therapy individual	Interpersonal counselling individual	0.19 (-1.35, 1.51)	0.12 (-4.84, 4.99)	0.0761547	0.488491
Third-wave cognitive therapy individual	Interpersonal psychotherapy (IPT) individual	0.3 (-0.57, 1.16)	0.12 (-4.81, 4.98)	0.185436	0.471049
Third-wave cognitive therapy individual	Psychoeducational group programme	0.66 (-0.68, 2)
Third-wave cognitive therapy individual	Behavioural bibliotherapy	0.56 (-0.17, 1.28)
Third-wave cognitive therapy individual	Cognitive bibliotherapy	0.6 (-0.09, 1.3)
Third-wave cognitive therapy individual	Computerised-CBT (CCBT)	0.61 (-0.08, 1.29)
Third-wave cognitive therapy individual	Computerised attentional bias modification	0.58 (-0.12, 1.29)
Third-wave cognitive therapy individual	Computerised behavioural activation	0.52 (-0.23, 1.23)
Third-wave cognitive therapy individual	Computerised cognitive bias modification	0.57 (-0.14, 1.28)
Third-wave cognitive therapy individual	Computerised Coping with Depression course	0.55 (-0.16, 1.25)
Third-wave cognitive therapy individual	Computerised expressive writing	0.57 (-0.16, 1.31)
Third-wave cognitive therapy individual	Computerised mindfulness intervention	0.58 (-0.12, 1.3)
Third-wave cognitive therapy individual	Computerised positive psychological intervention	0.61 (-0.09, 1.32)
Third-wave cognitive therapy individual	Computerised problem solving therapy	0.49 (-0.24, 1.2)
Third-wave cognitive therapy individual	Computerised third-wave cognitive therapy	0.55 (-0.19, 1.27)
Third-wave cognitive therapy individual	Expressive writing	0.54 (-0.23, 1.26)
Third-wave cognitive therapy individual	Psychoeducational website	0.57 (-0.15, 1.29)
Third-wave cognitive therapy individual	Behavioural bibliotherapy with support	0.61 (-0.18, 1.41)
Third-wave cognitive therapy individual	Cognitive bias modification with support	0.53 (-0.3, 1.3)
Third-wave cognitive therapy individual	Cognitive bibliotherapy with support	0.56 (-0.23, 1.33)
Third-wave cognitive therapy individual	Computerised-CBT (CCBT) with support	0.6 (-0.13, 1.34)
Third-wave cognitive therapy individual	Computerised behavioural activation with support	0.51 (-0.35, 1.28)
Third-wave cognitive therapy individual	Computerised exercise promotion with support	0.59 (-0.21, 1.38)
Third-wave cognitive therapy individual	Computerised problem solving therapy with support	0.61 (-0.15, 1.38)
Third-wave cognitive therapy individual	Computerised third-wave cognitive therapy with support	0.57 (-0.22, 1.35)
Third-wave cognitive therapy individual	Expressive writing with support	0.62 (-0.14, 1.4)
Third-wave cognitive therapy individual	Third-wave cognitive therapy CD with support	0.57 (-0.23, 1.34)
Third-wave cognitive therapy individual	Short-term psychodynamic psychotherapy individual	-0.03 (-1.5, 1.45)
Third-wave cognitive therapy individual	Mindfulness-based stress reduction (MBSR) individual	-0.1 (-1.46, 1.26)
Third-wave cognitive therapy individual	Meditation-relaxation group	-0.16 (-1.94, 1.06)
Third-wave cognitive therapy individual	Mindfulness-based cognitive therapy (MBCT) group	0.11 (-0.72, 0.91)
Third-wave cognitive therapy individual	Mindfulness-based stress reduction (MBSR) group	0.42 (-0.52, 1.47)
Third-wave cognitive therapy individual	Mindfulness meditation group	0.02 (-0.96, 0.93)
Third-wave cognitive therapy individual	Progressive muscle relaxation individual	0.13 (-1.3, 1.57)	0.49 (-4.48, 5.51)	-0.387524	0.441448
Third-wave cognitive therapy individual	Progressive muscle relaxation group	0.26 (-1.08, 1.59)
Third-wave cognitive therapy individual	Any SSRI	0.27 (-1.14, 1.55)
Third-wave cognitive therapy individual	Citalopram	0.24 (-1.21, 1.48)
Third-wave cognitive therapy individual	Fluoxetine	0.13 (-1.43, 1.33)
Third-wave cognitive therapy individual	Sertraline	0.19 (-0.95, 1.25)
Third-wave cognitive therapy individual	Amitriptyline	0.05 (-1.69, 1.36)	1.45 (-3.81, 6.42)	-1.53809	0.29226
Third-wave cognitive therapy individual	Any TCA	0.54 (-0.69, 1.95)	1.44 (-3.8, 6.45)	-0.947	0.364927
Third-wave cognitive therapy individual	Imipramine	0.2 (-1.37, 1.48)	1.45 (-3.78, 6.43)	-1.35333	0.312977
Third-wave cognitive therapy individual	Lofepramine	0.29 (-1.18, 1.57)	1.45 (-3.81, 6.41)	-1.24404	0.327211
Third-wave cognitive therapy individual	Any AD	0.63 (-0.95, 2.23)	0.7 (-4.55, 6.04)	-0.0758135	0.489151
Third-wave cognitive therapy individual	Traditional acupuncture	0.07 (-1.24, 1.39)
Third-wave cognitive therapy individual	Supervised high intensity exercise individual	0.32 (-0.59, 1.2)
Third-wave cognitive therapy individual	Supervised low intensity exercise individual	0.32 (-0.58, 1.19)
Third-wave cognitive therapy individual	Unsupervised low intensity exercise individual	0.7 (-0.21, 1.65)
Third-wave cognitive therapy individual	Supervised high intensity exercise group	0.19 (-0.67, 1.05)	0.04 (-6.86, 6.96)	0.152295	0.482877
Third-wave cognitive therapy individual	Supervised low intensity exercise group	0.37 (-0.64, 1.41)	0.03 (-6.88, 7)	0.347112	0.461187
Third-wave cognitive therapy individual	Yoga group	-0.13 (-1.11, 0.85)
Third-wave cognitive therapy individual	CBT group (under 15 sessions) + any AD	-0.35 (-2.27, 1.59)
Third-wave cognitive therapy individual	Body-mind-spirit group + any AD	-0.61 (-2.65, 1.45)
Third-wave cognitive therapy individual	Traditional acupuncture + non-directive/supportive/person-centred counselling	0.01 (-1.31, 1.28)
Third-wave cognitive therapy individual	CBT individual (under 15 sessions) + supervised high intensity exercise group	0.54 (-0.81, 1.9)	0.44 (-4.49, 5.43)	0.106975	0.4836
Third-wave cognitive therapy individual	CBT group (under 15 sessions) + supervised low intensity exercise group	-1.83 (-3.2, -0.47)
CBT group (15 sessions or over)	CBT group (under 15 sessions)	-0.35 (-2.08, 0.51)	0 (-1.32, 1.32)	-0.571214	0.253371
CBT group (15 sessions or over)	Positive psychotherapy (PPT) group	0 (-1.39, 1.14)	0 (-1.31, 1.33)	0	0.5
CBT group (15 sessions or over)	Rational emotive behaviour therapy (REBT) group	-0.2 (-2.11, 0.76)	0 (-1.32, 1.34)	-0.335353	0.350287
CBT group (15 sessions or over)	Third-wave cognitive therapy group	-0.14 (-1.8, 0.83)	0 (-1.31, 1.32)	-0.226272	0.395006
CBT group (15 sessions or over)	Problem solving individual	1.01 (-0.62, 2.18)
CBT group (15 sessions or over)	Problem solving group	-0.35 (-2.04, 0.86)
CBT group (15 sessions or over)	Non-directive/supportive/person-centred counselling	0.62 (-1.57, 2.67)
CBT group (15 sessions or over)	Interpersonal counselling individual	0.32 (-1.65, 1.92)
CBT group (15 sessions or over)	Interpersonal psychotherapy (IPT) individual	0.46 (-1.17, 1.62)
CBT group (15 sessions or over)	Psychoeducational group programme	0.8 (-1.02, 2.37)
CBT group (15 sessions or over)	Behavioural bibliotherapy	0.75 (-0.8, 1.76)
CBT group (15 sessions or over)	Cognitive bibliotherapy	0.8 (-0.74, 1.78)
CBT group (15 sessions or over)	Computerised-CBT (CCBT)	0.8 (-0.74, 1.77)
CBT group (15 sessions or over)	Computerised attentional bias modification	0.77 (-0.77, 1.77)
CBT group (15 sessions or over)	Computerised behavioural activation	0.7 (-0.85, 1.71)
CBT group (15 sessions or over)	Computerised cognitive bias modification	0.76 (-0.78, 1.76)
CBT group (15 sessions or over)	Computerised Coping with Depression course	0.74 (-0.81, 1.74)
CBT group (15 sessions or over)	Computerised expressive writing	0.76 (-0.79, 1.78)
CBT group (15 sessions or over)	Computerised mindfulness intervention	0.77 (-0.76, 1.78)
CBT group (15 sessions or over)	Computerised positive psychological intervention	0.8 (-0.74, 1.79)
CBT group (15 sessions or over)	Computerised problem solving therapy	0.68 (-0.88, 1.68)
CBT group (15 sessions or over)	Computerised third-wave cognitive therapy	0.74 (-0.81, 1.75)
CBT group (15 sessions or over)	Expressive writing	0.72 (-0.84, 1.73)
CBT group (15 sessions or over)	Psychoeducational website	0.76 (-0.78, 1.76)
CBT group (15 sessions or over)	Behavioural bibliotherapy with support	0.79 (-0.77, 1.87)
CBT group (15 sessions or over)	Cognitive bias modification with support	0.71 (-0.88, 1.77)
CBT group (15 sessions or over)	Cognitive bibliotherapy with support	0.74 (-0.83, 1.79)
CBT group (15 sessions or over)	Computerised-CBT (CCBT) with support	0.78 (-0.76, 1.82)
CBT group (15 sessions or over)	Computerised behavioural activation with support	0.69 (-0.92, 1.75)
CBT group (15 sessions or over)	Computerised exercise promotion with support	0.76 (-0.81, 1.85)
CBT group (15 sessions or over)	Computerised problem solving therapy with support	0.79 (-0.77, 1.84)
CBT group (15 sessions or over)	Computerised third-wave cognitive therapy with support	0.75 (-0.82, 1.81)
CBT group (15 sessions or over)	Expressive writing with support	0.8 (-0.75, 1.86)
CBT group (15 sessions or over)	Third-wave cognitive therapy CD with support	0.74 (-0.82, 1.8)
CBT group (15 sessions or over)	Short-term psychodynamic psychotherapy individual	0.1 (-1.81, 1.79)
CBT group (15 sessions or over)	Mindfulness-based stress reduction (MBSR) individual	0.03 (-1.81, 1.62)
CBT group (15 sessions or over)	Meditation-relaxation group	-0.1 (-1.42, 0.96)	-0.55 (-1.9, 0.81)	0.669944	0.212678
CBT group (15 sessions or over)	Mindfulness-based cognitive therapy (MBCT) group	0.28 (-1.23, 1.34)	-0.54 (-6.94, 5.89)	0.86324	0.398334
CBT group (15 sessions or over)	Mindfulness-based stress reduction (MBSR) group	0.56 (-0.98, 1.94)	-0.53 (-6.98, 5.82)	1.14879	0.366913
CBT group (15 sessions or over)	Mindfulness meditation group	0.17 (-1.37, 1.31)	-0.53 (-6.96, 5.89)	0.737975	0.413291
CBT group (15 sessions or over)	Progressive muscle relaxation individual	0.26 (-1.71, 2.04)
CBT group (15 sessions or over)	Progressive muscle relaxation group	0.43 (-1.5, 1.89)	0.86 (-1.2, 3)	-0.631005	0.310085
CBT group (15 sessions or over)	Any SSRI	0.41 (-1.5, 1.98)
CBT group (15 sessions or over)	Citalopram	0.37 (-1.55, 1.89)
CBT group (15 sessions or over)	Fluoxetine	0.26 (-1.74, 1.75)
CBT group (15 sessions or over)	Sertraline	0.34 (-1.39, 1.67)
CBT group (15 sessions or over)	Amitriptyline	0.18 (-1.94, 1.77)
CBT group (15 sessions or over)	Any TCA	0.69 (-1.13, 2.41)
CBT group (15 sessions or over)	Imipramine	0.33 (-1.69, 1.9)
CBT group (15 sessions or over)	Lofepramine	0.42 (-1.52, 1.99)
CBT group (15 sessions or over)	Any AD	0.76 (-1.32, 2.7)
CBT group (15 sessions or over)	Traditional acupuncture	0.22 (-1.6, 1.73)
CBT group (15 sessions or over)	Supervised high intensity exercise individual	0.49 (-1.12, 1.63)
CBT group (15 sessions or over)	Supervised low intensity exercise individual	0.49 (-1.12, 1.63)
CBT group (15 sessions or over)	Unsupervised low intensity exercise individual	0.86 (-0.73, 2.08)
CBT group (15 sessions or over)	Supervised high intensity exercise group	0.36 (-1.22, 1.49)
CBT group (15 sessions or over)	Supervised low intensity exercise group	0.53 (-1.12, 1.81)
CBT group (15 sessions or over)	Yoga group	0.03 (-1.6, 1.25)
CBT group (15 sessions or over)	CBT group (under 15 sessions) + any AD	-0.22 (-2.57, 2.02)
CBT group (15 sessions or over)	Body-mind-spirit group + any AD	-0.48 (-2.94, 1.84)
CBT group (15 sessions or over)	Traditional acupuncture + non-directive/supportive/person-centred counselling	0.15 (-1.66, 1.64)
CBT group (15 sessions or over)	CBT individual (under 15 sessions) + supervised high intensity exercise group	0.68 (-1.17, 2.28)
CBT group (15 sessions or over)	CBT group (under 15 sessions) + supervised low intensity exercise group	-1.67 (-3.62, -0.17)	-1.25 (-6.3, 3.71)	-0.474498	0.431222
CBT group (under 15 sessions)	Positive psychotherapy (PPT) group	0.42 (-0.16, 1.34)	0 (-1.31, 1.33)	0.488837	0.248905
CBT group (under 15 sessions)	Rational emotive behaviour therapy (REBT) group	0.08 (-0.77, 1.04)	0 (-1.33, 1.31)	0.1032	0.44674
CBT group (under 15 sessions)	Third-wave cognitive therapy group	0.17 (-0.43, 1)	0 (-1.31, 1.32)	0.199478	0.391457
CBT group (under 15 sessions)	Problem solving individual	1.43 (0.63, 2.27)
CBT group (under 15 sessions)	Problem solving group	0.07 (-0.81, 0.98)
CBT group (under 15 sessions)	Non-directive/supportive/person-centred counselling	1.08 (-0.72, 2.9)
CBT group (under 15 sessions)	Interpersonal counselling individual	0.77 (-0.68, 2.07)
CBT group (under 15 sessions)	Interpersonal psychotherapy (IPT) individual	0.89 (0.08, 1.7)
CBT group (under 15 sessions)	Psychoeducational group programme	1.25 (-0.02, 2.53)
CBT group (under 15 sessions)	Behavioural bibliotherapy	1.15 (0.55, 1.78)
CBT group (under 15 sessions)	Cognitive bibliotherapy	1.19 (0.65, 1.79)
CBT group (under 15 sessions)	Computerised-CBT (CCBT)	1.19 (0.66, 1.77)
CBT group (under 15 sessions)	Computerised attentional bias modification	1.17 (0.61, 1.78)
CBT group (under 15 sessions)	Computerised behavioural activation	1.11 (0.48, 1.71)
CBT group (under 15 sessions)	Computerised cognitive bias modification	1.16 (0.59, 1.77)
CBT group (under 15 sessions)	Computerised Coping with Depression course	1.14 (0.55, 1.74)
CBT group (under 15 sessions)	Computerised expressive writing	1.16 (0.56, 1.8)
CBT group (under 15 sessions)	Computerised mindfulness intervention	1.17 (0.6, 1.79)
CBT group (under 15 sessions)	Computerised positive psychological intervention	1.19 (0.64, 1.8)
CBT group (under 15 sessions)	Computerised problem solving therapy	1.08 (0.46, 1.69)
CBT group (under 15 sessions)	Computerised third-wave cognitive therapy	1.14 (0.53, 1.76)
CBT group (under 15 sessions)	Expressive writing	1.13 (0.49, 1.75)
CBT group (under 15 sessions)	Psychoeducational website	1.16 (0.57, 1.78)
CBT group (under 15 sessions)	Behavioural bibliotherapy with support	1.19 (0.54, 1.91)
CBT group (under 15 sessions)	Cognitive bias modification with support	1.12 (0.41, 1.8)
CBT group (under 15 sessions)	Cognitive bibliotherapy with support	1.15 (0.48, 1.83)
CBT group (under 15 sessions)	Computerised-CBT (CCBT) with support	1.19 (0.59, 1.83)
CBT group (under 15 sessions)	Computerised behavioural activation with support	1.1 (0.34, 1.78)
CBT group (under 15 sessions)	Computerised exercise promotion with support	1.17 (0.5, 1.89)
CBT group (under 15 sessions)	Computerised problem solving therapy with support	1.2 (0.56, 1.87)
CBT group (under 15 sessions)	Computerised third-wave cognitive therapy with support	1.16 (0.49, 1.85)
CBT group (under 15 sessions)	Expressive writing with support	1.21 (0.58, 1.89)
CBT group (under 15 sessions)	Third-wave cognitive therapy CD with support	1.15 (0.48, 1.84)
CBT group (under 15 sessions)	Short-term psychodynamic psychotherapy individual	0.56 (-0.86, 1.98)
CBT group (under 15 sessions)	Mindfulness-based stress reduction (MBSR) individual	0.49 (-0.81, 1.79)
CBT group (under 15 sessions)	Meditation-relaxation group	0.43 (-1.24, 1.61)	-0.52 (-7.01, 5.9)	1.009	0.383738
CBT group (under 15 sessions)	Mindfulness-based cognitive therapy (MBCT) group	0.7 (0.02, 1.41)	-0.52 (-6.98, 5.92)	1.23337	0.35488
CBT group (under 15 sessions)	Mindfulness-based stress reduction (MBSR) group	1.01 (0.18, 2)	-0.53 (-6.96, 5.87)	1.56524	0.318015
CBT group (under 15 sessions)	Mindfulness meditation group	0.6 (-0.27, 1.45)	-0.53 (-6.96, 5.91)	1.15031	0.364096
CBT group (under 15 sessions)	Progressive muscle relaxation individual	0.72 (-0.77, 2.22)
CBT group (under 15 sessions)	Progressive muscle relaxation group	0.86 (-0.22, 1.92)	0.86 (-0.21, 1.94)	2.22045e-16	0.5
CBT group (under 15 sessions)	Any SSRI	0.86 (-0.49, 2.13)
CBT group (under 15 sessions)	Citalopram	0.82 (-0.55, 2.04)
CBT group (under 15 sessions)	Fluoxetine	0.72 (-0.78, 1.9)
CBT group (under 15 sessions)	Sertraline	0.78 (-0.28, 1.79)
CBT group (under 15 sessions)	Amitriptyline	0.64 (-1.05, 1.94)
CBT group (under 15 sessions)	Any TCA	1.13 (-0.1, 2.59)
CBT group (under 15 sessions)	Imipramine	0.78 (-0.72, 2.06)
CBT group (under 15 sessions)	Lofepramine	0.87 (-0.55, 2.18)
CBT group (under 15 sessions)	Any AD	1.22 (-0.42, 2.9)
CBT group (under 15 sessions)	Traditional acupuncture	0.67 (-0.55, 1.88)
CBT group (under 15 sessions)	Supervised high intensity exercise individual	0.91 (0.1, 1.7)
CBT group (under 15 sessions)	Supervised low intensity exercise individual	0.91 (0.1, 1.7)
CBT group (under 15 sessions)	Unsupervised low intensity exercise individual	1.29 (0.49, 2.17)
CBT group (under 15 sessions)	Supervised high intensity exercise group	0.78 (0.01, 1.57)
CBT group (under 15 sessions)	Supervised low intensity exercise group	0.96 (0.04, 1.93)
CBT group (under 15 sessions)	Yoga group	0.47 (-0.42, 1.36)
CBT group (under 15 sessions)	CBT group (under 15 sessions) + any AD	0.25 (-1.74, 2.24)
CBT group (under 15 sessions)	Body-mind-spirit group + any AD	-0.01 (-2.11, 2.1)
CBT group (under 15 sessions)	Traditional acupuncture + non-directive/supportive/person-centred counselling	0.6 (-0.61, 1.79)
CBT group (under 15 sessions)	CBT individual (under 15 sessions) + supervised high intensity exercise group	1.13 (-0.18, 2.46)
CBT group (under 15 sessions)	CBT group (under 15 sessions) + supervised low intensity exercise group	-1.24 (-2.34, -0.13)	-1.24 (-2.35, -0.12)	0	0.5
Positive psychotherapy (PPT) group	Rational emotive behaviour therapy (REBT) group	-0.25 (-1.51, 0.49)	0 (-1.31, 1.33)	-0.370138	0.324507
Positive psychotherapy (PPT) group	Third-wave cognitive therapy group	-0.18 (-1.16, 0.48)	0 (-1.34, 1.33)	-0.242726	0.379903
Positive psychotherapy (PPT) group	Problem solving individual	0.98 (0.05, 1.86)
Positive psychotherapy (PPT) group	Problem solving group	-0.38 (-1.42, 0.58)
Positive psychotherapy (PPT) group	Non-directive/supportive/person-centred counselling	0.62 (-1.23, 2.5)
Positive psychotherapy (PPT) group	Interpersonal counselling individual	0.31 (-1.21, 1.66)
Positive psychotherapy (PPT) group	Interpersonal psychotherapy (IPT) individual	0.44 (-0.49, 1.31)
Positive psychotherapy (PPT) group	Psychoeducational group programme	0.79 (-0.56, 2.12)
Positive psychotherapy (PPT) group	Behavioural bibliotherapy	0.71 (-0.08, 1.38)
Positive psychotherapy (PPT) group	Cognitive bibliotherapy	0.76 (0.01, 1.38)
Positive psychotherapy (PPT) group	Computerised-CBT (CCBT)	0.76 (0.01, 1.37)
Positive psychotherapy (PPT) group	Computerised attentional bias modification	0.74 (-0.03, 1.38)
Positive psychotherapy (PPT) group	Computerised behavioural activation	0.67 (-0.14, 1.32)
Positive psychotherapy (PPT) group	Computerised cognitive bias modification	0.72 (-0.05, 1.37)
Positive psychotherapy (PPT) group	Computerised Coping with Depression course	0.7 (-0.08, 1.34)
Positive psychotherapy (PPT) group	Computerised expressive writing	0.73 (-0.07, 1.39)
Positive psychotherapy (PPT) group	Computerised mindfulness intervention	0.74 (-0.04, 1.39)
Positive psychotherapy (PPT) group	Computerised positive psychological intervention	0.76 (-0.01, 1.41)
Positive psychotherapy (PPT) group	Computerised problem solving therapy	0.64 (-0.16, 1.29)
Positive psychotherapy (PPT) group	Computerised third-wave cognitive therapy	0.7 (-0.1, 1.36)
Positive psychotherapy (PPT) group	Expressive writing	0.69 (-0.13, 1.35)
Positive psychotherapy (PPT) group	Psychoeducational website	0.72 (-0.06, 1.38)
Positive psychotherapy (PPT) group	Behavioural bibliotherapy with support	0.76 (-0.07, 1.51)
Positive psychotherapy (PPT) group	Cognitive bias modification with support	0.68 (-0.19, 1.4)
Positive psychotherapy (PPT) group	Cognitive bibliotherapy with support	0.71 (-0.13, 1.43)
Positive psychotherapy (PPT) group	Computerised-CBT (CCBT) with support	0.75 (-0.03, 1.44)
Positive psychotherapy (PPT) group	Computerised behavioural activation with support	0.66 (-0.25, 1.39)
Positive psychotherapy (PPT) group	Computerised exercise promotion with support	0.73 (-0.11, 1.49)
Positive psychotherapy (PPT) group	Computerised problem solving therapy with support	0.75 (-0.06, 1.48)
Positive psychotherapy (PPT) group	Computerised third-wave cognitive therapy with support	0.72 (-0.12, 1.45)
Positive psychotherapy (PPT) group	Expressive writing with support	0.77 (-0.04, 1.5)
Positive psychotherapy (PPT) group	Third-wave cognitive therapy CD with support	0.71 (-0.12, 1.44)
Positive psychotherapy (PPT) group	Short-term psychodynamic psychotherapy individual	0.1 (-1.39, 1.58)
Positive psychotherapy (PPT) group	Mindfulness-based stress reduction (MBSR) individual	0.03 (-1.34, 1.39)
Positive psychotherapy (PPT) group	Meditation-relaxation group	-0.02 (-1.72, 1.08)	-0.52 (-6.95, 5.85)	0.532667	0.4375
Positive psychotherapy (PPT) group	Mindfulness-based cognitive therapy (MBCT) group	0.25 (-0.58, 1)	-0.54 (-7.02, 5.9)	0.802752	0.404827
Positive psychotherapy (PPT) group	Mindfulness-based stress reduction (MBSR) group	0.56 (-0.4, 1.6)	-0.52 (-7.01, 5.93)	1.10312	0.370837
Positive psychotherapy (PPT) group	Mindfulness meditation group	0.16 (-0.83, 1.03)	-0.53 (-6.97, 5.92)	0.70593	0.415894
Positive psychotherapy (PPT) group	Progressive muscle relaxation individual	0.26 (-1.28, 1.82)
Positive psychotherapy (PPT) group	Progressive muscle relaxation group	0.41 (-0.97, 1.69)	0.86 (-1.23, 3)	-0.586625	0.314962
Positive psychotherapy (PPT) group	Any SSRI	0.4 (-1.03, 1.72)
Positive psychotherapy (PPT) group	Citalopram	0.37 (-1.1, 1.64)
Positive psychotherapy (PPT) group	Fluoxetine	0.26 (-1.3, 1.49)
Positive psychotherapy (PPT) group	Sertraline	0.32 (-0.83, 1.4)
Positive psychotherapy (PPT) group	Amitriptyline	0.18 (-1.55, 1.53)
Positive psychotherapy (PPT) group	Any TCA	0.68 (-0.65, 2.18)
Positive psychotherapy (PPT) group	Imipramine	0.33 (-1.25, 1.66)
Positive psychotherapy (PPT) group	Lofepramine	0.42 (-1.08, 1.76)
Positive psychotherapy (PPT) group	Any AD	0.76 (-0.92, 2.48)
Positive psychotherapy (PPT) group	Traditional acupuncture	0.21 (-1.09, 1.47)
Positive psychotherapy (PPT) group	Supervised high intensity exercise individual	0.46 (-0.48, 1.3)
Positive psychotherapy (PPT) group	Supervised low intensity exercise individual	0.46 (-0.47, 1.3)
Positive psychotherapy (PPT) group	Unsupervised low intensity exercise individual	0.84 (-0.11, 1.78)
Positive psychotherapy (PPT) group	Supervised high intensity exercise group	0.34 (-0.58, 1.17)
Positive psychotherapy (PPT) group	Supervised low intensity exercise group	0.51 (-0.53, 1.53)
Positive psychotherapy (PPT) group	Yoga group	0.01 (-0.99, 0.98)
Positive psychotherapy (PPT) group	CBT group (under 15 sessions) + any AD	-0.21 (-2.25, 1.82)
Positive psychotherapy (PPT) group	Body-mind-spirit group + any AD	-0.47 (-2.61, 1.68)
Positive psychotherapy (PPT) group	Traditional acupuncture + non-directive/supportive/person-centred counselling	0.15 (-1.16, 1.37)
Positive psychotherapy (PPT) group	CBT individual (under 15 sessions) + supervised high intensity exercise group	0.67 (-0.72, 2.05)
Positive psychotherapy (PPT) group	CBT group (under 15 sessions) + supervised low intensity exercise group	-1.69 (-3.1, -0.37)	-1.24 (-6.32, 3.69)	-0.482188	0.428685
Rational emotive behaviour therapy (REBT) group	Third-wave cognitive therapy group	0.05 (-0.83, 1.15)	0 (-1.33, 1.33)	0.0652243	0.466465
Rational emotive behaviour therapy (REBT) group	Problem solving individual	1.31 (0.29, 2.42)
Rational emotive behaviour therapy (REBT) group	Problem solving group	-0.05 (-1, 0.94)
Rational emotive behaviour therapy (REBT) group	Non-directive/supportive/person-centred counselling	0.96 (-0.94, 2.89)
Rational emotive behaviour therapy (REBT) group	Interpersonal counselling individual	0.64 (-0.93, 2.14)
Rational emotive behaviour therapy (REBT) group	Interpersonal psychotherapy (IPT) individual	0.76 (-0.25, 1.85)
Rational emotive behaviour therapy (REBT) group	Psychoeducational group programme	1.12 (-0.28, 2.6)
Rational emotive behaviour therapy (REBT) group	Behavioural bibliotherapy	1.02 (0.16, 2)
Rational emotive behaviour therapy (REBT) group	Cognitive bibliotherapy	1.06 (0.25, 2.02)
Rational emotive behaviour therapy (REBT) group	Computerised-CBT (CCBT)	1.06 (0.24, 2.02)
Rational emotive behaviour therapy (REBT) group	Computerised attentional bias modification	1.04 (0.21, 2.01)
Rational emotive behaviour therapy (REBT) group	Computerised behavioural activation	0.98 (0.1, 1.95)
Rational emotive behaviour therapy (REBT) group	Computerised cognitive bias modification	1.03 (0.19, 2)
Rational emotive behaviour therapy (REBT) group	Computerised Coping with Depression course	1.01 (0.16, 1.98)
Rational emotive behaviour therapy (REBT) group	Computerised expressive writing	1.03 (0.17, 2.02)
Rational emotive behaviour therapy (REBT) group	Computerised mindfulness intervention	1.04 (0.21, 2.02)
Rational emotive behaviour therapy (REBT) group	Computerised positive psychological intervention	1.06 (0.23, 2.04)
Rational emotive behaviour therapy (REBT) group	Computerised problem solving therapy	0.95 (0.08, 1.93)
Rational emotive behaviour therapy (REBT) group	Computerised third-wave cognitive therapy	1.01 (0.14, 1.99)
Rational emotive behaviour therapy (REBT) group	Expressive writing	1 (0.11, 1.98)
Rational emotive behaviour therapy (REBT) group	Psychoeducational website	1.03 (0.18, 2)
Rational emotive behaviour therapy (REBT) group	Behavioural bibliotherapy with support	1.06 (0.16, 2.11)
Rational emotive behaviour therapy (REBT) group	Cognitive bias modification with support	0.99 (0.05, 2.01)
Rational emotive behaviour therapy (REBT) group	Cognitive bibliotherapy with support	1.02 (0.11, 2.03)
Rational emotive behaviour therapy (REBT) group	Computerised-CBT (CCBT) with support	1.06 (0.2, 2.06)
Rational emotive behaviour therapy (REBT) group	Computerised behavioural activation with support	0.97 (-0.01, 1.99)
Rational emotive behaviour therapy (REBT) group	Computerised exercise promotion with support	1.04 (0.13, 2.08)
Rational emotive behaviour therapy (REBT) group	Computerised problem solving therapy with support	1.06 (0.18, 2.08)
Rational emotive behaviour therapy (REBT) group	Computerised third-wave cognitive therapy with support	1.03 (0.12, 2.05)
Rational emotive behaviour therapy (REBT) group	Expressive writing with support	1.08 (0.2, 2.1)
Rational emotive behaviour therapy (REBT) group	Third-wave cognitive therapy CD with support	1.02 (0.11, 2.04)
Rational emotive behaviour therapy (REBT) group	Short-term psychodynamic psychotherapy individual	0.44 (-1.11, 2.01)
Rational emotive behaviour therapy (REBT) group	Mindfulness-based stress reduction (MBSR) individual	0.37 (-1.07, 1.84)
Rational emotive behaviour therapy (REBT) group	Meditation-relaxation group	0.28 (-1.4, 1.7)	-0.54 (-7.03, 5.91)	0.871496	0.399246
Rational emotive behaviour therapy (REBT) group	Mindfulness-based cognitive therapy (MBCT) group	0.56 (-0.34, 1.6)	-0.54 (-7.03, 5.93)	1.12075	0.368691
Rational emotive behaviour therapy (REBT) group	Mindfulness-based stress reduction (MBSR) group	0.88 (-0.15, 2.11)	-0.53 (-7.01, 5.91)	1.44475	0.332978
Rational emotive behaviour therapy (REBT) group	Mindfulness meditation group	0.47 (-0.58, 1.6)	-0.53 (-7, 5.88)	1.02566	0.379498
Rational emotive behaviour therapy (REBT) group	Progressive muscle relaxation individual	0.6 (-1.01, 2.26)
Rational emotive behaviour therapy (REBT) group	Progressive muscle relaxation group	0.74 (-0.65, 2.1)	0.86 (-1.23, 3.04)	-0.156801	0.448821
Rational emotive behaviour therapy (REBT) group	Any SSRI	0.73 (-0.75, 2.2)
Rational emotive behaviour therapy (REBT) group	Citalopram	0.69 (-0.8, 2.11)
Rational emotive behaviour therapy (REBT) group	Fluoxetine	0.58 (-1.02, 1.99)
Rational emotive behaviour therapy (REBT) group	Sertraline	0.65 (-0.57, 1.89)
Rational emotive behaviour therapy (REBT) group	Amitriptyline	0.51 (-1.27, 2.01)
Rational emotive behaviour therapy (REBT) group	Any TCA	1.01 (-0.38, 2.63)
Rational emotive behaviour therapy (REBT) group	Imipramine	0.66 (-0.97, 2.13)
Rational emotive behaviour therapy (REBT) group	Lofepramine	0.75 (-0.8, 2.23)
Rational emotive behaviour therapy (REBT) group	Any AD	1.1 (-0.65, 2.92)
Rational emotive behaviour therapy (REBT) group	Traditional acupuncture	0.54 (-0.82, 1.94)
Rational emotive behaviour therapy (REBT) group	Supervised high intensity exercise individual	0.78 (-0.23, 1.87)
Rational emotive behaviour therapy (REBT) group	Supervised low intensity exercise individual	0.79 (-0.23, 1.86)
Rational emotive behaviour therapy (REBT) group	Unsupervised low intensity exercise individual	1.16 (0.15, 2.3)
Rational emotive behaviour therapy (REBT) group	Supervised high intensity exercise group	0.65 (-0.32, 1.74)
Rational emotive behaviour therapy (REBT) group	Supervised low intensity exercise group	0.84 (-0.27, 2.04)
Rational emotive behaviour therapy (REBT) group	Yoga group	0.34 (-0.74, 1.49)
Rational emotive behaviour therapy (REBT) group	CBT group (under 15 sessions) + any AD	0.13 (-1.97, 2.24)
Rational emotive behaviour therapy (REBT) group	Body-mind-spirit group + any AD	-0.13 (-2.32, 2.09)
Rational emotive behaviour therapy (REBT) group	Traditional acupuncture + non-directive/supportive/person-centred counselling	0.47 (-0.89, 1.87)
Rational emotive behaviour therapy (REBT) group	CBT individual (under 15 sessions) + supervised high intensity exercise group	1.01 (-0.45, 2.51)
Rational emotive behaviour therapy (REBT) group	CBT group (under 15 sessions) + supervised low intensity exercise group	-1.35 (-2.75, 0.03)	-1.25 (-6.33, 3.71)	-0.107059	0.484078
Third-wave cognitive therapy group	Problem solving individual	1.22 (0.3, 2.13)
Third-wave cognitive therapy group	Problem solving group	-0.14 (-1.14, 0.84)
Third-wave cognitive therapy group	Non-directive/supportive/person-centred counselling	0.86 (-0.96, 2.71)
Third-wave cognitive therapy group	Interpersonal counselling individual	0.55 (-0.95, 1.91)
Third-wave cognitive therapy group	Interpersonal psychotherapy (IPT) individual	0.67 (-0.24, 1.58)
Third-wave cognitive therapy group	Psychoeducational group programme	1.03 (-0.28, 2.36)
Third-wave cognitive therapy group	Behavioural bibliotherapy	0.94 (0.22, 1.64)
Third-wave cognitive therapy group	Cognitive bibliotherapy	0.98 (0.31, 1.66)
Third-wave cognitive therapy group	Computerised-CBT (CCBT)	0.98 (0.31, 1.65)
Third-wave cognitive therapy group	Computerised attentional bias modification	0.96 (0.27, 1.65)
Third-wave cognitive therapy group	Computerised behavioural activation	0.9 (0.17, 1.58)
Third-wave cognitive therapy group	Computerised cognitive bias modification	0.95 (0.25, 1.64)
Third-wave cognitive therapy group	Computerised Coping with Depression course	0.93 (0.22, 1.61)
Third-wave cognitive therapy group	Computerised expressive writing	0.95 (0.24, 1.66)
Third-wave cognitive therapy group	Computerised mindfulness intervention	0.96 (0.27, 1.65)
Third-wave cognitive therapy group	Computerised positive psychological intervention	0.98 (0.3, 1.67)
Third-wave cognitive therapy group	Computerised problem solving therapy	0.87 (0.14, 1.55)
Third-wave cognitive therapy group	Computerised third-wave cognitive therapy	0.93 (0.2, 1.63)
Third-wave cognitive therapy group	Expressive writing	0.91 (0.17, 1.62)
Third-wave cognitive therapy group	Psychoeducational website	0.95 (0.24, 1.64)
Third-wave cognitive therapy group	Behavioural bibliotherapy with support	0.98 (0.22, 1.76)
Third-wave cognitive therapy group	Cognitive bias modification with support	0.91 (0.1, 1.66)
Third-wave cognitive therapy group	Cognitive bibliotherapy with support	0.94 (0.17, 1.68)
Third-wave cognitive therapy group	Computerised-CBT (CCBT) with support	0.98 (0.27, 1.7)
Third-wave cognitive therapy group	Computerised behavioural activation with support	0.89 (0.03, 1.64)
Third-wave cognitive therapy group	Computerised exercise promotion with support	0.96 (0.18, 1.74)
Third-wave cognitive therapy group	Computerised problem solving therapy with support	0.98 (0.24, 1.73)
Third-wave cognitive therapy group	Computerised third-wave cognitive therapy with support	0.95 (0.18, 1.71)
Third-wave cognitive therapy group	Expressive writing with support	0.99 (0.26, 1.75)
Third-wave cognitive therapy group	Third-wave cognitive therapy CD with support	0.94 (0.16, 1.7)
Third-wave cognitive therapy group	Short-term psychodynamic psychotherapy individual	0.34 (-1.12, 1.8)
Third-wave cognitive therapy group	Mindfulness-based stress reduction (MBSR) individual	0.27 (-1.07, 1.62)
Third-wave cognitive therapy group	Meditation-relaxation group	0.21 (-1.47, 1.4)	-0.53 (-6.98, 5.89)	0.787014	0.408307
Third-wave cognitive therapy group	Mindfulness-based cognitive therapy (MBCT) group	0.48 (-0.3, 1.27)	-0.53 (-6.98, 5.93)	1.02456	0.378616
Third-wave cognitive therapy group	Mindfulness-based stress reduction (MBSR) group	0.79 (-0.12, 1.84)	-0.53 (-6.98, 5.88)	1.34576	0.342735
Third-wave cognitive therapy group	Mindfulness meditation group	0.39 (-0.56, 1.29)	-0.53 (-6.91, 5.89)	0.939956	0.387561
Third-wave cognitive therapy group	Progressive muscle relaxation individual	0.5 (-1.02, 2.06)
Third-wave cognitive therapy group	Progressive muscle relaxation group	0.64 (-0.66, 1.89)	0.86 (-1.22, 3.03)	-0.281798	0.40725
Third-wave cognitive therapy group	Any SSRI	0.64 (-0.77, 1.98)
Third-wave cognitive therapy group	Citalopram	0.6 (-0.83, 1.89)
Third-wave cognitive therapy group	Fluoxetine	0.49 (-1.04, 1.74)
Third-wave cognitive therapy group	Sertraline	0.56 (-0.57, 1.64)
Third-wave cognitive therapy group	Amitriptyline	0.42 (-1.3, 1.79)
Third-wave cognitive therapy group	Any TCA	0.91 (-0.39, 2.42)
Third-wave cognitive therapy group	Imipramine	0.57 (-0.99, 1.91)
Third-wave cognitive therapy group	Lofepramine	0.66 (-0.82, 2.02)
Third-wave cognitive therapy group	Any AD	1 (-0.67, 2.73)
Third-wave cognitive therapy group	Traditional acupuncture	0.45 (-0.84, 1.72)
Third-wave cognitive therapy group	Supervised high intensity exercise individual	0.7 (-0.19, 1.55)
Third-wave cognitive therapy group	Supervised low intensity exercise individual	0.7 (-0.18, 1.54)
Third-wave cognitive therapy group	Unsupervised low intensity exercise individual	1.07 (0.19, 2.01)
Third-wave cognitive therapy group	Supervised high intensity exercise group	0.57 (-0.3, 1.43)
Third-wave cognitive therapy group	Supervised low intensity exercise group	0.75 (-0.26, 1.77)
Third-wave cognitive therapy group	Yoga group	0.25 (-0.71, 1.21)
Third-wave cognitive therapy group	CBT group (under 15 sessions) + any AD	0.03 (-2, 2.06)
Third-wave cognitive therapy group	Body-mind-spirit group + any AD	-0.23 (-2.35, 1.92)
Third-wave cognitive therapy group	Traditional acupuncture + non-directive/supportive/person-centred counselling	0.38 (-0.91, 1.64)
Third-wave cognitive therapy group	CBT individual (under 15 sessions) + supervised high intensity exercise group	0.91 (-0.46, 2.3)
Third-wave cognitive therapy group	CBT group (under 15 sessions) + supervised low intensity exercise group	-1.45 (-2.78, -0.16)	-1.24 (-6.36, 3.67)	-0.223275	0.466968
Problem solving individual	Problem solving group	-1.37 (-2.38, -0.33)
Problem solving individual	Non-directive/supportive/person-centred counselling	-0.36 (-2.21, 1.54)
Problem solving individual	Interpersonal counselling individual	-0.67 (-2.19, 0.7)
Problem solving individual	Interpersonal psychotherapy (IPT) individual	-0.55 (-1.47, 0.36)
Problem solving individual	Psychoeducational group programme	-0.19 (-1.55, 1.18)
Problem solving individual	Behavioural bibliotherapy	-0.28 (-1.07, 0.49)
Problem solving individual	Cognitive bibliotherapy	-0.24 (-0.97, 0.5)
Problem solving individual	Computerised-CBT (CCBT)	-0.24 (-0.98, 0.5)
Problem solving individual	Computerised attentional bias modification	-0.26 (-1.01, 0.5)
Problem solving individual	Computerised behavioural activation	-0.32 (-1.13, 0.44)
Problem solving individual	Computerised cognitive bias modification	-0.27 (-1.03, 0.49)
Problem solving individual	Computerised Coping with Depression course	-0.29 (-1.07, 0.46)
Problem solving individual	Computerised expressive writing	-0.27 (-1.05, 0.51)
Problem solving individual	Computerised mindfulness intervention	-0.26 (-1.02, 0.5)
Problem solving individual	Computerised positive psychological intervention	-0.23 (-0.99, 0.52)
Problem solving individual	Computerised problem solving therapy	-0.35 (-1.15, 0.41)
Problem solving individual	Computerised third-wave cognitive therapy	-0.29 (-1.08, 0.48)
Problem solving individual	Expressive writing	-0.3 (-1.12, 0.47)
Problem solving individual	Psychoeducational website	-0.27 (-1.05, 0.49)
Problem solving individual	Behavioural bibliotherapy with support	-0.24 (-1.06, 0.61)
Problem solving individual	Cognitive bias modification with support	-0.31 (-1.17, 0.51)
Problem solving individual	Cognitive bibliotherapy with support	-0.28 (-1.12, 0.54)
Problem solving individual	Computerised-CBT (CCBT) with support	-0.24 (-1.02, 0.55)
Problem solving individual	Computerised behavioural activation with support	-0.33 (-1.23, 0.49)
Problem solving individual	Computerised exercise promotion with support	-0.26 (-1.1, 0.59)
Problem solving individual	Computerised problem solving therapy with support	-0.24 (-1.05, 0.58)
Problem solving individual	Computerised third-wave cognitive therapy with support	-0.27 (-1.11, 0.56)
Problem solving individual	Expressive writing with support	-0.22 (-1.03, 0.6)
Problem solving individual	Third-wave cognitive therapy CD with support	-0.28 (-1.11, 0.55)
Problem solving individual	Short-term psychodynamic psychotherapy individual	-0.88 (-2.36, 0.63)
Problem solving individual	Mindfulness-based stress reduction (MBSR) individual	-0.94 (-2.34, 0.45)
Problem solving individual	Meditation-relaxation group	-1 (-2.8, 0.23)
Problem solving individual	Mindfulness-based cognitive therapy (MBCT) group	-0.74 (-1.57, 0.1)
Problem solving individual	Mindfulness-based stress reduction (MBSR) group	-0.42 (-1.38, 0.65)
Problem solving individual	Mindfulness meditation group	-0.83 (-1.83, 0.12)
Problem solving individual	Progressive muscle relaxation individual	-0.71 (-2.28, 0.86)
Problem solving individual	Progressive muscle relaxation group	-0.58 (-1.94, 0.77)
Problem solving individual	Any SSRI	-0.58 (-2.01, 0.77)
Problem solving individual	Citalopram	-0.61 (-2.07, 0.69)
Problem solving individual	Fluoxetine	-0.72 (-2.29, 0.55)
Problem solving individual	Sertraline	-0.65 (-1.81, 0.44)
Problem solving individual	Amitriptyline	-0.8 (-2.54, 0.58)
Problem solving individual	Any TCA	-0.3 (-1.63, 1.23)
Problem solving individual	Imipramine	-0.65 (-2.24, 0.7)
Problem solving individual	Lofepramine	-0.56 (-2.06, 0.81)
Problem solving individual	Any AD	-0.22 (-1.89, 1.52)
Problem solving individual	Traditional acupuncture	-0.77 (-2.05, 0.51)
Problem solving individual	Supervised high intensity exercise individual	-0.52 (-1.48, 0.4)
Problem solving individual	Supervised low intensity exercise individual	-0.52 (-1.47, 0.39)
Problem solving individual	Unsupervised low intensity exercise individual	-0.14 (-1.1, 0.85)
Problem solving individual	Supervised high intensity exercise group	-0.65 (-1.56, 0.24)
Problem solving individual	Supervised low intensity exercise group	-0.47 (-1.52, 0.61)
Problem solving individual	Yoga group	-0.97 (-1.98, 0.03)
Problem solving individual	CBT group (under 15 sessions) + any AD	-1.19 (-3.22, 0.85)
Problem solving individual	Body-mind-spirit group + any AD	-1.45 (-3.57, 0.7)
Problem solving individual	Traditional acupuncture + non-directive/supportive/person-centred counselling	-0.83 (-2.12, 0.41)
Problem solving individual	CBT individual (under 15 sessions) + supervised high intensity exercise group	-0.3 (-1.71, 1.1)
Problem solving individual	CBT group (under 15 sessions) + supervised low intensity exercise group	-2.67 (-4.05, -1.31)
Problem solving group	Non-directive/supportive/person-centred counselling	1.02 (-0.9, 2.92)
Problem solving group	Interpersonal counselling individual	0.7 (-0.89, 2.12)
Problem solving group	Interpersonal psychotherapy (IPT) individual	0.82 (-0.21, 1.81)
Problem solving group	Psychoeducational group programme	1.18 (-0.26, 2.62)
Problem solving group	Behavioural bibliotherapy	1.08 (0.18, 1.97)
Problem solving group	Cognitive bibliotherapy	1.13 (0.26, 1.99)
Problem solving group	Computerised-CBT (CCBT)	1.13 (0.26, 1.99)
Problem solving group	Computerised attentional bias modification	1.11 (0.23, 1.98)
Problem solving group	Computerised behavioural activation	1.04 (0.13, 1.92)
Problem solving group	Computerised cognitive bias modification	1.1 (0.21, 1.98)
Problem solving group	Computerised Coping with Depression course	1.07 (0.18, 1.95)
Problem solving group	Computerised expressive writing	1.1 (0.19, 1.99)
Problem solving group	Computerised mindfulness intervention	1.11 (0.22, 1.99)
Problem solving group	Computerised positive psychological intervention	1.13 (0.25, 2)
Problem solving group	Computerised problem solving therapy	1.02 (0.1, 1.89)
Problem solving group	Computerised third-wave cognitive therapy	1.07 (0.17, 1.96)
Problem solving group	Expressive writing	1.06 (0.13, 1.94)
Problem solving group	Psychoeducational website	1.09 (0.19, 1.98)
Problem solving group	Behavioural bibliotherapy with support	1.13 (0.18, 2.09)
Problem solving group	Cognitive bias modification with support	1.05 (0.07, 1.99)
Problem solving group	Cognitive bibliotherapy with support	1.08 (0.13, 2.01)
Problem solving group	Computerised-CBT (CCBT) with support	1.12 (0.22, 2.04)
Problem solving group	Computerised behavioural activation with support	1.03 (0.02, 1.97)
Problem solving group	Computerised exercise promotion with support	1.11 (0.15, 2.06)
Problem solving group	Computerised problem solving therapy with support	1.13 (0.19, 2.06)
Problem solving group	Computerised third-wave cognitive therapy with support	1.09 (0.14, 2.03)
Problem solving group	Expressive writing with support	1.14 (0.21, 2.08)
Problem solving group	Third-wave cognitive therapy CD with support	1.09 (0.13, 2.02)
Problem solving group	Short-term psychodynamic psychotherapy individual	0.5 (-1.1, 2.04)
Problem solving group	Mindfulness-based stress reduction (MBSR) individual	0.42 (-1.04, 1.87)
Problem solving group	Meditation-relaxation group	0.35 (-1.44, 1.68)
Problem solving group	Mindfulness-based cognitive therapy (MBCT) group	0.63 (-0.33, 1.57)
Problem solving group	Mindfulness-based stress reduction (MBSR) group	0.95 (-0.13, 2.11)
Problem solving group	Mindfulness meditation group	0.53 (-0.56, 1.58)
Problem solving group	Progressive muscle relaxation individual	0.65 (-0.97, 2.27)
Problem solving group	Progressive muscle relaxation group	0.79 (-0.63, 2.17)
Problem solving group	Any SSRI	0.78 (-0.7, 2.19)
Problem solving group	Citalopram	0.75 (-0.76, 2.11)
Problem solving group	Fluoxetine	0.63 (-0.96, 1.98)
Problem solving group	Sertraline	0.71 (-0.52, 1.88)
Problem solving group	Amitriptyline	0.56 (-1.22, 2.01)
Problem solving group	Any TCA	1.06 (-0.33, 2.64)
Problem solving group	Imipramine	0.71 (-0.92, 2.14)
Problem solving group	Lofepramine	0.8 (-0.74, 2.23)
Problem solving group	Any AD	1.15 (-0.62, 2.94)
Problem solving group	Traditional acupuncture	0.6 (-0.76, 1.92)
Problem solving group	Supervised high intensity exercise individual	0.84 (-0.21, 1.86)
Problem solving group	Supervised low intensity exercise individual	0.84 (-0.21, 1.86)
Problem solving group	Unsupervised low intensity exercise individual	1.22 (0.17, 2.31)
Problem solving group	Supervised high intensity exercise group	0.72 (-0.3, 1.71)
Problem solving group	Supervised low intensity exercise group	0.89 (-0.25, 2.05)
Problem solving group	Yoga group	0.4 (-0.72, 1.5)
Problem solving group	CBT group (under 15 sessions) + any AD	0.18 (-1.93, 2.27)
Problem solving group	Body-mind-spirit group + any AD	-0.08 (-2.28, 2.12)
Problem solving group	Traditional acupuncture + non-directive/supportive/person-centred counselling	0.53 (-0.82, 1.85)
Problem solving group	CBT individual (under 15 sessions) + supervised high intensity exercise group	1.06 (-0.42, 2.54)
Problem solving group	CBT group (under 15 sessions) + supervised low intensity exercise group	-1.31 (-2.74, 0.1)
Non-directive/supportive/person-centred counselling	Interpersonal counselling individual	-0.33 (-2.53, 1.8)
Non-directive/supportive/person-centred counselling	Interpersonal psychotherapy (IPT) individual	-0.19 (-2.07, 1.66)
Non-directive/supportive/person-centred counselling	Psychoeducational group programme	0.17 (-1.94, 2.24)
Non-directive/supportive/person-centred counselling	Behavioural bibliotherapy	0.08 (-1.72, 1.82)
Non-directive/supportive/person-centred counselling	Cognitive bibliotherapy	0.12 (-1.66, 1.86)
Non-directive/supportive/person-centred counselling	Computerised-CBT (CCBT)	0.12 (-1.66, 1.86)
Non-directive/supportive/person-centred counselling	Computerised attentional bias modification	0.1 (-1.69, 1.84)
Non-directive/supportive/person-centred counselling	Computerised behavioural activation	0.03 (-1.77, 1.78)
Non-directive/supportive/person-centred counselling	Computerised cognitive bias modification	0.09 (-1.71, 1.83)
Non-directive/supportive/person-centred counselling	Computerised Coping with Depression course	0.07 (-1.74, 1.81)
Non-directive/supportive/person-centred counselling	Computerised expressive writing	0.09 (-1.72, 1.84)
Non-directive/supportive/person-centred counselling	Computerised mindfulness intervention	0.1 (-1.69, 1.84)
Non-directive/supportive/person-centred counselling	Computerised positive psychological intervention	0.12 (-1.67, 1.87)
Non-directive/supportive/person-centred counselling	Computerised problem solving therapy	0.01 (-1.8, 1.75)
Non-directive/supportive/person-centred counselling	Computerised third-wave cognitive therapy	0.07 (-1.74, 1.82)
Non-directive/supportive/person-centred counselling	Expressive writing	0.05 (-1.76, 1.8)
Non-directive/supportive/person-centred counselling	Psychoeducational website	0.08 (-1.71, 1.84)
Non-directive/supportive/person-centred counselling	Behavioural bibliotherapy with support	0.12 (-1.7, 1.91)
Non-directive/supportive/person-centred counselling	Cognitive bias modification with support	0.04 (-1.78, 1.81)
Non-directive/supportive/person-centred counselling	Cognitive bibliotherapy with support	0.07 (-1.74, 1.85)
Non-directive/supportive/person-centred counselling	Computerised-CBT (CCBT) with support	0.12 (-1.68, 1.87)
Non-directive/supportive/person-centred counselling	Computerised behavioural activation with support	0.02 (-1.82, 1.8)
Non-directive/supportive/person-centred counselling	Computerised exercise promotion with support	0.1 (-1.72, 1.87)
Non-directive/supportive/person-centred counselling	Computerised problem solving therapy with support	0.12 (-1.68, 1.89)
Non-directive/supportive/person-centred counselling	Computerised third-wave cognitive therapy with support	0.08 (-1.74, 1.85)
Non-directive/supportive/person-centred counselling	Expressive writing with support	0.14 (-1.67, 1.9)
Non-directive/supportive/person-centred counselling	Third-wave cognitive therapy CD with support	0.08 (-1.74, 1.86)
Non-directive/supportive/person-centred counselling	Short-term psychodynamic psychotherapy individual	-0.53 (-1.63, 0.57)	-0.52 (-1.63, 0.59)	-0.0149548	0.491386
Non-directive/supportive/person-centred counselling	Mindfulness-based stress reduction (MBSR) individual	-0.6 (-2.74, 1.48)
Non-directive/supportive/person-centred counselling	Meditation-relaxation group	-0.7 (-3.02, 1.38)
Non-directive/supportive/person-centred counselling	Mindfulness-based cognitive therapy (MBCT) group	-0.38 (-2.21, 1.42)
Non-directive/supportive/person-centred counselling	Mindfulness-based stress reduction (MBSR) group	-0.05 (-1.96, 1.85)
Non-directive/supportive/person-centred counselling	Mindfulness meditation group	-0.48 (-2.38, 1.38)
Non-directive/supportive/person-centred counselling	Progressive muscle relaxation individual	-0.35 (-2.61, 1.92)
Non-directive/supportive/person-centred counselling	Progressive muscle relaxation group	-0.23 (-2.33, 1.85)
Non-directive/supportive/person-centred counselling	Any SSRI	-0.23 (-2.38, 1.89)
Non-directive/supportive/person-centred counselling	Citalopram	-0.27 (-2.43, 1.82)
Non-directive/supportive/person-centred counselling	Fluoxetine	-0.39 (-2.58, 1.69)
Non-directive/supportive/person-centred counselling	Sertraline	-0.31 (-2.31, 1.66)
Non-directive/supportive/person-centred counselling	Amitriptyline	-0.48 (-2.79, 1.69)
Non-directive/supportive/person-centred counselling	Any TCA	0.07 (-2.06, 2.25)
Non-directive/supportive/person-centred counselling	Imipramine	-0.32 (-2.55, 1.83)
Non-directive/supportive/person-centred counselling	Lofepramine	-0.22 (-2.41, 1.92)
Non-directive/supportive/person-centred counselling	Any AD	0.15 (-2.2, 2.5)
Non-directive/supportive/person-centred counselling	Traditional acupuncture	-0.42 (-2.5, 1.64)
Non-directive/supportive/person-centred counselling	Supervised high intensity exercise individual	-0.17 (-2.05, 1.66)
Non-directive/supportive/person-centred counselling	Supervised low intensity exercise individual	-0.17 (-2.04, 1.65)
Non-directive/supportive/person-centred counselling	Unsupervised low intensity exercise individual	0.22 (-1.67, 2.06)
Non-directive/supportive/person-centred counselling	Supervised high intensity exercise group	-0.29 (-2.17, 1.53)
Non-directive/supportive/person-centred counselling	Supervised low intensity exercise group	-0.11 (-2.05, 1.79)
Non-directive/supportive/person-centred counselling	Yoga group	-0.61 (-2.52, 1.26)
Non-directive/supportive/person-centred counselling	CBT group (under 15 sessions) + any AD	-0.83 (-3.47, 1.74)
Non-directive/supportive/person-centred counselling	Body-mind-spirit group + any AD	-1.1 (-3.73, 1.59)
Non-directive/supportive/person-centred counselling	Traditional acupuncture + non-directive/supportive/person-centred counselling	-0.48 (-2.59, 1.58)
Non-directive/supportive/person-centred counselling	CBT individual (under 15 sessions) + supervised high intensity exercise group	0.05 (-2.07, 2.16)
Non-directive/supportive/person-centred counselling	CBT group (under 15 sessions) + supervised low intensity exercise group	-2.32 (-4.44, -0.21)
Interpersonal counselling individual	Interpersonal psychotherapy (IPT) individual	0.09 (-1.06, 1.51)	0 (-3.46, 3.4)	0.0989532	0.478683
Interpersonal counselling individual	Psychoeducational group programme	0.48 (-1.21, 2.31)
Interpersonal counselling individual	Behavioural bibliotherapy	0.38 (-0.89, 1.84)
Interpersonal counselling individual	Cognitive bibliotherapy	0.42 (-0.82, 1.87)
Interpersonal counselling individual	Computerised-CBT (CCBT)	0.42 (-0.82, 1.87)
Interpersonal counselling individual	Computerised attentional bias modification	0.4 (-0.85, 1.86)
Interpersonal counselling individual	Computerised behavioural activation	0.33 (-0.93, 1.79)
Interpersonal counselling individual	Computerised cognitive bias modification	0.39 (-0.87, 1.85)
Interpersonal counselling individual	Computerised Coping with Depression course	0.36 (-0.89, 1.84)
Interpersonal counselling individual	Computerised expressive writing	0.39 (-0.88, 1.86)
Interpersonal counselling individual	Computerised mindfulness intervention	0.4 (-0.85, 1.87)
Interpersonal counselling individual	Computerised positive psychological intervention	0.42 (-0.82, 1.88)
Interpersonal counselling individual	Computerised problem solving therapy	0.31 (-0.96, 1.77)
Interpersonal counselling individual	Computerised third-wave cognitive therapy	0.37 (-0.9, 1.83)
Interpersonal counselling individual	Expressive writing	0.35 (-0.93, 1.82)
Interpersonal counselling individual	Psychoeducational website	0.38 (-0.88, 1.85)
Interpersonal counselling individual	Behavioural bibliotherapy with support	0.43 (-0.88, 1.92)
Interpersonal counselling individual	Cognitive bias modification with support	0.35 (-0.98, 1.83)
Interpersonal counselling individual	Cognitive bibliotherapy with support	0.38 (-0.93, 1.86)
Interpersonal counselling individual	Computerised-CBT (CCBT) with support	0.42 (-0.85, 1.89)
Interpersonal counselling individual	Computerised behavioural activation with support	0.33 (-1.02, 1.81)
Interpersonal counselling individual	Computerised exercise promotion with support	0.41 (-0.9, 1.9)
Interpersonal counselling individual	Computerised problem solving therapy with support	0.43 (-0.86, 1.92)
Interpersonal counselling individual	Computerised third-wave cognitive therapy with support	0.39 (-0.92, 1.87)
Interpersonal counselling individual	Expressive writing with support	0.44 (-0.85, 1.92)
Interpersonal counselling individual	Third-wave cognitive therapy CD with support	0.39 (-0.92, 1.87)
Interpersonal counselling individual	Short-term psychodynamic psychotherapy individual	-0.2 (-2.01, 1.71)
Interpersonal counselling individual	Mindfulness-based stress reduction (MBSR) individual	-0.27 (-1.99, 1.58)
Interpersonal counselling individual	Meditation-relaxation group	-0.36 (-2.37, 1.4)
Interpersonal counselling individual	Mindfulness-based cognitive therapy (MBCT) group	-0.07 (-1.38, 1.41)
Interpersonal counselling individual	Mindfulness-based stress reduction (MBSR) group	0.25 (-1.15, 1.87)
Interpersonal counselling individual	Mindfulness meditation group	-0.17 (-1.56, 1.36)
Interpersonal counselling individual	Progressive muscle relaxation individual	-0.04 (-1.78, 1.84)
Interpersonal counselling individual	Progressive muscle relaxation group	0.1 (-1.61, 1.87)
Interpersonal counselling individual	Any SSRI	0.1 (-0.89, 1.1)	0.18 (-0.97, 1.32)	-0.114052	0.435338
Interpersonal counselling individual	Citalopram	0.07 (-1.43, 1.44)	0.2 (-4.77, 5.42)	-0.140853	0.478721
Interpersonal counselling individual	Fluoxetine	-0.03 (-1.66, 1.26)	0.2 (-4.75, 5.38)	-0.2525	0.46199
Interpersonal counselling individual	Sertraline	0.03 (-1.28, 1.29)	0.2 (-4.83, 5.32)	-0.180798	0.472768
Interpersonal counselling individual	Amitriptyline	-0.1 (-1.99, 1.35)
Interpersonal counselling individual	Any TCA	0.36 (-1.07, 2.19)
Interpersonal counselling individual	Imipramine	0.03 (-1.68, 1.53)
Interpersonal counselling individual	Lofepramine	0.12 (-1.48, 1.64)
Interpersonal counselling individual	Any AD	0.47 (-1.45, 2.49)
Interpersonal counselling individual	Traditional acupuncture	-0.09 (-1.73, 1.62)
Interpersonal counselling individual	Supervised high intensity exercise individual	0.14 (-1.24, 1.68)
Interpersonal counselling individual	Supervised low intensity exercise individual	0.14 (-1.23, 1.68)
Interpersonal counselling individual	Unsupervised low intensity exercise individual	0.52 (-0.86, 2.1)
Interpersonal counselling individual	Supervised high intensity exercise group	0.02 (-1.3, 1.48)
Interpersonal counselling individual	Supervised low intensity exercise group	0.2 (-1.24, 1.8)
Interpersonal counselling individual	Yoga group	-0.3 (-1.75, 1.28)
Interpersonal counselling individual	CBT group (under 15 sessions) + any AD	-0.52 (-2.74, 1.76)
Interpersonal counselling individual	Body-mind-spirit group + any AD	-0.76 (-3.1, 1.65)
Interpersonal counselling individual	Traditional acupuncture + non-directive/supportive/person-centred counselling	-0.16 (-1.78, 1.53)
Interpersonal counselling individual	CBT individual (under 15 sessions) + supervised high intensity exercise group	0.37 (-1.33, 2.18)
Interpersonal counselling individual	CBT group (under 15 sessions) + supervised low intensity exercise group	-2 (-3.72, -0.19)
Interpersonal psychotherapy (IPT) individual	Psychoeducational group programme	0.36 (-1, 1.73)
Interpersonal psychotherapy (IPT) individual	Behavioural bibliotherapy	0.27 (-0.52, 1.05)
Interpersonal psychotherapy (IPT) individual	Cognitive bibliotherapy	0.31 (-0.43, 1.06)
Interpersonal psychotherapy (IPT) individual	Computerised-CBT (CCBT)	0.31 (-0.44, 1.05)
Interpersonal psychotherapy (IPT) individual	Computerised attentional bias modification	0.29 (-0.47, 1.05)
Interpersonal psychotherapy (IPT) individual	Computerised behavioural activation	0.22 (-0.58, 0.99)
Interpersonal psychotherapy (IPT) individual	Computerised cognitive bias modification	0.28 (-0.49, 1.05)
Interpersonal psychotherapy (IPT) individual	Computerised Coping with Depression course	0.26 (-0.52, 1.02)
Interpersonal psychotherapy (IPT) individual	Computerised expressive writing	0.28 (-0.51, 1.06)
Interpersonal psychotherapy (IPT) individual	Computerised mindfulness intervention	0.29 (-0.48, 1.06)
Interpersonal psychotherapy (IPT) individual	Computerised positive psychological intervention	0.31 (-0.45, 1.08)
Interpersonal psychotherapy (IPT) individual	Computerised problem solving therapy	0.2 (-0.6, 0.96)
Interpersonal psychotherapy (IPT) individual	Computerised third-wave cognitive therapy	0.26 (-0.54, 1.03)
Interpersonal psychotherapy (IPT) individual	Expressive writing	0.24 (-0.58, 1.02)
Interpersonal psychotherapy (IPT) individual	Psychoeducational website	0.28 (-0.51, 1.05)
Interpersonal psychotherapy (IPT) individual	Behavioural bibliotherapy with support	0.31 (-0.53, 1.17)
Interpersonal psychotherapy (IPT) individual	Cognitive bias modification with support	0.24 (-0.64, 1.05)
Interpersonal psychotherapy (IPT) individual	Cognitive bibliotherapy with support	0.26 (-0.58, 1.09)
Interpersonal psychotherapy (IPT) individual	Computerised-CBT (CCBT) with support	0.31 (-0.49, 1.11)
Interpersonal psychotherapy (IPT) individual	Computerised behavioural activation with support	0.21 (-0.7, 1.05)
Interpersonal psychotherapy (IPT) individual	Computerised exercise promotion with support	0.29 (-0.56, 1.15)
Interpersonal psychotherapy (IPT) individual	Computerised problem solving therapy with support	0.31 (-0.51, 1.14)
Interpersonal psychotherapy (IPT) individual	Computerised third-wave cognitive therapy with support	0.28 (-0.57, 1.11)
Interpersonal psychotherapy (IPT) individual	Expressive writing with support	0.33 (-0.49, 1.16)
Interpersonal psychotherapy (IPT) individual	Third-wave cognitive therapy CD with support	0.27 (-0.58, 1.1)
Interpersonal psychotherapy (IPT) individual	Short-term psychodynamic psychotherapy individual	-0.33 (-1.82, 1.17)
Interpersonal psychotherapy (IPT) individual	Mindfulness-based stress reduction (MBSR) individual	-0.4 (-1.79, 0.99)
Interpersonal psychotherapy (IPT) individual	Meditation-relaxation group	-0.46 (-2.23, 0.79)
Interpersonal psychotherapy (IPT) individual	Mindfulness-based cognitive therapy (MBCT) group	-0.19 (-1.02, 0.64)
Interpersonal psychotherapy (IPT) individual	Mindfulness-based stress reduction (MBSR) group	0.12 (-0.85, 1.22)
Interpersonal psychotherapy (IPT) individual	Mindfulness meditation group	-0.28 (-1.28, 0.67)
Interpersonal psychotherapy (IPT) individual	Progressive muscle relaxation individual	-0.17 (-1.63, 1.31)
Interpersonal psychotherapy (IPT) individual	Progressive muscle relaxation group	-0.04 (-1.37, 1.31)
Interpersonal psychotherapy (IPT) individual	Any SSRI	-0.03 (-1.33, 1.17)	0.19 (-4.86, 5.39)	-0.233673	0.464939
Interpersonal psychotherapy (IPT) individual	Citalopram	-0.06 (-1.45, 1.14)	0.2 (-4.83, 5.38)	-0.278446	0.45825
Interpersonal psychotherapy (IPT) individual	Fluoxetine	-0.17 (-1.69, 1)	0.19 (-4.79, 5.4)	-0.390679	0.441329
Interpersonal psychotherapy (IPT) individual	Sertraline	-0.1 (-1.19, 0.9)	0.2 (-4.84, 5.32)	-0.313405	0.452541
Interpersonal psychotherapy (IPT) individual	Amitriptyline	-0.24 (-1.94, 1.05)
Interpersonal psychotherapy (IPT) individual	Any TCA	0.24 (-0.99, 1.69)
Interpersonal psychotherapy (IPT) individual	Imipramine	-0.1 (-1.63, 1.18)
Interpersonal psychotherapy (IPT) individual	Lofepramine	-0.01 (-1.43, 1.28)
Interpersonal psychotherapy (IPT) individual	Any AD	0.34 (-1.29, 1.99)
Interpersonal psychotherapy (IPT) individual	Traditional acupuncture	-0.22 (-1.48, 1.01)
Interpersonal psychotherapy (IPT) individual	Supervised high intensity exercise individual	0.03 (-0.93, 0.95)
Interpersonal psychotherapy (IPT) individual	Supervised low intensity exercise individual	0.03 (-0.93, 0.94)
Interpersonal psychotherapy (IPT) individual	Unsupervised low intensity exercise individual	0.4 (-0.55, 1.41)
Interpersonal psychotherapy (IPT) individual	Supervised high intensity exercise group	-0.1 (-0.99, 0.77)
Interpersonal psychotherapy (IPT) individual	Supervised low intensity exercise group	0.07 (-0.97, 1.14)
Interpersonal psychotherapy (IPT) individual	Yoga group	-0.42 (-1.45, 0.6)
Interpersonal psychotherapy (IPT) individual	CBT group (under 15 sessions) + any AD	-0.65 (-2.61, 1.34)
Interpersonal psychotherapy (IPT) individual	Body-mind-spirit group + any AD	-0.9 (-2.98, 1.2)
Interpersonal psychotherapy (IPT) individual	Traditional acupuncture + non-directive/supportive/person-centred counselling	-0.29 (-1.54, 0.93)
Interpersonal psychotherapy (IPT) individual	CBT individual (under 15 sessions) + supervised high intensity exercise group	0.24 (-1.15, 1.64)
Interpersonal psychotherapy (IPT) individual	CBT group (under 15 sessions) + supervised low intensity exercise group	-2.13 (-3.5, -0.75)
Psychoeducational group programme	Behavioural bibliotherapy	-0.09 (-1.32, 1.13)
Psychoeducational group programme	Cognitive bibliotherapy	-0.05 (-1.25, 1.15)
Psychoeducational group programme	Computerised-CBT (CCBT)	-0.05 (-1.25, 1.15)
Psychoeducational group programme	Computerised attentional bias modification	-0.07 (-1.27, 1.14)
Psychoeducational group programme	Computerised behavioural activation	-0.14 (-1.37, 1.07)
Psychoeducational group programme	Computerised cognitive bias modification	-0.08 (-1.3, 1.13)
Psychoeducational group programme	Computerised Coping with Depression course	-0.1 (-1.32, 1.1)
Psychoeducational group programme	Computerised expressive writing	-0.08 (-1.31, 1.14)
Psychoeducational group programme	Computerised mindfulness intervention	-0.07 (-1.28, 1.14)
Psychoeducational group programme	Computerised positive psychological intervention	-0.05 (-1.25, 1.15)
Psychoeducational group programme	Computerised problem solving therapy	-0.16 (-1.39, 1.04)
Psychoeducational group programme	Computerised third-wave cognitive therapy	-0.11 (-1.33, 1.11)
Psychoeducational group programme	Expressive writing	-0.12 (-1.36, 1.1)
Psychoeducational group programme	Psychoeducational website	-0.09 (-1.31, 1.12)
Psychoeducational group programme	Behavioural bibliotherapy with support	-0.05 (-1.31, 1.2)
Psychoeducational group programme	Cognitive bias modification with support	-0.13 (-1.41, 1.11)
Psychoeducational group programme	Cognitive bibliotherapy with support	-0.1 (-1.35, 1.14)
Psychoeducational group programme	Computerised-CBT (CCBT) with support	-0.05 (-1.28, 1.17)
Psychoeducational group programme	Computerised behavioural activation with support	-0.15 (-1.45, 1.09)
Psychoeducational group programme	Computerised exercise promotion with support	-0.07 (-1.33, 1.19)
Psychoeducational group programme	Computerised problem solving therapy with support	-0.05 (-1.29, 1.19)
Psychoeducational group programme	Computerised third-wave cognitive therapy with support	-0.09 (-1.34, 1.16)
Psychoeducational group programme	Expressive writing with support	-0.03 (-1.27, 1.21)
Psychoeducational group programme	Third-wave cognitive therapy CD with support	-0.09 (-1.36, 1.16)
[truncated: 1,407 more rows]

## Sheet: LS SMD non-pharma Class
Class 1	Class 2	NMA median (95% CrI)
[truncated: 351 more rows]

[truncated: 35 more sheets: LS SMD non-pharma Interv, LS RESPrandom Class, LS RESPrandom Interv, LS REMISrandom Class, LS REMISrandom Interv, LS DISCany Class, LS DISCany Interv, LS DISCside-effects Class, LS DISCside-effects Interv, LS RESPcompl Class, LS RESPcompl Interv, LS REMIScompl Class, LS REMIScompl Interv, MS SMD bias-adj Class, MS SMD bias-adj Interv, MS SMD base-case Class, MS SMD base-case Interv, MS SMD non-pharma Class, MS SMD non-pharma Interv, MS RESPrandom Class …]
