# Supplementary material for: A systematic review and network meta-analysis of psychological, psychosocial, pharmacological, physical and combined treatments for adults with a new episode of depression
Source: eClinicalMedicine. 2024 Aug 16;75:102780. doi: 10.1016/j.eclinm.2024.102780 (PMC11377144; doi:10.1016/j.eclinm.2024.102780)
Supplement: Appendix 8 Effects vs ref all outcomes intervention level [file mmc8.xlsx]

## Sheet: Cover sheet
Appendix 8: Results for all outcomes at the intervention level. Relative effects versus the reference treatment
LS: less severe depression
MS: more severe depression
SMD: standardised mean difference of depressive symptom scale change scores
RESPrandom: response in those randomised
RESPcompl: response in treatment completers
REMISrandom: remision in those randomised
REMIScompl: remission in treatment completers
DISCany: discontinuation for any reason
DISCside-effects: discontinuation due to side effects
bias-adj: bias-adjusted
non-pharma: non-pharmacological

## Sheet: LS SMD bias-adj
Treatment class	N	SMD vs TAU	Intervention	N	SMD vs TAU
		(mean, 95% CrI)			(mean, 95% CrI)
Self-help without or with minimal support	4922	-0.27 (-0.66 to 0.09)	Behavioural bibliotherapy	13	-0.27 (-0.69 to 0.13)
			Cognitive bibliotherapy	516	-0.27 (-0.64 to 0.08)
			Computerised-CBT (CCBT)	2619	-0.26 (-0.64 to 0.10)
			Computerised attentional bias modification	230	-0.25 (-0.65 to 0.14)
			Computerised behavioural activation	122	-0.31 (-0.75 to 0.07)
			Computerised cognitive bias modification	75	-0.27 (-0.68 to 0.13)
			Computerised Coping with Depression course	257	-0.28 (-0.69 to 0.09)
			Computerised expressive writing	36	-0.27 (-0.68 to 0.13)
			Computerised mindfulness intervention	174	-0.26 (-0.67 to 0.12)
			Computerised positive psychological intervention	439	-0.26 (-0.65 to 0.12)
			Computerised problem solving therapy	232	-0.29 (-0.71 to 0.08)
			Computerised third-wave cognitive therapy	31	-0.27 (-0.70 to 0.12)
			Expressive writing	13	-0.27 (-0.69 to 0.12)
			Psychoeducational website	165	-0.28 (-0.69 to 0.10)
Self-help with support	1286	-0.33 (-0.77 to 0.08)	Behavioural bibliotherapy + support	67	-0.30 (-0.79 to 0.22)
			Cognitive bias modification + support	20	-0.36 (-0.91 to 0.13)
			Cognitive bibliotherapy + support	125	-0.38 (-0.86 to 0.07)
			Computerised-CBT (CCBT) + support	396	-0.30 (-0.74 to 0.12)
			Computerised behavioural activation + support	40	-0.39 (-0.97 to 0.11)
			Computerised exercise promotion + support	24	-0.32 (-0.84 to 0.21)
			Computerised problem solving therapy + support	124	-0.32 (-0.78 to 0.14)
			Computerised third-wave CT with support	82	-0.35 (-0.84 to 0.11)
			Expressive writing with support	125	-0.29 (-0.75 to 0.19)
			Third-wave cognitive therapy CD with support	283	-0.40 (-0.90 to 0.06)
Behavioural therapies individual	147	-0.63 (-2.48 to 1.28)	Behavioural activation (BA) individual	147	-0.63 (-1.63 to 0.45)
Behavioural therapies group	340	-0.73 (-1.95 to 0.50)	Behavioural activation (BA) group	117	-1.10 (-1.69 to -0.53)
			Coping with Depression course (group)	223	-0.33 (-0.93 to 0.23)
CT/CBT individual	481	-0.73 (-1.78 to 0.36)	CBT individual (15 sessions or over)	123	-0.68 (-1.36 to 0.01)
			CBT individual (under 15 sessions)	233	-0.66 (-1.45 to 0.16)
			Third-wave cognitive therapy individual	125	-0.75 (-1.42 to -0.10)
CT/CBT group	480	-1.01 (-1.76 to -0.06)	CBT group (15 sessions or over)	10	-0.84 (-1.91 to 0.78)
			CBT group (under 15 sessions)	316	-1.25 (-1.72 to -0.83)
			Positive psychotherapy (PPT) group	76	-0.92 (-1.48 to -0.27)
			Rational emotive behaviour therapy (REBT) group	14	-1.02 (-2.13 to 0.18)
			Third-wave cognitive therapy group	64	-0.93 (-1.59 to -0.17)
Problem solving individual	98	0.17 (-1.53 to 1.91)	Problem solving individual	98	0.18 (-0.46 to 0.81)
Problem solving group	104	-1.52 (-3.24 to 0.23)	Problem solving group	104	-1.53 (-2.15 to -0.89)
Counselling individual	55	-0.20 (-2.82 to 2.50)	Non-directive/supportive/person-centred counselling	55	-0.20 (-2.52 to 2.06)
IPT individual	153	-0.50 (-1.94 to 0.83)	Interpersonal counselling individual	17	-0.57 (-2.03 to 0.66)
			IPT individual	136	-0.37 (-0.90 to 0.14)
Short-term PDPT individual	49	-0.48 (-2.96 to 2.03)	Short-term PDPT individual	49	-0.48 (-2.58 to 1.59)
Mindfulness or meditation group	376	-0.62 (-1.77 to 0.35)	Meditation-relaxation group	13	-0.75 (-2.46 to 0.39)
			MBCT group	149	-0.59 (-1.11 to -0.10)
			Mindfulness-based stress reduction (MBSR) group	85	-0.37 (-1.01 to 0.32)
			Mindfulness meditation group	129	-0.65 (-1.39 to -0.01)
Relaxation group	63	-0.42 (-2.19 to 1.20)	Progressive muscle relaxation group	63	-0.39 (-1.33 to 0.53)
SSRIs	207	-0.64 (-1.87 to 0.53)	Citalopram	24	-0.54 (-1.92 to 0.72)
			Fluoxetine	78	-0.73 (-2.21 to 0.52)
			Sertraline	81	-0.52 (-1.70 to 0.59)
TCAs	136	-0.83 (-2.18 to 0.53)	Amitriptyline	67	-1.03 (-2.55 to 0.29)
			Imipramine	36	-0.80 (-2.29 to 0.52)
			Lofepramine	23	-0.69 (-2.15 to 0.65)
Exercise individual	250	-0.26 (-1.73 to 1.15)	Supervised high intensity exercise individual	43	-0.42 (-1.32 to 0.34)
			Supervised low intensity exercise individual	86	-0.24 (-0.89 to 0.39)
			Unsupervised low intensity exercise individual	121	-0.13 (-0.76 to 0.51)
Exercise group	199	-0.37 (-3.56 to 2.79)	Supervised high intensity exercise group	147	-0.25 (-1.03 to 0.53)
			Supervised low intensity exercise group	52	-0.45 (-1.23 to 0.32)
Yoga group	73	-0.73 (-2.43 to 0.98)	Yoga group	73	-0.72 (-1.70 to 0.28)
Only interventions of interest belonging to classes with N ≥50 have been included in the table, plus short-term psychodynamic psychotherapy (N=49).
Negative effect values indicate a favourable outcome for treatment classes and interventions compared with TAU. Results where 95% CrI do not cross the no effect line are shown in bold.
CBT: cognitive behavioural therapy; CrI: credible intervals; CT: cognitive therapy; IPT: interpersonal psychotherapy; MBCT: mindfulness-based cognitive therapy; PDPT: psychodynamic psychotherapy; SMD: standardised mean difference; SSRIs: selective serotonin uptake inhibitors; TAU: treatment as usual; TCAs: tricyclic antidepressants

## Sheet: LS SMD base-case
Treatment class	N	SMD vs TAU	Intervention	N	SMD vs TAU
		(mean, 95% CrI)			(mean, 95% CrI)
Self-help without/with minimal support	4922	-0.36 (-0.84 to 0.11)	Behavioural bibliotherapy	13	-0.37 (-0.93 to 0.16)
			Cognitive bibliotherapy	516	-0.33 (-0.81 to 0.16)
			Computerised-CBT (CCBT)	2619	-0.33 (-0.82 to 0.16)
			Computerised attentional bias modification	230	-0.35 (-0.86 to 0.17)
			Computerised behavioural activation	122	-0.42 (-1.00 to 0.10)
			Computerised cognitive bias modification	75	-0.36 (-0.89 to 0.16)
			Computerised Coping with Depression course	257	-0.38 (-0.93 to 0.13)
			Computerised expressive writing	36	-0.36 (-0.91 to 0.19)
			Computerised mindfulness intervention	174	-0.35 (-0.87 to 0.17)
			Computerised positive psychological intervention	439	-0.33 (-0.83 to 0.19)
			Computerised problem solving therapy	232	-0.44 (-1.02 to 0.07)
			Computerised third-wave cognitive therapy	31	-0.38 (-0.95 to 0.15)
			Expressive writing	13	-0.40 (-1.00 to 0.14)
			Psychoeducational website	165	-0.36 (-0.91 to 0.16)
Self-help with support	1286	-0.36 (-0.90 to 0.17)	Behavioural bibliotherapy + support	67	-0.32 (-0.94 to 0.33)
			Cognitive bias modification + support	20	-0.41 (-1.08 to 0.20)
			Cognitive bibliotherapy + support	125	-0.38 (-1.00 to 0.23)
			Computerised-CBT (CCBT) + support	396	-0.33 (-0.89 to 0.24)
			Computerised behavioural activation + support	40	-0.43 (-1.16 to 0.19)
			Computerised exercise promotion + support	24	-0.35 (-0.99 to 0.30)
			Computerised problem solving therapy + support	124	-0.33 (-0.92 to 0.29)
			Computerised third-wave CT with support	82	-0.36 (-1.00 to 0.26)
			Expressive writing with support	125	-0.31 (-0.9 to 0.30)
			Third-wave cognitive therapy CD with support	283	-0.37 (-1.00 to 0.25)
Behavioural therapies individual	147	-1.04 (-2.80 to 0.77)	Behavioural activation (BA) individual	147	-1.04 (-1.82 to -0.27)
Behavioural therapies group	340	-0.92 (-2.16 to 0.36)	Behavioural activation (BA) group	117	-1.33 (-2.02 to -0.66)
			Coping with Depression course (group)	223	-0.51 (-1.27 to 0.25)
Cognitive and cognitive behavioural therapies individual	481	-0.96 (-2.03 to 0.14)	CBT individual (15 sessions or over)	123	-1.01 (-1.72 to -0.29)
			CBT individual (under 15 sessions)	233	-0.95 (-1.69 to -0.21)
			Third-wave cognitive therapy individual	125	-0.93 (-1.67 to -0.19)
Cognitive and cognitive behavioural therapies group	480	-1.27 (-2.05 to -0.38)	CBT group (15 sessions or over)	10	-1.04 (-2.10 to 0.43)
			CBT group (under 15 sessions)	316	-1.53 (-2.08 to -1.00)
			Positive psychotherapy (PPT) group	76	-1.07 (-1.70 to -0.35)
			Rational emotive behaviour therapy (REBT) group	14	-1.41 (-2.34 to -0.57)
			Third-wave cognitive therapy group	64	-1.31 (-2.01 to -0.60)
Problem solving individual	98	-0.10 (-1.83 to 1.68)	Problem solving individual	98	-0.09 (-0.79 to 0.60)
Problem solving group	104	-1.45 (-3.22 to 0.35)	Problem solving group	104	-1.46 (-2.25 to -0.65)
Counselling individual	55	-0.47 (-2.87 to 1.91)	Non-directive/supportive/person-centred counselling	55	-0.44 (-2.22 to 1.37)
IPT individual	153	-0.71 (-2.15 to 0.64)	Interpersonal counselling individual	17	-0.78 (-2.14 to 0.46)
			IPT individual	136	-0.64 (-1.28 to 0.00)
Short-term PDPT individual	49	-0.99 (-3.08 to 1.14)	Short-term PDPT individual	49	-0.97 (-2.36 to 0.43)
Mindfulness or meditation group	376	-0.85 (-2.20 to 0.36)	Meditation-relaxation group	13	-1.17 (-2.78 to 0.00)
			MBCT group	149	-0.83 (-1.43 to -0.23)
			Mindfulness-based stress reduction (MBSR) group	85	-0.50 (-1.29 to 0.42)
			Mindfulness meditation group	129	-0.93 (-1.75 to -0.17)
Relaxation group	63	-0.66 (-2.63 to 1.15)	Progressive muscle relaxation group	63	-0.67 (-1.89 to 0.52)
SSRIs	207	-0.77 (-1.97 to 0.31)	Citalopram	24	-0.72 (-2.01 to 0.43)
			Fluoxetine	78	-0.85 (-2.25 to 0.28)
			Sertraline	81	-0.75 (-1.71 to 0.15)
TCAs	136	-0.70 (-2.00 to 0.52)	Amitriptyline	67	-0.93 (-2.51 to 0.34)
			Imipramine	36	-0.77 (-2.19 to 0.46)
			Lofepramine	23	-0.67 (-2.01 to 0.57)
Exercise individual	250	-0.48 (-2.16 to 1.18)	Supervised high intensity exercise individual	43	-0.62 (-1.39 to 0.12)
			Supervised low intensity exercise individual	86	-0.62 (-1.39 to 0.11)
			Unsupervised low intensity exercise individual	121	-0.23 (-1.01 to 0.60)
Exercise group	199	-0.65 (-3.86 to 2.58)	Supervised high intensity exercise group	147	-0.74 (-1.44 to -0.06)
			Supervised low intensity exercise group	52	-0.56 (-1.44 to 0.35)
Yoga group	73	-1.06 (-2.75 to 0.65)	Yoga group	73	-1.06 (-1.92 to -0.22)
Only interventions of interest belonging to classes with N ≥50 have been included in the table, plus short-term psychodynamic psychotherapy (N=49).
Negative effect values indicate a favourable outcome for treatment classes and interventions compared with TAU. Results where 95% CrI do not cross the no effect line are shown in bold.
CBT: cognitive behavioural therapy; CrI: credible intervals; CT: cognitive therapy; IPT: interpersonal psychotherapy; MBCT: mindfulness-based cognitive therapy; PDPT: psychodynamic psychotherapy; SMD: standardised mean difference; SSRIs: selective serotonin uptake inhibitors; TAU: treatment as usual; TCAs: tricyclic antidepressants

## Sheet: LS SMD non-pharma
Intervention	N	SMD vs TAU
		(median, 95% CrI)
TAU	803	Reference
No treatment	1478	0.27 (-0.23, 0.76)
Attention placebo	935	0 (-0.52, 0.52)
Waitlist	3555	0.39 (-0.08, 0.86)
Enhanced TAU	36	0.35 (-0.85, 1.54)
Behavioural activation (BA) individual	147	-0.96 (-1.77, -0.17)
Behavioural activation (BA) group	117	-1.31 (-2.01, -0.62)
Coping with Depression course (group)	223	-0.41 (-1.22, 0.37)
CBT individual (15 sessions or over)	92	-0.77 (-1.51, 0)
CBT individual (under 15 sessions)	233	-0.82 (-1.59, -0.04)
Third-wave CT individual	125	-0.78 (-1.54, 0)
CBT group (15 sessions or over)	10	-1.07 (-2.04, 0.54)
CBT group (under 15 sessions)	316	-1.48 (-2.05, -0.95)
Positive psychotherapy (PPT) group	76	-1.04 (-1.67, -0.3)
Rational emotive behaviour therapy (REBT) group	14	-1.35 (-2.31, -0.52)
Third-wave CT group	64	-1.26 (-1.97, -0.54)
Problem solving individual	98	-0.06 (-0.75, 0.64)
Problem solving group	104	-1.43 (-2.24, -0.62)
Non-directive/supportive/person-centred counselling	55	-0.38 (-2.18, 1.43)
IPT individual	136	-0.54 (-1.2, 0.12)
Psychoeducational group programme	22	-0.22 (-1.46, 1.05)
Behavioural bibliotherapy	13	-0.3 (-0.89, 0.26)
Cognitive bibliotherapy	516	-0.26 (-0.76, 0.25)
Computerised-CBT (CCBT)	2619	-0.26 (-0.76, 0.25)
Computerised attentional bias modification	230	-0.28 (-0.81, 0.26)
Computerised behavioural activation	122	-0.37 (-0.99, 0.17)
Computerised cognitive bias modification	75	-0.29 (-0.84, 0.25)
Computerised Coping with Depression course	257	-0.31 (-0.88, 0.22)
Computerised expressive writing	36	-0.29 (-0.87, 0.28)
Computerised mindfulness intervention	174	-0.28 (-0.82, 0.27)
Computerised positive psychological intervention	439	-0.25 (-0.78, 0.29)
Computerised problem solving therapy	232	-0.38 (-0.98, 0.15)
Computerised third-wave CT	31	-0.32 (-0.91, 0.24)
Expressive writing	13	-0.33 (-0.97, 0.22)
Psychoeducational website	165	-0.3 (-0.86, 0.26)
Behavioural bibliotherapy with support	67	-0.26 (-0.87, 0.37)
Cognitive bias modification with support	20	-0.32 (-0.96, 0.28)
Cognitive bibliotherapy with support	125	-0.3 (-0.91, 0.29)
Computerised-CBT (CCBT) with support	396	-0.26 (-0.83, 0.31)
Computerised behavioural activation with support	40	-0.33 (-1.01, 0.27)
Computerised exercise promotion with support	24	-0.28 (-0.9, 0.34)
Computerised problem solving therapy with support	124	-0.26 (-0.85, 0.34)
Computerised third-wave CT with support	82	-0.29 (-0.91, 0.32)
Expressive writing with support	125	-0.25 (-0.83, 0.36)
Third-wave CT CD with support	283	-0.29 (-0.91, 0.31)
Short-term PDPT individual	49	-0.89 (-2.31, 0.5)
Mindfulness-based stress reduction (MBSR) individual	20	-0.96 (-2.23, 0.34)
Meditation-relaxation group	13	-1 (-2.72, 0.09)
MBCT group	149	-0.76 (-1.37, -0.16)
Mindfulness-based stress reduction (MBSR) group	85	-0.44 (-1.22, 0.52)
Mindfulness meditation group	129	-0.81 (-1.66, -0.01)
Progressive muscle relaxation group	63	-0.62 (-1.83, 0.59)
Traditional acupuncture	40	-0.87 (-1.93, 0.21)
Supervised high intensity exercise individual	43	-0.43 (-1.11, 0.23)
Supervised low intensity exercise individual	86	-0.43 (-1.12, 0.22)
Unsupervised low intensity exercise individual	121	-0.34 (-1.01, 0.35)
Supervised high intensity exercise group	133	-0.57 (-1.37, 0.2)
Supervised low intensity exercise group	52	-0.53 (-1.36, 0.27)
Yoga group	73	-0.98 (-1.84, -0.12)
Traditional acupuncture + non-directive/supportive/person-centred counselling	40	-0.93 (-2, 0.13)
CBT individual (under 15 sessions) + supervised high intensity exercise group	18	-0.23 (-1.57, 1.08)
CBT group (under 15 sessions) + supervised low intensity exercise group	25	-2.72 (-3.96, -1.5)

## Sheet: LS RESPrandom
Intervention	N	LOR vs TAU
		(median, 95% CrI)
TAU	623	Reference
Waitlist	3144	-0.46 (-1.52, 0.56)
Pill placebo	303	2.54 (0.19, 4.95)
Attention placebo	727	0.13 (-0.99, 1.22)
No treatment	718	-0.5 (-1.71, 0.66)
Enhanced TAU	36	-0.47 (-2.55, 1.61)
Behavioural activation (BA) individual	65	1.64 (0.1, 3.19)
Behavioural activation (BA) group	85	2.75 (1.43, 4.1)
Coping with Depression course (group)	99	1.02 (-0.83, 2.8)
CBT individual (15 sessions or over)	56	1.29 (-1.72, 4.29)
Third-wave CT individual	65	1.33 (-1.32, 4.01)
CBT group (15 sessions or over)	10	1.58 (-1.24, 3.7)
CBT group (under 15 sessions)	267	2.1 (1.11, 3.1)
Third-wave CT group	64	2.29 (0.94, 3.76)
Problem solving group	89	3.12 (1.48, 4.79)
IPT individual	69	-0.07 (-1.76, 1.64)
Psychoeducational group programme	22	0.64 (-1.58, 2.82)
Behavioural bibliotherapy	13	0.72 (-0.46, 1.93)
Cognitive bibliotherapy	516	0.61 (-0.45, 1.64)
Computerised-CBT (CCBT)	2541	0.62 (-0.47, 1.69)
Computerised attentional bias modification	181	0.76 (-0.39, 1.92)
Computerised behavioural activation	10	0.72 (-0.46, 1.96)
Computerised cognitive bias modification	55	0.74 (-0.42, 1.9)
Computerised Coping with Depression course	190	0.72 (-0.42, 1.87)
Computerised positive psychological intervention	439	0.62 (-0.51, 1.7)
Computerised problem solving therapy	232	0.86 (-0.28, 2.1)
Computerised third-wave CT	31	0.74 (-0.42, 1.98)
Psychoeducational website	165	0.69 (-0.47, 1.85)
Behavioural bibliotherapy with support	67	0.57 (-0.82, 1.85)
Cognitive bibliotherapy with support	125	0.71 (-0.56, 1.99)
Computerised-CBT (CCBT) with support	262	0.65 (-0.58, 1.87)
Computerised behavioural activation with support	40	0.82 (-0.47, 2.33)
Computerised exercise promotion with support	24	0.65 (-0.69, 1.98)
Computerised problem solving therapy with support	124	0.62 (-0.65, 1.86)
Computerised third-wave CT with support	82	0.68 (-0.61, 1.98)
Expressive writing with support	125	0.59 (-0.7, 1.82)
Mindfulness-based stress reduction (MBSR) individual	20	1.58 (-0.6, 3.81)
Meditation-relaxation group	13	1.56 (-0.74, 4.17)
MBCT group	76	1.02 (-0.44, 2.4)
Mindfulness-based stress reduction (MBSR) group	70	0.88 (-0.87, 2.46)
Mindfulness meditation group	38	1.1 (-0.66, 2.75)
Progressive muscle relaxation individual	15	-1.89 (-8.52, 2.72)
Progressive muscle relaxation group	63	0.53 (-1.48, 2.52)
Fluoxetine	78	3.01 (0.57, 5.85)
Sertraline	81	2.44 (0.59, 4.31)
Amitriptyline	90	3.25 (0.53, 6.03)
Imipramine	73	3.47 (0.85, 6.21)
Traditional acupuncture	40	1.59 (-0.18, 3.34)
Supervised low intensity exercise individual	71	0.87 (-0.78, 2.55)
Supervised high intensity exercise group	42	1.85 (0.24, 3.49)
Supervised low intensity exercise group	10	1.79 (-0.13, 3.66)
Yoga group	65	1.62 (-0.14, 3.38)
Traditional acupuncture + non-directive/supportive/person-centred counselling	40	1.7 (-0.04, 3.44)

## Sheet: LS REMISrandom
Intervention	N	LOR vs TAU
		(median, 95% CrI)
TAU	437	Reference
No treatment	751	-0.04 (-1.24, 0.94)
Attention placebo	46	-1.09 (-4.02, 1.55)
Waitlist	468	-0.28 (-1.46, 0.78)
Behavioural activation (BA) individual	16	1.24 (-0.98, 3.49)
Coping with Depression course (group)	68	0.66 (-1.18, 2.28)
CBT individual (15 sessions or over)	12	1.11 (-0.9, 3.1)
CBT individual (under 15 sessions)	116	1.04 (-0.29, 2.27)
Third-wave CT individual	105	1.19 (-0.19, 2.43)
CBT group (15 sessions or over)	47	0.75 (-1.17, 2.51)
CBT group (under 15 sessions)	70	0.74 (-1.78, 3.29)
Problem solving group	89	3.36 (2.04, 4.74)
IPT individual	69	0.02 (-1.27, 1.34)
Cognitive bibliotherapy	287	0.42 (-0.5, 1.35)
Computerised-CBT (CCBT)	559	0.54 (-0.39, 1.5)
Computerised attentional bias modification	28	0.85 (-0.37, 3.14)
Computerised Coping with Depression course	88	0.45 (-0.75, 1.64)
Computerised problem solving therapy	88	0.42 (-0.78, 1.61)
Computerised-CBT (CCBT) with support	184	0.68 (-0.56, 1.96)
Computerised behavioural activation with support	40	1.11 (-0.34, 2.83)
Computerised problem solving therapy with support	124	1.21 (-0.18, 2.65)
Mindfulness-based stress reduction (MBSR) individual	20	0.89 (-1.24, 3.09)
Progressive muscle relaxation individual	15	-2.33 (-8.58, 1.35)
Progressive muscle relaxation group	63	-0.22 (-3, 2.63)
Yoga group	20	1.95 (-1.79, 6.34)

## Sheet: LS DISCany
Intervention	N	LOR vs TAU
		(median, 95% CrI)
TAU	1005	Reference
Waitlist	3785	-0.76 (-1.47, -0.04)
Pill placebo	621	0.52 (-2.59, 5.11)
Attention placebo	795	-0.25 (-1.02, 0.54)
No treatment	1713	-0.79 (-1.52, -0.05)
Enhanced TAU	96	0.95 (-0.54, 2.48)
Behavioural activation (BA) individual	153	-0.94 (-3.5, 1.61)
Behavioural activation (BA) group	107	0.43 (-0.75, 1.89)
Coping with Depression course (group)	266	0.14 (-0.83, 1.13)
CBT individual (15 sessions or over)	90	-0.87 (-2.22, 0.39)
CBT individual (under 15 sessions)	402	-0.61 (-1.59, 0.39)
Third-wave CT individual	171	-1.04 (-2.21, 0.04)
CBT group (15 sessions or over)	47	-0.63 (-2.57, 0.97)
CBT group (under 15 sessions)	283	-0.1 (-1.56, 1.19)
Positive psychotherapy (PPT) group	89	1.04 (-0.27, 2.68)
Rational emotive behaviour therapy (REBT) group	15	-0.62 (-3.27, 1.07)
Third-wave CT group	49	0.61 (-0.92, 2.58)
Problem solving individual	159	0.31 (-0.53, 1.18)
Problem solving group	168	0.93 (-0.44, 2.38)
Non-directive/supportive/person-centred counselling	125	-0.99 (-2.37, 0.4)
Interpersonal counselling individual	27	0.61 (-1.25, 4.6)
IPT individual	108	0.26 (-0.82, 1.36)
Psychoeducational group programme	23	-1.85 (-3.97, 0.12)
Behavioural bibliotherapy	13	0.13 (-0.69, 0.99)
Cognitive bibliotherapy	427	0.16 (-0.54, 0.87)
Computerised-CBT (CCBT)	3173	0.17 (-0.51, 0.87)
Computerised attentional bias modification	154	0.04 (-0.85, 0.81)
Computerised behavioural activation	159	0.08 (-0.74, 0.84)
Computerised cognitive bias modification	76	0.1 (-0.75, 0.9)
Computerised Coping with Depression course	292	0.04 (-0.77, 0.8)
Computerised expressive writing	44	-0.01 (-1.08, 0.78)
Computerised mindfulness intervention	645	0.08 (-0.69, 0.81)
Computerised positive psychological intervention	440	0.13 (-0.62, 0.89)
Computerised problem solving therapy	101	0.14 (-0.63, 0.94)
Computerised third-wave CT	31	0.12 (-0.72, 0.96)
Expressive writing	13	0.07 (-0.87, 0.87)
Psychoeducational website	165	0.05 (-0.8, 0.82)
Behavioural bibliotherapy with support	67	0.19 (-0.8, 1.22)
Cognitive bias modification with support	32	0.36 (-0.57, 1.65)
Cognitive bibliotherapy with support	125	0.34 (-0.55, 1.43)
Computerised-CBT (CCBT) with support	428	0.16 (-0.67, 0.99)
Computerised behavioural activation with support	41	0.02 (-1.53, 1.02)
Computerised Coping with Depression course with support	36	0.22 (-0.85, 1.44)
Computerised problem solving therapy with support	124	0.07 (-0.92, 0.98)
Computerised third-wave CT with support	82	0.03 (-1.12, 0.97)
Expressive writing with support	125	0.23 (-0.69, 1.19)
Third-wave CT CD with support	331	0.07 (-0.97, 1)
Short-term PDPT individual	53	-1.31 (-2.87, 0.24)
Mindfulness-based stress reduction (MBSR) individual	20	-0.28 (-3.1, 2.72)
MBCT group	167	-0.03 (-1.07, 1.08)
Mindfulness-based stress reduction (MBSR) group	70	-0.87 (-2.56, 0.5)
Mindfulness meditation group	138	-0.54 (-2.04, 0.79)
Progressive muscle relaxation individual	15	0.77 (-2.08, 5.19)
Progressive muscle relaxation group	63	-1.1 (-3.81, 1.3)
Citalopram	27	0.66 (-2.47, 5.61)
Fluoxetine	81	0.48 (-2.61, 5.19)
Sertraline	326	0.47 (-2.63, 5.16)
Amitriptyline	90	0.73 (-2.51, 5.29)
Imipramine	73	0.58 (-2.81, 5.13)
Lofepramine	32	0.73 (-2.65, 5.27)
Traditional acupuncture	40	-0.28 (-2.11, 1.52)
Supervised high intensity exercise individual	39	-0.58 (-2.07, 0.7)
Supervised low intensity exercise individual	61	-0.21 (-1.69, 1.27)
Unsupervised low intensity exercise individual	135	0.12 (-0.98, 1.25)
Supervised high intensity exercise group	121	-0.05 (-1.38, 1.26)
Supervised low intensity exercise group	60	0.07 (-1.21, 1.4)
Yoga group	78	-0.77 (-2.11, 0.6)
CBT group (under 15 sessions) + any AD	35	-0.11 (-3.7, 4.08)
Body-mind-spirit group + any AD	44	-0.08 (-3.35, 3.9)
Traditional acupuncture + non-directive/supportive/person-centred counselling	40	-0.63 (-2.62, 1.24)
CBT individual (under 15 sessions) + supervised high intensity exercise group	21	-0.9 (-3.05, 1.09)
CBT group (under 15 sessions) + supervised low intensity exercise group	35	0.59 (-1.54, 2.67)

## Sheet: LS DISCside-effects
Intervention	N	LOR vs pill placebo
		(mean, 95% CrI)
Pill placebo	66	Reference
Fluoxetine	22	0.14 (-1.18 to 1.50)
Citalopram	9	0.14 (-1.18 to 1.50)
Amitriptyline	28	3.69 (2.19 to 5.52)
Imipramine	12	3.69 (2.19 to 5.52)

## Sheet: LS RESPcompl base-case
Intervention	N	LOR vs TAU
		(median, 95% CrI)
TAU	395	Reference
Waitlist	772	-0.72 (-2.04, 0.57)
Pill placebo	219	2.54 (-0.05, 5.2)
Attention placebo	417	0.28 (-1.03, 1.57)
No treatment	1033	-0.15 (-1.41, 1.08)
Behavioural activation (BA) individual	111	1.85 (-0.31, 3.99)
Behavioural activation (BA) group	47	3.04 (1.04, 5.02)
Coping with Depression course (group)	124	1.49 (-0.33, 3.35)
CBT individual (15 sessions or over)	68	1.58 (-0.11, 3.28)
CBT individual (under 15 sessions)	233	1.8 (0.15, 3.46)
Third-wave CT individual	60	1.6 (-0.38, 3.67)
CBT group (under 15 sessions)	59	4.65 (2.42, 6.86)
Positive psychotherapy (PPT) group	76	2.19 (0.68, 3.75)
Rational emotive behaviour therapy (REBT) group	14	2.98 (0.73, 5.18)
Third-wave CT group	15	4.16 (2.03, 6.51)
Problem solving individual	98	0.26 (-1.15, 1.66)
Problem solving group	15	2.21 (-0.54, 4.91)
Non-directive/supportive/person-centred counselling	39	1.17 (-2.51, 4.8)
Interpersonal counselling individual	17	1.74 (-0.86, 4.68)
IPT individual	125	1.04 (-0.25, 2.35)
Cognitive bibliotherapy	137	0.87 (-0.44, 2.14)
Computerised-CBT (CCBT)	607	0.87 (-0.43, 2.15)
Computerised attentional bias modification	76	0.91 (-0.5, 2.28)
Computerised behavioural activation	122	1.08 (-0.32, 2.59)
Computerised cognitive bias modification	20	0.82 (-0.86, 2.26)
Computerised Coping with Depression course	67	1.08 (-0.37, 2.83)
Computerised expressive writing	36	0.9 (-0.69, 2.37)
Computerised mindfulness intervention	174	0.83 (-0.62, 2.18)
Computerised positive psychological intervention	95	0.86 (-0.7, 2.3)
Computerised problem solving therapy	25	1.24 (-0.2, 3.37)
Expressive writing	13	1.07 (-0.4, 2.89)
Psychoeducational website	136	0.92 (-0.53, 2.38)
Cognitive bias modification with support	20	1.06 (-0.81, 2.94)
Computerised exercise promotion with support	24	0.84 (-1.27, 2.72)
Third-wave CT CD with support	283	0.98 (-0.91, 2.82)
Short-term PDPT individual	43	1.67 (-1.21, 4.45)
Mindfulness-based stress reduction (MBSR) individual	18	1.8 (-0.84, 4.51)
MBCT group	73	1.74 (0.01, 3.43)
Mindfulness-based stress reduction (MBSR) group	15	1.02 (-1.32, 3.2)
Mindfulness meditation group	91	2.18 (-0.01, 4.47)
Citalopram	24	2.23 (-0.23, 5.07)
Sertraline	50	2.02 (0.06, 4)
Amitriptyline	62	3.61 (0.54, 6.73)
Imipramine	61	3.54 (0.62, 6.53)
Lofepramine	23	3.2 (0.1, 6.18)
Supervised high intensity exercise individual	43	1.18 (-0.47, 2.82)
Supervised low intensity exercise individual	25	1.36 (-0.38, 3.23)
Unsupervised low intensity exercise individual	121	0.8 (-1.01, 2.45)
Supervised high intensity exercise group	136	1.45 (-0.08, 2.97)
Supervised low intensity exercise group	42	1.23 (-0.77, 3)
Yoga group	40	2.99 (0.11, 5.88)
CBT group (under 15 sessions) + any AD	32	2.07 (-1.8, 5.94)
CBT individual (under 15 sessions) + supervised high intensity exercise group	18	0.79 (-1.8, 3.38)
CBT group (under 15 sessions) + supervised low intensity exercise group	25	6.94 (3.71, 9.93)

## Sheet: LS REMIScompl
Intervention	N	LOR vs TAU
		(median, 95% CrI)
TAU	371	Reference
Waitlist	414	-0.3 (-1.36, 0.69)
Attention placebo	38	-1.03 (-3.86, 1.65)
No treatment	671	-0.23 (-1.35, 0.65)
Behavioural activation (BA) individual	15	1.3 (-0.81, 3.46)
Coping with Depression course (group)	61	0.66 (-1.01, 2.13)
CBT individual (15 sessions or over)	12	1.25 (-1.02, 3.4)
CBT individual (under 15 sessions)	89	1.23 (-0.04, 2.36)
Third-wave CT individual	93	1.26 (0, 2.42)
CBT group (15 sessions or over)	42	0.57 (-1.23, 2.2)
CBT group (under 15 sessions)	65	0.57 (-2.27, 3.23)
Problem solving group	86	3.52 (2.32, 4.79)
IPT individual	58	0.03 (-1.15, 1.2)
Cognitive bibliotherapy	205	0.56 (-0.31, 1.35)
Computerised-CBT (CCBT)	460	0.61 (-0.23, 1.47)
Computerised attentional bias modification	28	0.9 (-0.18, 3.46)
Computerised Coping with Depression course	51	0.67 (-0.44, 1.86)
Computerised problem solving therapy	51	0.64 (-0.48, 1.81)
Computerised-CBT (CCBT) with support	133	1.09 (-0.14, 2.2)
Computerised behavioural activation with support	40	1.41 (-0.03, 3.04)
Computerised problem solving therapy with support	90	1.61 (0.31, 2.96)
Mindfulness-based stress reduction (MBSR) individual	18	1.03 (-1.01, 3.1)
Progressive muscle relaxation individual	12	-1.36 (-8.36, 2.73)
Progressive muscle relaxation group	61	-0.57 (-3.65, 2.3)
Supervised high intensity exercise individual	14	2.25 (0.07, 4.74)
Supervised low intensity exercise individual	15	2.53 (0.36, 5.16)
Yoga group	15	1.98 (-1.76, 6.34)

[truncated: 11 more sheets: MS SMD bias-adj, MS SMD base-case, MS SMD non-pharma, MS RESPrandom, MS REMISrandom, MS DISCany bias-adj, MS DISCany base-case, MS DISCside-effects, MS RESPcompl bias-adj, MS RESPcompl base-case, MS REMIScompl]
