# Supplementary material for: A systematic review and network meta-analysis of psychological, psychosocial, pharmacological, physical and combined treatments for adults with a new episode of depression
Source: eClinicalMedicine. 2024 Aug 16;75:102780. doi: 10.1016/j.eclinm.2024.102780 (PMC11377144; doi:10.1016/j.eclinm.2024.102780)
Supplement: Appendix 10 2023 Review update NMA data & SMD effects [file mmc10.xlsx]

## Sheet: Cover sheet
Appendix 10 - 2023 Review update NMA data and results
* Full data included in the updated analyses on the SMD outcome
* NMA results on the SMD outcome - relative effects between all pairs of treatment classes and interventions
LS: less severe depression
MS: more severe depression
SMD: standardised mean difference of depressive symptom scale change scores
bias-adj: bias-adjusted
Class: analysis at the treatment class level
Interv: analysis at the intervention level
Values in the results sheets represent relative effects of treatments in second versus first column in each sheet

## Sheet: LS SMD data
New studies and data identified in the 2023 search are highlighted in yellow.
																																						Intervention and class codes
na[]	t[,1]	t[,2]	t[,3]	t[,4]	t[,5]	yCFB[,1]	yCFB[,2]	yCFB[,3]	yCFB[,4]	yCFB[,5]	sdCFB[,1]	sdCFB[,2]	sdCFB[,3]	sdCFB[,4]	sdCFB[,5]	nCFB[,1]	nCFB[,2]	nCFB[,3]	nCFB[,4]	nCFB[,5]	CCFB[,2]	CCFB[,3]	#	studyid														trtcode	trt	classcode	class
3	1	35	37	NA	NA	-1	-4.2	-3.9	NA	NA	8.4	9.1	9.1	NA	NA	178	182	165	NA	NA	2	2	#	Christensen 2004a/Mackinnon 2008														1	Attention placebo	1	Attention placebo
3	1	35	37	NA	NA	0.08	-2.44	-1.4	NA	NA	1.92	2.01	1.87	NA	NA	41	45	39	NA	NA	2	2	#	He 2022														2	Pill placebo	2	Placebo
3	5	61	71	NA	NA	1.5	-6.3	-4.9	NA	NA	5.3	3.9	6.6	NA	NA	12	11	14	NA	NA	2	2	#	Brenes 2007														3	No treatment	3	No treatment
2	2	59	NA	NA	NA	-7.09	-7.36	NA	NA	NA	3.79	3.87	NA	NA	NA	23	24	NA	NA	NA	2	NA	#	Rapaport 2011														4	Waitlist	4	Waitlist
2	2	61	NA	NA	NA	-7.2	-6	NA	NA	NA	5.7	5.4	NA	NA	NA	69	70	NA	NA	NA	2	NA	#	Kranzler 2006_Group B														5	TAU	5	TAU
2	2	65	NA	NA	NA	-8.3	-8.5	NA	NA	NA	6	8.6	NA	NA	NA	23	23	NA	NA	NA	2	NA	#	Tan 1994														6	Enhanced TAU	6	Enhanced TAU
2	1	74	NA	NA	NA	-2.99	-9.47	NA	NA	NA	6.01	6.2	NA	NA	NA	18	20	NA	NA	NA	2	NA	#	Prathikanti 2017														7	Behavioural activation (BA) individual	7	Behavioural therapies individual
2	3	10	NA	NA	NA	-2.25	-10.17	NA	NA	NA	7.63	5.67	NA	NA	NA	12	12	NA	NA	NA	2	NA	#	Khakpoor 2019														8	Behavioural activation (BA) group	8	Behavioural therapies group
2	4	25	NA	NA	NA	-2.5	-9.6	NA	NA	NA	10	8.4	NA	NA	NA	25	27	NA	NA	NA	2	NA	#	Liu 2009a														9	Coping with Depression course (group)
2	4	33	NA	NA	NA	0.1	-1.85	NA	NA	NA	3.95	4	NA	NA	NA	21	40	NA	NA	NA	2	NA	#	Kannampallil 2023														10	CBT individual (15 sessions or over)	9	Cognitive and cognitive behavioural therapies individual
2	4	68	NA	NA	NA	0.42	-8.87	NA	NA	NA	3.73	6.66	NA	NA	NA	12	15	NA	NA	NA	2	NA	#	Legrand 2014														11	CBT individual (under 15 sessions)
2	5	25	NA	NA	NA	-3.5	-5.3	NA	NA	NA	6.9	8.6	NA	NA	NA	176	174	NA	NA	NA	2	NA	#	Levesque 2011														12	Third-wave cognitive therapy individual
																																						13	CBT group (15 sessions or over)	10	Cognitive and cognitive behavioural therapies group
																																						14	CBT group (under 15 sessions)
																																						15	Positive psychotherapy (PPT) group
																																						16	Rational emotive behaviour therapy (REBT) group
na[]	t[,1]	t[,2]	t[,3]	t[,4]	t[,5]	yB[,1]	yB[,2]	yB[,3]	yB[,4]	yB[,5]	sdB[,1]	sdB[,2]	sdB[,3]	sdB[,4]	sdB[,5]	yF[,1]	yF[,2]	yF[,3]	yF[,4]	yF[,5]	sdF[,1]	sdF[,2]	sdF[,3]	sdF[,4]	sdF[,5]	n[,1]	n[,2]	n[,3]	n[,4]	n[,5]	CBF[,2]	CBF[,3]	CBF[,4]	CBF[,5]	#	studyid		17	Third-wave cognitive therapy group
5	4	28	28	70	70	12.01	12.77	13.31	12.99	12.68	5.08	3.99	4.65	5.11	4.7	9.26	4.53	5.29	6.8	7.08	6.45	2.83	5.63	3.55	3.8	53	63	49	59	62	2	2	2	2	#	Nystrom 2017		18	Problem solving individual	11	Problem solving individual
3	1	3	27	NA	NA	18.04	18.13	17.33	NA	NA	4.11	5.18	3.81	NA	NA	16.78	18.13	10.96	NA	NA	5.09	6.33	4.62	NA	NA	27	23	27	NA	NA	1	2	NA	NA	#	Yang 2015		19	Problem solving group	12	Problem solving group
3	1	4	29	NA	NA	23.88	23.82	26.71	NA	NA	6.76	9.32	8.66	NA	NA	20.83	22.76	18.66	NA	NA	8.59	10.34	9.84	NA	NA	34	33	34	NA	NA	1	2	NA	NA	#	Pictet 2016		20	Non-directive/supportive/person-centred counselling	13	Counselling individual
3	1	4	32	NA	NA	26.41	25.42	24.03	NA	NA	11.01	11	11.12	NA	NA	26.83	27.93	24.63	NA	NA	10.06	9.99	10.15	NA	NA	17	15	26	NA	NA	1	2	NA	NA	#	Addington 2019_phase 1		21	Interpersonal counselling individual	14	Interpersonal psychotherapy (IPT) individual
3	1	4	40	NA	NA	11.95	12.1	13.65	NA	NA	5.97	7.23	5.19	NA	NA	10.15	11.4	7	NA	NA	6.11	4.81	4.41	NA	NA	20	20	20	NA	NA	1	2	NA	NA	#	Watkins 2009		22	Interpersonal psychotherapy (IPT) individual
3	1	4	69	NA	NA	16	15.2	16.6	NA	NA	3.6	2.4	3.1	NA	NA	11.8	14.7	11.1	NA	NA	4	3.7	3	NA	NA	10	10	10	NA	NA	1	2	NA	NA	#	McNeil 1991		23	Psychoeducational group programme	15	Psychoeducation group
3	1	14	35	NA	NA	25.7	26	24.6	NA	NA	7.3	11.4	7.3	NA	NA	25.3	11.5	18.3	NA	NA	9.8	8.5	11.3	NA	NA	63	54	58	NA	NA	2	2	NA	NA	#	Vázquez 2023		24	Behavioural bibliotherapy	16	Self-help
3	1	27	35	NA	NA	19.23	21.18	20.94	NA	NA	9.82	9.87	10.99	NA	NA	16.61	18.23	16.37	NA	NA	10.83	11.35	11.69	NA	NA	158	154	144	NA	NA	2	2	NA	NA	#	McDermott 2019		25	Cognitive bibliotherapy
3	4	7	51	NA	NA	14.67	13.93	14.44	NA	NA	2.81	3.71	4.34	NA	NA	13.08	6.57	7.44	NA	NA	4.85	4.47	5.24	NA	NA	14	16	20	NA	NA	2	2	NA	NA	#	McIndoo 2016		26	Computerised Coping with Depression course
3	4	8	17	NA	NA	29.35	28.77	29.28	NA	NA	3.56	3.37	3.24	NA	NA	29.21	15.38	15.78	NA	NA	2.42	2.25	2.51	NA	NA	15	15	15	NA	NA	2	2	NA	NA	#	Zemestani 2016		27	Computerised attentional bias modification
3	4	9	26	NA	NA	18.13	17.89	19.17	NA	NA	8.1	9.95	7.21	NA	NA	14.46	11.43	11.97	NA	NA	10.42	9.41	8.05	NA	NA	100	99	102	NA	NA	2	2	NA	NA	#	Spek 2007/2008a		28	Computerised behavioural activation
3	4	14	35	NA	NA	12.2	12.3	12.6	NA	NA	2.58	2.36	2.4	NA	NA	10.8	8.7	7.3	NA	NA	2.34	2.74	2.12	NA	NA	92	85	102	NA	NA	2	2	NA	NA	#	Ying 2023		29	Computerised cognitive bias modification
3	4	16	19	NA	NA	20.31	20.13	21.13	NA	NA	6.68	6.11	6.08	NA	NA	18.12	7.26	10	NA	NA	8.75	4.77	6.88	NA	NA	14	14	15	NA	NA	2	2	NA	NA	#	Malouff 1988		30	Computerised expressive writing
3	4	25	41	NA	NA	22.45	22.43	23.14	NA	NA	6.68	6.65	6.48	NA	NA	19.76	12.82	13.84	NA	NA	8.48	6.99	7.55	NA	NA	126	125	125	NA	NA	2	2	NA	NA	#	Fledderus 2012		31	Computerised mindfulness intervention
3	4	26	33	NA	NA	32.1	31.2	31.9	NA	NA	9.3	9.3	9.3	NA	NA	25.2	19.4	20.6	NA	NA	9.9	11.3	11.3	NA	NA	87	88	88	NA	NA	2	2	NA	NA	#	Warmerdam 2008		32	Computerised positive psychological intervention
3	4	45	47	NA	NA	26.51	26.7	27.07	NA	NA	8.16	8.02	9.17	NA	NA	19.34	14.68	17.51	NA	NA	8.55	8.05	7.87	NA	NA	87	82	67	NA	NA	2	2	NA	NA	#	Pots 2016a		33	Computerised problem solving therapy
3	4	68	69	NA	NA	16.06	19.27	19.5	NA	NA	5.12	5.61	9.18	NA	NA	15.25	8.18	5.93	NA	NA	6.3	5.27	8.44	NA	NA	11	14	15	NA	NA	2	2	NA	NA	#	Doyne 1987		34	Computerised third-wave cognitive therapy
3	5	5	18	NA	NA	9.96	9.24	10.04	NA	NA	3.62	3.83	4.23	NA	NA	5.99	5.62	6.06	NA	NA	4.09	4.89	4.5	NA	NA	62	51	71	NA	NA	1	2	NA	NA	#	Kendrick 2005/2006a		35	Computerised-CBT (CCBT)
3	5	8	14	NA	NA	23.1	22.7	22.3	NA	NA	7.16	7.53	7.48	NA	NA	19.6	10.4	11.3	NA	NA	7.16	7.53	7.48	NA	NA	80	70	69	NA	NA	2	2	NA	NA	#	Lopez 2020b		36	Expressive writing
3	5	8	14	NA	NA	23.1	22.7	22.3	NA	NA	7.16	7.2	7.14	NA	NA	19.6	10.4	11.3	NA	NA	7.24	7.36	7.23	NA	NA	80	70	69	NA	NA	2	2	NA	NA	#	Vazquez 2020		37	Psychoeducational website
3	5	67	77	NA	NA	7.48	7.65	7.61	NA	NA	4.21	4.23	3.63	NA	NA	7.47	4.11	3.81	NA	NA	3.66	3.04	2.73	NA	NA	40	40	40	NA	NA	2	2	NA	NA	#	Arvidsdotter 2013		38	Self-administered positive psychological intervention
3	10	56	63	NA	NA	15.73	15.53	16.4	NA	NA	4.63	4.39	4.79	NA	NA	2.27	4.39	9.7	NA	NA	2.37	6.1	6.77	NA	NA	11	13	10	NA	NA	3	3	NA	NA	#	Murphy 1995		39	Behavioural bibliotherapy with support	17	Self-help with support
3	11	71	78	NA	NA	19	17	17.7	NA	NA	7.8	6.2	7.5	NA	NA	8	6.1	10	NA	NA	7.1	6.6	9.8	NA	NA	16	15	18	NA	NA	3	3	NA	NA	#	Fremont 1987		40	Cognitive bias modification with support
3	32	32	32	NA	NA	32.48	31.21	34.27	NA	NA	10.91	10.71	10.71	NA	NA	29.6	22.48	27.88	NA	NA	10.76	11.98	11.32	NA	NA	27	26	26	NA	NA	3	3	NA	NA	#	Addington 2019_phase 2		41	Cognitive bibliotherapy with support
2	2	60	NA	NA	NA	10.5	11.2	NA	NA	NA	3.7	3.7	NA	NA	NA	8.1	7.1	NA	NA	NA	5	5	NA	NA	NA	79	78	NA	NA	NA	2	NA	NA	NA	#	Judd 2004		42	Computerised behavioural activation with support
2	2	62	NA	NA	NA	14.8	14.7	NA	NA	NA	3.5	3.8	NA	NA	NA	8.7	5.4	NA	NA	NA	4.20264	4.46966	NA	NA	NA	74	67	NA	NA	NA	2	NA	NA	NA	#	Hollyman 1988		43	Computerised exercise promotion with support
2	1	11	NA	NA	NA	12.49	16.68	NA	NA	NA	7.97	10.81	NA	NA	NA	12	10.79	NA	NA	NA	11.28	11.05	NA	NA	NA	23	22	NA	NA	NA	2	NA	NA	NA	#	Gallagher-Thompson 2007		44	Computerised problem solving therapy with support
2	1	18	NA	NA	NA	11.6	8.8	NA	NA	NA	4.9	3.5	NA	NA	NA	8.8	3.6	NA	NA	NA	6.1	4.1	NA	NA	NA	13	10	NA	NA	NA	2	NA	NA	NA	#	Kasckow 2014		45	Computerised third-wave cognitive therapy with support
2	1	25	NA	NA	NA	18.28	18.81	NA	NA	NA	7.09	7.43	NA	NA	NA	16.8	16.18	NA	NA	NA	8.64	9.04	NA	NA	NA	88	89	NA	NA	NA	2	NA	NA	NA	#	Geisner 2006		46	Computerised-CBT (CCBT) with support
2	1	27	NA	NA	NA	21.57	24.04	NA	NA	NA	6.21	9.2	NA	NA	NA	17.17	25.2	NA	NA	NA	7.7	13.45	NA	NA	NA	23	25	NA	NA	NA	2	NA	NA	NA	#	Baert 2010_study 1		47	Expressive writing with support
2	1	27	NA	NA	NA	14	15.46	NA	NA	NA	3.85	5	NA	NA	NA	10.38	12.38	NA	NA	NA	4.85	7.21	NA	NA	NA	21	24	NA	NA	NA	2	NA	NA	NA	#	Mastikhina 2017		48	Third-wave cognitive therapy CD with support
2	1	29	NA	NA	NA	29.26	29.43	NA	NA	NA	7.85	8.01	NA	NA	NA	21.35	20	NA	NA	NA	10.72	11.98	NA	NA	NA	19	21	NA	NA	NA	2	NA	NA	NA	#	Smith 2018		49	Short-term psychodynamic psychotherapy individual	18	Short-term psychodynamic psychotherapies individual
2	1	31	NA	NA	NA	14.31	14.09	NA	NA	NA	10.97	11.58	NA	NA	NA	13.39	10.05	NA	NA	NA	9.59	9.13	NA	NA	NA	64	57	NA	NA	NA	2	NA	NA	NA	#	Howells 2016		50	Music therapy group	19	Music therapy group
2	1	32	NA	NA	NA	15.23	15.02	NA	NA	NA	9.66	11.77	NA	NA	NA	15.28	11.17	NA	NA	NA	11.61	9.72	NA	NA	NA	54	59	NA	NA	NA	2	NA	NA	NA	#	Proyer 2016		51	Mindfulness-based stress reduction (MBSR) individual	20	Mindfulness or meditation individual
2	1	35	NA	NA	NA	25.59	22.65	NA	NA	NA	7.93	7.94	NA	NA	NA	16	10	NA	NA	NA	10.32	7.09	NA	NA	NA	17	17	NA	NA	NA	2	NA	NA	NA	#	Hur 2018		52	Meditation-relaxation group	21	Mindfulness or meditation group
2	1	36	NA	NA	NA	19.43	20.77	NA	NA	NA	3.37	2.92	NA	NA	NA	19.43	16.62	NA	NA	NA	5.52	5.21	NA	NA	NA	14	13	NA	NA	NA	2	NA	NA	NA	#	McMakin 2011		53	Mindfulness meditation group
2	1	43	NA	NA	NA	12.5	14.19	NA	NA	NA	5.24	5.28	NA	NA	NA	8.3	10.01	NA	NA	NA	5	5.83	NA	NA	NA	107	113	NA	NA	NA	2	NA	NA	NA	#	Cody 2023		54	Mindfulness-based cognitive therapy (MBCT) group
2	1	53	NA	NA	NA	16.3	16.6	NA	NA	NA	4.93	4.93	NA	NA	NA	8.7	6.5	NA	NA	NA	4.93	4.93	NA	NA	NA	38	38	NA	NA	NA	2	NA	NA	NA	#	Lopez-Maya 2019		55	Mindfulness-based stress reduction (MBSR) group
2	1	55	NA	NA	NA	17.55	16.91	NA	NA	NA	8.92	8.97	NA	NA	NA	14.8	11.78	NA	NA	NA	7.55	7	NA	NA	NA	71	70	NA	NA	NA	2	NA	NA	NA	#	Hou 2014		56	Progressive muscle relaxation individual	22	Relaxation individual
2	1	55	NA	NA	NA	14.69	13.8	NA	NA	NA	13.07	8.59	NA	NA	NA	10.15	8.73	NA	NA	NA	7.35	6.05	NA	NA	NA	13	15	NA	NA	NA	2	NA	NA	NA	#	Pagni 2020		57	Progressive muscle relaxation group	23	Relaxation group
2	1	71	NA	NA	NA	11.4	12.3	NA	NA	NA	14.9884	15.2967	NA	NA	NA	8.9	5.3	NA	NA	NA	19.4811	22.0998	NA	NA	NA	15	17	NA	NA	NA	2	NA	NA	NA	#	Singh 1997a/1997b		58	Any SSRI	24	SSRIs
2	3	7	NA	NA	NA	19.8	21	NA	NA	NA	4.7	6.6	NA	NA	NA	14.7	8.1	NA	NA	NA	4.5	3	NA	NA	NA	16	14	NA	NA	NA	2	NA	NA	NA	#	Gawrysiak 2009		59	Citalopram
2	3	7	NA	NA	NA	15.38	15.42	NA	NA	NA	3.89	4.14	NA	NA	NA	14.38	9.26	NA	NA	NA	6.58	6.68	NA	NA	NA	21	19	NA	NA	NA	2	NA	NA	NA	#	Yokoyama 2018		60	Fluoxetine
2	3	8	NA	NA	NA	22.24	22	NA	NA	NA	6.13	5.15	NA	NA	NA	21.74	17	NA	NA	NA	5.66	6.13	NA	NA	NA	35	32	NA	NA	NA	2	NA	NA	NA	#	Yang 2018		61	Sertraline
2	3	9	NA	NA	NA	14	15.78	NA	NA	NA	6.9	6.89	NA	NA	NA	14.12	9.64	NA	NA	NA	8.77	7.09	NA	NA	NA	41	61	NA	NA	NA	2	NA	NA	NA	#	Allart-van Dam 2003/2007		62	Amitriptyline	25	TCAs
2	3	11	NA	NA	NA	15.95	18.16	NA	NA	NA	5.02	5.08	NA	NA	NA	11.83	6.06	NA	NA	NA	8.9	5.6	NA	NA	NA	43	31	NA	NA	NA	2	NA	NA	NA	#	Pace 1993		63	Any TCA
2	3	14	NA	NA	NA	13.34	13.65	NA	NA	NA	3.33	3.14	NA	NA	NA	11.84	10.97	NA	NA	NA	5.14	7.15	NA	NA	NA	32	31	NA	NA	NA	2	NA	NA	NA	#	Demir 2022		64	Imipramine
2	3	14	NA	NA	NA	20	19.9	NA	NA	NA	3.74	3.9	NA	NA	NA	16.3	10.3	NA	NA	NA	5.91	4.37	NA	NA	NA	10	10	NA	NA	NA	2	NA	NA	NA	#	Gordon 1987		65	Lofepramine
2	3	15	NA	NA	NA	13.81	14.94	NA	NA	NA	5.25	6.26	NA	NA	NA	13.1	9.57	NA	NA	NA	8.29	6.32	NA	NA	NA	21	16	NA	NA	NA	2	NA	NA	NA	#	Seligman 2006_study 1		66	Any AD	26	Any AD
2	3	15	NA	NA	NA	19.02	19.42	NA	NA	NA	9.55	8.12	NA	NA	NA	19.12	14.29	NA	NA	NA	9.28	8.36	NA	NA	NA	26	26	NA	NA	NA	2	NA	NA	NA	#	Taghvaienia 2020		67	Traditional acupuncture	27	Acupuncture
2	3	18	NA	NA	NA	12.23	11.53	NA	NA	NA	3.9	2.8	NA	NA	NA	9.6	9.06	NA	NA	NA	4.52	4.98	NA	NA	NA	30	17	NA	NA	NA	2	NA	NA	NA	#	Rosen 2018		68	Supervised high intensity exercise individual	28	Exercise individual
2	3	25	NA	NA	NA	22.05	21.17	NA	NA	NA	5.24	4.95	NA	NA	NA	17.27	16.6	NA	NA	NA	6.53	6.41	NA	NA	NA	84	86	NA	NA	NA	2	NA	NA	NA	#	Joling 2011		69	Supervised low intensity exercise individual
2	3	33	NA	NA	NA	21.8	21.9	NA	NA	NA	4.2	4.2	NA	NA	NA	23.2	14.5	NA	NA	NA	5.2	3.7	NA	NA	NA	20	25	NA	NA	NA	2	NA	NA	NA	#	Sandoval 2017		70	Unsupervised low intensity exercise individual
2	3	35	NA	NA	NA	12.1	12.1	NA	NA	NA	3.7	4.2	NA	NA	NA	13.5	13.5	NA	NA	NA	3.9	4.4	NA	NA	NA	32	61	NA	NA	NA	2	NA	NA	NA	#	Melnyk 2015		71	Supervised high intensity exercise group	29	Exercise group
2	3	35	NA	NA	NA	15.7	15.73	NA	NA	NA	4.26	4.02	NA	NA	NA	14.05	9.17	NA	NA	NA	5.34	6.92	NA	NA	NA	40	37	NA	NA	NA	2	NA	NA	NA	#	Rosso 2017		72	Supervised low intensity exercise group
2	3	38	NA	NA	NA	12.58	12.21	NA	NA	NA	2.31	2.04	NA	NA	NA	9.67	6.09	NA	NA	NA	2.54	1.08	NA	NA	NA	121	128	NA	NA	NA	2	NA	NA	NA	#	Wu 2021		73	Laughter yoga group	30	Yoga group
2	3	39	NA	NA	NA	14.5	15.6	NA	NA	NA	4.9	5.7	NA	NA	NA	13.8	13.5	NA	NA	NA	7.6	5.4	NA	NA	NA	62	67	NA	NA	NA	2	NA	NA	NA	#	Dozeman 2011		74	Yoga group
2	3	46	NA	NA	NA	10.27	9.76	NA	NA	NA	4.02	4.79	NA	NA	NA	7.62	6.57	NA	NA	NA	3.9	3.56	NA	NA	NA	169	171	NA	NA	NA	2	NA	NA	NA	#	Braun 2021		75	CBT group (under 15 sessions) + any AD	31	Cognitive and cognitive behavioural therapies group + AD
2	3	46	NA	NA	NA	26.1	25.7	NA	NA	NA	7	7.5	NA	NA	NA	18.3	15.8	NA	NA	NA	9.1	10.6	NA	NA	NA	115	116	NA	NA	NA	2	NA	NA	NA	#	Geraedts 2014a/2014b		76	Body-mind-spirit group + any AD	32	Mindfulness or meditation group + AD
2	3	46	NA	NA	NA	13.71	13.31	NA	NA	NA	7.95	7.6	NA	NA	NA	9.41	7.48	NA	NA	NA	6.58	5.89	NA	NA	NA	132	134	NA	NA	NA	2	NA	NA	NA	#	Sheeber 2017		77	Traditional acupuncture + non-directive/supportive/person-centred counselling	33	Acupuncture + counselling individual
2	3	48	NA	NA	NA	15.1	15.1	NA	NA	NA	4.8	4.7	NA	NA	NA	12.8	9.7	NA	NA	NA	5.3	5.4	NA	NA	NA	330	283	NA	NA	NA	2	NA	NA	NA	#	Tol 2020		78	CBT individual (under 15 sessions) + supervised high intensity exercise group	34	Cognitive and cognitive behavioural therapies individual + exercise group
2	3	50	NA	NA	NA	15.47	16.97	NA	NA	NA	21.5345	36.24	NA	NA	NA	16.03	6.71	NA	NA	NA	15.2043	18.48	NA	NA	NA	35	36	NA	NA	NA	2	NA	NA	NA	#	Zhang 2022		79	CBT group (under 15 sessions) + supervised low intensity exercise group	35	Cognitive and cognitive behavioural therapies group + exercise group
2	3	54	NA	NA	NA	15.15	20.48	NA	NA	NA	5.45	6.26	NA	NA	NA	18.15	10.7	NA	NA	NA	6.09	5.26	NA	NA	NA	27	27	NA	NA	NA	2	NA	NA	NA	#	Kitsumban 2009
2	3	68	NA	NA	NA	16.61	19.71	NA	NA	NA	6.22	6.4	NA	NA	NA	15.27	18.27	NA	NA	NA	6.53	7.54	NA	NA	NA	18	14	NA	NA	NA	2	NA	NA	NA	#	Sims 2006
2	3	73	NA	NA	NA	13.79	13.17	NA	NA	NA	5.763	3.425	NA	NA	NA	18.11	2.83	NA	NA	NA	5.921	2.506	NA	NA	NA	28	30	NA	NA	NA	2	NA	NA	NA	#	Armat 2022
2	3	74	NA	NA	NA	12.07	12.77	NA	NA	NA	4.41	4.53	NA	NA	NA	11	3.9	NA	NA	NA	4.32	4.66	NA	NA	NA	13	10	NA	NA	NA	2	NA	NA	NA	#	Woolery 2004
2	4	7	NA	NA	NA	12.92	12.19	NA	NA	NA	5.09	5.84	NA	NA	NA	12.08	5.81	NA	NA	NA	5.25	4.04	NA	NA	NA	12	16	NA	NA	NA	2	NA	NA	NA	#	Taylor 2017
2	4	12	NA	NA	NA	24.2	19.8	NA	NA	NA	6.54	6.54	NA	NA	NA	22.4	11.6	NA	NA	NA	7.12	7.26	NA	NA	NA	12	10	NA	NA	NA	2	NA	NA	NA	#	Hinton 2010
2	4	12	NA	NA	NA	21.56	23.11	NA	NA	NA	7.92	7.58	NA	NA	NA	18.27	10.15	NA	NA	NA	9.69	8.26	NA	NA	NA	55	60	NA	NA	NA	2	NA	NA	NA	#	Kyllonen 2018
2	4	14	NA	NA	NA	16.4	16.3	NA	NA	NA	10.7	8.6	NA	NA	NA	17	7.8	NA	NA	NA	8.4	4.9	NA	NA	NA	28	30	NA	NA	NA	2	NA	NA	NA	#	Jones 2011
2	4	14	NA	NA	NA	26.4	26	NA	NA	NA	3.1	3.4	NA	NA	NA	25.8	11.6	NA	NA	NA	2.8	1.9	NA	NA	NA	23	20	NA	NA	NA	2	NA	NA	NA	#	Zemestani 2017
2	4	17	NA	NA	NA	26.11	23.94	NA	NA	NA	9.12	9.91	NA	NA	NA	22.07	15.94	NA	NA	NA	9.99	10.37	NA	NA	NA	44	49	NA	NA	NA	2	NA	NA	NA	#	Bohlmeijer 2011
2	4	23	NA	NA	NA	23.5	22	NA	NA	NA	7.28	5.41	NA	NA	NA	23.5	18.1	NA	NA	NA	6.65	5.82	NA	NA	NA	24	22	NA	NA	NA	2	NA	NA	NA	#	Schuster 2017
2	4	24	NA	NA	NA	12	11.23	NA	NA	NA	5.67	6.57	NA	NA	NA	10.85	5.46	NA	NA	NA	4.96	4.96	NA	NA	NA	13	13	NA	NA	NA	2	NA	NA	NA	#	Moss 2012
2	4	25	NA	NA	NA	7.9	8.9	NA	NA	NA	3	2.19	NA	NA	NA	6.27	7.47	NA	NA	NA	2.99	3.85	NA	NA	NA	15	15	NA	NA	NA	2	NA	NA	NA	#	Fletcher 2005
2	4	28	NA	NA	NA	16.1	15.2	NA	NA	NA	3.76	5.49	NA	NA	NA	11.3	6.6	NA	NA	NA	5.58	3.95	NA	NA	NA	10	10	NA	NA	NA	2	NA	NA	NA	#	Stiles-Shields 2019
2	4	29	NA	NA	NA	17.9	21.15	NA	NA	NA	8.41	7.76	NA	NA	NA	17.38	19	NA	NA	NA	9.29	10.6	NA	NA	NA	21	20	NA	NA	NA	2	NA	NA	NA	#	Mogoaşe 2013
2	4	31	NA	NA	NA	8.1	8.4	NA	NA	NA	4.5	4.3	NA	NA	NA	7.4	6.4	NA	NA	NA	4.7	3.9	NA	NA	NA	86	77	NA	NA	NA	2	NA	NA	NA	#	Lee 2018
2	4	32	NA	NA	NA	16.67	16.91	NA	NA	NA	4.12	4.16	NA	NA	NA	15.39	13.67	NA	NA	NA	7.64	6.69	NA	NA	NA	141	143	NA	NA	NA	2	NA	NA	NA	#	Bolier 2013
2	4	32	NA	NA	NA	22.3	21.8	NA	NA	NA	9.4	9.3	NA	NA	NA	20.8	16.7	NA	NA	NA	10	11.5	NA	NA	NA	130	132	NA	NA	NA	2	NA	NA	NA	#	Heckendorf 2019
2	4	33	NA	NA	NA	14.67	12.42	NA	NA	NA	4.3	4.3	NA	NA	NA	14.58	3.75	NA	NA	NA	4.3	5.54	NA	NA	NA	12	12	NA	NA	NA	2	NA	NA	NA	#	Bedford 2018
2	4	33	NA	NA	NA	29.9	29.9	NA	NA	NA	9.2	9.1	NA	NA	NA	26.2	20.9	NA	NA	NA	10.5	10.8	NA	NA	NA	106	107	NA	NA	NA	2	NA	NA	NA	#	Van Straten 2008
2	4	34	NA	NA	NA	15.1	15.2	NA	NA	NA	3.9	4.5	NA	NA	NA	12.8	8.9	NA	NA	NA	5.5	5.4	NA	NA	NA	30	31	NA	NA	NA	2	NA	NA	NA	#	Tighe 2017
2	4	35	NA	NA	NA	14.62	13.72	NA	NA	NA	6.81	6.21	NA	NA	NA	11.59	9.6	NA	NA	NA	5.86	5.6	NA	NA	NA	102	102	NA	NA	NA	2	NA	NA	NA	#	Ebert 2018
2	4	35	NA	NA	NA	19.5	22.1	NA	NA	NA	10	10	NA	NA	NA	22.4	18	NA	NA	NA	12.1	16	NA	NA	NA	82	81	NA	NA	NA	2	NA	NA	NA	#	Lintvedt 2013
2	4	35	NA	NA	NA	23.27	23.23	NA	NA	NA	13.63	13.24	NA	NA	NA	23.17	20.38	NA	NA	NA	13.95	18.37	NA	NA	NA	1536	1534	NA	NA	NA	2	NA	NA	NA	#	Powell 2013
2	4	42	NA	NA	NA	25.13	26.32	NA	NA	NA	5.19	5.97	NA	NA	NA	23.43	16.65	NA	NA	NA	7.67	8.04	NA	NA	NA	40	40	NA	NA	NA	2	NA	NA	NA	#	Carlbring 2013
2	4	42	NA	NA	NA	15.7	14.6	NA	NA	NA	4.4	4.2	NA	NA	NA	13.3	10.5	NA	NA	NA	4.98	5.73	NA	NA	NA	69	67	NA	NA	NA	2	NA	NA	NA	#	Kramer 2021
2	4	43	NA	NA	NA	28.25	26.92	NA	NA	NA	7.08	9.3	NA	NA	NA	24.04	17.88	NA	NA	NA	6.86	11.3	NA	NA	NA	24	24	NA	NA	NA	2	NA	NA	NA	#	Strom 2013
2	4	44	NA	NA	NA	22.81	22.76	NA	NA	NA	9.15	9.24	NA	NA	NA	21.2	15.37	NA	NA	NA	8.37	8.43	NA	NA	NA	75	75	NA	NA	NA	2	NA	NA	NA	#	Ebert 2014
2	4	44	NA	NA	NA	30.1	29.6	NA	NA	NA	10.1	9.2	NA	NA	NA	27.2	23	NA	NA	NA	10.0771	9.27604	NA	NA	NA	47	49	NA	NA	NA	2	NA	NA	NA	#	Ince 2013
2	4	44	NA	NA	NA	15.4	14.9	NA	NA	NA	5.4	6	NA	NA	NA	12.4	11.3	NA	NA	NA	6.4	6.4	NA	NA	NA	48	47	NA	NA	NA	2	NA	NA	NA	#	MacLean 2020
2	4	46	NA	NA	NA	21.3	19.7	NA	NA	NA	5.3	5.5	NA	NA	NA	15.6	9.8	NA	NA	NA	7.6	6.5	NA	NA	NA	18	36	NA	NA	NA	2	NA	NA	NA	#	Ruwaard 2009
2	4	47	NA	NA	NA	22.9	23.91	NA	NA	NA	8.61	8.48	NA	NA	NA	18.75	14.55	NA	NA	NA	8.82	9.51	NA	NA	NA	58	58	NA	NA	NA	2	NA	NA	NA	#	Lamers 2015
2	4	49	NA	NA	NA	26.69	29.06	NA	NA	NA	6.79	8.24	NA	NA	NA	25.38	17.94	NA	NA	NA	8.71	9.29	NA	NA	NA	16	16	NA	NA	NA	2	NA	NA	NA	#	Ajilchi 2016
2	4	54	NA	NA	NA	24.52	26.75	NA	NA	NA	8.46	12.26	NA	NA	NA	23.65	16.94	NA	NA	NA	8.05	7.64	NA	NA	NA	17	16	NA	NA	NA	2	NA	NA	NA	#	Asl 2014
2	4	54	NA	NA	NA	14.07	12.53	NA	NA	NA	8.36	7.52	NA	NA	NA	13.2	5.9	NA	NA	NA	8.14	6.96	NA	NA	NA	30	30	NA	NA	NA	2	NA	NA	NA	#	Lee 2010
2	4	69	NA	NA	NA	11.32	12.31	NA	NA	NA	7.65	9.12	NA	NA	NA	10.52	7.74	NA	NA	NA	6.04185	6.01389	NA	NA	NA	60	61	NA	NA	NA	2	NA	NA	NA	#	Bernard 2014
2	4	72	NA	NA	NA	19.81	24.17	NA	NA	NA	10.12	12.71	NA	NA	NA	17.6	12.38	NA	NA	NA	9.84	8.4	NA	NA	NA	53	42	NA	NA	NA	2	NA	NA	NA	#	Lopez-Rodriguez 2017
2	4	74	NA	NA	NA	23.62	29.77	NA	NA	NA	8.86	14.98	NA	NA	NA	21.15	16.85	NA	NA	NA	11.28	9.51	NA	NA	NA	13	13	NA	NA	NA	2	NA	NA	NA	#	Chu 2017
2	5	14	NA	NA	NA	22.8	23.7	NA	NA	NA	6.5	6.4	NA	NA	NA	21.2	12.1	NA	NA	NA	7.2	9	NA	NA	NA	82	88	NA	NA	NA	2	NA	NA	NA	#	Vazquez 2016
2	5	15	NA	NA	NA	17.14	15.41	NA	NA	NA	3.41	5.38	NA	NA	NA	15.64	7.44	NA	NA	NA	4.13	1.83	NA	NA	NA	42	34	NA	NA	NA	2	NA	NA	NA	#	Guo 2017
2	5	19	NA	NA	NA	22.9	24.7	NA	NA	NA	6.6	7.6	NA	NA	NA	21.2	10.7	NA	NA	NA	7.2	6.4	NA	NA	NA	84	89	NA	NA	NA	2	NA	NA	NA	#	Vazquez 2013/Otero 2015/Lopez 2020
2	5	22	NA	NA	NA	22.8	26.3	NA	NA	NA	12.5	13.4	NA	NA	NA	19.1	11.5	NA	NA	NA	9.9	9.5	NA	NA	NA	37	34	NA	NA	NA	2	NA	NA	NA	#	Beeber 2010
2	5	22	NA	NA	NA	19.3	19.4	NA	NA	NA	8.6	7.9	NA	NA	NA	14.9	13.9	NA	NA	NA	9.6	7.9	NA	NA	NA	74	69	NA	NA	NA	2	NA	NA	NA	#	Van Schaik 2006
2	5	54	NA	NA	NA	16.46	15.62	NA	NA	NA	8.32	7.86	NA	NA	NA	16.43	11.79	NA	NA	NA	9.94	8.76	NA	NA	NA	75	76	NA	NA	NA	2	NA	NA	NA	#	Pots 2014
2	6	35	NA	NA	NA	13.25	14.3	NA	NA	NA	5.17	6.65	NA	NA	NA	13.67	11.14	NA	NA	NA	4.86	4.14	NA	NA	NA	36	34	NA	NA	NA	2	NA	NA	NA	#	Fitzpatrick 2017
2	7	7	NA	NA	NA	26.65	29.69	NA	NA	NA	11.8	11.74	NA	NA	NA	13.63	11.74	NA	NA	NA	12.47	12.08	NA	NA	NA	40	42	NA	NA	NA	3	NA	NA	NA	#	Luxton 2016
2	9	26	NA	NA	NA	18.28	18.55	NA	NA	NA	9.37	6.9	NA	NA	NA	12.12	10.93	NA	NA	NA	9.33	7.49	NA	NA	NA	63	67	NA	NA	NA	3	NA	NA	NA	#	Spek 2008b
2	10	12	NA	NA	NA	18.76	19.23	NA	NA	NA	8.19	10.15	NA	NA	NA	12.75	12.84	NA	NA	NA	9.99	9.33	NA	NA	NA	44	55	NA	NA	NA	3	NA	NA	NA	#	Forman 2007
2	10	22	NA	NA	NA	24.14	24.91	NA	NA	NA	9.83	8.7	NA	NA	NA	10.62	12.37	NA	NA	NA	7.37	9.71	NA	NA	NA	36	33	NA	NA	NA	3	NA	NA	NA	#	Bernecker 2016
2	10	66	NA	NA	NA	11.4	11.8	NA	NA	NA	3.08	2.84	NA	NA	NA	5.25	7.75	NA	NA	NA	4.48	6.05	NA	NA	NA	20	20	NA	NA	NA	3	NA	NA	NA	#	Laidlaw 2008
2	11	11	NA	NA	NA	11.87	12	NA	NA	NA	3.89	3.25	NA	NA	NA	4.27	6.82	NA	NA	NA	3.05	5.04	NA	NA	NA	30	37	NA	NA	NA	3	NA	NA	NA	#	Mondin 2014/2015
2	11	11	NA	NA	NA	11.87	12	NA	NA	NA	3.89	3.25	NA	NA	NA	4.27	6.82	NA	NA	NA	3.05	5.04	NA	NA	NA	46	51	NA	NA	NA	3	NA	NA	NA	#	de Azevedo Cardoso 2014
2	11	46	NA	NA	NA	16.05	14.42	NA	NA	NA	3.88	4.2	NA	NA	NA	7.71	9.93	NA	NA	NA	4.32	5.6	NA	NA	NA	38	37	NA	NA	NA	3	NA	NA	NA	#	Mathiasen 2022
2	13	52	NA	NA	NA	15.2	14.4	NA	NA	NA	4	3.7	NA	NA	NA	13.2	10.3	NA	NA	NA	3.9	3.2	NA	NA	NA	10	13	NA	NA	NA	3	NA	NA	NA	#	DeBerry 1989
2	14	57	NA	NA	NA	26	24.6	NA	NA	NA	8.6	7.1	NA	NA	NA	13.2	18.6	NA	NA	NA	8.5	11.2	NA	NA	NA	70	63	NA	NA	NA	3	NA	NA	NA	#	Vazquez 2012
2	14	79	NA	NA	NA	20.51	20.89	NA	NA	NA	4.39	3.95	NA	NA	NA	14.48	9.68	NA	NA	NA	2.16	2.91	NA	NA	NA	29	25	NA	NA	NA	3	NA	NA	NA	#	Abdollahi 2017
2	20	49	NA	NA	NA	13.25	14.12	NA	NA	NA	3.46	3.91	NA	NA	NA	8.27	7.24	NA	NA	NA	5.01	3.44	NA	NA	NA	55	33	NA	NA	NA	2	NA	NA	NA	#	Rosso 2013
2	21	58	NA	NA	NA	14.06	14.71	NA	NA	NA	7.2	6.91	NA	NA	NA	4.76	6.65	NA	NA	NA	3	3.38	NA	NA	NA	17	24	NA	NA	NA	3	NA	NA	NA	#	Altamura 2017
2	30	31	NA	NA	NA	18.7	20.3	NA	NA	NA	9.9	10.4	NA	NA	NA	17.5	18.2	NA	NA	NA	9.8	9.6	NA	NA	NA	36	40	NA	NA	NA	3	NA	NA	NA	#	Kvillemo 2016
2	35	46	NA	NA	NA	11.83	12.04	NA	NA	NA	4.33	4.03	NA	NA	NA	8.04	7.27	NA	NA	NA	4.14	3.15	NA	NA	NA	107	110	NA	NA	NA	3	NA	NA	NA	#	Dear 2018
2	53	71	NA	NA	NA	32	33.3	NA	NA	NA	13.5	11.2	NA	NA	NA	19.7	29.1	NA	NA	NA	22.3	12.9	NA	NA	NA	91	90	NA	NA	NA	3	NA	NA	NA	#	Alsaraireh 2017
2	54	72	NA	NA	NA	13.36	12.17	NA	NA	NA	3.41	3.45	NA	NA	NA	7.02	9.44	NA	NA	NA	4.54	4.77	NA	NA	NA	28	29	NA	NA	NA	3	NA	NA	NA	#	Shih 2021
2	66	75	NA	NA	NA	9.6	10	NA	NA	NA	2.27	3.82	NA	NA	NA	7.9	5.19	NA	NA	NA	1.79	2.78	NA	NA	NA	30	32	NA	NA	NA	3	NA	NA	NA	#	Zhang 2016
2	66	76	NA	NA	NA	26.13	28.2	NA	NA	NA	8.9	10.58	NA	NA	NA	22.33	12.2	NA	NA	NA	10.1	11.4	NA	NA	NA	15	15	NA	NA	NA	3	NA	NA	NA	#	Sreevani 2013
2	68	69	NA	NA	NA	22.06	20.35	NA	NA	NA	8.03	7.05	NA	NA	NA	9.83	13.97	NA	NA	NA	8.19	5.998	NA	NA	NA	35	31	NA	NA	NA	3	NA	NA	NA	#	Brush 2022
2	71	72	NA	NA	NA	14.36	18.8	NA	NA	NA	4.27	6.41	NA	NA	NA	9	15	NA	NA	NA	6.75	5.19	NA	NA	NA	11	10	NA	NA	NA	3	NA	NA	NA	#	Balchin 2016
2	74	74	NA	NA	NA	24.6	27.7	NA	NA	NA	6.7	8	NA	NA	NA	6	10.1	NA	NA	NA	3.8	7.9	NA	NA	NA	15	15	NA	NA	NA	3	NA	NA	NA	#	Streeter 2017/Scott 2019
na[]	t[,1]	t[,2]	t[,3]	t[,4]	t[,5]	r[,1]	r[,2]	r[,3]	r[,4]	r[,5]	n[,1]	n[,2]	n[,3]	n[,4]	n[,5]	yBR[,1]	yBR[,2]	yBR[,3]	yBR[,4]	yBR[,5]	sdBR[,1]	sdBR[,2]	sdBR[,3]	sdBR[,4]	sdBR[,5]	q[]	C[,2]	C[,3]	#	studyid
2	2	64	NA	NA	NA	9	13	NA	NA	NA	33	36	NA	NA	NA	14.3	15.4	NA	NA	NA	5.2	5.2	NA	NA	NA	0.5	2	NA	#	McGrath 1996
2	3	35	NA	NA	NA	52	72	NA	NA	NA	327	320	NA	NA	NA	10.7	12.6	NA	NA	NA	3.92	3.42	NA	NA	NA	0.5	2	NA	#	Lobner 2018

## Sheet: LS SMD bias-adj Class
Class 1	Class 2	NMA median (95% CrI)		Comparisons with evidence of difference in effect (for classes N≥50)
Attention placebo	Placebo	-0.4 (-1.73, 0.86)		Self-help with support	Yoga group	-1.39 (-2.95, -0.07)
Attention placebo	No treatment	0.29 (-0.05, 0.63)
Attention placebo	Waitlist	0.37 (0.08, 0.66)
Attention placebo	TAU	0.25 (-0.24, 0.74)
Attention placebo	Enhanced TAU	0.22 (-0.88, 1.32)
Attention placebo	Behavioural therapies individual	-0.64 (-2.26, 0.96)
Attention placebo	Behavioural therapies group	-0.66 (-1.72, 0.43)
Attention placebo	Cognitive and cognitive behavioural therapies individual	-0.66 (-1.65, 0.29)
Attention placebo	Cognitive and cognitive behavioural therapies group	-0.83 (-1.75, 0.18)
Attention placebo	Problem solving individual	0.3 (-1.3, 1.83)
Attention placebo	Problem solving group	-1.19 (-2.87, 0.39)
Attention placebo	Counselling individual	-0.21 (-2.54, 2.28)
Attention placebo	Interpersonal psychotherapy (IPT) individual	-0.34 (-1.76, 0.9)
Attention placebo	Psychoeducation group	-0.04 (-1.88, 1.79)
Attention placebo	Self-help	-0.25 (-0.56, 0.04)
Attention placebo	Self-help with support	-0.11 (-0.48, 0.26)
Attention placebo	Short-term psychodynamic psychotherapies individual	-0.59 (-2.7, 1.63)
Attention placebo	Music therapy group	0.01 (-2.02, 2.03)
Attention placebo	Mindfulness or meditation individual	-0.64 (-2.86, 1.51)
Attention placebo	Mindfulness or meditation group	-0.55 (-1.71, 0.44)
Attention placebo	Relaxation individual	-0.3 (-2.57, 1.97)
Attention placebo	Relaxation group	-0.07 (-2.14, 1.96)
Attention placebo	SSRIs	-0.44 (-1.92, 0.94)
Attention placebo	TCAs	-0.46 (-2.38, 1.41)
Attention placebo	Any AD	0.03 (-3.72, 3.88)
Attention placebo	Acupuncture	-0.52 (-2.32, 1.23)
Attention placebo	Exercise individual	-0.22 (-1.87, 1.36)
Attention placebo	Exercise group	-0.15 (-0.85, 0.52)
Attention placebo	Yoga group	-1.51 (-3.08, -0.17)
Attention placebo	Cognitive and cognitive behavioural therapies group + AD	-0.93 (-3.63, 1.69)
Attention placebo	Mindfulness or meditation group + AD	-1.19 (-4.15, 1.62)
Attention placebo	Acupuncture + counselling individual	-0.59 (-2.38, 1.15)
Attention placebo	Cognitive and cognitive behavioural therapies individual + exercise group	-0.04 (-2.14, 1.98)
Attention placebo	Cognitive and cognitive behavioural therapies group + exercise group	-2.14 (-3.99, -0.41)
Placebo	Attention placebo	0.4 (-0.86, 1.73)
Placebo	No treatment	0.68 (-0.56, 2.01)
Placebo	Waitlist	0.76 (-0.47, 2.08)
Placebo	TAU	0.64 (-0.54, 1.9)
Placebo	Enhanced TAU	0.61 (-1.03, 2.28)
Placebo	Behavioural therapies individual	-0.28 (-2.16, 1.81)
Placebo	Behavioural therapies group	-0.29 (-1.8, 1.43)
Placebo	Cognitive and cognitive behavioural therapies individual	-0.29 (-1.69, 1.3)
Placebo	Cognitive and cognitive behavioural therapies group	-0.43 (-1.89, 1.13)
Placebo	Problem solving individual	0.67 (-1.16, 2.68)
Placebo	Problem solving group	-0.82 (-2.72, 1.2)
Placebo	Counselling individual	0.18 (-2.42, 3.01)
Placebo	Interpersonal psychotherapy (IPT) individual	0.03 (-1.49, 1.65)
Placebo	Psychoeducation group	0.33 (-1.79, 2.62)
Placebo	Self-help	0.14 (-1.09, 1.46)
Placebo	Self-help with support	0.28 (-0.96, 1.61)
Placebo	Short-term psychodynamic psychotherapies individual	-0.2 (-2.56, 2.33)
Placebo	Music therapy group	0.4 (-1.91, 2.77)
Placebo	Mindfulness or meditation individual	-0.28 (-2.66, 2.27)
Placebo	Mindfulness or meditation group	-0.17 (-1.74, 1.46)
Placebo	Relaxation individual	0.07 (-2.33, 2.69)
Placebo	Relaxation group	0.32 (-2.03, 2.68)
Placebo	SSRIs	-0.06 (-1.1, 1.09)
Placebo	TCAs	-0.11 (-1.52, 1.73)
Placebo	Any AD	0.37 (-3.3, 4.6)
Placebo	Acupuncture	-0.15 (-2.17, 2.02)
Placebo	Exercise individual	0.17 (-1.77, 2.14)
Placebo	Exercise group	0.23 (-1.06, 1.61)
Placebo	Yoga group	-1.13 (-3.04, 0.71)
Placebo	Cognitive and cognitive behavioural therapies group + AD	-0.57 (-3.37, 2.41)
Placebo	Mindfulness or meditation group + AD	-0.83 (-3.89, 2.29)
Placebo	Acupuncture + counselling individual	-0.22 (-2.21, 1.92)
Placebo	Cognitive and cognitive behavioural therapies individual + exercise group	0.33 (-1.95, 2.74)
Placebo	Cognitive and cognitive behavioural therapies group + exercise group	-1.77 (-3.85, 0.39)
No treatment	Waitlist	0.08 (-0.21, 0.38)
No treatment	TAU	-0.04 (-0.5, 0.42)
No treatment	Enhanced TAU	-0.07 (-1.18, 1.04)
No treatment	Behavioural therapies individual	-0.93 (-2.53, 0.66)
No treatment	Behavioural therapies group	-0.95 (-2, 0.12)
No treatment	Cognitive and cognitive behavioural therapies individual	-0.95 (-1.92, -0.01)
No treatment	Cognitive and cognitive behavioural therapies group	-1.12 (-2.01, -0.09)
No treatment	Problem solving individual	0.01 (-1.58, 1.54)
No treatment	Problem solving group	-1.48 (-3.15, 0.1)
No treatment	Counselling individual	-0.5 (-2.83, 1.99)
No treatment	Interpersonal psychotherapy (IPT) individual	-0.63 (-2.04, 0.61)
No treatment	Psychoeducation group	-0.32 (-2.16, 1.5)
No treatment	Self-help	-0.54 (-0.87, -0.22)
No treatment	Self-help with support	-0.4 (-0.75, -0.06)
No treatment	Short-term psychodynamic psychotherapies individual	-0.87 (-3, 1.33)
No treatment	Music therapy group	-0.28 (-2.27, 1.74)
No treatment	Mindfulness or meditation individual	-0.94 (-3.11, 1.22)
No treatment	Mindfulness or meditation group	-0.84 (-1.99, 0.19)
No treatment	Relaxation individual	-0.59 (-2.84, 1.68)
No treatment	Relaxation group	-0.36 (-2.41, 1.7)
No treatment	SSRIs	-0.72 (-2.22, 0.64)
No treatment	TCAs	-0.74 (-2.66, 1.11)
No treatment	Any AD	-0.25 (-4.01, 3.58)
No treatment	Acupuncture	-0.8 (-2.61, 0.96)
No treatment	Exercise individual	-0.5 (-2.16, 1.07)
No treatment	Exercise group	-0.44 (-1.14, 0.24)
No treatment	Yoga group	-1.79 (-3.33, -0.46)
No treatment	Cognitive and cognitive behavioural therapies group + AD	-1.22 (-3.91, 1.41)
No treatment	Mindfulness or meditation group + AD	-1.47 (-4.43, 1.32)
No treatment	Acupuncture + counselling individual	-0.88 (-2.66, 0.85)
No treatment	Cognitive and cognitive behavioural therapies individual + exercise group	-0.34 (-2.42, 1.7)
No treatment	Cognitive and cognitive behavioural therapies group + exercise group	-2.42 (-4.27, -0.71)
Waitlist	TAU	-0.12 (-0.56, 0.32)
Waitlist	Enhanced TAU	-0.15 (-1.25, 0.94)
Waitlist	Behavioural therapies individual	-1.02 (-2.61, 0.57)
Waitlist	Behavioural therapies group	-1.03 (-2.08, 0.04)
Waitlist	Cognitive and cognitive behavioural therapies individual	-1.03 (-1.99, -0.1)
Waitlist	Cognitive and cognitive behavioural therapies group	-1.2 (-2.09, -0.2)
Waitlist	Problem solving individual	-0.07 (-1.66, 1.46)
Waitlist	Problem solving group	-1.56 (-3.22, 0)
Waitlist	Counselling individual	-0.58 (-2.89, 1.9)
Waitlist	Interpersonal psychotherapy (IPT) individual	-0.71 (-2.12, 0.51)
Waitlist	Psychoeducation group	-0.41 (-2.22, 1.39)
Waitlist	Self-help	-0.62 (-0.88, -0.37)
Waitlist	Self-help with support	-0.48 (-0.79, -0.18)
Waitlist	Short-term psychodynamic psychotherapies individual	-0.96 (-3.04, 1.24)
Waitlist	Music therapy group	-0.36 (-2.37, 1.67)
Waitlist	Mindfulness or meditation individual	-1.02 (-3.19, 1.13)
Waitlist	Mindfulness or meditation group	-0.92 (-2.07, 0.09)
Waitlist	Relaxation individual	-0.67 (-2.92, 1.61)
Waitlist	Relaxation group	-0.44 (-2.5, 1.59)
Waitlist	SSRIs	-0.81 (-2.29, 0.55)
Waitlist	TCAs	-0.83 (-2.72, 1.02)
Waitlist	Any AD	-0.34 (-4.08, 3.5)
Waitlist	Acupuncture	-0.89 (-2.69, 0.87)
Waitlist	Exercise individual	-0.59 (-2.22, 0.98)
Waitlist	Exercise group	-0.52 (-1.2, 0.13)
Waitlist	Yoga group	-1.88 (-3.42, -0.54)
Waitlist	Cognitive and cognitive behavioural therapies group + AD	-1.3 (-3.99, 1.32)
Waitlist	Mindfulness or meditation group + AD	-1.56 (-4.5, 1.24)
Waitlist	Acupuncture + counselling individual	-0.96 (-2.74, 0.77)
Waitlist	Cognitive and cognitive behavioural therapies individual + exercise group	-0.42 (-2.48, 1.62)
Waitlist	Cognitive and cognitive behavioural therapies group + exercise group	-2.51 (-4.34, -0.8)
TAU	Enhanced TAU	-0.03 (-1.19, 1.13)
TAU	Behavioural therapies individual	-0.91 (-2.47, 0.73)
TAU	Behavioural therapies group	-0.92 (-1.94, 0.22)
TAU	Cognitive and cognitive behavioural therapies individual	-0.92 (-1.85, 0.07)
TAU	Cognitive and cognitive behavioural therapies group	-1.07 (-1.98, -0.07)
TAU	Problem solving individual	0.04 (-1.49, 1.59)
TAU	Problem solving group	-1.45 (-3.02, 0.12)
TAU	Counselling individual	-0.47 (-2.78, 2.05)
TAU	Interpersonal psychotherapy (IPT) individual	-0.59 (-1.92, 0.6)
TAU	Psychoeducation group	-0.29 (-2.12, 1.57)
TAU	Self-help	-0.5 (-0.94, -0.07)
TAU	Self-help with support	-0.36 (-0.84, 0.12)
TAU	Short-term psychodynamic psychotherapies individual	-0.84 (-2.93, 1.38)
TAU	Music therapy group	-0.24 (-2.28, 1.79)
TAU	Mindfulness or meditation individual	-0.9 (-3.07, 1.28)
TAU	Mindfulness or meditation group	-0.8 (-1.96, 0.25)
TAU	Relaxation individual	-0.55 (-2.79, 1.75)
TAU	Relaxation group	-0.31 (-2.38, 1.7)
TAU	SSRIs	-0.68 (-2.11, 0.62)
TAU	TCAs	-0.7 (-2.58, 1.12)
TAU	Any AD	-0.22 (-3.96, 3.64)
TAU	Acupuncture	-0.78 (-2.47, 0.95)
TAU	Exercise individual	-0.46 (-2.13, 1.12)
TAU	Exercise group	-0.4 (-1.1, 0.29)
TAU	Yoga group	-1.75 (-3.34, -0.41)
TAU	Cognitive and cognitive behavioural therapies group + AD	-1.19 (-3.84, 1.46)
TAU	Mindfulness or meditation group + AD	-1.44 (-4.35, 1.37)
TAU	Acupuncture + counselling individual	-0.85 (-2.54, 0.84)
TAU	Cognitive and cognitive behavioural therapies individual + exercise group	-0.3 (-2.36, 1.76)
TAU	Cognitive and cognitive behavioural therapies group + exercise group	-2.39 (-4.19, -0.65)
Enhanced TAU	Behavioural therapies individual	-0.86 (-2.78, 1.04)
Enhanced TAU	Behavioural therapies group	-0.87 (-2.37, 0.61)
Enhanced TAU	Cognitive and cognitive behavioural therapies individual	-0.88 (-2.32, 0.54)
Enhanced TAU	Cognitive and cognitive behavioural therapies group	-1.04 (-2.44, 0.4)
Enhanced TAU	Problem solving individual	0.08 (-1.82, 1.93)
Enhanced TAU	Problem solving group	-1.41 (-3.37, 0.48)
Enhanced TAU	Counselling individual	-0.43 (-2.98, 2.28)
Enhanced TAU	Interpersonal psychotherapy (IPT) individual	-0.56 (-2.33, 1.07)
Enhanced TAU	Psychoeducation group	-0.26 (-2.38, 1.85)
Enhanced TAU	Self-help	-0.47 (-1.56, 0.62)
Enhanced TAU	Self-help with support	-0.33 (-1.45, 0.79)
Enhanced TAU	Short-term psychodynamic psychotherapies individual	-0.8 (-3.16, 1.62)
Enhanced TAU	Music therapy group	-0.21 (-2.48, 2.07)
Enhanced TAU	Mindfulness or meditation individual	-0.87 (-3.28, 1.54)
Enhanced TAU	Mindfulness or meditation group	-0.77 (-2.32, 0.69)
Enhanced TAU	Relaxation individual	-0.52 (-3.02, 1.99)
Enhanced TAU	Relaxation group	-0.29 (-2.58, 1.99)
Enhanced TAU	SSRIs	-0.65 (-2.48, 1.09)
Enhanced TAU	TCAs	-0.68 (-2.85, 1.48)
Enhanced TAU	Any AD	-0.19 (-4.07, 3.78)
Enhanced TAU	Acupuncture	-0.74 (-2.81, 1.32)
Enhanced TAU	Exercise individual	-0.43 (-2.31, 1.39)
Enhanced TAU	Exercise group	-0.37 (-1.64, 0.88)
Enhanced TAU	Yoga group	-1.73 (-3.59, -0.02)
Enhanced TAU	Cognitive and cognitive behavioural therapies group + AD	-1.15 (-4.05, 1.69)
Enhanced TAU	Mindfulness or meditation group + AD	-1.4 (-4.55, 1.58)
Enhanced TAU	Acupuncture + counselling individual	-0.81 (-2.88, 1.22)
Enhanced TAU	Cognitive and cognitive behavioural therapies individual + exercise group	-0.27 (-2.59, 2.03)
Enhanced TAU	Cognitive and cognitive behavioural therapies group + exercise group	-2.36 (-4.48, -0.32)
Behavioural therapies individual	Behavioural therapies group	-0.02 (-1.87, 1.88)
Behavioural therapies individual	Cognitive and cognitive behavioural therapies individual	-0.01 (-1.82, 1.77)
Behavioural therapies individual	Cognitive and cognitive behavioural therapies group	-0.17 (-1.96, 1.62)
Behavioural therapies individual	Problem solving individual	0.95 (-1.25, 3.07)
Behavioural therapies individual	Problem solving group	-0.54 (-2.83, 1.62)
Behavioural therapies individual	Counselling individual	0.43 (-2.32, 3.33)
Behavioural therapies individual	Interpersonal psychotherapy (IPT) individual	0.32 (-1.8, 2.23)
Behavioural therapies individual	Psychoeducation group	0.6 (-1.77, 2.96)
Behavioural therapies individual	Self-help	0.39 (-1.18, 1.97)
Behavioural therapies individual	Self-help with support	0.54 (-1.05, 2.12)
Behavioural therapies individual	Short-term psychodynamic psychotherapies individual	0.06 (-2.5, 2.68)
Behavioural therapies individual	Music therapy group	0.66 (-1.92, 3.22)
Behavioural therapies individual	Mindfulness or meditation individual	0.01 (-2.54, 2.46)
Behavioural therapies individual	Mindfulness or meditation group	0.09 (-1.87, 1.98)
Behavioural therapies individual	Relaxation individual	0.37 (-2.37, 3.08)
Behavioural therapies individual	Relaxation group	0.58 (-2.03, 3.14)
Behavioural therapies individual	SSRIs	0.23 (-2.02, 2.21)
Behavioural therapies individual	TCAs	0.21 (-2.34, 2.57)
Behavioural therapies individual	Any AD	0.68 (-3.39, 4.8)
Behavioural therapies individual	Acupuncture	0.12 (-2.22, 2.47)
Behavioural therapies individual	Exercise individual	0.43 (-1.86, 2.68)
Behavioural therapies individual	Exercise group	0.5 (-1.19, 2.13)
Behavioural therapies individual	Yoga group	-0.86 (-3.06, 1.18)
Behavioural therapies individual	Cognitive and cognitive behavioural therapies group + AD	-0.29 (-3.34, 2.71)
Behavioural therapies individual	Mindfulness or meditation group + AD	-0.53 (-3.84, 2.6)
Behavioural therapies individual	Acupuncture + counselling individual	0.06 (-2.27, 2.33)
Behavioural therapies individual	Cognitive and cognitive behavioural therapies individual + exercise group	0.6 (-2, 3.11)
Behavioural therapies individual	Cognitive and cognitive behavioural therapies group + exercise group	-1.49 (-3.89, 0.78)
Behavioural therapies group	Cognitive and cognitive behavioural therapies individual	0 (-1.41, 1.35)
Behavioural therapies group	Cognitive and cognitive behavioural therapies group	-0.16 (-1.54, 1.22)
Behavioural therapies group	Problem solving individual	0.96 (-0.92, 2.75)
Behavioural therapies group	Problem solving group	-0.53 (-2.5, 1.31)
Behavioural therapies group	Counselling individual	0.45 (-2.07, 3.1)
Behavioural therapies group	Interpersonal psychotherapy (IPT) individual	0.33 (-1.45, 1.84)
Behavioural therapies group	Psychoeducation group	0.62 (-1.47, 2.67)
Behavioural therapies group	Self-help	0.41 (-0.66, 1.45)
Behavioural therapies group	Self-help with support	0.55 (-0.53, 1.6)
Behavioural therapies group	Short-term psychodynamic psychotherapies individual	0.08 (-2.25, 2.44)
Behavioural therapies group	Music therapy group	0.66 (-1.61, 2.94)
Behavioural therapies group	Mindfulness or meditation individual	0.01 (-2.39, 2.33)
Behavioural therapies group	Mindfulness or meditation group	0.11 (-1.48, 1.55)
Behavioural therapies group	Relaxation individual	0.36 (-2.11, 2.83)
Behavioural therapies group	Relaxation group	0.59 (-1.7, 2.85)
Behavioural therapies group	SSRIs	0.24 (-1.65, 1.87)
Behavioural therapies group	TCAs	0.22 (-2.01, 2.3)
Behavioural therapies group	Any AD	0.69 (-3.22, 4.68)
Behavioural therapies group	Acupuncture	0.14 (-1.9, 2.13)
Behavioural therapies group	Exercise individual	0.44 (-1.52, 2.31)
Behavioural therapies group	Exercise group	0.51 (-0.71, 1.66)
Behavioural therapies group	Yoga group	-0.85 (-2.72, 0.81)
Behavioural therapies group	Cognitive and cognitive behavioural therapies group + AD	-0.26 (-3.15, 2.5)
Behavioural therapies group	Mindfulness or meditation group + AD	-0.52 (-3.66, 2.41)
Behavioural therapies group	Acupuncture + counselling individual	0.07 (-1.97, 2.01)
Behavioural therapies group	Cognitive and cognitive behavioural therapies individual + exercise group	0.61 (-1.7, 2.84)
Behavioural therapies group	Cognitive and cognitive behavioural therapies group + exercise group	-1.48 (-3.6, 0.47)
Cognitive and cognitive behavioural therapies individual	Cognitive and cognitive behavioural therapies group	-0.16 (-1.44, 1.16)
Cognitive and cognitive behavioural therapies individual	Problem solving individual	0.96 (-0.84, 2.7)
Cognitive and cognitive behavioural therapies individual	Problem solving group	-0.53 (-2.4, 1.25)
Cognitive and cognitive behavioural therapies individual	Counselling individual	0.45 (-2.02, 3.08)
Cognitive and cognitive behavioural therapies individual	Interpersonal psychotherapy (IPT) individual	0.32 (-1.29, 1.76)
Cognitive and cognitive behavioural therapies individual	Psychoeducation group	0.62 (-1.39, 2.62)
Cognitive and cognitive behavioural therapies individual	Self-help	0.41 (-0.51, 1.36)
Cognitive and cognitive behavioural therapies individual	Self-help with support	0.54 (-0.38, 1.51)
Cognitive and cognitive behavioural therapies individual	Short-term psychodynamic psychotherapies individual	0.08 (-2.17, 2.41)
Cognitive and cognitive behavioural therapies individual	Music therapy group	0.67 (-1.54, 2.88)
Cognitive and cognitive behavioural therapies individual	Mindfulness or meditation individual	0.01 (-2.29, 2.3)
Cognitive and cognitive behavioural therapies individual	Mindfulness or meditation group	0.1 (-1.35, 1.5)
Cognitive and cognitive behavioural therapies individual	Relaxation individual	0.36 (-1.95, 2.69)
Cognitive and cognitive behavioural therapies individual	Relaxation group	0.59 (-1.66, 2.82)
Cognitive and cognitive behavioural therapies individual	SSRIs	0.24 (-1.51, 1.78)
Cognitive and cognitive behavioural therapies individual	TCAs	0.23 (-1.9, 2.18)
Cognitive and cognitive behavioural therapies individual	Any AD	0.7 (-3.13, 4.54)
Cognitive and cognitive behavioural therapies individual	Acupuncture	0.14 (-1.82, 2.08)
Cognitive and cognitive behavioural therapies individual	Exercise individual	0.44 (-1.42, 2.26)
Cognitive and cognitive behavioural therapies individual	Exercise group	0.51 (-0.55, 1.55)
Cognitive and cognitive behavioural therapies individual	Yoga group	-0.84 (-2.63, 0.76)
Cognitive and cognitive behavioural therapies individual	Cognitive and cognitive behavioural therapies group + AD	-0.27 (-3.01, 2.38)
Cognitive and cognitive behavioural therapies individual	Mindfulness or meditation group + AD	-0.52 (-3.55, 2.31)
Cognitive and cognitive behavioural therapies individual	Acupuncture + counselling individual	0.08 (-1.87, 1.97)
Cognitive and cognitive behavioural therapies individual	Cognitive and cognitive behavioural therapies individual + exercise group	0.61 (-1.56, 2.75)
Cognitive and cognitive behavioural therapies individual	Cognitive and cognitive behavioural therapies group + exercise group	-1.48 (-3.5, 0.45)
Cognitive and cognitive behavioural therapies group	Problem solving individual	1.11 (-0.67, 2.88)
Cognitive and cognitive behavioural therapies group	Problem solving group	-0.38 (-2.23, 1.41)
Cognitive and cognitive behavioural therapies group	Counselling individual	0.6 (-1.86, 3.23)
Cognitive and cognitive behavioural therapies group	Interpersonal psychotherapy (IPT) individual	0.48 (-1.16, 1.97)
Cognitive and cognitive behavioural therapies group	Psychoeducation group	0.77 (-1.25, 2.79)
Cognitive and cognitive behavioural therapies group	Self-help	0.58 (-0.4, 1.46)
Cognitive and cognitive behavioural therapies group	Self-help with support	0.72 (-0.29, 1.61)
Cognitive and cognitive behavioural therapies group	Short-term psychodynamic psychotherapies individual	0.23 (-2.03, 2.57)
Cognitive and cognitive behavioural therapies group	Music therapy group	0.84 (-1.42, 3.02)
Cognitive and cognitive behavioural therapies group	Mindfulness or meditation individual	0.17 (-2.16, 2.45)
Cognitive and cognitive behavioural therapies group	Mindfulness or meditation group	0.26 (-1.14, 1.58)
Cognitive and cognitive behavioural therapies group	Relaxation individual	0.52 (-1.9, 2.94)
Cognitive and cognitive behavioural therapies group	Relaxation group	0.76 (-1.49, 2.89)
Cognitive and cognitive behavioural therapies group	SSRIs	0.39 (-1.33, 1.95)
Cognitive and cognitive behavioural therapies group	TCAs	0.36 (-1.72, 2.39)
Cognitive and cognitive behavioural therapies group	Any AD	0.85 (-2.99, 4.76)
Cognitive and cognitive behavioural therapies group	Acupuncture	0.29 (-1.67, 2.23)
Cognitive and cognitive behavioural therapies group	Exercise individual	0.61 (-1.27, 2.38)
Cognitive and cognitive behavioural therapies group	Exercise group	0.67 (-0.43, 1.71)
Cognitive and cognitive behavioural therapies group	Yoga group	-0.67 (-2.54, 0.83)
Cognitive and cognitive behavioural therapies group	Cognitive and cognitive behavioural therapies group + AD	-0.12 (-2.93, 2.62)
Cognitive and cognitive behavioural therapies group	Mindfulness or meditation group + AD	-0.37 (-3.45, 2.52)
Cognitive and cognitive behavioural therapies group	Acupuncture + counselling individual	0.22 (-1.73, 2.15)
Cognitive and cognitive behavioural therapies group	Cognitive and cognitive behavioural therapies individual + exercise group	0.77 (-1.5, 2.96)
Cognitive and cognitive behavioural therapies group	Cognitive and cognitive behavioural therapies group + exercise group	-1.32 (-3.34, 0.58)
Problem solving individual	Problem solving group	-1.48 (-3.7, 0.67)
Problem solving individual	Counselling individual	-0.51 (-3.27, 2.39)
Problem solving individual	Interpersonal psychotherapy (IPT) individual	-0.63 (-2.68, 1.24)
Problem solving individual	Psychoeducation group	-0.33 (-2.68, 2.02)
Problem solving individual	Self-help	-0.55 (-2.06, 1.02)
Problem solving individual	Self-help with support	-0.41 (-1.93, 1.17)
Problem solving individual	Short-term psychodynamic psychotherapies individual	-0.87 (-3.43, 1.74)
Problem solving individual	Music therapy group	-0.28 (-2.82, 2.26)
Problem solving individual	Mindfulness or meditation individual	-0.94 (-3.54, 1.65)
Problem solving individual	Mindfulness or meditation group	-0.85 (-2.76, 1.03)
Problem solving individual	Relaxation individual	-0.59 (-3.29, 2.12)
Problem solving individual	Relaxation group	-0.36 (-2.95, 2.18)
Problem solving individual	SSRIs	-0.71 (-2.88, 1.24)
Problem solving individual	TCAs	-0.73 (-3.22, 1.63)
Problem solving individual	Any AD	-0.25 (-4.33, 3.88)
Problem solving individual	Acupuncture	-0.82 (-3.08, 1.45)
Problem solving individual	Exercise individual	-0.51 (-2.77, 1.73)
Problem solving individual	Exercise group	-0.45 (-2.06, 1.17)
Problem solving individual	Yoga group	-1.8 (-3.97, 0.23)
Problem solving individual	Cognitive and cognitive behavioural therapies group + AD	-1.23 (-4.31, 1.78)
Problem solving individual	Mindfulness or meditation group + AD	-1.49 (-4.78, 1.66)
Problem solving individual	Acupuncture + counselling individual	-0.89 (-3.14, 1.36)
Problem solving individual	Cognitive and cognitive behavioural therapies individual + exercise group	-0.35 (-2.88, 2.18)
Problem solving individual	Cognitive and cognitive behavioural therapies group + exercise group	-2.44 (-4.77, -0.17)
Problem solving group	Counselling individual	0.99 (-1.77, 3.92)
Problem solving group	Interpersonal psychotherapy (IPT) individual	0.86 (-1.21, 2.81)
Problem solving group	Psychoeducation group	1.16 (-1.23, 3.59)
Problem solving group	Self-help	0.94 (-0.62, 2.6)
Problem solving group	Self-help with support	1.08 (-0.49, 2.74)
Problem solving group	Short-term psychodynamic psychotherapies individual	0.61 (-1.95, 3.31)
Problem solving group	Music therapy group	1.21 (-1.38, 3.82)
Problem solving group	Mindfulness or meditation individual	0.54 (-2.06, 3.2)
Problem solving group	Mindfulness or meditation group	0.64 (-1.31, 2.58)
Problem solving group	Relaxation individual	0.89 (-1.78, 3.68)
Problem solving group	Relaxation group	1.13 (-1.48, 3.73)
Problem solving group	SSRIs	0.78 (-1.39, 2.8)
Problem solving group	TCAs	0.76 (-1.72, 3.15)
Problem solving group	Any AD	1.22 (-2.8, 5.38)
Problem solving group	Acupuncture	0.67 (-1.64, 2.99)
Problem solving group	Exercise individual	0.98 (-1.28, 3.28)
Problem solving group	Exercise group	1.04 (-0.64, 2.74)
Problem solving group	Yoga group	-0.32 (-2.5, 1.79)
Problem solving group	Cognitive and cognitive behavioural therapies group + AD	0.25 (-2.8, 3.32)
Problem solving group	Mindfulness or meditation group + AD	0.01 (-3.26, 3.2)
Problem solving group	Acupuncture + counselling individual	0.61 (-1.7, 2.91)
Problem solving group	Cognitive and cognitive behavioural therapies individual + exercise group	1.14 (-1.4, 3.73)
Problem solving group	Cognitive and cognitive behavioural therapies group + exercise group	-0.94 (-3.31, 1.38)
Counselling individual	Interpersonal psychotherapy (IPT) individual	-0.14 (-2.95, 2.43)
Counselling individual	Psychoeducation group	0.17 (-2.9, 3.06)
Counselling individual	Self-help	-0.04 (-2.51, 2.26)
Counselling individual	Self-help with support	0.1 (-2.37, 2.41)
Counselling individual	Short-term psychodynamic psychotherapies individual	-0.38 (-2.6, 1.82)
Counselling individual	Music therapy group	0.22 (-2.96, 3.26)
Counselling individual	Mindfulness or meditation individual	-0.43 (-3.77, 2.7)
Counselling individual	Mindfulness or meditation group	-0.36 (-3.04, 2.21)
Counselling individual	Relaxation individual	-0.09 (-3.43, 3.13)
Counselling individual	Relaxation group	0.13 (-3.06, 3.19)
Counselling individual	SSRIs	-0.22 (-3.13, 2.43)
Counselling individual	TCAs	-0.24 (-3.42, 2.72)
Counselling individual	Any AD	0.23 (-4.22, 4.68)
Counselling individual	Acupuncture	-0.32 (-3.31, 2.55)
Counselling individual	Exercise individual	-0.02 (-2.94, 2.76)
Counselling individual	Exercise group	0.06 (-2.48, 2.43)
Counselling individual	Yoga group	-1.31 (-4.18, 1.34)
Counselling individual	Cognitive and cognitive behavioural therapies group + AD	-0.75 (-4.32, 2.79)
Counselling individual	Mindfulness or meditation group + AD	-0.98 (-4.85, 2.7)
Counselling individual	Acupuncture + counselling individual	-0.39 (-3.35, 2.44)
Counselling individual	Cognitive and cognitive behavioural therapies individual + exercise group	0.16 (-3.03, 3.19)
Counselling individual	Cognitive and cognitive behavioural therapies group + exercise group	-1.94 (-4.97, 0.9)
Interpersonal psychotherapy (IPT) individual	Psychoeducation group	0.3 (-1.82, 2.57)
Interpersonal psychotherapy (IPT) individual	Self-help	0.09 (-1.12, 1.48)
Interpersonal psychotherapy (IPT) individual	Self-help with support	0.23 (-1, 1.65)
Interpersonal psychotherapy (IPT) individual	Short-term psychodynamic psychotherapies individual	-0.24 (-2.6, 2.29)
Interpersonal psychotherapy (IPT) individual	Music therapy group	0.36 (-2.01, 2.79)
Interpersonal psychotherapy (IPT) individual	Mindfulness or meditation individual	-0.3 (-2.76, 2.18)
Interpersonal psychotherapy (IPT) individual	Mindfulness or meditation group	-0.22 (-1.87, 1.5)
Interpersonal psychotherapy (IPT) individual	Relaxation individual	0.06 (-2.42, 2.65)
Interpersonal psychotherapy (IPT) individual	Relaxation group	0.29 (-2.1, 2.7)
Interpersonal psychotherapy (IPT) individual	SSRIs	-0.07 (-1.79, 1.5)
Interpersonal psychotherapy (IPT) individual	TCAs	-0.1 (-2.25, 2.04)
Interpersonal psychotherapy (IPT) individual	Any AD	0.38 (-3.51, 4.44)
Interpersonal psychotherapy (IPT) individual	Acupuncture	-0.18 (-2.21, 1.99)
Interpersonal psychotherapy (IPT) individual	Exercise individual	0.13 (-1.92, 2.22)
Interpersonal psychotherapy (IPT) individual	Exercise group	0.18 (-1.14, 1.64)
Interpersonal psychotherapy (IPT) individual	Yoga group	-1.16 (-3.11, 0.73)
Interpersonal psychotherapy (IPT) individual	Cognitive and cognitive behavioural therapies group + AD	-0.6 (-3.44, 2.34)
Interpersonal psychotherapy (IPT) individual	Mindfulness or meditation group + AD	-0.84 (-3.96, 2.23)
Interpersonal psychotherapy (IPT) individual	Acupuncture + counselling individual	-0.25 (-2.28, 1.92)
Interpersonal psychotherapy (IPT) individual	Cognitive and cognitive behavioural therapies individual + exercise group	0.29 (-2.03, 2.71)
Interpersonal psychotherapy (IPT) individual	Cognitive and cognitive behavioural therapies group + exercise group	-1.79 (-3.93, 0.4)
Psychoeducation group	Self-help	-0.21 (-2.01, 1.6)
Psychoeducation group	Self-help with support	-0.07 (-1.9, 1.75)
Psychoeducation group	Short-term psychodynamic psychotherapies individual	-0.54 (-3.26, 2.25)
Psychoeducation group	Music therapy group	0.05 (-2.66, 2.76)
Psychoeducation group	Mindfulness or meditation individual	-0.6 (-3.45, 2.17)
Psychoeducation group	Mindfulness or meditation group	-0.52 (-2.66, 1.58)
Psychoeducation group	Relaxation individual	-0.25 (-3.13, 2.62)
Psychoeducation group	Relaxation group	-0.02 (-2.79, 2.69)
Psychoeducation group	SSRIs	-0.38 (-2.78, 1.84)
Psychoeducation group	TCAs	-0.4 (-3.09, 2.16)
Psychoeducation group	Any AD	0.08 (-4.11, 4.31)
Psychoeducation group	Acupuncture	-0.48 (-2.99, 2.03)
Psychoeducation group	Exercise individual	-0.18 (-2.59, 2.22)
Psychoeducation group	Exercise group	-0.11 (-2.03, 1.77)
Psychoeducation group	Yoga group	-1.48 (-3.84, 0.78)
Psychoeducation group	Cognitive and cognitive behavioural therapies group + AD	-0.88 (-4.12, 2.3)
Psychoeducation group	Mindfulness or meditation group + AD	-1.12 (-4.59, 2.16)
Psychoeducation group	Acupuncture + counselling individual	-0.55 (-3.05, 1.95)
Psychoeducation group	Cognitive and cognitive behavioural therapies individual + exercise group	-0.01 (-2.7, 2.69)
Psychoeducation group	Cognitive and cognitive behavioural therapies group + exercise group	-2.1 (-4.63, 0.38)
Self-help	Self-help with support	0.14 (-0.18, 0.46)
Self-help	Short-term psychodynamic psychotherapies individual	-0.33 (-2.42, 1.84)
Self-help	Music therapy group	0.27 (-1.76, 2.28)
Self-help	Mindfulness or meditation individual	-0.39 (-2.56, 1.73)
Self-help	Mindfulness or meditation group	-0.3 (-1.44, 0.7)
Self-help	Relaxation individual	-0.04 (-2.3, 2.22)
Self-help	Relaxation group	0.18 (-1.87, 2.2)
Self-help	SSRIs	-0.18 (-1.66, 1.15)
Self-help	TCAs	-0.2 (-2.12, 1.64)
Self-help	Any AD	0.29 (-3.46, 4.12)
Self-help	Acupuncture	-0.27 (-2.04, 1.49)
Self-help	Exercise individual	0.04 (-1.6, 1.6)
Self-help	Exercise group	0.1 (-0.55, 0.73)
Self-help	Yoga group	-1.25 (-2.8, 0.05)
Self-help	Cognitive and cognitive behavioural therapies group + AD	-0.68 (-3.36, 1.94)
Self-help	Mindfulness or meditation group + AD	-0.93 (-3.88, 1.85)
Self-help	Acupuncture + counselling individual	-0.34 (-2.11, 1.38)
Self-help	Cognitive and cognitive behavioural therapies individual + exercise group	0.21 (-1.86, 2.22)
Self-help	Cognitive and cognitive behavioural therapies group + exercise group	-1.88 (-3.71, -0.18)
Self-help with support	Short-term psychodynamic psychotherapies individual	-0.47 (-2.56, 1.71)
Self-help with support	Music therapy group	0.12 (-1.9, 2.15)
Self-help with support	Mindfulness or meditation individual	-0.53 (-2.72, 1.61)
Self-help with support	Mindfulness or meditation group	-0.44 (-1.59, 0.59)
Self-help with support	Relaxation individual	-0.19 (-2.44, 2.08)
Self-help with support	Relaxation group	0.04 (-2.02, 2.08)
Self-help with support	SSRIs	-0.32 (-1.81, 1.02)
Self-help with support	TCAs	-0.34 (-2.26, 1.51)
Self-help with support	Any AD	0.14 (-3.61, 3.98)
Self-help with support	Acupuncture	-0.41 (-2.2, 1.36)
Self-help with support	Exercise individual	-0.1 (-1.75, 1.47)
Self-help with support	Exercise group	-0.04 (-0.73, 0.62)
Self-help with support	Yoga group	-1.39 (-2.95, -0.07)
Self-help with support	Cognitive and cognitive behavioural therapies group + AD	-0.82 (-3.52, 1.8)
Self-help with support	Mindfulness or meditation group + AD	-1.07 (-4.03, 1.74)
Self-help with support	Acupuncture + counselling individual	-0.48 (-2.26, 1.25)
Self-help with support	Cognitive and cognitive behavioural therapies individual + exercise group	0.06 (-2.01, 2.1)
Self-help with support	Cognitive and cognitive behavioural therapies group + exercise group	-2.02 (-3.86, -0.3)
Short-term psychodynamic psychotherapies individual	Music therapy group	0.59 (-2.39, 3.49)
Short-term psychodynamic psychotherapies individual	Mindfulness or meditation individual	-0.06 (-3.21, 2.85)
Short-term psychodynamic psychotherapies individual	Mindfulness or meditation group	0.02 (-2.39, 2.37)
Short-term psychodynamic psychotherapies individual	Relaxation individual	0.29 (-2.84, 3.31)
Short-term psychodynamic psychotherapies individual	Relaxation group	0.51 (-2.46, 3.39)
Short-term psychodynamic psychotherapies individual	SSRIs	0.16 (-2.46, 2.59)
Short-term psychodynamic psychotherapies individual	TCAs	0.14 (-2.78, 2.91)
Short-term psychodynamic psychotherapies individual	Any AD	0.61 (-3.69, 4.98)
Short-term psychodynamic psychotherapies individual	Acupuncture	0.06 (-2.68, 2.74)
Short-term psychodynamic psychotherapies individual	Exercise individual	0.37 (-2.32, 2.95)
Short-term psychodynamic psychotherapies individual	Exercise group	0.43 (-1.83, 2.57)
Short-term psychodynamic psychotherapies individual	Yoga group	-0.93 (-3.58, 1.52)
Short-term psychodynamic psychotherapies individual	Cognitive and cognitive behavioural therapies group + AD	-0.37 (-3.77, 2.99)
Short-term psychodynamic psychotherapies individual	Mindfulness or meditation group + AD	-0.6 (-4.26, 2.89)
Short-term psychodynamic psychotherapies individual	Acupuncture + counselling individual	-0.02 (-2.74, 2.68)
Short-term psychodynamic psychotherapies individual	Cognitive and cognitive behavioural therapies individual + exercise group	0.54 (-2.44, 3.38)
Short-term psychodynamic psychotherapies individual	Cognitive and cognitive behavioural therapies group + exercise group	-1.57 (-4.36, 1.1)
Music therapy group	Mindfulness or meditation individual	-0.66 (-3.58, 2.29)
Music therapy group	Mindfulness or meditation group	-0.57 (-2.88, 1.73)
Music therapy group	Relaxation individual	-0.31 (-3.35, 2.71)
Music therapy group	Relaxation group	-0.08 (-2.95, 2.76)
Music therapy group	SSRIs	-0.44 (-2.94, 1.98)
Music therapy group	TCAs	-0.45 (-3.23, 2.29)
Music therapy group	Any AD	0.03 (-4.24, 4.36)
Music therapy group	Acupuncture	-0.54 (-3.2, 2.14)
Music therapy group	Exercise individual	-0.23 (-2.84, 2.37)
Music therapy group	Exercise group	-0.16 (-2.27, 1.92)
Music therapy group	Yoga group	-1.51 (-4.1, 0.82)
Music therapy group	Cognitive and cognitive behavioural therapies group + AD	-0.94 (-4.34, 2.36)
Music therapy group	Mindfulness or meditation group + AD	-1.2 (-4.78, 2.26)
Music therapy group	Acupuncture + counselling individual	-0.6 (-3.29, 2.07)
Music therapy group	Cognitive and cognitive behavioural therapies individual + exercise group	-0.06 (-2.92, 2.79)
Music therapy group	Cognitive and cognitive behavioural therapies group + exercise group	-2.15 (-4.91, 0.51)
Mindfulness or meditation individual	Mindfulness or meditation group	0.08 (-2.3, 2.47)
Mindfulness or meditation individual	Relaxation individual	0.35 (-2.7, 3.56)
Mindfulness or meditation individual	Relaxation group	0.57 (-2.36, 3.5)
Mindfulness or meditation individual	SSRIs	0.22 (-2.41, 2.71)
Mindfulness or meditation individual	TCAs	0.22 (-2.72, 2.94)
Mindfulness or meditation individual	Any AD	0.69 (-3.66, 5.04)
Mindfulness or meditation individual	Acupuncture	0.12 (-2.58, 2.91)
Mindfulness or meditation individual	Exercise individual	0.42 (-2.21, 3.1)
Mindfulness or meditation individual	Exercise group	0.49 (-1.7, 2.7)
Mindfulness or meditation individual	Yoga group	-0.86 (-3.48, 1.65)
Mindfulness or meditation individual	Cognitive and cognitive behavioural therapies group + AD	-0.28 (-3.72, 3.06)
Mindfulness or meditation individual	Mindfulness or meditation group + AD	-0.54 (-4.23, 2.95)
Mindfulness or meditation individual	Acupuncture + counselling individual	0.06 (-2.65, 2.82)
Mindfulness or meditation individual	Cognitive and cognitive behavioural therapies individual + exercise group	0.6 (-2.34, 3.5)
Mindfulness or meditation individual	Cognitive and cognitive behavioural therapies group + exercise group	-1.5 (-4.25, 1.2)
Mindfulness or meditation group	Relaxation individual	0.27 (-2.22, 2.77)
Mindfulness or meditation group	Relaxation group	0.5 (-1.81, 2.78)
Mindfulness or meditation group	SSRIs	0.13 (-1.67, 1.84)
Mindfulness or meditation group	TCAs	0.11 (-2.07, 2.26)
Mindfulness or meditation group	Any AD	0.6 (-3.28, 4.6)
Mindfulness or meditation group	Acupuncture	0.03 (-2.01, 2.12)
Mindfulness or meditation group	Exercise individual	0.34 (-1.62, 2.3)
Mindfulness or meditation group	Exercise group	0.4 (-0.71, 1.59)
Mindfulness or meditation group	Yoga group	-0.94 (-2.83, 0.77)
Mindfulness or meditation group	Cognitive and cognitive behavioural therapies group + AD	-0.37 (-3.25, 2.46)
Mindfulness or meditation group	Mindfulness or meditation group + AD	-0.62 (-3.74, 2.36)
Mindfulness or meditation group	Acupuncture + counselling individual	-0.04 (-2.08, 2.02)
Mindfulness or meditation group	Cognitive and cognitive behavioural therapies individual + exercise group	0.52 (-1.78, 2.81)
Mindfulness or meditation group	Cognitive and cognitive behavioural therapies group + exercise group	-1.58 (-3.68, 0.48)
Relaxation individual	Relaxation group	0.23 (-2.81, 3.24)
Relaxation individual	SSRIs	-0.12 (-2.83, 2.4)
Relaxation individual	TCAs	-0.12 (-3.12, 2.53)
Relaxation individual	Any AD	0.37 (-4.02, 4.6)
Relaxation individual	Acupuncture	-0.23 (-3.06, 2.55)
Relaxation individual	Exercise individual	0.08 (-2.68, 2.83)
Relaxation individual	Exercise group	0.14 (-2.16, 2.44)
Relaxation individual	Yoga group	-1.22 (-3.91, 1.38)
Relaxation individual	Cognitive and cognitive behavioural therapies group + AD	-0.63 (-4.03, 2.63)
Relaxation individual	Mindfulness or meditation group + AD	-0.87 (-4.57, 2.54)
Relaxation individual	Acupuncture + counselling individual	-0.29 (-3.14, 2.48)
Relaxation individual	Cognitive and cognitive behavioural therapies individual + exercise group	0.26 (-2.78, 3.2)
Relaxation individual	Cognitive and cognitive behavioural therapies group + exercise group	-1.84 (-4.71, 0.96)
Relaxation group	SSRIs	-0.37 (-2.84, 2.08)
Relaxation group	TCAs	-0.39 (-3.16, 2.4)
Relaxation group	Any AD	0.1 (-4.14, 4.43)
Relaxation group	Acupuncture	-0.47 (-3.11, 2.26)
Relaxation group	Exercise individual	-0.15 (-2.75, 2.47)
Relaxation group	Exercise group	-0.09 (-2.17, 2.03)
Relaxation group	Yoga group	-1.43 (-4.02, 0.91)
Relaxation group	Cognitive and cognitive behavioural therapies group + AD	-0.87 (-4.19, 2.44)
Relaxation group	Mindfulness or meditation group + AD	-1.12 (-4.68, 2.33)
Relaxation group	Acupuncture + counselling individual	-0.53 (-3.17, 2.17)
Relaxation group	Cognitive and cognitive behavioural therapies individual + exercise group	0.02 (-2.86, 2.86)
Relaxation group	Cognitive and cognitive behavioural therapies group + exercise group	-2.08 (-4.77, 0.57)
SSRIs	TCAs	-0.03 (-1.91, 1.99)
SSRIs	Any AD	0.44 (-3.37, 4.67)
SSRIs	Acupuncture	-0.1 (-2.21, 2.2)
SSRIs	Exercise individual	0.21 (-1.88, 2.36)
SSRIs	Exercise group	0.28 (-1.13, 1.79)
SSRIs	Yoga group	-1.08 (-3.1, 0.89)
SSRIs	Cognitive and cognitive behavioural therapies group + AD	-0.52 (-3.41, 2.51)
SSRIs	Mindfulness or meditation group + AD	-0.77 (-3.9, 2.41)
SSRIs	Acupuncture + counselling individual	-0.17 (-2.26, 2.1)
SSRIs	Cognitive and cognitive behavioural therapies individual + exercise group	0.37 (-2, 2.9)
SSRIs	Cognitive and cognitive behavioural therapies group + exercise group	-1.72 (-3.91, 0.55)
TCAs	Any AD	0.46 (-3.58, 4.8)
TCAs	Acupuncture	-0.08 (-2.56, 2.52)
TCAs	Exercise individual	0.22 (-2.24, 2.73)
TCAs	Exercise group	0.29 (-1.59, 2.27)
TCAs	Yoga group	-1.06 (-3.46, 1.27)
TCAs	Cognitive and cognitive behavioural therapies group + AD	-0.52 (-3.6, 2.79)
TCAs	Mindfulness or meditation group + AD	-0.76 (-4.1, 2.65)
TCAs	Acupuncture + counselling individual	-0.15 (-2.62, 2.44)
TCAs	Cognitive and cognitive behavioural therapies individual + exercise group	0.38 (-2.28, 3.22)
TCAs	Cognitive and cognitive behavioural therapies group + exercise group	-1.7 (-4.26, 0.89)
Any AD	Acupuncture	-0.56 (-4.72, 3.58)
Any AD	Exercise individual	-0.26 (-4.42, 3.83)
Any AD	Exercise group	-0.19 (-4.05, 3.59)
Any AD	Yoga group	-1.56 (-5.62, 2.44)
Any AD	Cognitive and cognitive behavioural therapies group + AD	-0.99 (-4.7, 2.75)
Any AD	Mindfulness or meditation group + AD	-1.26 (-5.11, 2.62)
Any AD	Acupuncture + counselling individual	-0.62 (-4.83, 3.5)
Any AD	Cognitive and cognitive behavioural therapies individual + exercise group	-0.09 (-4.38, 4.16)
Any AD	Cognitive and cognitive behavioural therapies group + exercise group	-2.17 (-6.41, 1.89)
Acupuncture	Exercise individual	0.31 (-2.08, 2.65)
Acupuncture	Exercise group	0.37 (-1.47, 2.2)
Acupuncture	Yoga group	-0.99 (-3.32, 1.2)
Acupuncture	Cognitive and cognitive behavioural therapies group + AD	-0.42 (-3.6, 2.72)
Acupuncture	Mindfulness or meditation group + AD	-0.67 (-4.04, 2.6)
Acupuncture	Acupuncture + counselling individual	-0.06 (-2.25, 2.09)
Acupuncture	Cognitive and cognitive behavioural therapies individual + exercise group	0.48 (-2.27, 3.13)
Acupuncture	Cognitive and cognitive behavioural therapies group + exercise group	-1.61 (-4.12, 0.81)
Exercise individual	Exercise group	0.06 (-1.59, 1.76)
Exercise individual	Yoga group	-1.29 (-3.49, 0.79)
Exercise individual	Cognitive and cognitive behavioural therapies group + AD	-0.71 (-3.86, 2.31)
Exercise individual	Mindfulness or meditation group + AD	-0.96 (-4.3, 2.21)
Exercise individual	Acupuncture + counselling individual	-0.38 (-2.73, 1.99)
Exercise individual	Cognitive and cognitive behavioural therapies individual + exercise group	0.18 (-2.43, 2.76)
Exercise individual	Cognitive and cognitive behavioural therapies group + exercise group	-1.92 (-4.33, 0.45)
Exercise group	Yoga group	-1.35 (-2.98, 0.07)
Exercise group	Cognitive and cognitive behavioural therapies group + AD	-0.78 (-3.49, 1.88)
Exercise group	Mindfulness or meditation group + AD	-1.02 (-4.02, 1.82)
Exercise group	Acupuncture + counselling individual	-0.44 (-2.25, 1.38)
Exercise group	Cognitive and cognitive behavioural therapies individual + exercise group	0.11 (-1.95, 2.13)
Exercise group	Cognitive and cognitive behavioural therapies group + exercise group	-1.98 (-3.88, -0.19)
Yoga group	Cognitive and cognitive behavioural therapies group + AD	0.59 (-2.41, 3.56)
Yoga group	Mindfulness or meditation group + AD	0.34 (-2.92, 3.46)
Yoga group	Acupuncture + counselling individual	0.92 (-1.28, 3.22)
Yoga group	Cognitive and cognitive behavioural therapies individual + exercise group	1.47 (-0.99, 3.99)
Yoga group	Cognitive and cognitive behavioural therapies group + exercise group	-0.63 (-2.87, 1.66)
Cognitive and cognitive behavioural therapies group + AD	Mindfulness or meditation group + AD	-0.26 (-2.91, 2.4)
Cognitive and cognitive behavioural therapies group + AD	Acupuncture + counselling individual	0.36 (-2.79, 3.45)
Cognitive and cognitive behavioural therapies group + AD	Cognitive and cognitive behavioural therapies individual + exercise group	0.89 (-2.42, 4.19)
Cognitive and cognitive behavioural therapies group + AD	Cognitive and cognitive behavioural therapies group + exercise group	-1.2 (-4.36, 1.95)
Mindfulness or meditation group + AD	Acupuncture + counselling individual	0.6 (-2.66, 3.96)
Mindfulness or meditation group + AD	Cognitive and cognitive behavioural therapies individual + exercise group	1.14 (-2.3, 4.71)
Mindfulness or meditation group + AD	Cognitive and cognitive behavioural therapies group + exercise group	-0.96 (-4.27, 2.42)
Acupuncture + counselling individual	Cognitive and cognitive behavioural therapies individual + exercise group	0.54 (-2.09, 3.18)
Acupuncture + counselling individual	Cognitive and cognitive behavioural therapies group + exercise group	-1.54 (-4.02, 0.84)
Cognitive and cognitive behavioural therapies individual + exercise group	Cognitive and cognitive behavioural therapies group + exercise group	-2.09 (-4.8, 0.54)

## Sheet: LS SMD bias-adj Interv
Intervention 1	Intervention 2	NMA median (95% CrI)		Comparisons with evidence of difference in effect (for interventions N≥50)
Attention placebo	Pill placebo	-0.35 (-1.66, 0.81)		Behavioural activation (BA) group	Behavioural bibliotherapy	0.71 (0.08, 1.36)
Attention placebo	No treatment	0.3 (-0.04, 0.65)		Behavioural activation (BA) group	Cognitive bibliotherapy	0.75 (0.16, 1.38)
Attention placebo	Waitlist	0.39 (0.1, 0.68)		Behavioural activation (BA) group	Computerised Coping with Depression course	0.69 (0.09, 1.32)
Attention placebo	TAU	0.27 (-0.2, 0.76)		Behavioural activation (BA) group	Computerised attentional bias modification	0.73 (0.13, 1.36)
Attention placebo	Enhanced TAU	0.24 (-0.87, 1.35)		Behavioural activation (BA) group	Computerised behavioural activation	0.67 (0.04, 1.3)
Attention placebo	Behavioural activation (BA) individual	-0.62 (-1.48, 0.25)		Behavioural activation (BA) group	Computerised cognitive bias modification	0.72 (0.11, 1.37)
Attention placebo	Behavioural activation (BA) group	-0.93 (-1.56, -0.3)		Behavioural activation (BA) group	Computerised expressive writing	0.71 (0.09, 1.36)
Attention placebo	Coping with Depression course (group)	-0.35 (-0.97, 0.31)		Behavioural activation (BA) group	Computerised mindfulness intervention	0.72 (0.11, 1.36)
Attention placebo	CBT individual (15 sessions or over)	-0.62 (-1.36, 0.12)		Behavioural activation (BA) group	Computerised positive psychological intervention	0.74 (0.14, 1.38)
Attention placebo	CBT individual (under 15 sessions)	-0.67 (-1.31, -0.04)		Behavioural activation (BA) group	Computerised problem solving therapy	0.67 (0.06, 1.29)
Attention placebo	Third-wave cognitive therapy individual	-0.63 (-1.35, 0.1)		Behavioural activation (BA) group	Computerised third-wave cognitive therapy	0.69 (0.07, 1.34)
Attention placebo	CBT group (15 sessions or over)	-0.62 (-1.79, 1)		Behavioural activation (BA) group	Computerised-CBT (CCBT)	0.67 (0.1, 1.28)
Attention placebo	CBT group (under 15 sessions)	-0.9 (-1.37, -0.43)		Behavioural activation (BA) group	Expressive writing	0.69 (0.06, 1.35)
Attention placebo	Positive psychotherapy (PPT) group	-0.66 (-1.34, 0.11)		Behavioural activation (BA) group	Psychoeducational website	0.7 (0.09, 1.33)
Attention placebo	Rational emotive behaviour therapy (REBT) group	-0.93 (-2.09, 0.13)		Behavioural activation (BA) group	Behavioural bibliotherapy with support	0.85 (0.2, 1.54)
Attention placebo	Third-wave cognitive therapy group	-0.92 (-1.68, -0.19)		Behavioural activation (BA) group	Cognitive bias modification with support	0.81 (0.13, 1.48)
Attention placebo	Problem solving individual	0.32 (-0.48, 1.13)		Behavioural activation (BA) group	Cognitive bibliotherapy with support	0.81 (0.15, 1.48)
Attention placebo	Problem solving group	-1.15 (-2.08, -0.22)		Behavioural activation (BA) group	Computerised behavioural activation with support	0.81 (0.15, 1.47)
Attention placebo	Non-directive/supportive/person-centred counselling	-0.18 (-2.05, 1.7)		Behavioural activation (BA) group	Computerised exercise promotion with support	0.85 (0.21, 1.52)
Attention placebo	Interpersonal counselling individual	-0.37 (-1.9, 0.87)		Behavioural activation (BA) group	Computerised problem solving therapy with support	0.86 (0.24, 1.53)
Attention placebo	Interpersonal psychotherapy (IPT) individual	-0.27 (-1.01, 0.49)		Behavioural activation (BA) group	Computerised third-wave cognitive therapy with support	0.82 (0.16, 1.5)
Attention placebo	Psychoeducational group programme	-0.02 (-1.32, 1.25)		Behavioural activation (BA) group	Computerised-CBT (CCBT) with support	0.86 (0.25, 1.5)
Attention placebo	Behavioural bibliotherapy	-0.23 (-0.62, 0.19)		Behavioural activation (BA) group	Expressive writing with support	0.85 (0.22, 1.53)
Attention placebo	Cognitive bibliotherapy	-0.19 (-0.51, 0.19)		Behavioural activation (BA) group	Third-wave cognitive therapy CD with support	0.81 (0.15, 1.49)
Attention placebo	Computerised Coping with Depression course	-0.24 (-0.62, 0.12)		Behavioural activation (BA) group	Unsupervised low intensity exercise individual	0.89 (0.08, 1.76)
Attention placebo	Computerised attentional bias modification	-0.21 (-0.54, 0.16)		Behavioural activation (BA) group	Supervised high intensity exercise group	0.8 (0.04, 1.57)
Attention placebo	Computerised behavioural activation	-0.26 (-0.67, 0.1)		Behavioural activation (BA) group	Supervised low intensity exercise group	0.83 (0.07, 1.62)
Attention placebo	Computerised cognitive bias modification	-0.21 (-0.57, 0.18)		Third-wave cognitive therapy group	Cognitive bibliotherapy	0.74 (0.03, 1.5)
Attention placebo	Computerised expressive writing	-0.23 (-0.61, 0.18)		Third-wave cognitive therapy group	Computerised positive psychological intervention	0.73 (0.02, 1.49)
Attention placebo	Computerised mindfulness intervention	-0.22 (-0.56, 0.16)		Third-wave cognitive therapy group	Behavioural bibliotherapy with support	0.84 (0.08, 1.64)
Attention placebo	Computerised positive psychological intervention	-0.2 (-0.53, 0.19)		Third-wave cognitive therapy group	Cognitive bias modification with support	0.8 (0.01, 1.58)
Attention placebo	Computerised problem solving therapy	-0.26 (-0.64, 0.09)		Third-wave cognitive therapy group	Cognitive bibliotherapy with support	0.8 (0.02, 1.59)
Attention placebo	Computerised third-wave cognitive therapy	-0.24 (-0.64, 0.16)		Third-wave cognitive therapy group	Computerised behavioural activation with support	0.8 (0.03, 1.58)
Attention placebo	Computerised-CBT (CCBT)	-0.26 (-0.56, 0.05)		Third-wave cognitive therapy group	Computerised exercise promotion with support	0.84 (0.09, 1.63)
Attention placebo	Expressive writing	-0.24 (-0.65, 0.17)		Third-wave cognitive therapy group	Computerised problem solving therapy with support	0.85 (0.11, 1.64)
Attention placebo	Psychoeducational website	-0.23 (-0.59, 0.12)		Third-wave cognitive therapy group	Computerised third-wave cognitive therapy with support	0.81 (0.04, 1.6)
Attention placebo	Self-administered positive psychological intervention	-0.28 (-0.79, 0.08)		Third-wave cognitive therapy group	Computerised-CBT (CCBT) with support	0.85 (0.12, 1.61)
Attention placebo	Behavioural bibliotherapy with support	-0.08 (-0.53, 0.4)		Third-wave cognitive therapy group	Expressive writing with support	0.84 (0.09, 1.64)
Attention placebo	Cognitive bias modification with support	-0.12 (-0.61, 0.31)		Third-wave cognitive therapy group	Third-wave cognitive therapy CD with support	0.8 (0.03, 1.59)
Attention placebo	Cognitive bibliotherapy with support	-0.12 (-0.59, 0.31)		CBT group (under 15 sessions)	Behavioural bibliotherapy	0.68 (0.19, 1.17)
Attention placebo	Computerised behavioural activation with support	-0.12 (-0.59, 0.31)		CBT group (under 15 sessions)	Cognitive bibliotherapy	0.72 (0.29, 1.18)
Attention placebo	Computerised exercise promotion with support	-0.08 (-0.5, 0.36)		CBT group (under 15 sessions)	Computerised Coping with Depression course	0.66 (0.19, 1.12)
Attention placebo	Computerised problem solving therapy with support	-0.07 (-0.48, 0.37)		CBT group (under 15 sessions)	Computerised attentional bias modification	0.7 (0.24, 1.17)
Attention placebo	Computerised third-wave cognitive therapy with support	-0.11 (-0.58, 0.34)		CBT group (under 15 sessions)	Computerised behavioural activation	0.64 (0.14, 1.1)
Attention placebo	Computerised-CBT (CCBT) with support	-0.07 (-0.45, 0.33)		CBT group (under 15 sessions)	Computerised cognitive bias modification	0.69 (0.23, 1.18)
Attention placebo	Expressive writing with support	-0.08 (-0.5, 0.37)		CBT group (under 15 sessions)	Computerised expressive writing	0.68 (0.19, 1.17)
Attention placebo	Third-wave cognitive therapy CD with support	-0.12 (-0.59, 0.33)		CBT group (under 15 sessions)	Computerised mindfulness intervention	0.69 (0.23, 1.16)
Attention placebo	Short-term psychodynamic psychotherapy individual	-0.57 (-2.13, 0.98)		CBT group (under 15 sessions)	Computerised positive psychological intervention	0.71 (0.27, 1.19)
Attention placebo	Music therapy group	0.04 (-1.06, 1.14)		CBT group (under 15 sessions)	Computerised problem solving therapy	0.64 (0.17, 1.09)
Attention placebo	Mindfulness-based stress reduction (MBSR) individual	-0.6 (-2.15, 0.91)		CBT group (under 15 sessions)	Computerised third-wave cognitive therapy	0.67 (0.17, 1.15)
Attention placebo	Meditation-relaxation group	-0.63 (-2.33, 0.41)		CBT group (under 15 sessions)	Computerised-CBT (CCBT)	0.65 (0.23, 1.06)
Attention placebo	Mindfulness meditation group	-0.55 (-1.28, 0.1)		CBT group (under 15 sessions)	Expressive writing	0.67 (0.16, 1.15)
Attention placebo	Mindfulness-based cognitive therapy (MBCT) group	-0.59 (-1.18, -0.03)		CBT group (under 15 sessions)	Psychoeducational website	0.67 (0.2, 1.13)
Attention placebo	Mindfulness-based stress reduction (MBSR) group	-0.32 (-0.94, 0.47)		CBT group (under 15 sessions)	Self-administered positive psychological intervention	0.62 (0.05, 1.08)
Attention placebo	Progressive muscle relaxation individual	-0.28 (-2.03, 1.47)		CBT group (under 15 sessions)	Behavioural bibliotherapy with support	0.82 (0.29, 1.37)
Attention placebo	Progressive muscle relaxation group	-0.05 (-1.2, 1.11)		CBT group (under 15 sessions)	Cognitive bias modification with support	0.78 (0.22, 1.3)
Attention placebo	Any SSRI	-0.32 (-1.77, 1.07)		CBT group (under 15 sessions)	Cognitive bibliotherapy with support	0.78 (0.24, 1.29)
Attention placebo	Citalopram	-0.37 (-1.79, 0.94)		CBT group (under 15 sessions)	Computerised behavioural activation with support	0.78 (0.25, 1.29)
Attention placebo	Fluoxetine	-0.52 (-2.06, 0.71)		CBT group (under 15 sessions)	Computerised exercise promotion with support	0.82 (0.31, 1.34)
Attention placebo	Sertraline	-0.4 (-1.5, 0.62)		CBT group (under 15 sessions)	Computerised problem solving therapy with support	0.83 (0.34, 1.35)
Attention placebo	Amitriptyline	-0.85 (-2.58, 0.59)		CBT group (under 15 sessions)	Computerised third-wave cognitive therapy with support	0.79 (0.26, 1.31)
Attention placebo	Any TCA	0.09 (-1.49, 2.07)		CBT group (under 15 sessions)	Computerised-CBT (CCBT) with support	0.83 (0.36, 1.32)
Attention placebo	Imipramine	-0.51 (-2.15, 0.95)		CBT group (under 15 sessions)	Expressive writing with support	0.83 (0.32, 1.35)
Attention placebo	Lofepramine	-0.35 (-1.9, 1.15)		CBT group (under 15 sessions)	Third-wave cognitive therapy CD with support	0.79 (0.24, 1.31)
Attention placebo	Any AD	0.13 (-1.9, 2.03)		CBT group (under 15 sessions)	Supervised low intensity exercise individual	0.75 (0.05, 1.46)
Attention placebo	Traditional acupuncture	-0.5 (-1.67, 0.68)		CBT group (under 15 sessions)	Unsupervised low intensity exercise individual	0.86 (0.16, 1.62)
Attention placebo	Supervised high intensity exercise individual	-0.41 (-1.2, 0.27)		CBT group (under 15 sessions)	Supervised high intensity exercise group	0.77 (0.11, 1.43)
Attention placebo	Supervised low intensity exercise individual	-0.15 (-0.82, 0.54)		CBT group (under 15 sessions)	Supervised low intensity exercise group	0.8 (0.13, 1.49)
Attention placebo	Unsupervised low intensity exercise individual	-0.04 (-0.69, 0.67)		Problem solving group	Behavioural bibliotherapy	0.93 (0, 1.86)
Attention placebo	Supervised high intensity exercise group	-0.14 (-0.77, 0.52)		Problem solving group	Cognitive bibliotherapy	0.97 (0.06, 1.88)
Attention placebo	Supervised low intensity exercise group	-0.11 (-0.74, 0.56)		Problem solving group	Computerised attentional bias modification	0.95 (0.03, 1.87)
Attention placebo	Laughter yoga group	-2 (-3.33, -0.84)		Problem solving group	Computerised cognitive bias modification	0.94 (0.03, 1.86)
Attention placebo	Yoga group	-0.99 (-1.86, -0.11)		Problem solving group	Computerised expressive writing	0.93 (0, 1.86)
Attention placebo	CBT group (under 15 sessions) + any AD	-0.85 (-3.13, 1.3)		Problem solving group	Computerised mindfulness intervention	0.94 (0.02, 1.86)
Attention placebo	Body-mind-spirit group + any AD	-1.1 (-3.64, 1.28)		Problem solving group	Computerised positive psychological intervention	0.96 (0.04, 1.88)
Attention placebo	Traditional acupuncture + non-directive/supportive/person-centred counselling	-0.58 (-1.75, 0.59)		Problem solving group	Computerised-CBT (CCBT)	0.89 (0, 1.8)
Attention placebo	CBT individual (under 15 sessions) + supervised high intensity exercise group	0.03 (-1.5, 1.48)		Problem solving group	Psychoeducational website	0.92 (0, 1.84)
Attention placebo	CBT group (under 15 sessions) + supervised low intensity exercise group	-2.15 (-3.35, -0.92)		Problem solving group	Behavioural bibliotherapy with support	1.07 (0.12, 2.04)
Pill placebo	No treatment	0.65 (-0.5, 1.96)		Problem solving group	Cognitive bias modification with support	1.03 (0.06, 1.98)
Pill placebo	Waitlist	0.73 (-0.41, 2.03)		Problem solving group	Cognitive bibliotherapy with support	1.03 (0.08, 1.98)
Pill placebo	TAU	0.62 (-0.49, 1.87)		Problem solving group	Computerised behavioural activation with support	1.03 (0.07, 1.98)
Pill placebo	Enhanced TAU	0.6 (-1, 2.28)		Problem solving group	Computerised exercise promotion with support	1.07 (0.13, 2.02)
Pill placebo	Behavioural activation (BA) individual	-0.26 (-1.64, 1.2)		Problem solving group	Computerised problem solving therapy with support	1.08 (0.15, 2.03)
Pill placebo	Behavioural activation (BA) group	-0.58 (-1.8, 0.76)		Problem solving group	Computerised third-wave cognitive therapy with support	1.04 (0.08, 1.99)
Pill placebo	Coping with Depression course (group)	0 (-1.29, 1.45)		Problem solving group	Computerised-CBT (CCBT) with support	1.08 (0.16, 2.02)
Pill placebo	CBT individual (15 sessions or over)	-0.28 (-1.5, 1.12)		Problem solving group	Expressive writing with support	1.07 (0.14, 2.02)
Pill placebo	CBT individual (under 15 sessions)	-0.32 (-1.56, 1.05)		Problem solving group	Third-wave cognitive therapy CD with support	1.03 (0.08, 1.99)
Pill placebo	Third-wave cognitive therapy individual	-0.28 (-1.55, 1.14)		Problem solving group	Supervised high intensity exercise group	1.01 (0, 2.05)
Pill placebo	CBT group (15 sessions or over)	-0.22 (-1.83, 1.7)		Problem solving group	Supervised low intensity exercise group	1.05 (0.03, 2.09)
Pill placebo	CBT group (under 15 sessions)	-0.55 (-1.72, 0.75)		Problem solving group	Unsupervised low intensity exercise individual	1.11 (0.04, 2.21)
Pill placebo	Positive psychotherapy (PPT) group	-0.29 (-1.56, 1.1)		Behavioural activation (BA) group	Problem solving individual	1.25 (0.39, 2.12)
Pill placebo	Rational emotive behaviour therapy (REBT) group	-0.58 (-2.12, 1.03)		CBT individual (under 15 sessions)	Problem solving individual	0.98 (0.08, 1.9)
Pill placebo	Third-wave cognitive therapy group	-0.57 (-1.89, 0.86)		CBT group (under 15 sessions)	Problem solving individual	1.22 (0.44, 2.01)
Pill placebo	Problem solving individual	0.67 (-0.63, 2.09)		Positive psychotherapy (PPT) group	Problem solving individual	0.97 (0.02, 1.9)
Pill placebo	Problem solving group	-0.79 (-2.17, 0.68)		Rational emotive behaviour therapy (REBT) group	Problem solving individual	1.25 (0.04, 2.52)
Pill placebo	Non-directive/supportive/person-centred counselling	0.18 (-2.03, 2.43)		Third-wave cognitive therapy group	Problem solving individual	1.24 (0.27, 2.24)
Pill placebo	Interpersonal counselling individual	-0.05 (-1.47, 1.47)		Problem solving group	Problem solving individual	1.47 (0.38, 2.54)
Pill placebo	Interpersonal psychotherapy (IPT) individual	0.08 (-1.12, 1.42)		Mindfulness-based cognitive therapy (MBCT) group	Problem solving individual	0.91 (0.06, 1.78)
Pill placebo	Psychoeducational group programme	0.33 (-1.36, 2.08)		Yoga group	Problem solving individual	1.3 (0.23, 2.4)
Pill placebo	Behavioural bibliotherapy	0.12 (-1.05, 1.45)		Behavioural bibliotherapy with support	Yoga group	-0.91 (-1.81, 0)
Pill placebo	Cognitive bibliotherapy	0.17 (-0.99, 1.48)		Computerised exercise promotion with support	Yoga group	-0.91 (-1.8, 0)
Pill placebo	Computerised Coping with Depression course	0.1 (-1.05, 1.43)		Computerised problem solving therapy with support	Yoga group	-0.92 (-1.81, -0.03)
Pill placebo	Computerised attentional bias modification	0.15 (-1.02, 1.46)		Computerised-CBT (CCBT) with support	Yoga group	-0.92 (-1.79, -0.04)
Pill placebo	Computerised behavioural activation	0.09 (-1.08, 1.4)		Expressive writing with support	Yoga group	-0.91 (-1.8, -0.01)
Pill placebo	Computerised cognitive bias modification	0.14 (-1.03, 1.46)
Pill placebo	Computerised expressive writing	0.12 (-1.05, 1.45)
Pill placebo	Computerised mindfulness intervention	0.14 (-1.02, 1.46)
Pill placebo	Computerised positive psychological intervention	0.16 (-1, 1.48)
Pill placebo	Computerised problem solving therapy	0.09 (-1.07, 1.4)
Pill placebo	Computerised third-wave cognitive therapy	0.11 (-1.06, 1.43)
Pill placebo	Computerised-CBT (CCBT)	0.09 (-1.06, 1.4)
Pill placebo	Expressive writing	0.11 (-1.07, 1.44)
Pill placebo	Psychoeducational website	0.11 (-1.05, 1.43)
Pill placebo	Self-administered positive psychological intervention	0.06 (-1.13, 1.37)
Pill placebo	Behavioural bibliotherapy with support	0.27 (-0.93, 1.61)
Pill placebo	Cognitive bias modification with support	0.22 (-0.98, 1.55)
Pill placebo	Cognitive bibliotherapy with support	0.23 (-0.97, 1.56)
Pill placebo	Computerised behavioural activation with support	0.23 (-0.98, 1.55)
Pill placebo	Computerised exercise promotion with support	0.27 (-0.92, 1.6)
Pill placebo	Computerised problem solving therapy with support	0.28 (-0.9, 1.6)
Pill placebo	Computerised third-wave cognitive therapy with support	0.24 (-0.96, 1.56)
Pill placebo	Computerised-CBT (CCBT) with support	0.28 (-0.89, 1.59)
Pill placebo	Expressive writing with support	0.27 (-0.92, 1.61)
Pill placebo	Third-wave cognitive therapy CD with support	0.23 (-0.97, 1.56)
Pill placebo	Short-term psychodynamic psychotherapy individual	-0.21 (-2.11, 1.78)
Pill placebo	Music therapy group	0.39 (-1.17, 2.03)
Pill placebo	Mindfulness-based stress reduction (MBSR) individual	-0.25 (-2.07, 1.72)
Pill placebo	Meditation-relaxation group	-0.33 (-2.21, 1.3)
Pill placebo	Mindfulness meditation group	-0.21 (-1.5, 1.18)
Pill placebo	Mindfulness-based cognitive therapy (MBCT) group	-0.24 (-1.45, 1.1)
Pill placebo	Mindfulness-based stress reduction (MBSR) group	0.06 (-1.26, 1.52)
Pill placebo	Progressive muscle relaxation individual	0.05 (-1.87, 2.19)
Pill placebo	Progressive muscle relaxation group	0.31 (-1.27, 1.99)
Pill placebo	Any SSRI	0 (-1.22, 1.57)
Pill placebo	Citalopram	-0.02 (-0.86, 0.88)
Pill placebo	Fluoxetine	-0.18 (-1.08, 0.61)
Pill placebo	Sertraline	-0.04 (-0.81, 0.75)
Pill placebo	Amitriptyline	-0.5 (-1.55, 0.38)
Pill placebo	Any TCA	0.34 (-0.94, 2.78)
Pill placebo	Imipramine	-0.17 (-1.15, 0.8)
Pill placebo	Lofepramine	-0.01 (-0.93, 1.03)
Pill placebo	Any AD	0.47 (-1.75, 2.75)
Pill placebo	Traditional acupuncture	-0.14 (-1.72, 1.51)
Pill placebo	Supervised high intensity exercise individual	-0.07 (-1.39, 1.34)
Pill placebo	Supervised low intensity exercise individual	0.2 (-1.08, 1.64)
Pill placebo	Unsupervised low intensity exercise individual	0.31 (-0.98, 1.76)
Pill placebo	Supervised high intensity exercise group	0.22 (-0.97, 1.53)
Pill placebo	Supervised low intensity exercise group	0.25 (-0.95, 1.58)
Pill placebo	Laughter yoga group	-1.66 (-3.38, 0.06)
Pill placebo	Yoga group	-0.63 (-2.04, 0.85)
Pill placebo	CBT group (under 15 sessions) + any AD	-0.51 (-2.98, 1.97)
Pill placebo	Body-mind-spirit group + any AD	-0.75 (-3.44, 1.97)
Pill placebo	Traditional acupuncture + non-directive/supportive/person-centred counselling	-0.22 (-1.78, 1.4)
Pill placebo	CBT individual (under 15 sessions) + supervised high intensity exercise group	0.39 (-1.48, 2.24)
Pill placebo	CBT group (under 15 sessions) + supervised low intensity exercise group	-1.8 (-3.41, -0.07)
No treatment	Waitlist	0.08 (-0.2, 0.38)
No treatment	TAU	-0.03 (-0.49, 0.43)
No treatment	Enhanced TAU	-0.06 (-1.18, 1.05)
No treatment	Behavioural activation (BA) individual	-0.93 (-1.75, -0.08)
No treatment	Behavioural activation (BA) group	-1.23 (-1.85, -0.65)
No treatment	Coping with Depression course (group)	-0.65 (-1.25, -0.01)
No treatment	CBT individual (15 sessions or over)	-0.93 (-1.65, -0.2)
No treatment	CBT individual (under 15 sessions)	-0.97 (-1.62, -0.34)
No treatment	Third-wave cognitive therapy individual	-0.93 (-1.65, -0.21)
No treatment	CBT group (15 sessions or over)	-0.93 (-2.07, 0.72)
No treatment	CBT group (under 15 sessions)	-1.21 (-1.66, -0.74)
No treatment	Positive psychotherapy (PPT) group	-0.96 (-1.6, -0.23)
No treatment	Rational emotive behaviour therapy (REBT) group	-1.23 (-2.38, -0.16)
No treatment	Third-wave cognitive therapy group	-1.22 (-1.98, -0.49)
No treatment	Problem solving individual	0.01 (-0.78, 0.82)
No treatment	Problem solving group	-1.45 (-2.38, -0.53)
No treatment	Non-directive/supportive/person-centred counselling	-0.48 (-2.37, 1.39)
No treatment	Interpersonal counselling individual	-0.67 (-2.2, 0.58)
No treatment	Interpersonal psychotherapy (IPT) individual	-0.57 (-1.31, 0.18)
No treatment	Psychoeducational group programme	-0.33 (-1.62, 0.96)
No treatment	Behavioural bibliotherapy	-0.53 (-0.94, -0.09)
No treatment	Cognitive bibliotherapy	-0.49 (-0.83, -0.09)
No treatment	Computerised Coping with Depression course	-0.54 (-0.93, -0.17)
No treatment	Computerised attentional bias modification	-0.51 (-0.87, -0.1)
No treatment	Computerised behavioural activation	-0.56 (-0.99, -0.18)
No treatment	Computerised cognitive bias modification	-0.52 (-0.89, -0.09)
No treatment	Computerised expressive writing	-0.53 (-0.93, -0.1)
No treatment	Computerised mindfulness intervention	-0.52 (-0.89, -0.11)
No treatment	Computerised positive psychological intervention	-0.5 (-0.85, -0.08)
No treatment	Computerised problem solving therapy	-0.56 (-0.95, -0.2)
No treatment	Computerised third-wave cognitive therapy	-0.54 (-0.96, -0.13)
No treatment	Computerised-CBT (CCBT)	-0.56 (-0.88, -0.24)
No treatment	Expressive writing	-0.54 (-0.97, -0.11)
No treatment	Psychoeducational website	-0.54 (-0.92, -0.15)
No treatment	Self-administered positive psychological intervention	-0.58 (-1.07, -0.22)
No treatment	Behavioural bibliotherapy with support	-0.38 (-0.81, 0.07)
No treatment	Cognitive bias modification with support	-0.42 (-0.92, 0)
No treatment	Cognitive bibliotherapy with support	-0.42 (-0.88, -0.01)
No treatment	Computerised behavioural activation with support	-0.42 (-0.89, -0.02)
No treatment	Computerised exercise promotion with support	-0.38 (-0.8, 0.05)
No treatment	Computerised problem solving therapy with support	-0.37 (-0.76, 0.05)
No treatment	Computerised third-wave cognitive therapy with support	-0.41 (-0.87, 0.01)
No treatment	Computerised-CBT (CCBT) with support	-0.37 (-0.72, -0.02)
No treatment	Expressive writing with support	-0.38 (-0.79, 0.05)
No treatment	Third-wave cognitive therapy CD with support	-0.41 (-0.87, -0.01)
No treatment	Short-term psychodynamic psychotherapy individual	-0.87 (-2.43, 0.69)
No treatment	Music therapy group	-0.26 (-1.33, 0.78)
No treatment	Mindfulness-based stress reduction (MBSR) individual	-0.9 (-2.44, 0.62)
No treatment	Meditation-relaxation group	-0.95 (-2.62, 0.13)
No treatment	Mindfulness meditation group	-0.86 (-1.62, -0.15)
No treatment	Mindfulness-based cognitive therapy (MBCT) group	-0.9 (-1.48, -0.33)
No treatment	Mindfulness-based stress reduction (MBSR) group	-0.62 (-1.3, 0.23)
No treatment	Progressive muscle relaxation individual	-0.58 (-2.33, 1.17)
No treatment	Progressive muscle relaxation group	-0.34 (-1.5, 0.79)
No treatment	Any SSRI	-0.61 (-2.05, 0.78)
No treatment	Citalopram	-0.67 (-2.08, 0.64)
No treatment	Fluoxetine	-0.83 (-2.35, 0.4)
No treatment	Sertraline	-0.7 (-1.8, 0.32)
No treatment	Amitriptyline	-1.15 (-2.88, 0.29)
No treatment	Any TCA	-0.22 (-1.78, 1.76)
No treatment	Imipramine	-0.82 (-2.44, 0.65)
No treatment	Lofepramine	-0.65 (-2.2, 0.85)
No treatment	Any AD	-0.18 (-2.2, 1.74)
No treatment	Traditional acupuncture	-0.8 (-1.98, 0.37)
No treatment	Supervised high intensity exercise individual	-0.71 (-1.49, -0.04)
No treatment	Supervised low intensity exercise individual	-0.45 (-1.14, 0.25)
No treatment	Unsupervised low intensity exercise individual	-0.35 (-1, 0.39)
No treatment	Supervised high intensity exercise group	-0.44 (-1.09, 0.23)
No treatment	Supervised low intensity exercise group	-0.41 (-1.06, 0.27)
No treatment	Laughter yoga group	-2.3 (-3.58, -1.18)
No treatment	Yoga group	-1.29 (-2.15, -0.4)
No treatment	CBT group (under 15 sessions) + any AD	-1.15 (-3.43, 1.01)
No treatment	Body-mind-spirit group + any AD	-1.41 (-3.92, 0.99)
No treatment	Traditional acupuncture + non-directive/supportive/person-centred counselling	-0.88 (-2.06, 0.29)
No treatment	CBT individual (under 15 sessions) + supervised high intensity exercise group	-0.28 (-1.81, 1.19)
No treatment	CBT group (under 15 sessions) + supervised low intensity exercise group	-2.45 (-3.65, -1.23)
Waitlist	TAU	-0.11 (-0.55, 0.32)
Waitlist	Enhanced TAU	-0.15 (-1.25, 0.95)
Waitlist	Behavioural activation (BA) individual	-1.01 (-1.83, -0.16)
Waitlist	Behavioural activation (BA) group	-1.32 (-1.93, -0.74)
Waitlist	Coping with Depression course (group)	-0.74 (-1.33, -0.11)
Waitlist	CBT individual (15 sessions or over)	-1.01 (-1.73, -0.29)
Waitlist	CBT individual (under 15 sessions)	-1.05 (-1.69, -0.43)
Waitlist	Third-wave cognitive therapy individual	-1.01 (-1.7, -0.32)
Waitlist	CBT group (15 sessions or over)	-1.01 (-2.15, 0.62)
Waitlist	CBT group (under 15 sessions)	-1.29 (-1.72, -0.86)
Waitlist	Positive psychotherapy (PPT) group	-1.05 (-1.7, -0.3)
Waitlist	Rational emotive behaviour therapy (REBT) group	-1.31 (-2.45, -0.26)
Waitlist	Third-wave cognitive therapy group	-1.31 (-2.04, -0.6)
Waitlist	Problem solving individual	-0.07 (-0.87, 0.74)
Waitlist	Problem solving group	-1.54 (-2.44, -0.64)
Waitlist	Non-directive/supportive/person-centred counselling	-0.57 (-2.43, 1.3)
Waitlist	Interpersonal counselling individual	-0.76 (-2.28, 0.48)
Waitlist	Interpersonal psychotherapy (IPT) individual	-0.65 (-1.39, 0.08)
Waitlist	Psychoeducational group programme	-0.42 (-1.67, 0.84)
Waitlist	Behavioural bibliotherapy	-0.61 (-0.98, -0.23)
Waitlist	Cognitive bibliotherapy	-0.57 (-0.86, -0.23)
Waitlist	Computerised Coping with Depression course	-0.63 (-0.97, -0.31)
Waitlist	Computerised attentional bias modification	-0.59 (-0.91, -0.23)
Waitlist	Computerised behavioural activation	-0.64 (-1.04, -0.33)
Waitlist	Computerised cognitive bias modification	-0.6 (-0.93, -0.23)
Waitlist	Computerised expressive writing	-0.61 (-0.97, -0.23)
Waitlist	Computerised mindfulness intervention	-0.6 (-0.92, -0.25)
Waitlist	Computerised positive psychological intervention	-0.58 (-0.88, -0.23)
Waitlist	Computerised problem solving therapy	-0.64 (-0.99, -0.35)
Waitlist	Computerised third-wave cognitive therapy	-0.62 (-1, -0.27)
Waitlist	Computerised-CBT (CCBT)	-0.64 (-0.92, -0.38)
Waitlist	Expressive writing	-0.62 (-1.03, -0.25)
Waitlist	Psychoeducational website	-0.62 (-0.96, -0.29)
Waitlist	Self-administered positive psychological intervention	-0.66 (-1.15, -0.36)
Waitlist	Behavioural bibliotherapy with support	-0.47 (-0.87, -0.04)
Waitlist	Cognitive bias modification with support	-0.5 (-0.97, -0.13)
Waitlist	Cognitive bibliotherapy with support	-0.5 (-0.94, -0.14)
Waitlist	Computerised behavioural activation with support	-0.5 (-0.93, -0.14)
Waitlist	Computerised exercise promotion with support	-0.47 (-0.85, -0.07)
Waitlist	Computerised problem solving therapy with support	-0.46 (-0.8, -0.08)
Waitlist	Computerised third-wave cognitive therapy with support	-0.49 (-0.92, -0.12)
Waitlist	Computerised-CBT (CCBT) with support	-0.46 (-0.79, -0.11)
Waitlist	Expressive writing with support	-0.47 (-0.84, -0.07)
Waitlist	Third-wave cognitive therapy CD with support	-0.5 (-0.94, -0.12)
Waitlist	Short-term psychodynamic psychotherapy individual	-0.96 (-2.49, 0.56)
Waitlist	Music therapy group	-0.35 (-1.44, 0.73)
Waitlist	Mindfulness-based stress reduction (MBSR) individual	-0.99 (-2.5, 0.52)
Waitlist	Meditation-relaxation group	-1.03 (-2.69, 0.03)
Waitlist	Mindfulness meditation group	-0.94 (-1.68, -0.27)
Waitlist	Mindfulness-based cognitive therapy (MBCT) group	-0.98 (-1.54, -0.44)
Waitlist	Mindfulness-based stress reduction (MBSR) group	-0.71 (-1.36, 0.13)
Waitlist	Progressive muscle relaxation individual	-0.67 (-2.42, 1.09)
Waitlist	Progressive muscle relaxation group	-0.43 (-1.57, 0.7)
Waitlist	Any SSRI	-0.7 (-2.14, 0.68)
Waitlist	Citalopram	-0.75 (-2.17, 0.55)
Waitlist	Fluoxetine	-0.91 (-2.43, 0.31)
Waitlist	Sertraline	-0.78 (-1.87, 0.22)
Waitlist	Amitriptyline	-1.24 (-2.96, 0.2)
Waitlist	Any TCA	-0.3 (-1.84, 1.68)
Waitlist	Imipramine	-0.9 (-2.52, 0.56)
Waitlist	Lofepramine	-0.74 (-2.28, 0.75)
Waitlist	Any AD	-0.26 (-2.29, 1.65)
Waitlist	Traditional acupuncture	-0.89 (-2.06, 0.28)
Waitlist	Supervised high intensity exercise individual	-0.8 (-1.54, -0.16)
Waitlist	Supervised low intensity exercise individual	-0.54 (-1.18, 0.12)
Waitlist	Unsupervised low intensity exercise individual	-0.43 (-1.05, 0.26)
Waitlist	Supervised high intensity exercise group	-0.52 (-1.14, 0.12)
Waitlist	Supervised low intensity exercise group	-0.49 (-1.11, 0.15)
Waitlist	Laughter yoga group	-2.39 (-3.7, -1.24)
Waitlist	Yoga group	-1.38 (-2.23, -0.49)
Waitlist	CBT group (under 15 sessions) + any AD	-1.24 (-3.5, 0.93)
Waitlist	Body-mind-spirit group + any AD	-1.49 (-4.01, 0.91)
Waitlist	Traditional acupuncture + non-directive/supportive/person-centred counselling	-0.97 (-2.13, 0.19)
Waitlist	CBT individual (under 15 sessions) + supervised high intensity exercise group	-0.37 (-1.87, 1.11)
Waitlist	CBT group (under 15 sessions) + supervised low intensity exercise group	-2.54 (-3.73, -1.33)
TAU	Enhanced TAU	-0.03 (-1.21, 1.14)
TAU	Behavioural activation (BA) individual	-0.89 (-1.76, 0)
TAU	Behavioural activation (BA) group	-1.2 (-1.78, -0.65)
TAU	Coping with Depression course (group)	-0.62 (-1.3, 0.11)
TAU	CBT individual (15 sessions or over)	-0.9 (-1.61, -0.16)
TAU	CBT individual (under 15 sessions)	-0.94 (-1.62, -0.26)
TAU	Third-wave cognitive therapy individual	-0.9 (-1.63, -0.15)
TAU	CBT group (15 sessions or over)	-0.89 (-2.05, 0.74)
TAU	CBT group (under 15 sessions)	-1.17 (-1.62, -0.74)
TAU	Positive psychotherapy (PPT) group	-0.93 (-1.57, -0.22)
TAU	Rational emotive behaviour therapy (REBT) group	-1.2 (-2.34, -0.14)
TAU	Third-wave cognitive therapy group	-1.19 (-1.98, -0.44)
TAU	Problem solving individual	0.04 (-0.69, 0.78)
TAU	Problem solving group	-1.42 (-2.25, -0.59)
TAU	Non-directive/supportive/person-centred counselling	-0.46 (-2.35, 1.46)
TAU	Interpersonal counselling individual	-0.65 (-2.09, 0.57)
TAU	Interpersonal psychotherapy (IPT) individual	-0.54 (-1.18, 0.1)
TAU	Psychoeducational group programme	-0.3 (-1.6, 1.01)
TAU	Behavioural bibliotherapy	-0.5 (-1, 0.01)
TAU	Cognitive bibliotherapy	-0.45 (-0.91, 0.01)
TAU	Computerised Coping with Depression course	-0.51 (-1.01, -0.04)
TAU	Computerised attentional bias modification	-0.48 (-0.95, 0.01)
TAU	Computerised behavioural activation	-0.53 (-1.06, -0.06)
TAU	Computerised cognitive bias modification	-0.48 (-0.97, 0.02)
TAU	Computerised expressive writing	-0.5 (-1.01, 0.01)
TAU	Computerised mindfulness intervention	-0.49 (-0.97, 0)
TAU	Computerised positive psychological intervention	-0.47 (-0.93, 0.03)
TAU	Computerised problem solving therapy	-0.53 (-1.03, -0.06)
TAU	Computerised third-wave cognitive therapy	-0.51 (-1.03, -0.01)
TAU	Computerised-CBT (CCBT)	-0.53 (-0.98, -0.09)
TAU	Expressive writing	-0.51 (-1.04, 0)
TAU	Psychoeducational website	-0.5 (-1, -0.03)
TAU	Self-administered positive psychological intervention	-0.55 (-1.14, -0.07)
TAU	Behavioural bibliotherapy with support	-0.35 (-0.89, 0.21)
TAU	Cognitive bias modification with support	-0.39 (-0.97, 0.14)
TAU	Cognitive bibliotherapy with support	-0.39 (-0.95, 0.13)
TAU	Computerised behavioural activation with support	-0.39 (-0.95, 0.13)
TAU	Computerised exercise promotion with support	-0.36 (-0.89, 0.19)
TAU	Computerised problem solving therapy with support	-0.34 (-0.85, 0.19)
TAU	Computerised third-wave cognitive therapy with support	-0.38 (-0.94, 0.15)
TAU	Computerised-CBT (CCBT) with support	-0.34 (-0.83, 0.16)
TAU	Expressive writing with support	-0.35 (-0.87, 0.19)
TAU	Third-wave cognitive therapy CD with support	-0.39 (-0.95, 0.14)
TAU	Short-term psychodynamic psychotherapy individual	-0.85 (-2.41, 0.73)
TAU	Music therapy group	-0.23 (-1.38, 0.88)
TAU	Mindfulness-based stress reduction (MBSR) individual	-0.88 (-2.41, 0.67)
TAU	Meditation-relaxation group	-0.92 (-2.59, 0.18)
TAU	Mindfulness meditation group	-0.83 (-1.6, -0.1)
TAU	Mindfulness-based cognitive therapy (MBCT) group	-0.86 (-1.45, -0.3)
TAU	Mindfulness-based stress reduction (MBSR) group	-0.59 (-1.31, 0.31)
TAU	Progressive muscle relaxation individual	-0.56 (-2.3, 1.2)
TAU	Progressive muscle relaxation group	-0.31 (-1.46, 0.82)
TAU	Any SSRI	-0.59 (-1.96, 0.75)
TAU	Citalopram	-0.64 (-2, 0.61)
TAU	Fluoxetine	-0.8 (-2.26, 0.38)
TAU	Sertraline	-0.67 (-1.69, 0.28)
TAU	Amitriptyline	-1.12 (-2.8, 0.26)
TAU	Any TCA	-0.19 (-1.72, 1.78)
TAU	Imipramine	-0.79 (-2.37, 0.63)
TAU	Lofepramine	-0.63 (-2.12, 0.82)
TAU	Any AD	-0.15 (-2.17, 1.78)
TAU	Traditional acupuncture	-0.78 (-1.85, 0.3)
TAU	Supervised high intensity exercise individual	-0.69 (-1.49, 0.04)
TAU	Supervised low intensity exercise individual	-0.42 (-1.16, 0.32)
TAU	Unsupervised low intensity exercise individual	-0.31 (-1.04, 0.46)
TAU	Supervised high intensity exercise group	-0.4 (-1.06, 0.25)
TAU	Supervised low intensity exercise group	-0.38 (-1.04, 0.3)
TAU	Laughter yoga group	-2.27 (-3.63, -1.09)
TAU	Yoga group	-1.26 (-2.17, -0.34)
TAU	CBT group (under 15 sessions) + any AD	-1.13 (-3.4, 1.05)
TAU	Body-mind-spirit group + any AD	-1.38 (-3.89, 1.04)
TAU	Traditional acupuncture + non-directive/supportive/person-centred counselling	-0.85 (-1.93, 0.21)
TAU	CBT individual (under 15 sessions) + supervised high intensity exercise group	-0.25 (-1.78, 1.24)
TAU	CBT group (under 15 sessions) + supervised low intensity exercise group	-2.42 (-3.62, -1.22)
Enhanced TAU	Behavioural activation (BA) individual	-0.86 (-2.22, 0.51)
Enhanced TAU	Behavioural activation (BA) group	-1.17 (-2.42, 0.07)
Enhanced TAU	Coping with Depression course (group)	-0.58 (-1.82, 0.65)
Enhanced TAU	CBT individual (15 sessions or over)	-0.86 (-2.16, 0.44)
Enhanced TAU	CBT individual (under 15 sessions)	-0.91 (-2.16, 0.35)
Enhanced TAU	Third-wave cognitive therapy individual	-0.87 (-2.15, 0.43)
Enhanced TAU	CBT group (15 sessions or over)	-0.82 (-2.44, 1.07)
Enhanced TAU	CBT group (under 15 sessions)	-1.14 (-2.31, 0.02)
Enhanced TAU	Positive psychotherapy (PPT) group	-0.89 (-2.16, 0.42)
Enhanced TAU	Rational emotive behaviour therapy (REBT) group	-1.18 (-2.72, 0.33)
Enhanced TAU	Third-wave cognitive therapy group	-1.16 (-2.47, 0.14)
Enhanced TAU	Problem solving individual	0.07 (-1.26, 1.44)
Enhanced TAU	Problem solving group	-1.39 (-2.8, 0.02)
Enhanced TAU	Non-directive/supportive/person-centred counselling	-0.42 (-2.59, 1.74)
Enhanced TAU	Interpersonal counselling individual	-0.63 (-2.46, 1.05)
Enhanced TAU	Interpersonal psychotherapy (IPT) individual	-0.51 (-1.82, 0.81)
Enhanced TAU	Psychoeducational group programme	-0.27 (-1.92, 1.41)
Enhanced TAU	Behavioural bibliotherapy	-0.46 (-1.59, 0.68)
Enhanced TAU	Cognitive bibliotherapy	-0.42 (-1.53, 0.71)
Enhanced TAU	Computerised Coping with Depression course	-0.48 (-1.59, 0.64)
Enhanced TAU	Computerised attentional bias modification	-0.44 (-1.56, 0.69)
Enhanced TAU	Computerised behavioural activation	-0.5 (-1.63, 0.62)
Enhanced TAU	Computerised cognitive bias modification	-0.45 (-1.56, 0.68)
Enhanced TAU	Computerised expressive writing	-0.46 (-1.58, 0.67)
Enhanced TAU	Computerised mindfulness intervention	-0.45 (-1.56, 0.68)
Enhanced TAU	Computerised positive psychological intervention	-0.43 (-1.54, 0.7)
Enhanced TAU	Computerised problem solving therapy	-0.5 (-1.62, 0.62)
Enhanced TAU	Computerised third-wave cognitive therapy	-0.48 (-1.6, 0.66)
Enhanced TAU	Computerised-CBT (CCBT)	-0.5 (-1.57, 0.58)
Enhanced TAU	Expressive writing	-0.48 (-1.6, 0.66)
Enhanced TAU	Psychoeducational website	-0.47 (-1.59, 0.64)
Enhanced TAU	Self-administered positive psychological intervention	-0.53 (-1.67, 0.59)
Enhanced TAU	Behavioural bibliotherapy with support	-0.32 (-1.48, 0.85)
Enhanced TAU	Cognitive bias modification with support	-0.37 (-1.53, 0.8)
Enhanced TAU	Cognitive bibliotherapy with support	-0.36 (-1.52, 0.79)
Enhanced TAU	Computerised behavioural activation with support	-0.36 (-1.52, 0.8)
Enhanced TAU	Computerised exercise promotion with support	-0.32 (-1.47, 0.84)
Enhanced TAU	Computerised problem solving therapy with support	-0.31 (-1.45, 0.85)
Enhanced TAU	Computerised third-wave cognitive therapy with support	-0.35 (-1.51, 0.81)
Enhanced TAU	Computerised-CBT (CCBT) with support	-0.31 (-1.44, 0.83)
Enhanced TAU	Expressive writing with support	-0.32 (-1.47, 0.84)
Enhanced TAU	Third-wave cognitive therapy CD with support	-0.36 (-1.52, 0.81)
Enhanced TAU	Short-term psychodynamic psychotherapy individual	-0.81 (-2.68, 1.07)
Enhanced TAU	Music therapy group	-0.2 (-1.74, 1.32)
Enhanced TAU	Mindfulness-based stress reduction (MBSR) individual	-0.84 (-2.71, 1.04)
Enhanced TAU	Meditation-relaxation group	-0.92 (-2.83, 0.62)
Enhanced TAU	Mindfulness meditation group	-0.8 (-2.1, 0.49)
Enhanced TAU	Mindfulness-based cognitive therapy (MBCT) group	-0.83 (-2.06, 0.39)
Enhanced TAU	Mindfulness-based stress reduction (MBSR) group	-0.54 (-1.83, 0.8)
Enhanced TAU	Progressive muscle relaxation individual	-0.52 (-2.59, 1.52)
Enhanced TAU	Progressive muscle relaxation group	-0.28 (-1.86, 1.28)
Enhanced TAU	Any SSRI	-0.56 (-2.35, 1.2)
Enhanced TAU	Citalopram	-0.62 (-2.37, 1.09)
Enhanced TAU	Fluoxetine	-0.78 (-2.61, 0.89)
Enhanced TAU	Sertraline	-0.64 (-2.17, 0.85)
Enhanced TAU	Amitriptyline	-1.11 (-3.13, 0.72)
Enhanced TAU	Any TCA	-0.13 (-2.06, 2.09)
Enhanced TAU	Imipramine	-0.77 (-2.7, 1.06)
Enhanced TAU	Lofepramine	-0.59 (-2.47, 1.25)
Enhanced TAU	Any AD	-0.11 (-2.42, 2.07)
Enhanced TAU	Traditional acupuncture	-0.74 (-2.35, 0.87)
Enhanced TAU	Supervised high intensity exercise individual	-0.66 (-1.97, 0.64)
Enhanced TAU	Supervised low intensity exercise individual	-0.39 (-1.65, 0.89)
Enhanced TAU	Unsupervised low intensity exercise individual	-0.27 (-1.53, 0.99)
Enhanced TAU	Supervised high intensity exercise group	-0.37 (-1.62, 0.9)
Enhanced TAU	Supervised low intensity exercise group	-0.34 (-1.59, 0.94)
Enhanced TAU	Laughter yoga group	-2.25 (-3.95, -0.65)
Enhanced TAU	Yoga group	-1.23 (-2.61, 0.18)
Enhanced TAU	CBT group (under 15 sessions) + any AD	-1.09 (-3.63, 1.32)
Enhanced TAU	Body-mind-spirit group + any AD	-1.34 (-4.09, 1.3)
Enhanced TAU	Traditional acupuncture + non-directive/supportive/person-centred counselling	-0.82 (-2.41, 0.79)
Enhanced TAU	CBT individual (under 15 sessions) + supervised high intensity exercise group	-0.22 (-2.06, 1.6)
Enhanced TAU	CBT group (under 15 sessions) + supervised low intensity exercise group	-2.39 (-4, -0.77)
Behavioural activation (BA) individual	Behavioural activation (BA) group	-0.31 (-1.26, 0.6)
Behavioural activation (BA) individual	Coping with Depression course (group)	0.27 (-0.7, 1.26)
Behavioural activation (BA) individual	CBT individual (15 sessions or over)	-0.01 (-0.98, 1)
Behavioural activation (BA) individual	CBT individual (under 15 sessions)	-0.05 (-1, 0.89)
Behavioural activation (BA) individual	Third-wave cognitive therapy individual	-0.01 (-1, 0.98)
Behavioural activation (BA) individual	CBT group (15 sessions or over)	0.02 (-1.34, 1.75)
Behavioural activation (BA) individual	CBT group (under 15 sessions)	-0.28 (-1.13, 0.56)
Behavioural activation (BA) individual	Positive psychotherapy (PPT) group	-0.03 (-1.01, 0.96)
Behavioural activation (BA) individual	Rational emotive behaviour therapy (REBT) group	-0.32 (-1.63, 0.93)
Behavioural activation (BA) individual	Third-wave cognitive therapy group	-0.3 (-1.33, 0.71)
Behavioural activation (BA) individual	Problem solving individual	0.93 (-0.12, 2)
Behavioural activation (BA) individual	Problem solving group	-0.53 (-1.71, 0.63)
Behavioural activation (BA) individual	Non-directive/supportive/person-centred counselling	0.44 (-1.61, 2.42)
Behavioural activation (BA) individual	Interpersonal counselling individual	0.24 (-1.4, 1.68)
Behavioural activation (BA) individual	Interpersonal psychotherapy (IPT) individual	0.35 (-0.68, 1.38)
Behavioural activation (BA) individual	Psychoeducational group programme	0.59 (-0.86, 2.06)
Behavioural activation (BA) individual	Behavioural bibliotherapy	0.4 (-0.45, 1.24)
Behavioural activation (BA) individual	Cognitive bibliotherapy	0.44 (-0.39, 1.27)
Behavioural activation (BA) individual	Computerised Coping with Depression course	0.38 (-0.46, 1.2)
Behavioural activation (BA) individual	Computerised attentional bias modification	0.42 (-0.41, 1.25)
Behavioural activation (BA) individual	Computerised behavioural activation	0.36 (-0.49, 1.19)
Behavioural activation (BA) individual	Computerised cognitive bias modification	0.41 (-0.43, 1.25)
Behavioural activation (BA) individual	Computerised expressive writing	0.4 (-0.46, 1.24)
Behavioural activation (BA) individual	Computerised mindfulness intervention	0.41 (-0.43, 1.24)
Behavioural activation (BA) individual	Computerised positive psychological intervention	0.43 (-0.41, 1.26)
Behavioural activation (BA) individual	Computerised problem solving therapy	0.36 (-0.47, 1.18)
Behavioural activation (BA) individual	Computerised third-wave cognitive therapy	0.38 (-0.48, 1.23)
Behavioural activation (BA) individual	Computerised-CBT (CCBT)	0.37 (-0.46, 1.18)
Behavioural activation (BA) individual	Expressive writing	0.38 (-0.48, 1.23)
Behavioural activation (BA) individual	Psychoeducational website	0.39 (-0.46, 1.22)
Behavioural activation (BA) individual	Self-administered positive psychological intervention	0.33 (-0.55, 1.17)
Behavioural activation (BA) individual	Behavioural bibliotherapy with support	0.54 (-0.34, 1.43)
Behavioural activation (BA) individual	Cognitive bias modification with support	0.5 (-0.41, 1.37)
Behavioural activation (BA) individual	Cognitive bibliotherapy with support	0.5 (-0.39, 1.36)
Behavioural activation (BA) individual	Computerised behavioural activation with support	0.5 (-0.38, 1.35)
Behavioural activation (BA) individual	Computerised exercise promotion with support	0.54 (-0.34, 1.41)
Behavioural activation (BA) individual	Computerised problem solving therapy with support	0.56 (-0.32, 1.42)
Behavioural activation (BA) individual	Computerised third-wave cognitive therapy with support	0.51 (-0.38, 1.38)
Behavioural activation (BA) individual	Computerised-CBT (CCBT) with support	0.55 (-0.3, 1.4)
Behavioural activation (BA) individual	Expressive writing with support	0.55 (-0.32, 1.41)
Behavioural activation (BA) individual	Third-wave cognitive therapy CD with support	0.51 (-0.39, 1.37)
Behavioural activation (BA) individual	Short-term psychodynamic psychotherapy individual	0.06 (-1.66, 1.69)
Behavioural activation (BA) individual	Music therapy group	0.65 (-0.66, 1.96)
Behavioural activation (BA) individual	Mindfulness-based stress reduction (MBSR) individual	0.03 (-1.54, 1.51)
Behavioural activation (BA) individual	Meditation-relaxation group	-0.05 (-1.8, 1.26)
Behavioural activation (BA) individual	Mindfulness meditation group	0.06 (-0.96, 1.06)
Behavioural activation (BA) individual	Mindfulness-based cognitive therapy (MBCT) group	0.02 (-0.88, 0.93)
Behavioural activation (BA) individual	Mindfulness-based stress reduction (MBSR) group	0.31 (-0.69, 1.42)
Behavioural activation (BA) individual	Progressive muscle relaxation individual	0.34 (-1.51, 2.2)
Behavioural activation (BA) individual	Progressive muscle relaxation group	0.58 (-0.76, 1.93)
Behavioural activation (BA) individual	Any SSRI	0.3 (-1.27, 1.86)
Behavioural activation (BA) individual	Citalopram	0.25 (-1.28, 1.71)
Behavioural activation (BA) individual	Fluoxetine	0.08 (-1.55, 1.51)
Behavioural activation (BA) individual	Sertraline	0.22 (-1.05, 1.45)
Behavioural activation (BA) individual	Amitriptyline	-0.25 (-2.05, 1.35)
Behavioural activation (BA) individual	Any TCA	0.73 (-1.01, 2.78)
Behavioural activation (BA) individual	Imipramine	0.09 (-1.62, 1.7)
Behavioural activation (BA) individual	Lofepramine	0.26 (-1.38, 1.88)
Behavioural activation (BA) individual	Any AD	0.74 (-1.38, 2.79)
Behavioural activation (BA) individual	Traditional acupuncture	0.12 (-1.26, 1.47)
Behavioural activation (BA) individual	Supervised high intensity exercise individual	0.2 (-0.81, 1.17)
Behavioural activation (BA) individual	Supervised low intensity exercise individual	0.47 (-0.48, 1.45)
Behavioural activation (BA) individual	Unsupervised low intensity exercise individual	0.58 (-0.4, 1.6)
Behavioural activation (BA) individual	Supervised high intensity exercise group	0.48 (-0.46, 1.44)
Behavioural activation (BA) individual	Supervised low intensity exercise group	0.52 (-0.44, 1.48)
Behavioural activation (BA) individual	Laughter yoga group	-1.39 (-2.88, -0.03)
Behavioural activation (BA) individual	Yoga group	-0.37 (-1.45, 0.73)
Behavioural activation (BA) individual	CBT group (under 15 sessions) + any AD	-0.24 (-2.61, 2.06)
Behavioural activation (BA) individual	Body-mind-spirit group + any AD	-0.49 (-3.06, 2.06)
Behavioural activation (BA) individual	Traditional acupuncture + non-directive/supportive/person-centred counselling	0.03 (-1.31, 1.4)
Behavioural activation (BA) individual	CBT individual (under 15 sessions) + supervised high intensity exercise group	0.65 (-1.05, 2.26)
Behavioural activation (BA) individual	CBT group (under 15 sessions) + supervised low intensity exercise group	-1.53 (-2.93, -0.13)
Behavioural activation (BA) group	Coping with Depression course (group)	0.57 (-0.07, 1.45)
Behavioural activation (BA) group	CBT individual (15 sessions or over)	0.3 (-0.48, 1.17)
Behavioural activation (BA) group	CBT individual (under 15 sessions)	0.26 (-0.48, 1.05)
Behavioural activation (BA) group	Third-wave cognitive therapy individual	0.3 (-0.49, 1.17)
Behavioural activation (BA) group	CBT group (15 sessions or over)	0.32 (-0.89, 1.99)
Behavioural activation (BA) group	CBT group (under 15 sessions)	0.03 (-0.52, 0.59)
Behavioural activation (BA) group	Positive psychotherapy (PPT) group	0.28 (-0.48, 1.12)
Behavioural activation (BA) group	Rational emotive behaviour therapy (REBT) group	0 (-1.18, 1.12)
Behavioural activation (BA) group	Third-wave cognitive therapy group	0.01 (-0.8, 0.81)
Behavioural activation (BA) group	Problem solving individual	1.25 (0.39, 2.12)
Behavioural activation (BA) group	Problem solving group	-0.22 (-1.19, 0.77)
Behavioural activation (BA) group	Non-directive/supportive/person-centred counselling	0.75 (-1.21, 2.69)
Behavioural activation (BA) group	Interpersonal counselling individual	0.52 (-0.88, 1.93)
Behavioural activation (BA) group	Interpersonal psychotherapy (IPT) individual	0.66 (-0.15, 1.5)
Behavioural activation (BA) group	Psychoeducational group programme	0.91 (-0.44, 2.27)
Behavioural activation (BA) group	Behavioural bibliotherapy	0.71 (0.08, 1.36)
Behavioural activation (BA) group	Cognitive bibliotherapy	0.75 (0.16, 1.38)
Behavioural activation (BA) group	Computerised Coping with Depression course	0.69 (0.09, 1.32)
Behavioural activation (BA) group	Computerised attentional bias modification	0.73 (0.13, 1.36)
Behavioural activation (BA) group	Computerised behavioural activation	0.67 (0.04, 1.3)
Behavioural activation (BA) group	Computerised cognitive bias modification	0.72 (0.11, 1.37)
Behavioural activation (BA) group	Computerised expressive writing	0.71 (0.09, 1.36)
Behavioural activation (BA) group	Computerised mindfulness intervention	0.72 (0.11, 1.36)
Behavioural activation (BA) group	Computerised positive psychological intervention	0.74 (0.14, 1.38)
Behavioural activation (BA) group	Computerised problem solving therapy	0.67 (0.06, 1.29)
Behavioural activation (BA) group	Computerised third-wave cognitive therapy	0.69 (0.07, 1.34)
Behavioural activation (BA) group	Computerised-CBT (CCBT)	0.67 (0.1, 1.28)
Behavioural activation (BA) group	Expressive writing	0.69 (0.06, 1.35)
Behavioural activation (BA) group	Psychoeducational website	0.7 (0.09, 1.33)
Behavioural activation (BA) group	Self-administered positive psychological intervention	0.64 (-0.03, 1.28)
Behavioural activation (BA) group	Behavioural bibliotherapy with support	0.85 (0.2, 1.54)
Behavioural activation (BA) group	Cognitive bias modification with support	0.81 (0.13, 1.48)
Behavioural activation (BA) group	Cognitive bibliotherapy with support	0.81 (0.15, 1.48)
Behavioural activation (BA) group	Computerised behavioural activation with support	0.81 (0.15, 1.47)
Behavioural activation (BA) group	Computerised exercise promotion with support	0.85 (0.21, 1.52)
Behavioural activation (BA) group	Computerised problem solving therapy with support	0.86 (0.24, 1.53)
Behavioural activation (BA) group	Computerised third-wave cognitive therapy with support	0.82 (0.16, 1.5)
Behavioural activation (BA) group	Computerised-CBT (CCBT) with support	0.86 (0.25, 1.5)
Behavioural activation (BA) group	Expressive writing with support	0.85 (0.22, 1.53)
Behavioural activation (BA) group	Third-wave cognitive therapy CD with support	0.81 (0.15, 1.49)
Behavioural activation (BA) group	Short-term psychodynamic psychotherapy individual	0.36 (-1.24, 1.93)
Behavioural activation (BA) group	Music therapy group	0.97 (-0.22, 2.15)
Behavioural activation (BA) group	Mindfulness-based stress reduction (MBSR) individual	0.33 (-1.27, 1.91)
Behavioural activation (BA) group	Meditation-relaxation group	0.27 (-1.41, 1.44)
Behavioural activation (BA) group	Mindfulness meditation group	0.37 (-0.48, 1.21)
Behavioural activation (BA) group	Mindfulness-based cognitive therapy (MBCT) group	0.34 (-0.37, 1.05)
Behavioural activation (BA) group	Mindfulness-based stress reduction (MBSR) group	0.62 (-0.2, 1.6)
Behavioural activation (BA) group	Progressive muscle relaxation individual	0.65 (-1.16, 2.44)
Behavioural activation (BA) group	Progressive muscle relaxation group	0.89 (-0.31, 2.08)
Behavioural activation (BA) group	Any SSRI	0.6 (-0.79, 2.07)
Behavioural activation (BA) group	Citalopram	0.56 (-0.85, 1.89)
Behavioural activation (BA) group	Fluoxetine	0.4 (-1.13, 1.68)
Behavioural activation (BA) group	Sertraline	0.53 (-0.58, 1.6)
Behavioural activation (BA) group	Amitriptyline	0.08 (-1.66, 1.54)
Behavioural activation (BA) group	Any TCA	1.02 (-0.56, 3.04)
Behavioural activation (BA) group	Imipramine	0.41 (-1.23, 1.9)
Behavioural activation (BA) group	Lofepramine	0.58 (-0.97, 2.09)
Behavioural activation (BA) group	Any AD	1.06 (-1.02, 3.02)
Behavioural activation (BA) group	Traditional acupuncture	0.43 (-0.79, 1.65)
Behavioural activation (BA) group	Supervised high intensity exercise individual	0.52 (-0.37, 1.34)
Behavioural activation (BA) group	Supervised low intensity exercise individual	0.79 (-0.03, 1.6)
Behavioural activation (BA) group	Unsupervised low intensity exercise individual	0.89 (0.08, 1.76)
Behavioural activation (BA) group	Supervised high intensity exercise group	0.8 (0.04, 1.57)
Behavioural activation (BA) group	Supervised low intensity exercise group	0.83 (0.07, 1.62)
Behavioural activation (BA) group	Laughter yoga group	-1.07 (-2.47, 0.16)
Behavioural activation (BA) group	Yoga group	-0.05 (-1.05, 0.95)
Behavioural activation (BA) group	CBT group (under 15 sessions) + any AD	0.08 (-2.24, 2.29)
Behavioural activation (BA) group	Body-mind-spirit group + any AD	-0.16 (-2.75, 2.25)
Behavioural activation (BA) group	Traditional acupuncture + non-directive/supportive/person-centred counselling	0.36 (-0.85, 1.56)
Behavioural activation (BA) group	CBT individual (under 15 sessions) + supervised high intensity exercise group	0.96 (-0.61, 2.48)
Behavioural activation (BA) group	CBT group (under 15 sessions) + supervised low intensity exercise group	-1.22 (-2.47, 0.05)
Coping with Depression course (group)	CBT individual (15 sessions or over)	-0.26 (-1.21, 0.57)
Coping with Depression course (group)	CBT individual (under 15 sessions)	-0.31 (-1.19, 0.48)
Coping with Depression course (group)	Third-wave cognitive therapy individual	-0.27 (-1.21, 0.57)
Coping with Depression course (group)	CBT group (15 sessions or over)	-0.26 (-1.54, 1.42)
Coping with Depression course (group)	CBT group (under 15 sessions)	-0.55 (-1.27, 0.11)
Coping with Depression course (group)	Positive psychotherapy (PPT) group	-0.3 (-1.17, 0.59)
Coping with Depression course (group)	Rational emotive behaviour therapy (REBT) group	-0.58 (-1.84, 0.57)
Coping with Depression course (group)	Third-wave cognitive therapy group	-0.57 (-1.5, 0.29)
Coping with Depression course (group)	Problem solving individual	0.66 (-0.3, 1.63)
Coping with Depression course (group)	Problem solving group	-0.81 (-1.89, 0.27)
Coping with Depression course (group)	Non-directive/supportive/person-centred counselling	0.17 (-1.79, 2.12)
Coping with Depression course (group)	Interpersonal counselling individual	0.01 (-1.75, 1.27)
Coping with Depression course (group)	Interpersonal psychotherapy (IPT) individual	0.08 (-0.85, 0.97)
Coping with Depression course (group)	Psychoeducational group programme	0.31 (-1.05, 1.71)
Coping with Depression course (group)	Behavioural bibliotherapy	0.12 (-0.53, 0.76)
Coping with Depression course (group)	Cognitive bibliotherapy	0.16 (-0.47, 0.79)
Coping with Depression course (group)	Computerised Coping with Depression course	0.11 (-0.49, 0.68)
Coping with Depression course (group)	Computerised attentional bias modification	0.14 (-0.49, 0.77)
Coping with Depression course (group)	Computerised behavioural activation	0.09 (-0.58, 0.7)
Coping with Depression course (group)	Computerised cognitive bias modification	0.14 (-0.51, 0.77)
Coping with Depression course (group)	Computerised expressive writing	0.12 (-0.53, 0.76)
Coping with Depression course (group)	Computerised mindfulness intervention	0.13 (-0.51, 0.76)
Coping with Depression course (group)	Computerised positive psychological intervention	0.16 (-0.48, 0.79)
Coping with Depression course (group)	Computerised problem solving therapy	0.09 (-0.56, 0.69)
Coping with Depression course (group)	Computerised third-wave cognitive therapy	0.11 (-0.55, 0.74)
Coping with Depression course (group)	Computerised-CBT (CCBT)	0.09 (-0.53, 0.68)
Coping with Depression course (group)	Expressive writing	0.11 (-0.56, 0.74)
Coping with Depression course (group)	Psychoeducational website	0.11 (-0.53, 0.73)
Coping with Depression course (group)	Self-administered positive psychological intervention	0.06 (-0.65, 0.68)
Coping with Depression course (group)	Behavioural bibliotherapy with support	0.27 (-0.44, 0.96)
Coping with Depression course (group)	Cognitive bias modification with support	0.22 (-0.5, 0.9)
Coping with Depression course (group)	Cognitive bibliotherapy with support	0.23 (-0.48, 0.89)
Coping with Depression course (group)	Computerised behavioural activation with support	0.23 (-0.48, 0.89)
Coping with Depression course (group)	Computerised exercise promotion with support	0.27 (-0.42, 0.94)
Coping with Depression course (group)	Computerised problem solving therapy with support	0.28 (-0.4, 0.95)
Coping with Depression course (group)	Computerised third-wave cognitive therapy with support	0.24 (-0.47, 0.91)
Coping with Depression course (group)	Computerised-CBT (CCBT) with support	0.28 (-0.39, 0.92)
Coping with Depression course (group)	Expressive writing with support	0.27 (-0.42, 0.95)
Coping with Depression course (group)	Third-wave cognitive therapy CD with support	0.23 (-0.48, 0.91)
Coping with Depression course (group)	Short-term psychodynamic psychotherapy individual	-0.22 (-1.86, 1.38)
Coping with Depression course (group)	Music therapy group	0.38 (-0.83, 1.58)
Coping with Depression course (group)	Mindfulness-based stress reduction (MBSR) individual	-0.25 (-1.88, 1.31)
Coping with Depression course (group)	Meditation-relaxation group	-0.32 (-2.01, 0.88)
Coping with Depression course (group)	Mindfulness meditation group	-0.21 (-1.12, 0.65)
Coping with Depression course (group)	Mindfulness-based cognitive therapy (MBCT) group	-0.25 (-1.04, 0.51)
Coping with Depression course (group)	Mindfulness-based stress reduction (MBSR) group	0.04 (-0.84, 1.02)
Coping with Depression course (group)	Progressive muscle relaxation individual	0.07 (-1.76, 1.87)
Coping with Depression course (group)	Progressive muscle relaxation group	0.3 (-0.96, 1.57)
Coping with Depression course (group)	Any SSRI	0.05 (-1.56, 1.48)
Coping with Depression course (group)	Citalopram	-0.02 (-1.56, 1.38)
Coping with Depression course (group)	Fluoxetine	-0.18 (-1.82, 1.17)
Coping with Depression course (group)	Sertraline	-0.05 (-1.3, 1.09)
Coping with Depression course (group)	Amitriptyline	-0.51 (-2.32, 1.05)
Coping with Depression course (group)	Any TCA	0.45 (-1.26, 2.46)
Coping with Depression course (group)	Imipramine	-0.17 (-1.9, 1.4)
Coping with Depression course (group)	Lofepramine	0 (-1.65, 1.58)
Coping with Depression course (group)	Any AD	0.47 (-1.65, 2.46)
Coping with Depression course (group)	Traditional acupuncture	-0.15 (-1.44, 1.13)
Coping with Depression course (group)	Supervised high intensity exercise individual	-0.07 (-1, 0.77)
Coping with Depression course (group)	Supervised low intensity exercise individual	0.2 (-0.65, 1.03)
Coping with Depression course (group)	Unsupervised low intensity exercise individual	0.31 (-0.53, 1.17)
Coping with Depression course (group)	Supervised high intensity exercise group	0.22 (-0.63, 1.04)
Coping with Depression course (group)	Supervised low intensity exercise group	0.25 (-0.61, 1.09)
Coping with Depression course (group)	Laughter yoga group	-1.66 (-3.08, -0.39)
Coping with Depression course (group)	Yoga group	-0.64 (-1.65, 0.37)
Coping with Depression course (group)	CBT group (under 15 sessions) + any AD	-0.51 (-2.89, 1.73)
Coping with Depression course (group)	Body-mind-spirit group + any AD	-0.76 (-3.36, 1.71)
Coping with Depression course (group)	Traditional acupuncture + non-directive/supportive/person-centred counselling	-0.23 (-1.52, 1.05)
Coping with Depression course (group)	CBT individual (under 15 sessions) + supervised high intensity exercise group	0.38 (-1.25, 1.93)
Coping with Depression course (group)	CBT group (under 15 sessions) + supervised low intensity exercise group	-1.8 (-3.11, -0.49)
CBT individual (15 sessions or over)	CBT individual (under 15 sessions)	-0.03 (-0.84, 0.71)
CBT individual (15 sessions or over)	Third-wave cognitive therapy individual	0 (-0.66, 0.66)
CBT individual (15 sessions or over)	CBT group (15 sessions or over)	0.01 (-1.27, 1.71)
CBT individual (15 sessions or over)	CBT group (under 15 sessions)	-0.28 (-1.02, 0.45)
CBT individual (15 sessions or over)	Positive psychotherapy (PPT) group	-0.03 (-0.9, 0.89)
CBT individual (15 sessions or over)	Rational emotive behaviour therapy (REBT) group	-0.31 (-1.56, 0.88)
CBT individual (15 sessions or over)	Third-wave cognitive therapy group	-0.3 (-1.24, 0.63)
CBT individual (15 sessions or over)	Problem solving individual	0.94 (-0.02, 1.9)
CBT individual (15 sessions or over)	Problem solving group	-0.53 (-1.58, 0.53)
CBT individual (15 sessions or over)	Non-directive/supportive/person-centred counselling	0.44 (-1.52, 2.41)
CBT individual (15 sessions or over)	Interpersonal counselling individual	0.25 (-1.31, 1.55)
CBT individual (15 sessions or over)	Interpersonal psychotherapy (IPT) individual	0.35 (-0.41, 1.12)
CBT individual (15 sessions or over)	Psychoeducational group programme	0.6 (-0.78, 1.99)
CBT individual (15 sessions or over)	Behavioural bibliotherapy	0.4 (-0.34, 1.15)
CBT individual (15 sessions or over)	Cognitive bibliotherapy	0.45 (-0.27, 1.16)
CBT individual (15 sessions or over)	Computerised Coping with Depression course	0.38 (-0.35, 1.11)
CBT individual (15 sessions or over)	Computerised attentional bias modification	0.42 (-0.3, 1.15)
CBT individual (15 sessions or over)	Computerised behavioural activation	0.36 (-0.39, 1.09)
CBT individual (15 sessions or over)	Computerised cognitive bias modification	0.41 (-0.31, 1.15)
CBT individual (15 sessions or over)	Computerised expressive writing	0.4 (-0.34, 1.15)
CBT individual (15 sessions or over)	Computerised mindfulness intervention	0.41 (-0.32, 1.15)
CBT individual (15 sessions or over)	Computerised positive psychological intervention	0.43 (-0.29, 1.17)
CBT individual (15 sessions or over)	Computerised problem solving therapy	0.36 (-0.37, 1.09)
CBT individual (15 sessions or over)	Computerised third-wave cognitive therapy	0.39 (-0.36, 1.13)
CBT individual (15 sessions or over)	Computerised-CBT (CCBT)	0.37 (-0.34, 1.07)
CBT individual (15 sessions or over)	Expressive writing	0.39 (-0.37, 1.13)
CBT individual (15 sessions or over)	Psychoeducational website	0.39 (-0.34, 1.12)
CBT individual (15 sessions or over)	Self-administered positive psychological intervention	0.34 (-0.45, 1.07)
CBT individual (15 sessions or over)	Behavioural bibliotherapy with support	0.54 (-0.23, 1.32)
CBT individual (15 sessions or over)	Cognitive bias modification with support	0.5 (-0.29, 1.26)
CBT individual (15 sessions or over)	Cognitive bibliotherapy with support	0.51 (-0.28, 1.26)
CBT individual (15 sessions or over)	Computerised behavioural activation with support	0.5 (-0.28, 1.26)
CBT individual (15 sessions or over)	Computerised exercise promotion with support	0.54 (-0.22, 1.31)
CBT individual (15 sessions or over)	Computerised problem solving therapy with support	0.56 (-0.2, 1.32)
CBT individual (15 sessions or over)	Computerised third-wave cognitive therapy with support	0.52 (-0.26, 1.28)
CBT individual (15 sessions or over)	Computerised-CBT (CCBT) with support	0.56 (-0.18, 1.29)
CBT individual (15 sessions or over)	Expressive writing with support	0.55 (-0.21, 1.31)
CBT individual (15 sessions or over)	Third-wave cognitive therapy CD with support	0.51 (-0.27, 1.27)
CBT individual (15 sessions or over)	Short-term psychodynamic psychotherapy individual	0.05 (-1.57, 1.68)
CBT individual (15 sessions or over)	Music therapy group	0.66 (-0.6, 1.91)
CBT individual (15 sessions or over)	Mindfulness-based stress reduction (MBSR) individual	0.02 (-1.58, 1.62)
CBT individual (15 sessions or over)	Meditation-relaxation group	-0.04 (-1.75, 1.19)
CBT individual (15 sessions or over)	Mindfulness meditation group	0.06 (-0.87, 0.96)
CBT individual (15 sessions or over)	Mindfulness-based cognitive therapy (MBCT) group	0.03 (-0.79, 0.83)
CBT individual (15 sessions or over)	Mindfulness-based stress reduction (MBSR) group	0.32 (-0.61, 1.34)
CBT individual (15 sessions or over)	Progressive muscle relaxation individual	0.34 (-1.26, 1.96)
CBT individual (15 sessions or over)	Progressive muscle relaxation group	0.58 (-0.7, 1.86)
CBT individual (15 sessions or over)	Any SSRI	0.31 (-1.16, 1.73)
CBT individual (15 sessions or over)	Citalopram	0.26 (-1.21, 1.61)
CBT individual (15 sessions or over)	Fluoxetine	0.09 (-1.49, 1.39)
CBT individual (15 sessions or over)	Sertraline	0.23 (-0.96, 1.32)
CBT individual (15 sessions or over)	Amitriptyline	-0.23 (-2.03, 1.25)
CBT individual (15 sessions or over)	Any TCA	0.74 (-0.78, 2.53)
CBT individual (15 sessions or over)	Imipramine	0.11 (-1.58, 1.58)
CBT individual (15 sessions or over)	Lofepramine	0.28 (-1.32, 1.76)
CBT individual (15 sessions or over)	Any AD	0.74 (-1.15, 2.54)
CBT individual (15 sessions or over)	Traditional acupuncture	0.12 (-1.15, 1.43)
CBT individual (15 sessions or over)	Supervised high intensity exercise individual	0.21 (-0.74, 1.09)
CBT individual (15 sessions or over)	Supervised low intensity exercise individual	0.48 (-0.41, 1.36)
CBT individual (15 sessions or over)	Unsupervised low intensity exercise individual	0.58 (-0.3, 1.53)
CBT individual (15 sessions or over)	Supervised high intensity exercise group	0.49 (-0.35, 1.33)
CBT individual (15 sessions or over)	Supervised low intensity exercise group	0.52 (-0.33, 1.38)
CBT individual (15 sessions or over)	Laughter yoga group	-1.38 (-2.82, -0.1)
CBT individual (15 sessions or over)	Yoga group	-0.36 (-1.41, 0.67)
CBT individual (15 sessions or over)	CBT group (under 15 sessions) + any AD	-0.24 (-2.39, 1.82)
CBT individual (15 sessions or over)	Body-mind-spirit group + any AD	-0.48 (-2.88, 1.83)
CBT individual (15 sessions or over)	Traditional acupuncture + non-directive/supportive/person-centred counselling	0.04 (-1.22, 1.34)
CBT individual (15 sessions or over)	CBT individual (under 15 sessions) + supervised high intensity exercise group	0.65 (-0.94, 2.18)
CBT individual (15 sessions or over)	CBT group (under 15 sessions) + supervised low intensity exercise group	-1.52 (-2.86, -0.19)
CBT individual (under 15 sessions)	Third-wave cognitive therapy individual	0.03 (-0.7, 0.82)
CBT individual (under 15 sessions)	CBT group (15 sessions or over)	0.06 (-1.17, 1.73)
CBT individual (under 15 sessions)	CBT group (under 15 sessions)	-0.23 (-0.9, 0.43)
CBT individual (under 15 sessions)	Positive psychotherapy (PPT) group	0.02 (-0.8, 0.89)
CBT individual (under 15 sessions)	Rational emotive behaviour therapy (REBT) group	-0.26 (-1.49, 0.9)
CBT individual (under 15 sessions)	Third-wave cognitive therapy group	-0.25 (-1.15, 0.63)
CBT individual (under 15 sessions)	Problem solving individual	0.98 (0.08, 1.9)
CBT individual (under 15 sessions)	Problem solving group	-0.48 (-1.5, 0.54)
CBT individual (under 15 sessions)	Non-directive/supportive/person-centred counselling	0.49 (-1.45, 2.42)
CBT individual (under 15 sessions)	Interpersonal counselling individual	0.29 (-1.25, 1.63)
CBT individual (under 15 sessions)	Interpersonal psychotherapy (IPT) individual	0.4 (-0.44, 1.25)
CBT individual (under 15 sessions)	Psychoeducational group programme	0.64 (-0.71, 2.01)
CBT individual (under 15 sessions)	Behavioural bibliotherapy	0.44 (-0.21, 1.12)
CBT individual (under 15 sessions)	Cognitive bibliotherapy	0.49 (-0.13, 1.14)
CBT individual (under 15 sessions)	Computerised Coping with Depression course	0.42 (-0.22, 1.08)
CBT individual (under 15 sessions)	Computerised attentional bias modification	0.46 (-0.17, 1.12)
CBT individual (under 15 sessions)	Computerised behavioural activation	0.41 (-0.26, 1.06)
CBT individual (under 15 sessions)	Computerised cognitive bias modification	0.46 (-0.18, 1.12)
CBT individual (under 15 sessions)	Computerised expressive writing	0.44 (-0.22, 1.12)
CBT individual (under 15 sessions)	Computerised mindfulness intervention	0.45 (-0.18, 1.11)
CBT individual (under 15 sessions)	Computerised positive psychological intervention	0.47 (-0.15, 1.14)
CBT individual (under 15 sessions)	Computerised problem solving therapy	0.41 (-0.23, 1.05)
CBT individual (under 15 sessions)	Computerised third-wave cognitive therapy	0.43 (-0.23, 1.09)
CBT individual (under 15 sessions)	Computerised-CBT (CCBT)	0.41 (-0.2, 1.03)
CBT individual (under 15 sessions)	Expressive writing	0.43 (-0.24, 1.1)
CBT individual (under 15 sessions)	Psychoeducational website	0.43 (-0.21, 1.08)
CBT individual (under 15 sessions)	Self-administered positive psychological intervention	0.38 (-0.33, 1.04)
CBT individual (under 15 sessions)	Behavioural bibliotherapy with support	0.59 (-0.08, 1.28)
CBT individual (under 15 sessions)	Cognitive bias modification with support	0.55 (-0.15, 1.22)
CBT individual (under 15 sessions)	Cognitive bibliotherapy with support	0.55 (-0.13, 1.22)
CBT individual (under 15 sessions)	Computerised behavioural activation with support	0.55 (-0.13, 1.22)
CBT individual (under 15 sessions)	Computerised exercise promotion with support	0.59 (-0.08, 1.27)
CBT individual (under 15 sessions)	Computerised problem solving therapy with support	0.6 (-0.05, 1.27)
CBT individual (under 15 sessions)	Computerised third-wave cognitive therapy with support	0.56 (-0.12, 1.24)
CBT individual (under 15 sessions)	Computerised-CBT (CCBT) with support	0.6 (-0.02, 1.23)
CBT individual (under 15 sessions)	Expressive writing with support	0.59 (-0.07, 1.26)
CBT individual (under 15 sessions)	Third-wave cognitive therapy CD with support	0.55 (-0.13, 1.23)
CBT individual (under 15 sessions)	Short-term psychodynamic psychotherapy individual	0.09 (-1.5, 1.7)
CBT individual (under 15 sessions)	Music therapy group	0.7 (-0.5, 1.9)
CBT individual (under 15 sessions)	Mindfulness-based stress reduction (MBSR) individual	0.06 (-1.52, 1.64)
CBT individual (under 15 sessions)	Meditation-relaxation group	0.01 (-1.69, 1.18)
CBT individual (under 15 sessions)	Mindfulness meditation group	0.11 (-0.74, 0.94)
CBT individual (under 15 sessions)	Mindfulness-based cognitive therapy (MBCT) group	0.08 (-0.66, 0.81)
CBT individual (under 15 sessions)	Mindfulness-based stress reduction (MBSR) group	0.36 (-0.48, 1.33)
CBT individual (under 15 sessions)	Progressive muscle relaxation individual	0.38 (-1.36, 2.16)
CBT individual (under 15 sessions)	Progressive muscle relaxation group	0.62 (-0.61, 1.87)
CBT individual (under 15 sessions)	Any SSRI	0.35 (-1.12, 1.79)
CBT individual (under 15 sessions)	Citalopram	0.3 (-1.15, 1.65)
CBT individual (under 15 sessions)	Fluoxetine	0.14 (-1.42, 1.44)
CBT individual (under 15 sessions)	Sertraline	0.27 (-0.89, 1.36)
CBT individual (under 15 sessions)	Amitriptyline	-0.18 (-1.96, 1.3)
CBT individual (under 15 sessions)	Any TCA	0.77 (-0.83, 2.73)
CBT individual (under 15 sessions)	Imipramine	0.15 (-1.51, 1.64)
CBT individual (under 15 sessions)	Lofepramine	0.32 (-1.26, 1.83)
CBT individual (under 15 sessions)	Any AD	0.79 (-1.24, 2.74)
CBT individual (under 15 sessions)	Traditional acupuncture	0.17 (-1.09, 1.44)
CBT individual (under 15 sessions)	Supervised high intensity exercise individual	0.25 (-0.63, 1.08)
CBT individual (under 15 sessions)	Supervised low intensity exercise individual	0.52 (-0.3, 1.36)
CBT individual (under 15 sessions)	Unsupervised low intensity exercise individual	0.63 (-0.2, 1.51)
CBT individual (under 15 sessions)	Supervised high intensity exercise group	0.54 (-0.19, 1.27)
CBT individual (under 15 sessions)	Supervised low intensity exercise group	0.57 (-0.18, 1.33)
CBT individual (under 15 sessions)	Laughter yoga group	-1.34 (-2.74, -0.09)
CBT individual (under 15 sessions)	Yoga group	-0.32 (-1.3, 0.68)
CBT individual (under 15 sessions)	CBT group (under 15 sessions) + any AD	-0.19 (-2.47, 2.01)
CBT individual (under 15 sessions)	Body-mind-spirit group + any AD	-0.44 (-2.94, 1.99)
CBT individual (under 15 sessions)	Traditional acupuncture + non-directive/supportive/person-centred counselling	0.09 (-1.16, 1.35)
CBT individual (under 15 sessions)	CBT individual (under 15 sessions) + supervised high intensity exercise group	0.7 (-0.76, 2.1)
CBT individual (under 15 sessions)	CBT group (under 15 sessions) + supervised low intensity exercise group	-1.48 (-2.79, -0.17)
Third-wave cognitive therapy individual	CBT group (15 sessions or over)	0.02 (-1.26, 1.73)
Third-wave cognitive therapy individual	CBT group (under 15 sessions)	-0.27 (-1.01, 0.45)
Third-wave cognitive therapy individual	Positive psychotherapy (PPT) group	-0.02 (-0.9, 0.89)
Third-wave cognitive therapy individual	Rational emotive behaviour therapy (REBT) group	-0.31 (-1.56, 0.89)
Third-wave cognitive therapy individual	Third-wave cognitive therapy group	-0.3 (-1.24, 0.63)
Third-wave cognitive therapy individual	Problem solving individual	0.94 (-0.02, 1.92)
Third-wave cognitive therapy individual	Problem solving group	-0.52 (-1.59, 0.53)
Third-wave cognitive therapy individual	Non-directive/supportive/person-centred counselling	0.44 (-1.51, 2.41)
Third-wave cognitive therapy individual	Interpersonal counselling individual	0.25 (-1.34, 1.6)
Third-wave cognitive therapy individual	Interpersonal psychotherapy (IPT) individual	0.36 (-0.5, 1.21)
Third-wave cognitive therapy individual	Psychoeducational group programme	0.6 (-0.77, 1.98)
Third-wave cognitive therapy individual	Behavioural bibliotherapy	0.4 (-0.32, 1.14)
Third-wave cognitive therapy individual	Cognitive bibliotherapy	0.45 (-0.25, 1.16)
Third-wave cognitive therapy individual	Computerised Coping with Depression course	0.38 (-0.32, 1.1)
Third-wave cognitive therapy individual	Computerised attentional bias modification	0.42 (-0.28, 1.14)
Third-wave cognitive therapy individual	Computerised behavioural activation	0.37 (-0.36, 1.08)
Third-wave cognitive therapy individual	Computerised cognitive bias modification	0.42 (-0.3, 1.14)
Third-wave cognitive therapy individual	Computerised expressive writing	0.4 (-0.33, 1.14)
Third-wave cognitive therapy individual	Computerised mindfulness intervention	0.41 (-0.3, 1.14)
Third-wave cognitive therapy individual	Computerised positive psychological intervention	0.44 (-0.27, 1.16)
Third-wave cognitive therapy individual	Computerised problem solving therapy	0.37 (-0.35, 1.08)
Third-wave cognitive therapy individual	Computerised third-wave cognitive therapy	0.39 (-0.34, 1.12)
Third-wave cognitive therapy individual	Computerised-CBT (CCBT)	0.37 (-0.32, 1.07)
Third-wave cognitive therapy individual	Expressive writing	0.39 (-0.35, 1.12)
Third-wave cognitive therapy individual	Psychoeducational website	0.39 (-0.32, 1.11)
Third-wave cognitive therapy individual	Self-administered positive psychological intervention	0.34 (-0.43, 1.06)
Third-wave cognitive therapy individual	Behavioural bibliotherapy with support	0.55 (-0.21, 1.31)
Third-wave cognitive therapy individual	Cognitive bias modification with support	0.51 (-0.28, 1.25)
Third-wave cognitive therapy individual	Cognitive bibliotherapy with support	0.51 (-0.26, 1.25)
Third-wave cognitive therapy individual	Computerised behavioural activation with support	0.51 (-0.25, 1.24)
Third-wave cognitive therapy individual	Computerised exercise promotion with support	0.55 (-0.2, 1.3)
Third-wave cognitive therapy individual	Computerised problem solving therapy with support	0.56 (-0.18, 1.3)
Third-wave cognitive therapy individual	Computerised third-wave cognitive therapy with support	0.52 (-0.25, 1.27)
Third-wave cognitive therapy individual	Computerised-CBT (CCBT) with support	0.56 (-0.16, 1.28)
Third-wave cognitive therapy individual	Expressive writing with support	0.55 (-0.2, 1.29)
Third-wave cognitive therapy individual	Third-wave cognitive therapy CD with support	0.51 (-0.26, 1.26)
Third-wave cognitive therapy individual	Short-term psychodynamic psychotherapy individual	0.05 (-1.57, 1.7)
Third-wave cognitive therapy individual	Music therapy group	0.66 (-0.6, 1.92)
Third-wave cognitive therapy individual	Mindfulness-based stress reduction (MBSR) individual	0.03 (-1.57, 1.62)
Third-wave cognitive therapy individual	Meditation-relaxation group	-0.04 (-1.75, 1.18)
Third-wave cognitive therapy individual	Mindfulness meditation group	0.07 (-0.86, 0.97)
Third-wave cognitive therapy individual	Mindfulness-based cognitive therapy (MBCT) group	0.03 (-0.78, 0.83)
Third-wave cognitive therapy individual	Mindfulness-based stress reduction (MBSR) group	0.32 (-0.59, 1.34)
Third-wave cognitive therapy individual	Progressive muscle relaxation individual	0.34 (-1.36, 2.09)
Third-wave cognitive therapy individual	Progressive muscle relaxation group	0.59 (-0.7, 1.86)
Third-wave cognitive therapy individual	Any SSRI	0.31 (-1.19, 1.77)
Third-wave cognitive therapy individual	Citalopram	0.26 (-1.23, 1.64)
Third-wave cognitive therapy individual	Fluoxetine	0.1 (-1.49, 1.43)
Third-wave cognitive therapy individual	Sertraline	0.23 (-0.98, 1.36)
Third-wave cognitive therapy individual	Amitriptyline	-0.23 (-2.03, 1.29)
Third-wave cognitive therapy individual	Any TCA	0.73 (-0.85, 2.64)
Third-wave cognitive therapy individual	Imipramine	0.11 (-1.59, 1.63)
Third-wave cognitive therapy individual	Lofepramine	0.28 (-1.33, 1.81)
Third-wave cognitive therapy individual	Any AD	0.75 (-1.24, 2.66)
Third-wave cognitive therapy individual	Traditional acupuncture	0.12 (-1.16, 1.43)
Third-wave cognitive therapy individual	Supervised high intensity exercise individual	0.21 (-0.72, 1.1)
Third-wave cognitive therapy individual	Supervised low intensity exercise individual	0.48 (-0.39, 1.37)
Third-wave cognitive therapy individual	Unsupervised low intensity exercise individual	0.59 (-0.3, 1.52)
Third-wave cognitive therapy individual	Supervised high intensity exercise group	0.5 (-0.34, 1.33)
Third-wave cognitive therapy individual	Supervised low intensity exercise group	0.53 (-0.33, 1.38)
Third-wave cognitive therapy individual	Laughter yoga group	-1.38 (-2.81, -0.09)
Third-wave cognitive therapy individual	Yoga group	-0.36 (-1.39, 0.68)
Third-wave cognitive therapy individual	CBT group (under 15 sessions) + any AD	-0.24 (-2.47, 1.92)
Third-wave cognitive therapy individual	Body-mind-spirit group + any AD	-0.48 (-2.95, 1.93)
Third-wave cognitive therapy individual	Traditional acupuncture + non-directive/supportive/person-centred counselling	0.05 (-1.24, 1.34)
Third-wave cognitive therapy individual	CBT individual (under 15 sessions) + supervised high intensity exercise group	0.65 (-0.92, 2.18)
Third-wave cognitive therapy individual	CBT group (under 15 sessions) + supervised low intensity exercise group	-1.52 (-2.86, -0.18)
CBT group (15 sessions or over)	CBT group (under 15 sessions)	-0.25 (-1.92, 0.84)
CBT group (15 sessions or over)	Positive psychotherapy (PPT) group	-0.03 (-1.63, 1.22)
CBT group (15 sessions or over)	Rational emotive behaviour therapy (REBT) group	-0.25 (-2.28, 1.01)
CBT group (15 sessions or over)	Third-wave cognitive therapy group	-0.25 (-2.04, 0.9)
CBT group (15 sessions or over)	Problem solving individual	0.92 (-0.79, 2.25)
CBT group (15 sessions or over)	Problem solving group	-0.55 (-2.31, 0.84)
CBT group (15 sessions or over)	Non-directive/supportive/person-centred counselling	0.38 (-1.98, 2.6)
CBT group (15 sessions or over)	Interpersonal counselling individual	0.2 (-1.89, 1.89)
CBT group (15 sessions or over)	Interpersonal psychotherapy (IPT) individual	0.34 (-1.35, 1.63)
CBT group (15 sessions or over)	Psychoeducational group programme	0.55 (-1.34, 2.25)
CBT group (15 sessions or over)	Behavioural bibliotherapy	0.4 (-1.23, 1.57)
CBT group (15 sessions or over)	Cognitive bibliotherapy	0.44 (-1.16, 1.6)
CBT group (15 sessions or over)	Computerised Coping with Depression course	0.38 (-1.25, 1.54)
CBT group (15 sessions or over)	Computerised attentional bias modification	0.42 (-1.19, 1.58)
CBT group (15 sessions or over)	Computerised behavioural activation	0.36 (-1.27, 1.52)
CBT group (15 sessions or over)	Computerised cognitive bias modification	0.41 (-1.2, 1.57)
CBT group (15 sessions or over)	Computerised expressive writing	0.4 (-1.23, 1.56)
CBT group (15 sessions or over)	Computerised mindfulness intervention	0.41 (-1.2, 1.57)
CBT group (15 sessions or over)	Computerised positive psychological intervention	0.43 (-1.18, 1.59)
CBT group (15 sessions or over)	Computerised problem solving therapy	0.36 (-1.26, 1.52)
CBT group (15 sessions or over)	Computerised third-wave cognitive therapy	0.38 (-1.25, 1.55)
CBT group (15 sessions or over)	Computerised-CBT (CCBT)	0.37 (-1.25, 1.51)
CBT group (15 sessions or over)	Expressive writing	0.38 (-1.25, 1.55)
CBT group (15 sessions or over)	Psychoeducational website	0.39 (-1.24, 1.54)
CBT group (15 sessions or over)	Self-administered positive psychological intervention	0.33 (-1.33, 1.5)
CBT group (15 sessions or over)	Behavioural bibliotherapy with support	0.54 (-1.1, 1.73)
CBT group (15 sessions or over)	Cognitive bias modification with support	0.49 (-1.16, 1.67)
CBT group (15 sessions or over)	Cognitive bibliotherapy with support	0.5 (-1.15, 1.67)
CBT group (15 sessions or over)	Computerised behavioural activation with support	0.5 (-1.14, 1.67)
CBT group (15 sessions or over)	Computerised exercise promotion with support	0.54 (-1.09, 1.72)
CBT group (15 sessions or over)	Computerised problem solving therapy with support	0.56 (-1.08, 1.73)
CBT group (15 sessions or over)	Computerised third-wave cognitive therapy with support	0.51 (-1.13, 1.68)
CBT group (15 sessions or over)	Computerised-CBT (CCBT) with support	0.56 (-1.08, 1.71)
CBT group (15 sessions or over)	Expressive writing with support	0.55 (-1.09, 1.72)
CBT group (15 sessions or over)	Third-wave cognitive therapy CD with support	0.51 (-1.15, 1.69)
CBT group (15 sessions or over)	Short-term psychodynamic psychotherapy individual	0 (-2.1, 1.89)
CBT group (15 sessions or over)	Music therapy group	0.62 (-1.25, 2.19)
CBT group (15 sessions or over)	Mindfulness-based stress reduction (MBSR) individual	-0.03 (-2.13, 1.87)
CBT group (15 sessions or over)	Meditation-relaxation group	-0.14 (-1.58, 1.02)
CBT group (15 sessions or over)	Mindfulness meditation group	0.04 (-1.59, 1.3)
CBT group (15 sessions or over)	Mindfulness-based cognitive therapy (MBCT) group	0.01 (-1.59, 1.19)
CBT group (15 sessions or over)	Mindfulness-based stress reduction (MBSR) group	0.28 (-1.31, 1.72)
CBT group (15 sessions or over)	Progressive muscle relaxation individual	0.28 (-1.93, 2.36)
CBT group (15 sessions or over)	Progressive muscle relaxation group	0.55 (-1.35, 2.11)
CBT group (15 sessions or over)	Any SSRI	0.26 (-1.8, 2.04)
CBT group (15 sessions or over)	Citalopram	0.19 (-1.79, 1.92)
CBT group (15 sessions or over)	Fluoxetine	0.03 (-2.02, 1.7)
CBT group (15 sessions or over)	Sertraline	0.18 (-1.63, 1.67)
CBT group (15 sessions or over)	Amitriptyline	-0.3 (-2.49, 1.53)
CBT group (15 sessions or over)	Any TCA	0.67 (-1.45, 2.91)
CBT group (15 sessions or over)	Imipramine	0.05 (-2.06, 1.89)
CBT group (15 sessions or over)	Lofepramine	0.23 (-1.85, 2.07)
CBT group (15 sessions or over)	Any AD	0.7 (-1.82, 2.94)
CBT group (15 sessions or over)	Traditional acupuncture	0.08 (-1.8, 1.68)
CBT group (15 sessions or over)	Supervised high intensity exercise individual	0.18 (-1.52, 1.46)
CBT group (15 sessions or over)	Supervised low intensity exercise individual	0.46 (-1.2, 1.73)
CBT group (15 sessions or over)	Unsupervised low intensity exercise individual	0.57 (-1.1, 1.88)
CBT group (15 sessions or over)	Supervised high intensity exercise group	0.47 (-1.18, 1.7)
CBT group (15 sessions or over)	Supervised low intensity exercise group	0.51 (-1.15, 1.74)
CBT group (15 sessions or over)	Laughter yoga group	-1.36 (-3.67, 0.13)
CBT group (15 sessions or over)	Yoga group	-0.44 (-1.96, 1.05)
CBT group (15 sessions or over)	CBT group (under 15 sessions) + any AD	-0.29 (-3.01, 2.17)
CBT group (15 sessions or over)	Body-mind-spirit group + any AD	-0.54 (-3.48, 2.12)
CBT group (15 sessions or over)	Traditional acupuncture + non-directive/supportive/person-centred counselling	0 (-1.87, 1.59)
CBT group (15 sessions or over)	CBT individual (under 15 sessions) + supervised high intensity exercise group	0.6 (-1.5, 2.43)
CBT group (15 sessions or over)	CBT group (under 15 sessions) + supervised low intensity exercise group	-1.56 (-3.48, 0.05)
CBT group (under 15 sessions)	Positive psychotherapy (PPT) group	0.23 (-0.38, 1)
CBT group (under 15 sessions)	Rational emotive behaviour therapy (REBT) group	-0.02 (-1.15, 1.03)
CBT group (under 15 sessions)	Third-wave cognitive therapy group	-0.01 (-0.77, 0.71)
CBT group (under 15 sessions)	Problem solving individual	1.22 (0.44, 2.01)
CBT group (under 15 sessions)	Problem solving group	-0.25 (-1.15, 0.66)
CBT group (under 15 sessions)	Non-directive/supportive/person-centred counselling	0.72 (-1.19, 2.62)
CBT group (under 15 sessions)	Interpersonal counselling individual	0.52 (-0.96, 1.79)
CBT group (under 15 sessions)	Interpersonal psychotherapy (IPT) individual	0.64 (-0.09, 1.37)
CBT group (under 15 sessions)	Psychoeducational group programme	0.88 (-0.41, 2.17)
CBT group (under 15 sessions)	Behavioural bibliotherapy	0.68 (0.19, 1.17)
CBT group (under 15 sessions)	Cognitive bibliotherapy	0.72 (0.29, 1.18)
CBT group (under 15 sessions)	Computerised Coping with Depression course	0.66 (0.19, 1.12)
CBT group (under 15 sessions)	Computerised attentional bias modification	0.7 (0.24, 1.17)
CBT group (under 15 sessions)	Computerised behavioural activation	0.64 (0.14, 1.1)
CBT group (under 15 sessions)	Computerised cognitive bias modification	0.69 (0.23, 1.18)
CBT group (under 15 sessions)	Computerised expressive writing	0.68 (0.19, 1.17)
CBT group (under 15 sessions)	Computerised mindfulness intervention	0.69 (0.23, 1.16)
CBT group (under 15 sessions)	Computerised positive psychological intervention	0.71 (0.27, 1.19)
CBT group (under 15 sessions)	Computerised problem solving therapy	0.64 (0.17, 1.09)
CBT group (under 15 sessions)	Computerised third-wave cognitive therapy	0.67 (0.17, 1.15)
CBT group (under 15 sessions)	Computerised-CBT (CCBT)	0.65 (0.23, 1.06)
CBT group (under 15 sessions)	Expressive writing	0.67 (0.16, 1.15)
CBT group (under 15 sessions)	Psychoeducational website	0.67 (0.2, 1.13)
CBT group (under 15 sessions)	Self-administered positive psychological intervention	0.62 (0.05, 1.08)
CBT group (under 15 sessions)	Behavioural bibliotherapy with support	0.82 (0.29, 1.37)
CBT group (under 15 sessions)	Cognitive bias modification with support	0.78 (0.22, 1.3)
CBT group (under 15 sessions)	Cognitive bibliotherapy with support	0.78 (0.24, 1.29)
CBT group (under 15 sessions)	Computerised behavioural activation with support	0.78 (0.25, 1.29)
CBT group (under 15 sessions)	Computerised exercise promotion with support	0.82 (0.31, 1.34)
CBT group (under 15 sessions)	Computerised problem solving therapy with support	0.83 (0.34, 1.35)
CBT group (under 15 sessions)	Computerised third-wave cognitive therapy with support	0.79 (0.26, 1.31)
CBT group (under 15 sessions)	Computerised-CBT (CCBT) with support	0.83 (0.36, 1.32)
CBT group (under 15 sessions)	Expressive writing with support	0.83 (0.32, 1.35)
CBT group (under 15 sessions)	Third-wave cognitive therapy CD with support	0.79 (0.24, 1.31)
CBT group (under 15 sessions)	Short-term psychodynamic psychotherapy individual	0.34 (-1.24, 1.88)
CBT group (under 15 sessions)	Music therapy group	0.94 (-0.19, 2.06)
CBT group (under 15 sessions)	Mindfulness-based stress reduction (MBSR) individual	0.31 (-1.24, 1.82)
CBT group (under 15 sessions)	Meditation-relaxation group	0.25 (-1.38, 1.34)
CBT group (under 15 sessions)	Mindfulness meditation group	0.34 (-0.42, 1.08)
CBT group (under 15 sessions)	Mindfulness-based cognitive therapy (MBCT) group	0.31 (-0.29, 0.89)
CBT group (under 15 sessions)	Mindfulness-based stress reduction (MBSR) group	0.58 (-0.12, 1.48)
CBT group (under 15 sessions)	Progressive muscle relaxation individual	0.62 (-1.13, 2.36)
CBT group (under 15 sessions)	Progressive muscle relaxation group	0.86 (-0.2, 1.9)
CBT group (under 15 sessions)	Any SSRI	0.59 (-0.83, 1.97)
CBT group (under 15 sessions)	Citalopram	0.54 (-0.87, 1.82)
CBT group (under 15 sessions)	Fluoxetine	0.38 (-1.13, 1.59)
CBT group (under 15 sessions)	Sertraline	0.51 (-0.58, 1.5)
CBT group (under 15 sessions)	Amitriptyline	0.05 (-1.66, 1.48)
CBT group (under 15 sessions)	Any TCA	0.99 (-0.57, 2.97)
CBT group (under 15 sessions)	Imipramine	0.38 (-1.23, 1.83)
CBT group (under 15 sessions)	Lofepramine	0.55 (-0.97, 2.02)
CBT group (under 15 sessions)	Any AD	1.03 (-1.02, 2.94)
CBT group (under 15 sessions)	Traditional acupuncture	0.4 (-0.75, 1.56)
CBT group (under 15 sessions)	Supervised high intensity exercise individual	0.49 (-0.3, 1.18)
CBT group (under 15 sessions)	Supervised low intensity exercise individual	0.75 (0.05, 1.46)
CBT group (under 15 sessions)	Unsupervised low intensity exercise individual	0.86 (0.16, 1.62)
CBT group (under 15 sessions)	Supervised high intensity exercise group	0.77 (0.11, 1.43)
CBT group (under 15 sessions)	Supervised low intensity exercise group	0.8 (0.13, 1.49)
CBT group (under 15 sessions)	Laughter yoga group	-1.09 (-2.42, 0.05)
CBT group (under 15 sessions)	Yoga group	-0.08 (-1, 0.83)
CBT group (under 15 sessions)	CBT group (under 15 sessions) + any AD	0.05 (-2.24, 2.21)
CBT group (under 15 sessions)	Body-mind-spirit group + any AD	-0.2 (-2.72, 2.19)
CBT group (under 15 sessions)	Traditional acupuncture + non-directive/supportive/person-centred counselling	0.32 (-0.83, 1.47)
CBT group (under 15 sessions)	CBT individual (under 15 sessions) + supervised high intensity exercise group	0.93 (-0.61, 2.4)
CBT group (under 15 sessions)	CBT group (under 15 sessions) + supervised low intensity exercise group	-1.25 (-2.37, -0.12)
Positive psychotherapy (PPT) group	Rational emotive behaviour therapy (REBT) group	-0.23 (-1.57, 0.8)
Positive psychotherapy (PPT) group	Third-wave cognitive therapy group	-0.23 (-1.25, 0.55)
Positive psychotherapy (PPT) group	Problem solving individual	0.97 (0.02, 1.9)
Positive psychotherapy (PPT) group	Problem solving group	-0.5 (-1.55, 0.52)
Positive psychotherapy (PPT) group	Non-directive/supportive/person-centred counselling	0.47 (-1.51, 2.44)
Positive psychotherapy (PPT) group	Interpersonal counselling individual	0.27 (-1.31, 1.62)
Positive psychotherapy (PPT) group	Interpersonal psychotherapy (IPT) individual	0.38 (-0.52, 1.25)
Positive psychotherapy (PPT) group	Psychoeducational group programme	0.62 (-0.76, 1.99)
Positive psychotherapy (PPT) group	Behavioural bibliotherapy	0.43 (-0.32, 1.12)
Positive psychotherapy (PPT) group	Cognitive bibliotherapy	0.48 (-0.26, 1.14)
Positive psychotherapy (PPT) group	Computerised Coping with Depression course	0.42 (-0.33, 1.08)
Positive psychotherapy (PPT) group	Computerised attentional bias modification	0.45 (-0.29, 1.12)
Positive psychotherapy (PPT) group	Computerised behavioural activation	0.4 (-0.37, 1.06)
Positive psychotherapy (PPT) group	Computerised cognitive bias modification	0.45 (-0.3, 1.13)
Positive psychotherapy (PPT) group	Computerised expressive writing	0.43 (-0.33, 1.12)
Positive psychotherapy (PPT) group	Computerised mindfulness intervention	0.44 (-0.31, 1.12)
Positive psychotherapy (PPT) group	Computerised positive psychological intervention	0.47 (-0.28, 1.14)
Positive psychotherapy (PPT) group	Computerised problem solving therapy	0.4 (-0.36, 1.05)
Positive psychotherapy (PPT) group	Computerised third-wave cognitive therapy	0.42 (-0.35, 1.1)
Positive psychotherapy (PPT) group	Computerised-CBT (CCBT)	0.4 (-0.33, 1.04)
Positive psychotherapy (PPT) group	Expressive writing	0.42 (-0.35, 1.1)
Positive psychotherapy (PPT) group	Psychoeducational website	0.42 (-0.32, 1.09)
Positive psychotherapy (PPT) group	Self-administered positive psychological intervention	0.37 (-0.43, 1.04)
Positive psychotherapy (PPT) group	Behavioural bibliotherapy with support	0.58 (-0.21, 1.3)
Positive psychotherapy (PPT) group	Cognitive bias modification with support	0.53 (-0.28, 1.24)
Positive psychotherapy (PPT) group	Cognitive bibliotherapy with support	0.54 (-0.26, 1.24)
Positive psychotherapy (PPT) group	Computerised behavioural activation with support	0.54 (-0.26, 1.23)
Positive psychotherapy (PPT) group	Computerised exercise promotion with support	0.58 (-0.2, 1.28)
Positive psychotherapy (PPT) group	Computerised problem solving therapy with support	0.59 (-0.18, 1.29)
Positive psychotherapy (PPT) group	Computerised third-wave cognitive therapy with support	0.55 (-0.25, 1.25)
Positive psychotherapy (PPT) group	Computerised-CBT (CCBT) with support	0.59 (-0.16, 1.26)
Positive psychotherapy (PPT) group	Expressive writing with support	0.58 (-0.2, 1.29)
Positive psychotherapy (PPT) group	Third-wave cognitive therapy CD with support	0.54 (-0.26, 1.24)
Positive psychotherapy (PPT) group	Short-term psychodynamic psychotherapy individual	0.08 (-1.57, 1.71)
Positive psychotherapy (PPT) group	Music therapy group	0.69 (-0.57, 1.9)
Positive psychotherapy (PPT) group	Mindfulness-based stress reduction (MBSR) individual	0.04 (-1.58, 1.64)
Positive psychotherapy (PPT) group	Meditation-relaxation group	-0.02 (-1.68, 1.14)
Positive psychotherapy (PPT) group	Mindfulness meditation group	0.09 (-0.85, 0.96)
Positive psychotherapy (PPT) group	Mindfulness-based cognitive therapy (MBCT) group	0.06 (-0.76, 0.81)
Positive psychotherapy (PPT) group	Mindfulness-based stress reduction (MBSR) group	0.34 (-0.58, 1.35)
Positive psychotherapy (PPT) group	Progressive muscle relaxation individual	0.36 (-1.44, 2.19)
Positive psychotherapy (PPT) group	Progressive muscle relaxation group	0.61 (-0.69, 1.84)
Positive psychotherapy (PPT) group	Any SSRI	0.33 (-1.16, 1.79)
Positive psychotherapy (PPT) group	Citalopram	0.28 (-1.2, 1.65)
Positive psychotherapy (PPT) group	Fluoxetine	0.11 (-1.47, 1.44)
Positive psychotherapy (PPT) group	Sertraline	0.25 (-0.94, 1.36)
Positive psychotherapy (PPT) group	Amitriptyline	-0.21 (-2, 1.3)
Positive psychotherapy (PPT) group	Any TCA	0.74 (-0.9, 2.77)
Positive psychotherapy (PPT) group	Imipramine	0.13 (-1.55, 1.65)
Positive psychotherapy (PPT) group	Lofepramine	0.3 (-1.31, 1.84)
Positive psychotherapy (PPT) group	Any AD	0.77 (-1.33, 2.77)
Positive psychotherapy (PPT) group	Traditional acupuncture	0.15 (-1.11, 1.41)
Positive psychotherapy (PPT) group	Supervised high intensity exercise individual	0.23 (-0.72, 1.09)
Positive psychotherapy (PPT) group	Supervised low intensity exercise individual	0.51 (-0.4, 1.36)
Positive psychotherapy (PPT) group	Unsupervised low intensity exercise individual	0.61 (-0.29, 1.52)
Positive psychotherapy (PPT) group	Supervised high intensity exercise group	0.52 (-0.35, 1.34)
Positive psychotherapy (PPT) group	Supervised low intensity exercise group	0.55 (-0.32, 1.39)
Positive psychotherapy (PPT) group	Laughter yoga group	-1.36 (-2.88, -0.02)
Positive psychotherapy (PPT) group	Yoga group	-0.35 (-1.31, 0.66)
Positive psychotherapy (PPT) group	CBT group (under 15 sessions) + any AD	-0.22 (-2.56, 2.04)
Positive psychotherapy (PPT) group	Body-mind-spirit group + any AD	-0.46 (-3.04, 2.02)
Positive psychotherapy (PPT) group	Traditional acupuncture + non-directive/supportive/person-centred counselling	0.06 (-1.2, 1.33)
Positive psychotherapy (PPT) group	CBT individual (under 15 sessions) + supervised high intensity exercise group	0.67 (-0.96, 2.24)
Positive psychotherapy (PPT) group	CBT group (under 15 sessions) + supervised low intensity exercise group	-1.5 (-2.83, -0.2)
Rational emotive behaviour therapy (REBT) group	Third-wave cognitive therapy group	0.01 (-1.15, 1.21)
Rational emotive behaviour therapy (REBT) group	Problem solving individual	1.25 (0.04, 2.52)
Rational emotive behaviour therapy (REBT) group	Problem solving group	-0.21 (-1.45, 1.02)
Rational emotive behaviour therapy (REBT) group	Non-directive/supportive/person-centred counselling	0.77 (-1.42, 2.9)
Rational emotive behaviour therapy (REBT) group	Interpersonal counselling individual	0.56 (-1.18, 2.17)
Rational emotive behaviour therapy (REBT) group	Interpersonal psychotherapy (IPT) individual	0.66 (-0.52, 1.92)
Rational emotive behaviour therapy (REBT) group	Psychoeducational group programme	0.92 (-0.67, 2.54)
Rational emotive behaviour therapy (REBT) group	Behavioural bibliotherapy	0.7 (-0.36, 1.86)
Rational emotive behaviour therapy (REBT) group	Cognitive bibliotherapy	0.75 (-0.3, 1.89)
Rational emotive behaviour therapy (REBT) group	Computerised Coping with Depression course	0.69 (-0.37, 1.83)
Rational emotive behaviour therapy (REBT) group	Computerised attentional bias modification	0.72 (-0.33, 1.87)
Rational emotive behaviour therapy (REBT) group	Computerised behavioural activation	0.66 (-0.4, 1.82)
Rational emotive behaviour therapy (REBT) group	Computerised cognitive bias modification	0.72 (-0.34, 1.87)
Rational emotive behaviour therapy (REBT) group	Computerised expressive writing	0.7 (-0.36, 1.87)
Rational emotive behaviour therapy (REBT) group	Computerised mindfulness intervention	0.71 (-0.34, 1.86)
Rational emotive behaviour therapy (REBT) group	Computerised positive psychological intervention	0.73 (-0.32, 1.88)
Rational emotive behaviour therapy (REBT) group	Computerised problem solving therapy	0.66 (-0.38, 1.81)
Rational emotive behaviour therapy (REBT) group	Computerised third-wave cognitive therapy	0.69 (-0.38, 1.85)
Rational emotive behaviour therapy (REBT) group	Computerised-CBT (CCBT)	0.67 (-0.37, 1.81)
Rational emotive behaviour therapy (REBT) group	Expressive writing	0.69 (-0.39, 1.85)
Rational emotive behaviour therapy (REBT) group	Psychoeducational website	0.69 (-0.36, 1.85)
Rational emotive behaviour therapy (REBT) group	Self-administered positive psychological intervention	0.64 (-0.46, 1.79)
Rational emotive behaviour therapy (REBT) group	Behavioural bibliotherapy with support	0.85 (-0.24, 2.03)
Rational emotive behaviour therapy (REBT) group	Cognitive bias modification with support	0.8 (-0.31, 1.98)
Rational emotive behaviour therapy (REBT) group	Cognitive bibliotherapy with support	0.81 (-0.29, 1.98)
Rational emotive behaviour therapy (REBT) group	Computerised behavioural activation with support	0.81 (-0.28, 1.97)
Rational emotive behaviour therapy (REBT) group	Computerised exercise promotion with support	0.85 (-0.23, 2.02)
Rational emotive behaviour therapy (REBT) group	Computerised problem solving therapy with support	0.86 (-0.21, 2.03)
Rational emotive behaviour therapy (REBT) group	Computerised third-wave cognitive therapy with support	0.82 (-0.27, 1.99)
Rational emotive behaviour therapy (REBT) group	Computerised-CBT (CCBT) with support	0.86 (-0.2, 2.01)
Rational emotive behaviour therapy (REBT) group	Expressive writing with support	0.85 (-0.23, 2.02)
Rational emotive behaviour therapy (REBT) group	Third-wave cognitive therapy CD with support	0.81 (-0.29, 1.99)
Rational emotive behaviour therapy (REBT) group	Short-term psychodynamic psychotherapy individual	0.38 (-1.49, 2.19)
Rational emotive behaviour therapy (REBT) group	Music therapy group	0.98 (-0.49, 2.47)
Rational emotive behaviour therapy (REBT) group	Mindfulness-based stress reduction (MBSR) individual	0.34 (-1.46, 2.14)
Rational emotive behaviour therapy (REBT) group	Meditation-relaxation group	0.24 (-1.5, 1.78)
Rational emotive behaviour therapy (REBT) group	Mindfulness meditation group	0.37 (-0.83, 1.64)
Rational emotive behaviour therapy (REBT) group	Mindfulness-based cognitive therapy (MBCT) group	0.33 (-0.76, 1.53)
Rational emotive behaviour therapy (REBT) group	Mindfulness-based stress reduction (MBSR) group	0.62 (-0.55, 1.98)
Rational emotive behaviour therapy (REBT) group	Progressive muscle relaxation individual	0.66 (-1.32, 2.66)
Rational emotive behaviour therapy (REBT) group	Progressive muscle relaxation group	0.9 (-0.57, 2.38)
Rational emotive behaviour therapy (REBT) group	Any SSRI	0.62 (-1.09, 2.31)
Rational emotive behaviour therapy (REBT) group	Citalopram	0.57 (-1.1, 2.2)
Rational emotive behaviour therapy (REBT) group	Fluoxetine	0.4 (-1.36, 1.98)
Rational emotive behaviour therapy (REBT) group	Sertraline	0.54 (-0.89, 1.96)
Rational emotive behaviour therapy (REBT) group	Amitriptyline	0.08 (-1.86, 1.83)
Rational emotive behaviour therapy (REBT) group	Any TCA	1.05 (-0.83, 3.22)
Rational emotive behaviour therapy (REBT) group	Imipramine	0.42 (-1.43, 2.17)
Rational emotive behaviour therapy (REBT) group	Lofepramine	0.59 (-1.2, 2.35)
Rational emotive behaviour therapy (REBT) group	Any AD	1.07 (-1.25, 3.19)
Rational emotive behaviour therapy (REBT) group	Traditional acupuncture	0.44 (-1.05, 1.98)
Rational emotive behaviour therapy (REBT) group	Supervised high intensity exercise individual	0.51 (-0.71, 1.78)
Rational emotive behaviour therapy (REBT) group	Supervised low intensity exercise individual	0.78 (-0.36, 2.03)
Rational emotive behaviour therapy (REBT) group	Unsupervised low intensity exercise individual	0.9 (-0.28, 2.17)
Rational emotive behaviour therapy (REBT) group	Supervised high intensity exercise group	0.8 (-0.35, 2.01)
Rational emotive behaviour therapy (REBT) group	Supervised low intensity exercise group	0.83 (-0.33, 2.07)
Rational emotive behaviour therapy (REBT) group	Laughter yoga group	-1.02 (-2.77, 0.26)
Rational emotive behaviour therapy (REBT) group	Yoga group	-0.08 (-1.28, 1.41)
Rational emotive behaviour therapy (REBT) group	CBT group (under 15 sessions) + any AD	0.09 (-2.42, 2.45)
Rational emotive behaviour therapy (REBT) group	Body-mind-spirit group + any AD	-0.15 (-2.89, 2.42)
Rational emotive behaviour therapy (REBT) group	Traditional acupuncture + non-directive/supportive/person-centred counselling	0.36 (-1.15, 1.89)
Rational emotive behaviour therapy (REBT) group	CBT individual (under 15 sessions) + supervised high intensity exercise group	0.97 (-0.87, 2.71)
Rational emotive behaviour therapy (REBT) group	CBT group (under 15 sessions) + supervised low intensity exercise group	-1.21 (-2.74, 0.35)
Third-wave cognitive therapy group	Problem solving individual	1.24 (0.27, 2.24)
Third-wave cognitive therapy group	Problem solving group	-0.23 (-1.31, 0.87)
Third-wave cognitive therapy group	Non-directive/supportive/person-centred counselling	0.75 (-1.27, 2.71)
Third-wave cognitive therapy group	Interpersonal counselling individual	0.54 (-1.04, 1.94)
Third-wave cognitive therapy group	Interpersonal psychotherapy (IPT) individual	0.65 (-0.27, 1.62)
Third-wave cognitive therapy group	Psychoeducational group programme	0.9 (-0.51, 2.3)
Third-wave cognitive therapy group	Behavioural bibliotherapy	0.69 (-0.04, 1.47)
Third-wave cognitive therapy group	Cognitive bibliotherapy	0.74 (0.03, 1.5)
Third-wave cognitive therapy group	Computerised Coping with Depression course	0.68 (-0.04, 1.44)
Third-wave cognitive therapy group	Computerised attentional bias modification	0.71 (0, 1.48)
Third-wave cognitive therapy group	Computerised behavioural activation	0.66 (-0.08, 1.42)
Third-wave cognitive therapy group	Computerised cognitive bias modification	0.71 (-0.02, 1.49)
Third-wave cognitive therapy group	Computerised expressive writing	0.7 (-0.04, 1.48)
Third-wave cognitive therapy group	Computerised mindfulness intervention	0.7 (-0.01, 1.48)
Third-wave cognitive therapy group	Computerised positive psychological intervention	0.73 (0.02, 1.49)
Third-wave cognitive therapy group	Computerised problem solving therapy	0.66 (-0.06, 1.42)
Third-wave cognitive therapy group	Computerised third-wave cognitive therapy	0.68 (-0.06, 1.46)
Third-wave cognitive therapy group	Computerised-CBT (CCBT)	0.66 (-0.04, 1.41)
Third-wave cognitive therapy group	Expressive writing	0.68 (-0.07, 1.46)
Third-wave cognitive therapy group	Psychoeducational website	0.68 (-0.04, 1.45)
Third-wave cognitive therapy group	Self-administered positive psychological intervention	0.63 (-0.15, 1.4)
Third-wave cognitive therapy group	Behavioural bibliotherapy with support	0.84 (0.08, 1.64)
Third-wave cognitive therapy group	Cognitive bias modification with support	0.8 (0.01, 1.58)
Third-wave cognitive therapy group	Cognitive bibliotherapy with support	0.8 (0.02, 1.59)
Third-wave cognitive therapy group	Computerised behavioural activation with support	0.8 (0.03, 1.58)
Third-wave cognitive therapy group	Computerised exercise promotion with support	0.84 (0.09, 1.63)
Third-wave cognitive therapy group	Computerised problem solving therapy with support	0.85 (0.11, 1.64)
Third-wave cognitive therapy group	Computerised third-wave cognitive therapy with support	0.81 (0.04, 1.6)
Third-wave cognitive therapy group	Computerised-CBT (CCBT) with support	0.85 (0.12, 1.61)
Third-wave cognitive therapy group	Expressive writing with support	0.84 (0.09, 1.64)
Third-wave cognitive therapy group	Third-wave cognitive therapy CD with support	0.8 (0.03, 1.59)
Third-wave cognitive therapy group	Short-term psychodynamic psychotherapy individual	0.36 (-1.32, 1.99)
Third-wave cognitive therapy group	Music therapy group	0.95 (-0.29, 2.22)
Third-wave cognitive therapy group	Mindfulness-based stress reduction (MBSR) individual	0.33 (-1.33, 1.93)
Third-wave cognitive therapy group	Meditation-relaxation group	0.24 (-1.41, 1.5)
Third-wave cognitive therapy group	Mindfulness meditation group	0.35 (-0.57, 1.3)
Third-wave cognitive therapy group	Mindfulness-based cognitive therapy (MBCT) group	0.32 (-0.49, 1.16)
Third-wave cognitive therapy group	Mindfulness-based stress reduction (MBSR) group	0.61 (-0.29, 1.67)
Third-wave cognitive therapy group	Progressive muscle relaxation individual	0.64 (-1.2, 2.46)
Third-wave cognitive therapy group	Progressive muscle relaxation group	0.88 (-0.38, 2.15)
Third-wave cognitive therapy group	Any SSRI	0.6 (-0.91, 2.1)
Third-wave cognitive therapy group	Citalopram	0.55 (-0.95, 1.98)
Third-wave cognitive therapy group	Fluoxetine	0.39 (-1.22, 1.77)
Third-wave cognitive therapy group	Sertraline	0.52 (-0.71, 1.71)
Third-wave cognitive therapy group	Amitriptyline	0.06 (-1.74, 1.64)
Third-wave cognitive therapy group	Any TCA	1.02 (-0.69, 3.07)
Third-wave cognitive therapy group	Imipramine	0.4 (-1.32, 1.99)
Third-wave cognitive therapy group	Lofepramine	0.57 (-1.07, 2.17)
Third-wave cognitive therapy group	Any AD	1.05 (-1.13, 3.02)
Third-wave cognitive therapy group	Traditional acupuncture	0.42 (-0.87, 1.75)
Third-wave cognitive therapy group	Supervised high intensity exercise individual	0.5 (-0.46, 1.43)
Third-wave cognitive therapy group	Supervised low intensity exercise individual	0.77 (-0.11, 1.69)
Third-wave cognitive therapy group	Unsupervised low intensity exercise individual	0.88 (-0.01, 1.85)
Third-wave cognitive therapy group	Supervised high intensity exercise group	0.79 (-0.07, 1.68)
Third-wave cognitive therapy group	Supervised low intensity exercise group	0.82 (-0.05, 1.72)
Third-wave cognitive therapy group	Laughter yoga group	-1.06 (-2.55, 0.13)
Third-wave cognitive therapy group	Yoga group	-0.08 (-1.11, 1.07)
Third-wave cognitive therapy group	CBT group (under 15 sessions) + any AD	0.07 (-2.33, 2.3)
Third-wave cognitive therapy group	Body-mind-spirit group + any AD	-0.17 (-2.82, 2.25)
Third-wave cognitive therapy group	Traditional acupuncture + non-directive/supportive/person-centred counselling	0.34 (-0.95, 1.67)
Third-wave cognitive therapy group	CBT individual (under 15 sessions) + supervised high intensity exercise group	0.95 (-0.7, 2.52)
Third-wave cognitive therapy group	CBT group (under 15 sessions) + supervised low intensity exercise group	-1.23 (-2.54, 0.1)
Problem solving individual	Problem solving group	-1.47 (-2.54, -0.38)
Problem solving individual	Non-directive/supportive/person-centred counselling	-0.49 (-2.53, 1.51)
Problem solving individual	Interpersonal counselling individual	-0.7 (-2.28, 0.69)
Problem solving individual	Interpersonal psychotherapy (IPT) individual	-0.58 (-1.53, 0.34)
Problem solving individual	Psychoeducational group programme	-0.34 (-1.78, 1.09)
Problem solving individual	Behavioural bibliotherapy	-0.54 (-1.36, 0.27)
Problem solving individual	Cognitive bibliotherapy	-0.5 (-1.29, 0.3)
Problem solving individual	Computerised Coping with Depression course	-0.56 (-1.37, 0.23)
Problem solving individual	Computerised attentional bias modification	-0.52 (-1.31, 0.28)
Problem solving individual	Computerised behavioural activation	-0.58 (-1.4, 0.22)
Problem solving individual	Computerised cognitive bias modification	-0.53 (-1.33, 0.28)
Problem solving individual	Computerised expressive writing	-0.54 (-1.36, 0.28)
Problem solving individual	Computerised mindfulness intervention	-0.53 (-1.33, 0.27)
Problem solving individual	Computerised positive psychological intervention	-0.51 (-1.31, 0.29)
Problem solving individual	Computerised problem solving therapy	-0.57 (-1.38, 0.21)
Problem solving individual	Computerised third-wave cognitive therapy	-0.55 (-1.38, 0.25)
Problem solving individual	Computerised-CBT (CCBT)	-0.57 (-1.36, 0.2)
Problem solving individual	Expressive writing	-0.55 (-1.38, 0.26)
Problem solving individual	Psychoeducational website	-0.55 (-1.35, 0.25)
Problem solving individual	Self-administered positive psychological intervention	-0.6 (-1.46, 0.2)
Problem solving individual	Behavioural bibliotherapy with support	-0.4 (-1.24, 0.46)
Problem solving individual	Cognitive bias modification with support	-0.44 (-1.3, 0.4)
Problem solving individual	Cognitive bibliotherapy with support	-0.44 (-1.29, 0.4)
Problem solving individual	Computerised behavioural activation with support	-0.44 (-1.28, 0.39)
Problem solving individual	Computerised exercise promotion with support	-0.4 (-1.24, 0.44)
Problem solving individual	Computerised problem solving therapy with support	-0.38 (-1.21, 0.45)
Problem solving individual	Computerised third-wave cognitive therapy with support	-0.42 (-1.28, 0.41)
Problem solving individual	Computerised-CBT (CCBT) with support	-0.38 (-1.2, 0.43)
Problem solving individual	Expressive writing with support	-0.39 (-1.22, 0.44)
Problem solving individual	Third-wave cognitive therapy CD with support	-0.43 (-1.28, 0.41)
Problem solving individual	Short-term psychodynamic psychotherapy individual	-0.88 (-2.56, 0.79)
Problem solving individual	Music therapy group	-0.28 (-1.58, 1.01)
Problem solving individual	Mindfulness-based stress reduction (MBSR) individual	-0.92 (-2.58, 0.71)
Problem solving individual	Meditation-relaxation group	-0.99 (-2.72, 0.29)
Problem solving individual	Mindfulness meditation group	-0.88 (-1.87, 0.08)
Problem solving individual	Mindfulness-based cognitive therapy (MBCT) group	-0.91 (-1.78, -0.06)
Problem solving individual	Mindfulness-based stress reduction (MBSR) group	-0.62 (-1.59, 0.45)
Problem solving individual	Progressive muscle relaxation individual	-0.6 (-2.45, 1.24)
Problem solving individual	Progressive muscle relaxation group	-0.36 (-1.67, 0.95)
Problem solving individual	Any SSRI	-0.64 (-2.17, 0.85)
Problem solving individual	Citalopram	-0.69 (-2.19, 0.71)
Problem solving individual	Fluoxetine	-0.85 (-2.44, 0.51)
Problem solving individual	Sertraline	-0.72 (-1.95, 0.44)
Problem solving individual	Amitriptyline	-1.18 (-2.96, 0.39)
Problem solving individual	Any TCA	-0.22 (-1.91, 1.81)
Problem solving individual	Imipramine	-0.84 (-2.55, 0.72)
Problem solving individual	Lofepramine	-0.67 (-2.29, 0.89)
Problem solving individual	Any AD	-0.19 (-2.35, 1.81)
Problem solving individual	Traditional acupuncture	-0.81 (-2.1, 0.47)
Problem solving individual	Supervised high intensity exercise individual	-0.74 (-1.73, 0.22)
Problem solving individual	Supervised low intensity exercise individual	-0.46 (-1.42, 0.48)
Problem solving individual	Unsupervised low intensity exercise individual	-0.35 (-1.31, 0.64)
Problem solving individual	Supervised high intensity exercise group	-0.45 (-1.36, 0.45)
Problem solving individual	Supervised low intensity exercise group	-0.41 (-1.35, 0.5)
Problem solving individual	Laughter yoga group	-2.32 (-3.81, -0.98)
Problem solving individual	Yoga group	-1.3 (-2.4, -0.23)
Problem solving individual	CBT group (under 15 sessions) + any AD	-1.17 (-3.56, 1.09)
Problem solving individual	Body-mind-spirit group + any AD	-1.43 (-4.05, 1.05)
Problem solving individual	Traditional acupuncture + non-directive/supportive/person-centred counselling	-0.9 (-2.19, 0.39)
Problem solving individual	CBT individual (under 15 sessions) + supervised high intensity exercise group	-0.29 (-1.94, 1.32)
Problem solving individual	CBT group (under 15 sessions) + supervised low intensity exercise group	-2.46 (-3.83, -1.13)
Problem solving group	Non-directive/supportive/person-centred counselling	0.97 (-1.09, 3.05)
Problem solving group	Interpersonal counselling individual	0.76 (-0.85, 2.23)
Problem solving group	Interpersonal psychotherapy (IPT) individual	0.89 (-0.15, 1.92)
Problem solving group	Psychoeducational group programme	1.12 (-0.37, 2.62)
Problem solving group	Behavioural bibliotherapy	0.93 (0, 1.86)
Problem solving group	Cognitive bibliotherapy	0.97 (0.06, 1.88)
Problem solving group	Computerised Coping with Depression course	0.91 (-0.01, 1.83)
Problem solving group	Computerised attentional bias modification	0.95 (0.03, 1.87)
Problem solving group	Computerised behavioural activation	0.89 (-0.04, 1.81)
Problem solving group	Computerised cognitive bias modification	0.94 (0.03, 1.86)
Problem solving group	Computerised expressive writing	0.93 (0, 1.86)
Problem solving group	Computerised mindfulness intervention	0.94 (0.02, 1.86)
Problem solving group	Computerised positive psychological intervention	0.96 (0.04, 1.88)
Problem solving group	Computerised problem solving therapy	0.89 (-0.03, 1.81)
Problem solving group	Computerised third-wave cognitive therapy	0.91 (-0.02, 1.84)
Problem solving group	Computerised-CBT (CCBT)	0.89 (0, 1.8)
Problem solving group	Expressive writing	0.91 (-0.02, 1.85)
Problem solving group	Psychoeducational website	0.92 (0, 1.84)
Problem solving group	Self-administered positive psychological intervention	0.86 (-0.1, 1.8)
Problem solving group	Behavioural bibliotherapy with support	1.07 (0.12, 2.04)
Problem solving group	Cognitive bias modification with support	1.03 (0.06, 1.98)
Problem solving group	Cognitive bibliotherapy with support	1.03 (0.08, 1.98)
Problem solving group	Computerised behavioural activation with support	1.03 (0.07, 1.98)
Problem solving group	Computerised exercise promotion with support	1.07 (0.13, 2.02)
Problem solving group	Computerised problem solving therapy with support	1.08 (0.15, 2.03)
Problem solving group	Computerised third-wave cognitive therapy with support	1.04 (0.08, 1.99)
Problem solving group	Computerised-CBT (CCBT) with support	1.08 (0.16, 2.02)
Problem solving group	Expressive writing with support	1.07 (0.14, 2.02)
Problem solving group	Third-wave cognitive therapy CD with support	1.03 (0.08, 1.99)
Problem solving group	Short-term psychodynamic psychotherapy individual	0.57 (-1.13, 2.34)
Problem solving group	Music therapy group	1.19 (-0.22, 2.55)
Problem solving group	Mindfulness-based stress reduction (MBSR) individual	0.53 (-1.12, 2.3)
Problem solving group	Meditation-relaxation group	0.47 (-1.3, 1.85)
Problem solving group	Mindfulness meditation group	0.59 (-0.5, 1.68)
Problem solving group	Mindfulness-based cognitive therapy (MBCT) group	0.56 (-0.43, 1.53)
Problem solving group	Mindfulness-based stress reduction (MBSR) group	0.85 (-0.24, 2.02)
Problem solving group	Progressive muscle relaxation individual	0.86 (-1.05, 2.8)
Problem solving group	Progressive muscle relaxation group	1.11 (-0.3, 2.5)
Problem solving group	Any SSRI	0.83 (-0.74, 2.4)
Problem solving group	Citalopram	0.77 (-0.76, 2.26)
Problem solving group	Fluoxetine	0.61 (-1.01, 2.05)
Problem solving group	Sertraline	0.75 (-0.53, 2)
Problem solving group	Amitriptyline	0.29 (-1.56, 1.9)
Problem solving group	Any TCA	1.24 (-0.45, 3.33)
Problem solving group	Imipramine	0.62 (-1.12, 2.25)
Problem solving group	Lofepramine	0.79 (-0.87, 2.43)
Problem solving group	Any AD	1.27 (-0.87, 3.35)
Problem solving group	Traditional acupuncture	0.65 (-0.71, 2)
Problem solving group	Supervised high intensity exercise individual	0.73 (-0.35, 1.8)
Problem solving group	Supervised low intensity exercise individual	1 (-0.06, 2.09)
Problem solving group	Unsupervised low intensity exercise individual	1.11 (0.04, 2.21)
Problem solving group	Supervised high intensity exercise group	1.01 (0, 2.05)
Problem solving group	Supervised low intensity exercise group	1.05 (0.03, 2.09)
Problem solving group	Laughter yoga group	-0.86 (-2.42, 0.58)
Problem solving group	Yoga group	0.16 (-1.01, 1.38)
Problem solving group	CBT group (under 15 sessions) + any AD	0.29 (-2.08, 2.63)
Problem solving group	Body-mind-spirit group + any AD	0.04 (-2.55, 2.6)
Problem solving group	Traditional acupuncture + non-directive/supportive/person-centred counselling	0.58 (-0.8, 1.9)
Problem solving group	CBT individual (under 15 sessions) + supervised high intensity exercise group	1.18 (-0.53, 2.86)
Problem solving group	CBT group (under 15 sessions) + supervised low intensity exercise group	-1 (-2.44, 0.44)
Non-directive/supportive/person-centred counselling	Interpersonal counselling individual	-0.2 (-2.57, 2.04)
Non-directive/supportive/person-centred counselling	Interpersonal psychotherapy (IPT) individual	-0.08 (-2.08, 1.9)
Non-directive/supportive/person-centred counselling	Psychoeducational group programme	0.14 (-2.08, 2.43)
Non-directive/supportive/person-centred counselling	Behavioural bibliotherapy	-0.04 (-1.92, 1.85)
Non-directive/supportive/person-centred counselling	Cognitive bibliotherapy	0 (-1.86, 1.87)
Non-directive/supportive/person-centred counselling	Computerised Coping with Depression course	-0.06 (-1.93, 1.82)
Non-directive/supportive/person-centred counselling	Computerised attentional bias modification	-0.02 (-1.89, 1.86)
Non-directive/supportive/person-centred counselling	Computerised behavioural activation	-0.08 (-1.95, 1.8)
Non-directive/supportive/person-centred counselling	Computerised cognitive bias modification	-0.02 (-1.9, 1.85)
Non-directive/supportive/person-centred counselling	Computerised expressive writing	-0.04 (-1.93, 1.84)
Non-directive/supportive/person-centred counselling	Computerised mindfulness intervention	-0.03 (-1.9, 1.85)
Non-directive/supportive/person-centred counselling	Computerised positive psychological intervention	-0.01 (-1.88, 1.87)
Non-directive/supportive/person-centred counselling	Computerised problem solving therapy	-0.08 (-1.95, 1.81)
Non-directive/supportive/person-centred counselling	Computerised third-wave cognitive therapy	-0.05 (-1.94, 1.83)
Non-directive/supportive/person-centred counselling	Computerised-CBT (CCBT)	-0.07 (-1.94, 1.8)
Non-directive/supportive/person-centred counselling	Expressive writing	-0.05 (-1.93, 1.83)
Non-directive/supportive/person-centred counselling	Psychoeducational website	-0.05 (-1.93, 1.83)
Non-directive/supportive/person-centred counselling	Self-administered positive psychological intervention	-0.11 (-2.01, 1.77)
Non-directive/supportive/person-centred counselling	Behavioural bibliotherapy with support	0.1 (-1.8, 2.01)
Non-directive/supportive/person-centred counselling	Cognitive bias modification with support	0.05 (-1.85, 1.96)
Non-directive/supportive/person-centred counselling	Cognitive bibliotherapy with support	0.06 (-1.83, 1.96)
Non-directive/supportive/person-centred counselling	Computerised behavioural activation with support	0.06 (-1.84, 1.95)
Non-directive/supportive/person-centred counselling	Computerised exercise promotion with support	0.1 (-1.79, 2)
Non-directive/supportive/person-centred counselling	Computerised problem solving therapy with support	0.12 (-1.77, 2.01)
Non-directive/supportive/person-centred counselling	Computerised third-wave cognitive therapy with support	0.07 (-1.82, 1.97)
Non-directive/supportive/person-centred counselling	Computerised-CBT (CCBT) with support	0.12 (-1.77, 2)
Non-directive/supportive/person-centred counselling	Expressive writing with support	0.1 (-1.79, 2)
Non-directive/supportive/person-centred counselling	Third-wave cognitive therapy CD with support	0.06 (-1.84, 1.97)
Non-directive/supportive/person-centred counselling	Short-term psychodynamic psychotherapy individual	-0.39 (-1.5, 0.73)
Non-directive/supportive/person-centred counselling	Music therapy group	0.21 (-1.92, 2.36)
Non-directive/supportive/person-centred counselling	Mindfulness-based stress reduction (MBSR) individual	-0.43 (-2.78, 2.02)
Non-directive/supportive/person-centred counselling	Meditation-relaxation group	-0.52 (-2.88, 1.67)
Non-directive/supportive/person-centred counselling	Mindfulness meditation group	-0.38 (-2.34, 1.58)
Non-directive/supportive/person-centred counselling	Mindfulness-based cognitive therapy (MBCT) group	-0.41 (-2.32, 1.51)
Non-directive/supportive/person-centred counselling	Mindfulness-based stress reduction (MBSR) group	-0.11 (-2.09, 1.89)
Non-directive/supportive/person-centred counselling	Progressive muscle relaxation individual	-0.12 (-2.62, 2.51)
Non-directive/supportive/person-centred counselling	Progressive muscle relaxation group	0.14 (-2.05, 2.37)
Non-directive/supportive/person-centred counselling	Any SSRI	-0.14 (-2.49, 2.19)
Non-directive/supportive/person-centred counselling	Citalopram	-0.2 (-2.49, 2.08)
Non-directive/supportive/person-centred counselling	Fluoxetine	-0.37 (-2.72, 1.89)
Non-directive/supportive/person-centred counselling	Sertraline	-0.22 (-2.36, 1.91)
Non-directive/supportive/person-centred counselling	Amitriptyline	-0.69 (-3.18, 1.68)
Non-directive/supportive/person-centred counselling	Any TCA	0.3 (-2.18, 2.92)
Non-directive/supportive/person-centred counselling	Imipramine	-0.35 (-2.76, 2.03)
Non-directive/supportive/person-centred counselling	Lofepramine	-0.17 (-2.56, 2.2)
Non-directive/supportive/person-centred counselling	Any AD	0.31 (-2.45, 2.88)
Non-directive/supportive/person-centred counselling	Traditional acupuncture	-0.31 (-2.51, 1.87)
Non-directive/supportive/person-centred counselling	Supervised high intensity exercise individual	-0.24 (-2.25, 1.74)
Non-directive/supportive/person-centred counselling	Supervised low intensity exercise individual	0.03 (-1.93, 2)
Non-directive/supportive/person-centred counselling	Unsupervised low intensity exercise individual	0.15 (-1.81, 2.12)
Non-directive/supportive/person-centred counselling	Supervised high intensity exercise group	0.05 (-1.88, 2)
Non-directive/supportive/person-centred counselling	Supervised low intensity exercise group	0.09 (-1.86, 2.03)
Non-directive/supportive/person-centred counselling	Laughter yoga group	-1.84 (-4.13, 0.41)
Non-directive/supportive/person-centred counselling	Yoga group	-0.8 (-2.82, 1.21)
Non-directive/supportive/person-centred counselling	CBT group (under 15 sessions) + any AD	-0.67 (-3.6, 2.11)
Non-directive/supportive/person-centred counselling	Body-mind-spirit group + any AD	-0.91 (-3.98, 2.1)
Non-directive/supportive/person-centred counselling	Traditional acupuncture + non-directive/supportive/person-centred counselling	-0.39 (-2.57, 1.77)
Non-directive/supportive/person-centred counselling	CBT individual (under 15 sessions) + supervised high intensity exercise group	0.19 (-2.14, 2.59)
Non-directive/supportive/person-centred counselling	CBT group (under 15 sessions) + supervised low intensity exercise group	-1.96 (-4.19, 0.2)
Interpersonal counselling individual	Interpersonal psychotherapy (IPT) individual	0.07 (-1.06, 1.55)
Interpersonal counselling individual	Psychoeducational group programme	0.36 (-1.38, 2.25)
Interpersonal counselling individual	Behavioural bibliotherapy	0.15 (-1.1, 1.68)
Interpersonal counselling individual	Cognitive bibliotherapy	0.19 (-1.04, 1.71)
Interpersonal counselling individual	Computerised Coping with Depression course	0.12 (-1.12, 1.67)
Interpersonal counselling individual	Computerised attentional bias modification	0.17 (-1.07, 1.7)
Interpersonal counselling individual	Computerised behavioural activation	0.11 (-1.16, 1.64)
Interpersonal counselling individual	Computerised cognitive bias modification	0.16 (-1.09, 1.69)
Interpersonal counselling individual	Computerised expressive writing	0.15 (-1.11, 1.68)
Interpersonal counselling individual	Computerised mindfulness intervention	0.16 (-1.08, 1.69)
Interpersonal counselling individual	Computerised positive psychological intervention	0.18 (-1.06, 1.71)
Interpersonal counselling individual	Computerised problem solving therapy	0.11 (-1.13, 1.64)
Interpersonal counselling individual	Computerised third-wave cognitive therapy	0.13 (-1.13, 1.67)
Interpersonal counselling individual	Computerised-CBT (CCBT)	0.11 (-1.12, 1.64)
Interpersonal counselling individual	Expressive writing	0.13 (-1.14, 1.67)
Interpersonal counselling individual	Psychoeducational website	0.14 (-1.1, 1.67)
Interpersonal counselling individual	Self-administered positive psychological intervention	0.08 (-1.21, 1.62)
Interpersonal counselling individual	Behavioural bibliotherapy with support	0.29 (-0.98, 1.84)
Interpersonal counselling individual	Cognitive bias modification with support	0.25 (-1.04, 1.79)
Interpersonal counselling individual	Cognitive bibliotherapy with support	0.25 (-1.02, 1.79)
Interpersonal counselling individual	Computerised behavioural activation with support	0.25 (-1.02, 1.79)
Interpersonal counselling individual	Computerised exercise promotion with support	0.29 (-0.97, 1.84)
Interpersonal counselling individual	Computerised problem solving therapy with support	0.31 (-0.96, 1.84)
Interpersonal counselling individual	Computerised third-wave cognitive therapy with support	0.26 (-1.01, 1.8)
Interpersonal counselling individual	Computerised-CBT (CCBT) with support	0.31 (-0.95, 1.83)
Interpersonal counselling individual	Expressive writing with support	0.3 (-0.97, 1.84)
Interpersonal counselling individual	Third-wave cognitive therapy CD with support	0.26 (-1.01, 1.79)
Interpersonal counselling individual	Short-term psychodynamic psychotherapy individual	-0.18 (-2.15, 1.91)
Interpersonal counselling individual	Music therapy group	0.42 (-1.23, 2.2)
Interpersonal counselling individual	Mindfulness-based stress reduction (MBSR) individual	-0.21 (-2.14, 1.85)
Interpersonal counselling individual	Meditation-relaxation group	-0.3 (-2.3, 1.52)
Interpersonal counselling individual	Mindfulness meditation group	-0.19 (-1.56, 1.4)
Interpersonal counselling individual	Mindfulness-based cognitive therapy (MBCT) group	-0.22 (-1.51, 1.32)
Interpersonal counselling individual	Mindfulness-based stress reduction (MBSR) group	0.08 (-1.3, 1.74)
Interpersonal counselling individual	Progressive muscle relaxation individual	0.11 (-1.96, 2.27)
Interpersonal counselling individual	Progressive muscle relaxation group	0.34 (-1.32, 2.16)
Interpersonal counselling individual	Any SSRI	0.08 (-0.94, 1.13)
Interpersonal counselling individual	Citalopram	0.03 (-1.55, 1.53)
Interpersonal counselling individual	Fluoxetine	-0.11 (-1.83, 1.28)
Interpersonal counselling individual	Sertraline	0 (-1.34, 1.35)
Interpersonal counselling individual	Amitriptyline	-0.47 (-2.32, 1.19)
Interpersonal counselling individual	Any TCA	0.49 (-1.34, 2.82)
Interpersonal counselling individual	Imipramine	-0.12 (-1.91, 1.54)
Interpersonal counselling individual	Lofepramine	0.05 (-1.68, 1.74)
Interpersonal counselling individual	Any AD	0.52 (-1.83, 2.81)
Interpersonal counselling individual	Traditional acupuncture	-0.11 (-1.72, 1.63)
Interpersonal counselling individual	Supervised high intensity exercise individual	-0.04 (-1.44, 1.54)
Interpersonal counselling individual	Supervised low intensity exercise individual	0.23 (-1.14, 1.82)
Interpersonal counselling individual	Unsupervised low intensity exercise individual	0.34 (-1.02, 1.96)
Interpersonal counselling individual	Supervised high intensity exercise group	0.25 (-1.07, 1.77)
Interpersonal counselling individual	Supervised low intensity exercise group	0.28 (-1.04, 1.81)
Interpersonal counselling individual	Laughter yoga group	-1.63 (-3.43, 0.2)
Interpersonal counselling individual	Yoga group	-0.6 (-2.07, 1.06)
Interpersonal counselling individual	CBT group (under 15 sessions) + any AD	-0.46 (-3.04, 2.09)
Interpersonal counselling individual	Body-mind-spirit group + any AD	-0.69 (-3.46, 2.02)
Interpersonal counselling individual	Traditional acupuncture + non-directive/supportive/person-centred counselling	-0.19 (-1.79, 1.54)
Interpersonal counselling individual	CBT individual (under 15 sessions) + supervised high intensity exercise group	0.42 (-1.52, 2.42)
Interpersonal counselling individual	CBT group (under 15 sessions) + supervised low intensity exercise group	-1.76 (-3.48, 0.06)
Interpersonal psychotherapy (IPT) individual	Psychoeducational group programme	0.24 (-1.17, 1.66)
Interpersonal psychotherapy (IPT) individual	Behavioural bibliotherapy	0.04 (-0.72, 0.81)
Interpersonal psychotherapy (IPT) individual	Cognitive bibliotherapy	0.09 (-0.65, 0.82)
Interpersonal psychotherapy (IPT) individual	Computerised Coping with Depression course	0.03 (-0.73, 0.77)
Interpersonal psychotherapy (IPT) individual	Computerised attentional bias modification	0.07 (-0.68, 0.81)
Interpersonal psychotherapy (IPT) individual	Computerised behavioural activation	0.01 (-0.77, 0.75)
Interpersonal psychotherapy (IPT) individual	Computerised cognitive bias modification	0.06 (-0.7, 0.81)
Interpersonal psychotherapy (IPT) individual	Computerised expressive writing	0.05 (-0.73, 0.81)
Interpersonal psychotherapy (IPT) individual	Computerised mindfulness intervention	0.06 (-0.69, 0.81)
Interpersonal psychotherapy (IPT) individual	Computerised positive psychological intervention	0.08 (-0.67, 0.83)
Interpersonal psychotherapy (IPT) individual	Computerised problem solving therapy	0.01 (-0.75, 0.75)
Interpersonal psychotherapy (IPT) individual	Computerised third-wave cognitive therapy	0.03 (-0.74, 0.79)
Interpersonal psychotherapy (IPT) individual	Computerised-CBT (CCBT)	0.01 (-0.72, 0.74)
Interpersonal psychotherapy (IPT) individual	Expressive writing	0.03 (-0.75, 0.79)
Interpersonal psychotherapy (IPT) individual	Psychoeducational website	0.03 (-0.72, 0.78)
Interpersonal psychotherapy (IPT) individual	Self-administered positive psychological intervention	-0.02 (-0.83, 0.74)
Interpersonal psychotherapy (IPT) individual	Behavioural bibliotherapy with support	0.19 (-0.6, 0.98)
Interpersonal psychotherapy (IPT) individual	Cognitive bias modification with support	0.14 (-0.67, 0.92)
Interpersonal psychotherapy (IPT) individual	Cognitive bibliotherapy with support	0.15 (-0.66, 0.93)
Interpersonal psychotherapy (IPT) individual	Computerised behavioural activation with support	0.15 (-0.65, 0.91)
Interpersonal psychotherapy (IPT) individual	Computerised exercise promotion with support	0.19 (-0.6, 0.97)
Interpersonal psychotherapy (IPT) individual	Computerised problem solving therapy with support	0.2 (-0.57, 0.98)
Interpersonal psychotherapy (IPT) individual	Computerised third-wave cognitive therapy with support	0.16 (-0.64, 0.94)
Interpersonal psychotherapy (IPT) individual	Computerised-CBT (CCBT) with support	0.2 (-0.56, 0.96)
Interpersonal psychotherapy (IPT) individual	Expressive writing with support	0.19 (-0.59, 0.97)
Interpersonal psychotherapy (IPT) individual	Third-wave cognitive therapy CD with support	0.15 (-0.65, 0.94)
Interpersonal psychotherapy (IPT) individual	Short-term psychodynamic psychotherapy individual	-0.3 (-1.96, 1.34)
Interpersonal psychotherapy (IPT) individual	Music therapy group	0.3 (-0.97, 1.58)
Interpersonal psychotherapy (IPT) individual	Mindfulness-based stress reduction (MBSR) individual	-0.33 (-1.97, 1.26)
Interpersonal psychotherapy (IPT) individual	Meditation-relaxation group	-0.4 (-2.11, 0.84)
Interpersonal psychotherapy (IPT) individual	Mindfulness meditation group	-0.29 (-1.23, 0.63)
Interpersonal psychotherapy (IPT) individual	Mindfulness-based cognitive therapy (MBCT) group	-0.33 (-1.14, 0.48)
Interpersonal psychotherapy (IPT) individual	Mindfulness-based stress reduction (MBSR) group	-0.04 (-0.98, 1.01)
Interpersonal psychotherapy (IPT) individual	Progressive muscle relaxation individual	-0.01 (-1.77, 1.75)
Interpersonal psychotherapy (IPT) individual	Progressive muscle relaxation group	0.22 (-1.06, 1.5)
Interpersonal psychotherapy (IPT) individual	Any SSRI	-0.05 (-1.43, 1.27)
Interpersonal psychotherapy (IPT) individual	Citalopram	-0.1 (-1.53, 1.22)
Interpersonal psychotherapy (IPT) individual	Fluoxetine	-0.26 (-1.8, 0.99)
Interpersonal psychotherapy (IPT) individual	Sertraline	-0.13 (-1.26, 0.93)
Interpersonal psychotherapy (IPT) individual	Amitriptyline	-0.59 (-2.31, 0.88)
Interpersonal psychotherapy (IPT) individual	Any TCA	0.37 (-1.23, 2.33)
Interpersonal psychotherapy (IPT) individual	Imipramine	-0.25 (-1.89, 1.22)
Interpersonal psychotherapy (IPT) individual	Lofepramine	-0.08 (-1.64, 1.41)
Interpersonal psychotherapy (IPT) individual	Any AD	0.4 (-1.68, 2.32)
Interpersonal psychotherapy (IPT) individual	Traditional acupuncture	-0.23 (-1.46, 1.01)
Interpersonal psychotherapy (IPT) individual	Supervised high intensity exercise individual	-0.15 (-1.12, 0.76)
Interpersonal psychotherapy (IPT) individual	Supervised low intensity exercise individual	0.12 (-0.8, 1.02)
Interpersonal psychotherapy (IPT) individual	Unsupervised low intensity exercise individual	0.23 (-0.69, 1.19)
Interpersonal psychotherapy (IPT) individual	Supervised high intensity exercise group	0.14 (-0.72, 1)
Interpersonal psychotherapy (IPT) individual	Supervised low intensity exercise group	0.17 (-0.7, 1.05)
Interpersonal psychotherapy (IPT) individual	Laughter yoga group	-1.74 (-3.19, -0.4)
Interpersonal psychotherapy (IPT) individual	Yoga group	-0.72 (-1.78, 0.34)
Interpersonal psychotherapy (IPT) individual	CBT group (under 15 sessions) + any AD	-0.59 (-2.89, 1.59)
Interpersonal psychotherapy (IPT) individual	Body-mind-spirit group + any AD	-0.83 (-3.35, 1.57)
Interpersonal psychotherapy (IPT) individual	Traditional acupuncture + non-directive/supportive/person-centred counselling	-0.32 (-1.52, 0.94)
Interpersonal psychotherapy (IPT) individual	CBT individual (under 15 sessions) + supervised high intensity exercise group	0.29 (-1.34, 1.87)
Interpersonal psychotherapy (IPT) individual	CBT group (under 15 sessions) + supervised low intensity exercise group	-1.88 (-3.22, -0.54)
Psychoeducational group programme	Behavioural bibliotherapy	-0.19 (-1.49, 1.09)
Psychoeducational group programme	Cognitive bibliotherapy	-0.15 (-1.43, 1.12)
Psychoeducational group programme	Computerised Coping with Depression course	-0.21 (-1.5, 1.07)
Psychoeducational group programme	Computerised attentional bias modification	-0.17 (-1.46, 1.11)
Psychoeducational group programme	Computerised behavioural activation	-0.24 (-1.53, 1.05)
Psychoeducational group programme	Computerised cognitive bias modification	-0.18 (-1.47, 1.1)
Psychoeducational group programme	Computerised expressive writing	-0.2 (-1.49, 1.1)
Psychoeducational group programme	Computerised mindfulness intervention	-0.18 (-1.47, 1.1)
Psychoeducational group programme	Computerised positive psychological intervention	-0.16 (-1.44, 1.12)
Psychoeducational group programme	Computerised problem solving therapy	-0.23 (-1.52, 1.04)
Psychoeducational group programme	Computerised third-wave cognitive therapy	-0.21 (-1.51, 1.08)
Psychoeducational group programme	Computerised-CBT (CCBT)	-0.23 (-1.5, 1.04)
Psychoeducational group programme	Expressive writing	-0.21 (-1.51, 1.08)
Psychoeducational group programme	Psychoeducational website	-0.21 (-1.49, 1.08)
Psychoeducational group programme	Self-administered positive psychological intervention	-0.27 (-1.57, 1.02)
Psychoeducational group programme	Behavioural bibliotherapy with support	-0.05 (-1.35, 1.23)
Psychoeducational group programme	Cognitive bias modification with support	-0.1 (-1.41, 1.19)
Psychoeducational group programme	Cognitive bibliotherapy with support	-0.09 (-1.39, 1.19)
Psychoeducational group programme	Computerised behavioural activation with support	-0.1 (-1.39, 1.18)
Psychoeducational group programme	Computerised exercise promotion with support	-0.05 (-1.35, 1.23)
Psychoeducational group programme	Computerised problem solving therapy with support	-0.04 (-1.32, 1.24)
Psychoeducational group programme	Computerised third-wave cognitive therapy with support	-0.08 (-1.39, 1.2)
Psychoeducational group programme	Computerised-CBT (CCBT) with support	-0.04 (-1.32, 1.23)
Psychoeducational group programme	Expressive writing with support	-0.05 (-1.34, 1.24)
Psychoeducational group programme	Third-wave cognitive therapy CD with support	-0.09 (-1.4, 1.2)
Psychoeducational group programme	Short-term psychodynamic psychotherapy individual	-0.54 (-2.49, 1.36)
Psychoeducational group programme	Music therapy group	0.06 (-1.57, 1.7)
Psychoeducational group programme	Mindfulness-based stress reduction (MBSR) individual	-0.57 (-2.51, 1.32)
Psychoeducational group programme	Meditation-relaxation group	-0.66 (-2.63, 0.97)
Psychoeducational group programme	Mindfulness meditation group	-0.53 (-1.95, 0.86)
Psychoeducational group programme	Mindfulness-based cognitive therapy (MBCT) group	-0.56 (-1.91, 0.76)
Psychoeducational group programme	Mindfulness-based stress reduction (MBSR) group	-0.27 (-1.69, 1.19)
Psychoeducational group programme	Progressive muscle relaxation individual	-0.26 (-2.38, 1.89)
Psychoeducational group programme	Progressive muscle relaxation group	-0.02 (-1.68, 1.64)
Psychoeducational group programme	Any SSRI	-0.3 (-2.16, 1.55)
Psychoeducational group programme	Citalopram	-0.35 (-2.18, 1.4)
Psychoeducational group programme	Fluoxetine	-0.52 (-2.4, 1.22)
Psychoeducational group programme	Sertraline	-0.38 (-1.99, 1.2)
Psychoeducational group programme	Amitriptyline	-0.85 (-2.9, 1.06)
Psychoeducational group programme	Any TCA	0.14 (-1.86, 2.39)
Psychoeducational group programme	Imipramine	-0.5 (-2.47, 1.38)
Psychoeducational group programme	Lofepramine	-0.33 (-2.25, 1.55)
Psychoeducational group programme	Any AD	0.15 (-2.25, 2.41)
Psychoeducational group programme	Traditional acupuncture	-0.47 (-2.17, 1.2)
Psychoeducational group programme	Supervised high intensity exercise individual	-0.39 (-1.81, 0.98)
Psychoeducational group programme	Supervised low intensity exercise individual	-0.12 (-1.5, 1.26)
Psychoeducational group programme	Unsupervised low intensity exercise individual	-0.01 (-1.4, 1.39)
Psychoeducational group programme	Supervised high intensity exercise group	-0.11 (-1.46, 1.25)
Psychoeducational group programme	Supervised low intensity exercise group	-0.08 (-1.44, 1.29)
Psychoeducational group programme	Laughter yoga group	-1.99 (-3.77, -0.27)
Psychoeducational group programme	Yoga group	-0.96 (-2.44, 0.5)
Psychoeducational group programme	CBT group (under 15 sessions) + any AD	-0.83 (-3.45, 1.67)
Psychoeducational group programme	Body-mind-spirit group + any AD	-1.07 (-3.94, 1.65)
Psychoeducational group programme	Traditional acupuncture + non-directive/supportive/person-centred counselling	-0.55 (-2.29, 1.12)
Psychoeducational group programme	CBT individual (under 15 sessions) + supervised high intensity exercise group	0.05 (-1.86, 1.93)
Psychoeducational group programme	CBT group (under 15 sessions) + supervised low intensity exercise group	-2.12 (-3.85, -0.4)
Behavioural bibliotherapy	Cognitive bibliotherapy	0.02 (-0.28, 0.47)
Behavioural bibliotherapy	Computerised Coping with Depression course	0 (-0.44, 0.34)
Behavioural bibliotherapy	Computerised attentional bias modification	0.01 (-0.34, 0.43)
Behavioural bibliotherapy	Computerised behavioural activation	-0.01 (-0.51, 0.3)
Behavioural bibliotherapy	Computerised cognitive bias modification	0 (-0.36, 0.43)
Behavioural bibliotherapy	Computerised expressive writing	0 (-0.41, 0.41)
Behavioural bibliotherapy	Computerised mindfulness intervention	0 (-0.36, 0.42)
Behavioural bibliotherapy	Computerised positive psychological intervention	0.01 (-0.3, 0.46)
Behavioural bibliotherapy	Computerised problem solving therapy	-0.01 (-0.48, 0.3)
Behavioural bibliotherapy	Computerised third-wave cognitive therapy	0 (-0.46, 0.37)
Behavioural bibliotherapy	Computerised-CBT (CCBT)	-0.01 (-0.42, 0.29)
Behavioural bibliotherapy	Expressive writing	0 (-0.46, 0.38)
Behavioural bibliotherapy	Psychoeducational website	0 (-0.42, 0.36)
Behavioural bibliotherapy	Self-administered positive psychological intervention	-0.02 (-0.63, 0.26)
Behavioural bibliotherapy	Behavioural bibliotherapy with support	0.14 (-0.36, 0.67)
Behavioural bibliotherapy	Cognitive bias modification with support	0.1 (-0.43, 0.58)
Behavioural bibliotherapy	Cognitive bibliotherapy with support	0.11 (-0.41, 0.58)
Behavioural bibliotherapy	Computerised behavioural activation with support	0.11 (-0.41, 0.58)
Behavioural bibliotherapy	Computerised exercise promotion with support	0.14 (-0.34, 0.63)
Behavioural bibliotherapy	Computerised problem solving therapy with support	0.15 (-0.3, 0.64)
Behavioural bibliotherapy	Computerised third-wave cognitive therapy with support	0.12 (-0.4, 0.6)
Behavioural bibliotherapy	Computerised-CBT (CCBT) with support	0.16 (-0.28, 0.6)
Behavioural bibliotherapy	Expressive writing with support	0.15 (-0.33, 0.64)
Behavioural bibliotherapy	Third-wave cognitive therapy CD with support	0.11 (-0.41, 0.59)
Behavioural bibliotherapy	Short-term psychodynamic psychotherapy individual	-0.35 (-1.9, 1.19)
Behavioural bibliotherapy	Music therapy group	0.26 (-0.86, 1.37)
Behavioural bibliotherapy	Mindfulness-based stress reduction (MBSR) individual	-0.37 (-1.91, 1.12)
Behavioural bibliotherapy	Meditation-relaxation group	-0.42 (-2.1, 0.67)
Behavioural bibliotherapy	Mindfulness meditation group	-0.33 (-1.09, 0.38)
Behavioural bibliotherapy	Mindfulness-based cognitive therapy (MBCT) group	-0.37 (-0.97, 0.22)
Behavioural bibliotherapy	Mindfulness-based stress reduction (MBSR) group	-0.09 (-0.78, 0.76)
Behavioural bibliotherapy	Progressive muscle relaxation individual	-0.06 (-1.81, 1.7)
Behavioural bibliotherapy	Progressive muscle relaxation group	0.18 (-0.98, 1.34)
Behavioural bibliotherapy	Any SSRI	-0.09 (-1.54, 1.31)
Behavioural bibliotherapy	Citalopram	-0.14 (-1.56, 1.17)
Behavioural bibliotherapy	Fluoxetine	-0.3 (-1.83, 0.95)
Behavioural bibliotherapy	Sertraline	-0.17 (-1.28, 0.86)
Behavioural bibliotherapy	Amitriptyline	-0.62 (-2.37, 0.82)
Behavioural bibliotherapy	Any TCA	0.32 (-1.26, 2.29)
Behavioural bibliotherapy	Imipramine	-0.29 (-1.93, 1.17)
Behavioural bibliotherapy	Lofepramine	-0.13 (-1.67, 1.37)
Behavioural bibliotherapy	Any AD	0.35 (-1.69, 2.27)
Behavioural bibliotherapy	Traditional acupuncture	-0.28 (-1.46, 0.9)
Behavioural bibliotherapy	Supervised high intensity exercise individual	-0.19 (-0.97, 0.49)
Behavioural bibliotherapy	Supervised low intensity exercise individual	0.08 (-0.62, 0.76)
Behavioural bibliotherapy	Unsupervised low intensity exercise individual	0.18 (-0.48, 0.89)
Behavioural bibliotherapy	Supervised high intensity exercise group	0.09 (-0.57, 0.76)
Behavioural bibliotherapy	Supervised low intensity exercise group	0.12 (-0.54, 0.81)
Behavioural bibliotherapy	Laughter yoga group	-1.78 (-3.12, -0.62)
Behavioural bibliotherapy	Yoga group	-0.76 (-1.64, 0.13)
Behavioural bibliotherapy	CBT group (under 15 sessions) + any AD	-0.63 (-2.92, 1.54)
Behavioural bibliotherapy	Body-mind-spirit group + any AD	-0.88 (-3.4, 1.53)
Behavioural bibliotherapy	Traditional acupuncture + non-directive/supportive/person-centred counselling	-0.36 (-1.53, 0.82)
Behavioural bibliotherapy	CBT individual (under 15 sessions) + supervised high intensity exercise group	0.25 (-1.29, 1.73)
Behavioural bibliotherapy	CBT group (under 15 sessions) + supervised low intensity exercise group	-1.93 (-3.14, -0.69)
Cognitive bibliotherapy	Computerised Coping with Depression course	-0.02 (-0.49, 0.21)
Cognitive bibliotherapy	Computerised attentional bias modification	-0.01 (-0.38, 0.29)
Cognitive bibliotherapy	Computerised behavioural activation	-0.03 (-0.56, 0.19)
Cognitive bibliotherapy	Computerised cognitive bias modification	-0.01 (-0.4, 0.29)
Cognitive bibliotherapy	Computerised expressive writing	-0.02 (-0.47, 0.28)
Cognitive bibliotherapy	Computerised mindfulness intervention	-0.01 (-0.41, 0.27)
Cognitive bibliotherapy	Computerised positive psychological intervention	0 (-0.34, 0.31)
Cognitive bibliotherapy	Computerised problem solving therapy	-0.04 (-0.52, 0.18)
Cognitive bibliotherapy	Computerised third-wave cognitive therapy	-0.02 (-0.51, 0.25)
Cognitive bibliotherapy	Computerised-CBT (CCBT)	-0.04 (-0.44, 0.15)
Cognitive bibliotherapy	Expressive writing	-0.02 (-0.53, 0.26)
Cognitive bibliotherapy	Psychoeducational website	-0.02 (-0.46, 0.23)
Cognitive bibliotherapy	Self-administered positive psychological intervention	-0.05 (-0.69, 0.16)
Cognitive bibliotherapy	Behavioural bibliotherapy with support	0.1 (-0.36, 0.57)
Cognitive bibliotherapy	Cognitive bias modification with support	0.06 (-0.45, 0.48)
Cognitive bibliotherapy	Cognitive bibliotherapy with support	0.06 (-0.41, 0.47)
Cognitive bibliotherapy	Computerised behavioural activation with support	0.06 (-0.42, 0.47)
Cognitive bibliotherapy	Computerised exercise promotion with support	0.1 (-0.35, 0.54)
Cognitive bibliotherapy	Computerised problem solving therapy with support	0.11 (-0.31, 0.54)
Cognitive bibliotherapy	Computerised third-wave cognitive therapy with support	0.08 (-0.41, 0.5)
Cognitive bibliotherapy	Computerised-CBT (CCBT) with support	0.11 (-0.29, 0.5)
Cognitive bibliotherapy	Expressive writing with support	0.1 (-0.33, 0.54)
Cognitive bibliotherapy	Third-wave cognitive therapy CD with support	0.07 (-0.43, 0.49)
Cognitive bibliotherapy	Short-term psychodynamic psychotherapy individual	-0.39 (-1.93, 1.14)
Cognitive bibliotherapy	Music therapy group	0.22 (-0.88, 1.31)
Cognitive bibliotherapy	Mindfulness-based stress reduction (MBSR) individual	-0.42 (-1.93, 1.08)
Cognitive bibliotherapy	Meditation-relaxation group	-0.46 (-2.13, 0.6)
Cognitive bibliotherapy	Mindfulness meditation group	-0.38 (-1.12, 0.3)
Cognitive bibliotherapy	Mindfulness-based cognitive therapy (MBCT) group	-0.41 (-1, 0.14)
Cognitive bibliotherapy	Mindfulness-based stress reduction (MBSR) group	-0.14 (-0.81, 0.7)
Cognitive bibliotherapy	Progressive muscle relaxation individual	-0.1 (-1.83, 1.64)
Cognitive bibliotherapy	Progressive muscle relaxation group	0.14 (-1, 1.28)
Cognitive bibliotherapy	Any SSRI	-0.14 (-1.56, 1.24)
Cognitive bibliotherapy	Citalopram	-0.19 (-1.58, 1.1)
Cognitive bibliotherapy	Fluoxetine	-0.35 (-1.86, 0.88)
Cognitive bibliotherapy	Sertraline	-0.22 (-1.3, 0.78)
Cognitive bibliotherapy	Amitriptyline	-0.67 (-2.39, 0.77)
Cognitive bibliotherapy	Any TCA	0.27 (-1.29, 2.23)
Cognitive bibliotherapy	Imipramine	-0.34 (-1.95, 1.12)
Cognitive bibliotherapy	Lofepramine	-0.17 (-1.7, 1.31)
Cognitive bibliotherapy	Any AD	0.3 (-1.72, 2.22)
Cognitive bibliotherapy	Traditional acupuncture	-0.32 (-1.48, 0.85)
Cognitive bibliotherapy	Supervised high intensity exercise individual	-0.23 (-0.99, 0.42)
Cognitive bibliotherapy	Supervised low intensity exercise individual	0.03 (-0.64, 0.7)
Cognitive bibliotherapy	Unsupervised low intensity exercise individual	0.14 (-0.51, 0.83)
Cognitive bibliotherapy	Supervised high intensity exercise group	0.05 (-0.58, 0.69)
Cognitive bibliotherapy	Supervised low intensity exercise group	0.08 (-0.56, 0.73)
Cognitive bibliotherapy	Laughter yoga group	-1.82 (-3.14, -0.67)
Cognitive bibliotherapy	Yoga group	-0.81 (-1.67, 0.06)
Cognitive bibliotherapy	CBT group (under 15 sessions) + any AD	-0.67 (-2.95, 1.5)
Cognitive bibliotherapy	Body-mind-spirit group + any AD	-0.92 (-3.44, 1.47)
Cognitive bibliotherapy	Traditional acupuncture + non-directive/supportive/person-centred counselling	-0.4 (-1.57, 0.76)
Cognitive bibliotherapy	CBT individual (under 15 sessions) + supervised high intensity exercise group	0.2 (-1.31, 1.68)
Cognitive bibliotherapy	CBT group (under 15 sessions) + supervised low intensity exercise group	-1.97 (-3.17, -0.76)
Computerised Coping with Depression course	Computerised attentional bias modification	0.01 (-0.27, 0.45)
Computerised Coping with Depression course	Computerised behavioural activation	-0.01 (-0.42, 0.31)
Computerised Coping with Depression course	Computerised cognitive bias modification	0.01 (-0.29, 0.45)
Computerised Coping with Depression course	Computerised expressive writing	0 (-0.34, 0.44)
Computerised Coping with Depression course	Computerised mindfulness intervention	0.01 (-0.29, 0.43)
Computerised Coping with Depression course	Computerised positive psychological intervention	0.02 (-0.24, 0.47)
Computerised Coping with Depression course	Computerised problem solving therapy	-0.01 (-0.38, 0.29)
Computerised Coping with Depression course	Computerised third-wave cognitive therapy	0 (-0.38, 0.4)
Computerised Coping with Depression course	Computerised-CBT (CCBT)	-0.01 (-0.33, 0.29)
Computerised Coping with Depression course	Expressive writing	0 (-0.39, 0.41)
Computerised Coping with Depression course	Psychoeducational website	0 (-0.34, 0.38)
Computerised Coping with Depression course	Self-administered positive psychological intervention	-0.01 (-0.54, 0.27)
Computerised Coping with Depression course	Behavioural bibliotherapy with support	0.16 (-0.29, 0.66)
Computerised Coping with Depression course	Cognitive bias modification with support	0.12 (-0.38, 0.58)
Computerised Coping with Depression course	Cognitive bibliotherapy with support	0.12 (-0.36, 0.57)
Computerised Coping with Depression course	Computerised behavioural activation with support	0.12 (-0.35, 0.57)
Computerised Coping with Depression course	Computerised exercise promotion with support	0.16 (-0.28, 0.63)
Computerised Coping with Depression course	Computerised problem solving therapy with support	0.17 (-0.24, 0.64)
Computerised Coping with Depression course	Computerised third-wave cognitive therapy with support	0.13 (-0.34, 0.6)
Computerised Coping with Depression course	Computerised-CBT (CCBT) with support	0.17 (-0.22, 0.6)
Computerised Coping with Depression course	Expressive writing with support	0.16 (-0.27, 0.64)
Computerised Coping with Depression course	Third-wave cognitive therapy CD with support	0.13 (-0.36, 0.59)
Computerised Coping with Depression course	Short-term psychodynamic psychotherapy individual	-0.33 (-1.88, 1.2)
Computerised Coping with Depression course	Music therapy group	0.28 (-0.82, 1.38)
Computerised Coping with Depression course	Mindfulness-based stress reduction (MBSR) individual	-0.36 (-1.88, 1.14)
Computerised Coping with Depression course	Meditation-relaxation group	-0.4 (-2.08, 0.67)
Computerised Coping with Depression course	Mindfulness meditation group	-0.32 (-1.06, 0.39)
Computerised Coping with Depression course	Mindfulness-based cognitive therapy (MBCT) group	-0.35 (-0.93, 0.22)
Computerised Coping with Depression course	Mindfulness-based stress reduction (MBSR) group	-0.08 (-0.74, 0.77)
Computerised Coping with Depression course	Progressive muscle relaxation individual	-0.04 (-1.78, 1.7)
Computerised Coping with Depression course	Progressive muscle relaxation group	0.2 (-0.95, 1.35)
Computerised Coping with Depression course	Any SSRI	-0.07 (-1.52, 1.31)
Computerised Coping with Depression course	Citalopram	-0.12 (-1.53, 1.18)
Computerised Coping with Depression course	Fluoxetine	-0.29 (-1.81, 0.95)
Computerised Coping with Depression course	Sertraline	-0.16 (-1.25, 0.86)
Computerised Coping with Depression course	Amitriptyline	-0.6 (-2.34, 0.84)
Computerised Coping with Depression course	Any TCA	0.34 (-1.24, 2.3)
Computerised Coping with Depression course	Imipramine	-0.27 (-1.9, 1.19)
Computerised Coping with Depression course	Lofepramine	-0.11 (-1.65, 1.38)
Computerised Coping with Depression course	Any AD	0.37 (-1.67, 2.28)
Computerised Coping with Depression course	Traditional acupuncture	-0.26 (-1.44, 0.92)
Computerised Coping with Depression course	Supervised high intensity exercise individual	-0.17 (-0.94, 0.49)
Computerised Coping with Depression course	Supervised low intensity exercise individual	0.09 (-0.57, 0.77)
Computerised Coping with Depression course	Unsupervised low intensity exercise individual	0.2 (-0.44, 0.9)
Computerised Coping with Depression course	Supervised high intensity exercise group	0.11 (-0.53, 0.77)
Computerised Coping with Depression course	Supervised low intensity exercise group	0.14 (-0.5, 0.82)
Computerised Coping with Depression course	Laughter yoga group	-1.76 (-3.08, -0.61)
Computerised Coping with Depression course	Yoga group	-0.75 (-1.61, 0.13)
Computerised Coping with Depression course	CBT group (under 15 sessions) + any AD	-0.61 (-2.89, 1.55)
Computerised Coping with Depression course	Body-mind-spirit group + any AD	-0.86 (-3.37, 1.53)
Computerised Coping with Depression course	Traditional acupuncture + non-directive/supportive/person-centred counselling	-0.34 (-1.51, 0.84)
Computerised Coping with Depression course	CBT individual (under 15 sessions) + supervised high intensity exercise group	0.27 (-1.26, 1.74)
Computerised Coping with Depression course	CBT group (under 15 sessions) + supervised low intensity exercise group	-1.91 (-3.1, -0.69)
Computerised attentional bias modification	Computerised behavioural activation	-0.02 (-0.52, 0.24)
Computerised attentional bias modification	Computerised cognitive bias modification	0 (-0.38, 0.35)
Computerised attentional bias modification	Computerised expressive writing	-0.01 (-0.43, 0.33)
Computerised attentional bias modification	Computerised mindfulness intervention	0 (-0.37, 0.33)
Computerised attentional bias modification	Computerised positive psychological intervention	0 (-0.31, 0.36)
Computerised attentional bias modification	Computerised problem solving therapy	-0.02 (-0.49, 0.22)
Computerised attentional bias modification	Computerised third-wave cognitive therapy	-0.01 (-0.48, 0.29)
Computerised attentional bias modification	Computerised-CBT (CCBT)	-0.02 (-0.41, 0.2)
Computerised attentional bias modification	Expressive writing	-0.01 (-0.49, 0.31)
Computerised attentional bias modification	Psychoeducational website	-0.01 (-0.42, 0.28)
Computerised attentional bias modification	Self-administered positive psychological intervention	-0.03 (-0.66, 0.2)
Computerised attentional bias modification	Behavioural bibliotherapy with support	0.12 (-0.35, 0.61)
Computerised attentional bias modification	Cognitive bias modification with support	0.09 (-0.43, 0.52)
Computerised attentional bias modification	Cognitive bibliotherapy with support	0.09 (-0.41, 0.51)
Computerised attentional bias modification	Computerised behavioural activation with support	0.09 (-0.41, 0.51)
Computerised attentional bias modification	Computerised exercise promotion with support	0.12 (-0.34, 0.57)
Computerised attentional bias modification	Computerised problem solving therapy with support	0.13 (-0.3, 0.58)
Computerised attentional bias modification	Computerised third-wave cognitive therapy with support	0.1 (-0.4, 0.54)
Computerised attentional bias modification	Computerised-CBT (CCBT) with support	0.13 (-0.28, 0.54)
Computerised attentional bias modification	Expressive writing with support	0.13 (-0.32, 0.58)
Computerised attentional bias modification	Third-wave cognitive therapy CD with support	0.09 (-0.41, 0.53)
Computerised attentional bias modification	Short-term psychodynamic psychotherapy individual	-0.37 (-1.91, 1.16)
Computerised attentional bias modification	Music therapy group	0.24 (-0.87, 1.34)
Computerised attentional bias modification	Mindfulness-based stress reduction (MBSR) individual	-0.4 (-1.92, 1.1)
Computerised attentional bias modification	Meditation-relaxation group	-0.44 (-2.12, 0.63)
Computerised attentional bias modification	Mindfulness meditation group	-0.35 (-1.1, 0.34)
Computerised attentional bias modification	Mindfulness-based cognitive therapy (MBCT) group	-0.39 (-0.98, 0.17)
Computerised attentional bias modification	Mindfulness-based stress reduction (MBSR) group	-0.12 (-0.78, 0.72)
Computerised attentional bias modification	Progressive muscle relaxation individual	-0.08 (-1.82, 1.66)
Computerised attentional bias modification	Progressive muscle relaxation group	0.16 (-0.99, 1.31)
Computerised attentional bias modification	Any SSRI	-0.11 (-1.55, 1.27)
Computerised attentional bias modification	Citalopram	-0.16 (-1.57, 1.13)
Computerised attentional bias modification	Fluoxetine	-0.33 (-1.85, 0.91)
Computerised attentional bias modification	Sertraline	-0.19 (-1.29, 0.82)
Computerised attentional bias modification	Amitriptyline	-0.65 (-2.38, 0.8)
Computerised attentional bias modification	Any TCA	0.29 (-1.27, 2.26)
Computerised attentional bias modification	Imipramine	-0.32 (-1.94, 1.14)
Computerised attentional bias modification	Lofepramine	-0.15 (-1.69, 1.34)
Computerised attentional bias modification	Any AD	0.33 (-1.71, 2.24)
Computerised attentional bias modification	Traditional acupuncture	-0.29 (-1.47, 0.87)
Computerised attentional bias modification	Supervised high intensity exercise individual	-0.21 (-0.98, 0.45)
Computerised attentional bias modification	Supervised low intensity exercise individual	0.06 (-0.62, 0.72)
Computerised attentional bias modification	Unsupervised low intensity exercise individual	0.16 (-0.5, 0.86)
Computerised attentional bias modification	Supervised high intensity exercise group	0.07 (-0.56, 0.72)
Computerised attentional bias modification	Supervised low intensity exercise group	0.1 (-0.54, 0.76)
Computerised attentional bias modification	Laughter yoga group	-1.8 (-3.13, -0.65)
Computerised attentional bias modification	Yoga group	-0.79 (-1.65, 0.08)
Computerised attentional bias modification	CBT group (under 15 sessions) + any AD	-0.65 (-2.92, 1.52)
Computerised attentional bias modification	Body-mind-spirit group + any AD	-0.9 (-3.41, 1.49)
Computerised attentional bias modification	Traditional acupuncture + non-directive/supportive/person-centred counselling	-0.38 (-1.54, 0.79)
Computerised attentional bias modification	CBT individual (under 15 sessions) + supervised high intensity exercise group	0.23 (-1.3, 1.7)
Computerised attentional bias modification	CBT group (under 15 sessions) + supervised low intensity exercise group	-1.95 (-3.15, -0.73)
Computerised behavioural activation	Computerised cognitive bias modification	0.02 (-0.26, 0.52)
Computerised behavioural activation	Computerised expressive writing	0.01 (-0.3, 0.5)
Computerised behavioural activation	Computerised mindfulness intervention	0.02 (-0.26, 0.5)
Computerised behavioural activation	Computerised positive psychological intervention	0.03 (-0.21, 0.56)
Computerised behavioural activation	Computerised problem solving therapy	0 (-0.35, 0.37)
Computerised behavioural activation	Computerised third-wave cognitive therapy	0.01 (-0.33, 0.46)
Computerised behavioural activation	Computerised-CBT (CCBT)	0 (-0.3, 0.36)
Computerised behavioural activation	Expressive writing	0.01 (-0.35, 0.47)
Computerised behavioural activation	Psychoeducational website	0.01 (-0.3, 0.44)
Computerised behavioural activation	Self-administered positive psychological intervention	-0.01 (-0.48, 0.32)
Computerised behavioural activation	Behavioural bibliotherapy with support	0.17 (-0.28, 0.72)
Computerised behavioural activation	Cognitive bias modification with support	0.14 (-0.37, 0.63)
Computerised behavioural activation	Cognitive bibliotherapy with support	0.14 (-0.34, 0.63)
Computerised behavioural activation	Computerised behavioural activation with support	0.14 (-0.34, 0.62)
Computerised behavioural activation	Computerised exercise promotion with support	0.17 (-0.26, 0.69)
Computerised behavioural activation	Computerised problem solving therapy with support	0.19 (-0.22, 0.69)
Computerised behavioural activation	Computerised third-wave cognitive therapy with support	0.15 (-0.33, 0.66)
Computerised behavioural activation	Computerised-CBT (CCBT) with support	0.19 (-0.2, 0.65)
Computerised behavioural activation	Expressive writing with support	0.18 (-0.25, 0.69)
Computerised behavioural activation	Third-wave cognitive therapy CD with support	0.14 (-0.34, 0.64)
Computerised behavioural activation	Short-term psychodynamic psychotherapy individual	-0.31 (-1.85, 1.22)
Computerised behavioural activation	Music therapy group	0.3 (-0.81, 1.41)
Computerised behavioural activation	Mindfulness-based stress reduction (MBSR) individual	-0.33 (-1.86, 1.17)
Computerised behavioural activation	Meditation-relaxation group	-0.38 (-2.06, 0.7)
Computerised behavioural activation	Mindfulness meditation group	-0.3 (-1.04, 0.42)
Computerised behavioural activation	Mindfulness-based cognitive therapy (MBCT) group	-0.33 (-0.92, 0.27)
Computerised behavioural activation	Mindfulness-based stress reduction (MBSR) group	-0.06 (-0.72, 0.81)
Computerised behavioural activation	Progressive muscle relaxation individual	-0.02 (-1.77, 1.74)
Computerised behavioural activation	Progressive muscle relaxation group	0.22 (-0.93, 1.38)
Computerised behavioural activation	Any SSRI	-0.05 (-1.5, 1.34)
Computerised behavioural activation	Citalopram	-0.11 (-1.51, 1.2)
Computerised behavioural activation	Fluoxetine	-0.27 (-1.78, 0.98)
Computerised behavioural activation	Sertraline	-0.13 (-1.23, 0.89)
Computerised behavioural activation	Amitriptyline	-0.59 (-2.31, 0.87)
Computerised behavioural activation	Any TCA	0.36 (-1.21, 2.33)
Computerised behavioural activation	Imipramine	-0.25 (-1.88, 1.21)
Computerised behavioural activation	Lofepramine	-0.09 (-1.62, 1.41)
Computerised behavioural activation	Any AD	0.39 (-1.64, 2.31)
Computerised behavioural activation	Traditional acupuncture	-0.24 (-1.42, 0.95)
Computerised behavioural activation	Supervised high intensity exercise individual	-0.14 (-0.92, 0.52)
Computerised behavioural activation	Supervised low intensity exercise individual	0.12 (-0.55, 0.79)
Computerised behavioural activation	Unsupervised low intensity exercise individual	0.22 (-0.37, 0.88)
Computerised behavioural activation	Supervised high intensity exercise group	0.13 (-0.51, 0.81)
Computerised behavioural activation	Supervised low intensity exercise group	0.16 (-0.48, 0.85)
Computerised behavioural activation	Laughter yoga group	-1.74 (-3.07, -0.58)
Computerised behavioural activation	Yoga group	-0.73 (-1.59, 0.17)
Computerised behavioural activation	CBT group (under 15 sessions) + any AD	-0.59 (-2.87, 1.58)
Computerised behavioural activation	Body-mind-spirit group + any AD	-0.84 (-3.34, 1.56)
Computerised behavioural activation	Traditional acupuncture + non-directive/supportive/person-centred counselling	-0.32 (-1.49, 0.86)
Computerised behavioural activation	CBT individual (under 15 sessions) + supervised high intensity exercise group	0.29 (-1.24, 1.77)
Computerised behavioural activation	CBT group (under 15 sessions) + supervised low intensity exercise group	-1.89 (-3.08, -0.66)
Computerised cognitive bias modification	Computerised expressive writing	0 (-0.43, 0.36)
Computerised cognitive bias modification	Computerised mindfulness intervention	0 (-0.38, 0.35)
Computerised cognitive bias modification	Computerised positive psychological intervention	0.01 (-0.31, 0.4)
Computerised cognitive bias modification	Computerised problem solving therapy	-0.02 (-0.49, 0.25)
Computerised cognitive bias modification	Computerised third-wave cognitive therapy	-0.01 (-0.47, 0.32)
Computerised cognitive bias modification	Computerised-CBT (CCBT)	-0.02 (-0.43, 0.23)
Computerised cognitive bias modification	Expressive writing	-0.01 (-0.49, 0.33)
Computerised cognitive bias modification	Psychoeducational website	-0.01 (-0.43, 0.31)
Computerised cognitive bias modification	Self-administered positive psychological intervention	-0.03 (-0.65, 0.22)
Computerised cognitive bias modification	Behavioural bibliotherapy with support	0.13 (-0.36, 0.62)
Computerised cognitive bias modification	Cognitive bias modification with support	0.09 (-0.44, 0.54)
Computerised cognitive bias modification	Cognitive bibliotherapy with support	0.09 (-0.41, 0.53)
Computerised cognitive bias modification	Computerised behavioural activation with support	0.09 (-0.42, 0.53)
Computerised cognitive bias modification	Computerised exercise promotion with support	0.13 (-0.34, 0.59)
Computerised cognitive bias modification	Computerised problem solving therapy with support	0.14 (-0.31, 0.6)
Computerised cognitive bias modification	Computerised third-wave cognitive therapy with support	0.11 (-0.4, 0.56)
Computerised cognitive bias modification	Computerised-CBT (CCBT) with support	0.14 (-0.29, 0.56)
Computerised cognitive bias modification	Expressive writing with support	0.13 (-0.33, 0.59)
Computerised cognitive bias modification	Third-wave cognitive therapy CD with support	0.1 (-0.42, 0.55)
Computerised cognitive bias modification	Short-term psychodynamic psychotherapy individual	-0.37 (-1.91, 1.17)
Computerised cognitive bias modification	Music therapy group	0.25 (-0.87, 1.35)
Computerised cognitive bias modification	Mindfulness-based stress reduction (MBSR) individual	-0.39 (-1.92, 1.12)
Computerised cognitive bias modification	Meditation-relaxation group	-0.43 (-2.11, 0.63)
Computerised cognitive bias modification	Mindfulness meditation group	-0.35 (-1.1, 0.35)
Computerised cognitive bias modification	Mindfulness-based cognitive therapy (MBCT) group	-0.38 (-0.98, 0.19)
Computerised cognitive bias modification	Mindfulness-based stress reduction (MBSR) group	-0.11 (-0.79, 0.73)
Computerised cognitive bias modification	Progressive muscle relaxation individual	-0.07 (-1.81, 1.67)
Computerised cognitive bias modification	Progressive muscle relaxation group	0.17 (-0.98, 1.32)
Computerised cognitive bias modification	Any SSRI	-0.11 (-1.55, 1.28)
Computerised cognitive bias modification	Citalopram	-0.16 (-1.57, 1.14)
Computerised cognitive bias modification	Fluoxetine	-0.32 (-1.85, 0.92)
Computerised cognitive bias modification	Sertraline	-0.19 (-1.29, 0.83)
Computerised cognitive bias modification	Amitriptyline	-0.64 (-2.37, 0.81)
Computerised cognitive bias modification	Any TCA	0.3 (-1.27, 2.28)
Computerised cognitive bias modification	Imipramine	-0.31 (-1.94, 1.16)
Computerised cognitive bias modification	Lofepramine	-0.15 (-1.68, 1.35)
Computerised cognitive bias modification	Any AD	0.33 (-1.7, 2.25)
Computerised cognitive bias modification	Traditional acupuncture	-0.29 (-1.47, 0.88)
Computerised cognitive bias modification	Supervised high intensity exercise individual	-0.2 (-0.97, 0.46)
Computerised cognitive bias modification	Supervised low intensity exercise individual	0.06 (-0.62, 0.73)
Computerised cognitive bias modification	Unsupervised low intensity exercise individual	0.17 (-0.49, 0.87)
Computerised cognitive bias modification	Supervised high intensity exercise group	0.08 (-0.57, 0.73)
Computerised cognitive bias modification	Supervised low intensity exercise group	0.11 (-0.55, 0.77)
Computerised cognitive bias modification	Laughter yoga group	-1.79 (-3.13, -0.64)
Computerised cognitive bias modification	Yoga group	-0.78 (-1.65, 0.1)
Computerised cognitive bias modification	CBT group (under 15 sessions) + any AD	-0.64 (-2.92, 1.52)
Computerised cognitive bias modification	Body-mind-spirit group + any AD	-0.89 (-3.4, 1.5)
Computerised cognitive bias modification	Traditional acupuncture + non-directive/supportive/person-centred counselling	-0.37 (-1.55, 0.81)
Computerised cognitive bias modification	CBT individual (under 15 sessions) + supervised high intensity exercise group	0.23 (-1.29, 1.71)
Computerised cognitive bias modification	CBT group (under 15 sessions) + supervised low intensity exercise group	-1.94 (-3.15, -0.72)
Computerised expressive writing	Computerised mindfulness intervention	0 (-0.34, 0.39)
Computerised expressive writing	Computerised positive psychological intervention	0.01 (-0.3, 0.46)
Computerised expressive writing	Computerised problem solving therapy	-0.01 (-0.48, 0.29)
Computerised expressive writing	Computerised third-wave cognitive therapy	0 (-0.45, 0.37)
Computerised expressive writing	Computerised-CBT (CCBT)	-0.01 (-0.42, 0.29)
Computerised expressive writing	Expressive writing	0 (-0.46, 0.38)
Computerised expressive writing	Psychoeducational website	0 (-0.41, 0.36)
Computerised expressive writing	Self-administered positive psychological intervention	-0.02 (-0.62, 0.26)
Computerised expressive writing	Behavioural bibliotherapy with support	0.14 (-0.36, 0.66)
Computerised expressive writing	Cognitive bias modification with support	0.1 (-0.44, 0.58)
Computerised expressive writing	Cognitive bibliotherapy with support	0.11 (-0.41, 0.58)
Computerised expressive writing	Computerised behavioural activation with support	0.11 (-0.42, 0.57)
Computerised expressive writing	Computerised exercise promotion with support	0.14 (-0.34, 0.63)
Computerised expressive writing	Computerised problem solving therapy with support	0.15 (-0.3, 0.64)
Computerised expressive writing	Computerised third-wave cognitive therapy with support	0.12 (-0.4, 0.61)
Computerised expressive writing	Computerised-CBT (CCBT) with support	0.15 (-0.28, 0.6)
Computerised expressive writing	Expressive writing with support	0.15 (-0.33, 0.64)
Computerised expressive writing	Third-wave cognitive therapy CD with support	0.11 (-0.42, 0.59)
Computerised expressive writing	Short-term psychodynamic psychotherapy individual	-0.35 (-1.9, 1.2)
Computerised expressive writing	Music therapy group	0.26 (-0.86, 1.37)
Computerised expressive writing	Mindfulness-based stress reduction (MBSR) individual	-0.38 (-1.91, 1.14)
Computerised expressive writing	Meditation-relaxation group	-0.42 (-2.11, 0.67)
Computerised expressive writing	Mindfulness meditation group	-0.33 (-1.1, 0.38)
Computerised expressive writing	Mindfulness-based cognitive therapy (MBCT) group	-0.37 (-0.98, 0.22)
Computerised expressive writing	Mindfulness-based stress reduction (MBSR) group	-0.09 (-0.78, 0.76)
Computerised expressive writing	Progressive muscle relaxation individual	-0.06 (-1.8, 1.69)
Computerised expressive writing	Progressive muscle relaxation group	0.18 (-0.98, 1.34)
Computerised expressive writing	Any SSRI	-0.09 (-1.55, 1.31)
Computerised expressive writing	Citalopram	-0.14 (-1.56, 1.17)
Computerised expressive writing	Fluoxetine	-0.3 (-1.83, 0.95)
Computerised expressive writing	Sertraline	-0.17 (-1.28, 0.86)
Computerised expressive writing	Amitriptyline	-0.62 (-2.36, 0.83)
Computerised expressive writing	Any TCA	0.32 (-1.27, 2.29)
Computerised expressive writing	Imipramine	-0.29 (-1.93, 1.18)
Computerised expressive writing	Lofepramine	-0.13 (-1.67, 1.37)
Computerised expressive writing	Any AD	0.35 (-1.69, 2.27)
Computerised expressive writing	Traditional acupuncture	-0.28 (-1.46, 0.91)
Computerised expressive writing	Supervised high intensity exercise individual	-0.19 (-0.98, 0.49)
Computerised expressive writing	Supervised low intensity exercise individual	0.08 (-0.62, 0.77)
Computerised expressive writing	Unsupervised low intensity exercise individual	0.18 (-0.48, 0.89)
Computerised expressive writing	Supervised high intensity exercise group	0.09 (-0.56, 0.77)
Computerised expressive writing	Supervised low intensity exercise group	0.12 (-0.54, 0.81)
Computerised expressive writing	Laughter yoga group	-1.78 (-3.12, -0.62)
Computerised expressive writing	Yoga group	-0.76 (-1.65, 0.13)
Computerised expressive writing	CBT group (under 15 sessions) + any AD	-0.63 (-2.92, 1.55)
Computerised expressive writing	Body-mind-spirit group + any AD	-0.88 (-3.4, 1.52)
Computerised expressive writing	Traditional acupuncture + non-directive/supportive/person-centred counselling	-0.36 (-1.54, 0.82)
Computerised expressive writing	CBT individual (under 15 sessions) + supervised high intensity exercise group	0.25 (-1.29, 1.73)
Computerised expressive writing	CBT group (under 15 sessions) + supervised low intensity exercise group	-1.93 (-3.14, -0.69)
Computerised mindfulness intervention	Computerised positive psychological intervention	0.01 (-0.3, 0.4)
Computerised mindfulness intervention	Computerised problem solving therapy	-0.02 (-0.47, 0.25)
Computerised mindfulness intervention	Computerised third-wave cognitive therapy	-0.01 (-0.45, 0.32)
Computerised mindfulness intervention	Computerised-CBT (CCBT)	-0.02 (-0.4, 0.23)
Computerised mindfulness intervention	Expressive writing	-0.01 (-0.47, 0.33)
Computerised mindfulness intervention	Psychoeducational website	0 (-0.41, 0.31)
Computerised mindfulness intervention	Self-administered positive psychological intervention	-0.03 (-0.63, 0.22)
Computerised mindfulness intervention	Behavioural bibliotherapy with support	0.13 (-0.35, 0.63)
Computerised mindfulness intervention	Cognitive bias modification with support	0.1 (-0.42, 0.54)
Computerised mindfulness intervention	Cognitive bibliotherapy with support	0.1 (-0.4, 0.53)
Computerised mindfulness intervention	Computerised behavioural activation with support	0.1 (-0.4, 0.53)
Computerised mindfulness intervention	Computerised exercise promotion with support	0.13 (-0.33, 0.59)
Computerised mindfulness intervention	Computerised problem solving therapy with support	0.15 (-0.29, 0.59)
Computerised mindfulness intervention	Computerised third-wave cognitive therapy with support	0.11 (-0.39, 0.56)
Computerised mindfulness intervention	Computerised-CBT (CCBT) with support	0.15 (-0.27, 0.56)
Computerised mindfulness intervention	Expressive writing with support	0.14 (-0.32, 0.6)
Computerised mindfulness intervention	Third-wave cognitive therapy CD with support	0.1 (-0.41, 0.55)
Computerised mindfulness intervention	Short-term psychodynamic psychotherapy individual	-0.36 (-1.9, 1.18)
Computerised mindfulness intervention	Music therapy group	0.25 (-0.86, 1.34)
Computerised mindfulness intervention	Mindfulness-based stress reduction (MBSR) individual	-0.38 (-1.92, 1.11)
Computerised mindfulness intervention	Meditation-relaxation group	-0.43 (-2.11, 0.64)
Computerised mindfulness intervention	Mindfulness meditation group	-0.34 (-1.09, 0.35)
Computerised mindfulness intervention	Mindfulness-based cognitive therapy (MBCT) group	-0.38 (-0.97, 0.19)
Computerised mindfulness intervention	Mindfulness-based stress reduction (MBSR) group	-0.11 (-0.78, 0.73)
Computerised mindfulness intervention	Progressive muscle relaxation individual	-0.07 (-1.81, 1.68)
Computerised mindfulness intervention	Progressive muscle relaxation group	0.17 (-0.98, 1.32)
Computerised mindfulness intervention	Any SSRI	-0.1 (-1.54, 1.29)
Computerised mindfulness intervention	Citalopram	-0.16 (-1.56, 1.14)
Computerised mindfulness intervention	Fluoxetine	-0.32 (-1.84, 0.92)
Computerised mindfulness intervention	Sertraline	-0.18 (-1.28, 0.83)
Computerised mindfulness intervention	Amitriptyline	-0.63 (-2.37, 0.81)
Computerised mindfulness intervention	Any TCA	0.3 (-1.26, 2.28)
Computerised mindfulness intervention	Imipramine	-0.3 (-1.93, 1.16)
Computerised mindfulness intervention	Lofepramine	-0.14 (-1.68, 1.35)
Computerised mindfulness intervention	Any AD	0.34 (-1.7, 2.25)
Computerised mindfulness intervention	Traditional acupuncture	-0.29 (-1.46, 0.89)
Computerised mindfulness intervention	Supervised high intensity exercise individual	-0.2 (-0.97, 0.46)
Computerised mindfulness intervention	Supervised low intensity exercise individual	0.07 (-0.62, 0.73)
Computerised mindfulness intervention	Unsupervised low intensity exercise individual	0.17 (-0.48, 0.87)
Computerised mindfulness intervention	Supervised high intensity exercise group	0.08 (-0.56, 0.74)
Computerised mindfulness intervention	Supervised low intensity exercise group	0.11 (-0.53, 0.78)
Computerised mindfulness intervention	Laughter yoga group	-1.79 (-3.12, -0.63)
Computerised mindfulness intervention	Yoga group	-0.78 (-1.65, 0.1)
Computerised mindfulness intervention	CBT group (under 15 sessions) + any AD	-0.64 (-2.92, 1.53)
Computerised mindfulness intervention	Body-mind-spirit group + any AD	-0.89 (-3.4, 1.5)
Computerised mindfulness intervention	Traditional acupuncture + non-directive/supportive/person-centred counselling	-0.37 (-1.54, 0.81)
Computerised mindfulness intervention	CBT individual (under 15 sessions) + supervised high intensity exercise group	0.24 (-1.29, 1.71)
Computerised mindfulness intervention	CBT group (under 15 sessions) + supervised low intensity exercise group	-1.94 (-3.14, -0.71)
Computerised positive psychological intervention	Computerised problem solving therapy	-0.03 (-0.51, 0.2)
Computerised positive psychological intervention	Computerised third-wave cognitive therapy	-0.01 (-0.5, 0.27)
Computerised positive psychological intervention	Computerised-CBT (CCBT)	-0.03 (-0.44, 0.18)
Computerised positive psychological intervention	Expressive writing	-0.01 (-0.52, 0.28)
Computerised positive psychological intervention	Psychoeducational website	-0.01 (-0.45, 0.26)
Computerised positive psychological intervention	Self-administered positive psychological intervention	-0.04 (-0.68, 0.18)
Computerised positive psychological intervention	Behavioural bibliotherapy with support	0.11 (-0.37, 0.59)
Computerised positive psychological intervention	Cognitive bias modification with support	0.07 (-0.45, 0.5)
Computerised positive psychological intervention	Cognitive bibliotherapy with support	0.08 (-0.42, 0.49)
Computerised positive psychological intervention	Computerised behavioural activation with support	0.08 (-0.43, 0.49)
Computerised positive psychological intervention	Computerised exercise promotion with support	0.11 (-0.35, 0.55)
Computerised positive psychological intervention	Computerised problem solving therapy with support	0.12 (-0.31, 0.56)
Computerised positive psychological intervention	Computerised third-wave cognitive therapy with support	0.09 (-0.41, 0.52)
Computerised positive psychological intervention	Computerised-CBT (CCBT) with support	0.12 (-0.29, 0.52)
Computerised positive psychological intervention	Expressive writing with support	0.12 (-0.34, 0.56)
Computerised positive psychological intervention	Third-wave cognitive therapy CD with support	0.08 (-0.42, 0.51)
Computerised positive psychological intervention	Short-term psychodynamic psychotherapy individual	-0.38 (-1.92, 1.16)
Computerised positive psychological intervention	Music therapy group	0.23 (-0.88, 1.33)
Computerised positive psychological intervention	Mindfulness-based stress reduction (MBSR) individual	-0.41 (-1.94, 1.09)
Computerised positive psychological intervention	Meditation-relaxation group	-0.45 (-2.13, 0.61)
Computerised positive psychological intervention	Mindfulness meditation group	-0.37 (-1.11, 0.32)
Computerised positive psychological intervention	Mindfulness-based cognitive therapy (MBCT) group	-0.4 (-0.99, 0.16)
Computerised positive psychological intervention	Mindfulness-based stress reduction (MBSR) group	-0.13 (-0.8, 0.71)
Computerised positive psychological intervention	Progressive muscle relaxation individual	-0.09 (-1.84, 1.65)
Computerised positive psychological intervention	Progressive muscle relaxation group	0.15 (-1, 1.29)
Computerised positive psychological intervention	Any SSRI	-0.12 (-1.57, 1.26)
Computerised positive psychological intervention	Citalopram	-0.18 (-1.58, 1.12)
Computerised positive psychological intervention	Fluoxetine	-0.34 (-1.86, 0.9)
Computerised positive psychological intervention	Sertraline	-0.21 (-1.31, 0.8)
Computerised positive psychological intervention	Amitriptyline	-0.66 (-2.39, 0.79)
Computerised positive psychological intervention	Any TCA	0.28 (-1.28, 2.25)
Computerised positive psychological intervention	Imipramine	-0.33 (-1.96, 1.14)
Computerised positive psychological intervention	Lofepramine	-0.16 (-1.7, 1.33)
Computerised positive psychological intervention	Any AD	0.32 (-1.72, 2.23)
Computerised positive psychological intervention	Traditional acupuncture	-0.31 (-1.48, 0.85)
Computerised positive psychological intervention	Supervised high intensity exercise individual	-0.22 (-0.99, 0.43)
Computerised positive psychological intervention	Supervised low intensity exercise individual	0.04 (-0.63, 0.71)
Computerised positive psychological intervention	Unsupervised low intensity exercise individual	0.15 (-0.51, 0.84)
Computerised positive psychological intervention	Supervised high intensity exercise group	0.06 (-0.58, 0.7)
Computerised positive psychological intervention	Supervised low intensity exercise group	0.09 (-0.55, 0.75)
Computerised positive psychological intervention	Laughter yoga group	-1.81 (-3.15, -0.66)
Computerised positive psychological intervention	Yoga group	-0.8 (-1.66, 0.08)
Computerised positive psychological intervention	CBT group (under 15 sessions) + any AD	-0.66 (-2.93, 1.51)
Computerised positive psychological intervention	Body-mind-spirit group + any AD	-0.91 (-3.43, 1.48)
Computerised positive psychological intervention	Traditional acupuncture + non-directive/supportive/person-centred counselling	-0.39 (-1.56, 0.77)
Computerised positive psychological intervention	CBT individual (under 15 sessions) + supervised high intensity exercise group	0.21 (-1.31, 1.69)
[truncated: 1,082 more rows]

## Sheet: MS SMD data
New studies and data identified in the 2023 search are highlighted in yellow. Giosan 2020 was not included in the NMA due to severe convergence issues.
																														Intervention and class codes
na[]	t[,1]	t[,2]	t[,3]	t[,4]	t[,5]	yCFB[,1]	yCFB[,2]	yCFB[,3]	yCFB[,4]	yCFB[,5]	sdCFB[,1]	sdCFB[,2]	sdCFB[,3]	sdCFB[,4]	sdCFB[,5]	nCFB[,1]	nCFB[,2]	nCFB[,3]	nCFB[,4]	nCFB[,5]	CCFB[,2]	CCFB[,3]	CCFB[,4]	#	studyid					trtcode	trt	classcode	class
4	1	6	6	6	NA	-10.4	-13.3	-13.8	-11.9	NA	7.5	6.8	6.9	7.6	NA	70	65	66	69	NA	2	2	2	#	Kinoshita 2009					1	Pill placebo	1	Placebo
4	1	41	41	44	NA	-12.1	-15	-15.3	-13.8	NA	11.05	10.2	10.72	10.83	NA	101	104	95	97	NA	2	2	2	#	Jefferson 2000					2	Attention placebo	2	Attention placebo
4	1	41	42	42	NA	-9.4	-12	-12.8	-13.9	NA	9.82	10.06	8.69	8.87	NA	119	125	118	123	NA	2	2	2	#	Burke 2002					3	No treatment	3	No treatment
4	1	43	43	43	NA	-5.7	-9.8	-9.6	-7.2	NA	8.6	8.5	8.2	9.1	NA	48	97	97	103	NA	2	2	2	#	Wernicke 1987					4	Waitlist	4	Waitlist
4	1	43	67	100	NA	-6.5	-8.8	-13.4	-16.9	NA	9.6	9.9	7.5	9.2	NA	30	31	32	29	NA	2	2	2	#	Lam 2016					5	TAU	5	TAU
4	1	44	52	52	NA	-8.8	-11.7	-11	-12.1	NA	4.82	4.61	4.82	4.82	NA	93	85	93	93	NA	2	2	2	#	Detke 2004					6	Mirtazapine	6	Mirtazapine
4	1	44	53	53	NA	-13.1	-11.26	-15.59	-14.63	NA	10.63	10.55	10.72	10.62	NA	81	80	82	75	NA	2	2	2	#	VEN XR 367 (FDA)					7	Trazodone	7	Trazodone
4	1	45	45	45	NA	-7.6	-10.6	-9.8	-9.2	NA	7.5	8.6	8.9	8.2	NA	86	90	89	82	NA	2	2	2	#	Fabre 1995a					8	Behavioural activation (BA) individual	8	Behavioural therapies individual
4	1	45	63	64	NA	-6.1	-6.1	-7.1	-7.2	NA	7.3	6.7	6.9	6.9	NA	49	49	53	51	NA	2	2	2	#	Blumenthal 2007/Hoffman 2011					9	Behavioural therapy (Lewinsohn 1976) individual
4	3	45	61	89	NA	-1.56	-1.92	-2.13	-4.53	NA	12.0062	24.0125	24.0125	48.6059	NA	15	15	15	15	NA	2	2	2	#	Khoshnab 2017					10	CBT individual (15 sessions or over)	9	Cognitive and cognitive behavioural therapies individual
4	5	10	40	71	NA	-7.8	-9.6	-6.9	-9.8	NA	7	2.4	6.8	4.7	NA	16	12	25	43	NA	2	2	2	#	Zu 2014					11	CBT individual (under 15 sessions)
3	1	6	6	NA	NA	-9.6	-7.6	-7.3	NA	NA	7.7	7.7	7.7	NA	NA	28	30	28	NA	NA	2	2	NA	#	003-008 (FDA)					12	Dialectical behavioural therapy (DBT) individual
3	1	6	46	NA	NA	-4.8	-10.6	-11.5	NA	NA	6.4	8.7	9.1	NA	NA	39	40	40	NA	NA	2	2	NA	#	MIR 003-020 (FDA)					13	Third-wave cognitive therapy individual
3	1	6	46	NA	NA	-9.5	-11.7	-13.6	NA	NA	8.9	7.6	7.2	NA	NA	48	45	48	NA	NA	2	2	NA	#	MIR 003-021 (FDA)					14	CBT group (under 15 sessions)	10	Cognitive and cognitive behavioural therapies group
3	1	41	41	NA	NA	-10.56	-11.51	-13.31	NA	NA	7.76	7.76	9.82	NA	NA	64	68	61	NA	NA	2	2	NA	#	Montgomery 1992					15	Problem solving individual	11	Problem solving individual
3	1	41	41	NA	NA	-15.95	-17.94	-16.04	NA	NA	13.22	12.91	13.53	NA	NA	88	88	97	NA	NA	2	2	NA	#	Study 89306 (FDA)					16	Problem solving group	12	Problem solving group
3	1	41	42	NA	NA	-11.2	-13	-12.9	NA	NA	10.35	9.79	10.03	NA	NA	125	119	124	NA	NA	2	2	NA	#	Forest Laboratories 2000					17	Non-directive/supportive/person-centred counselling	13	Counselling individual
3	1	42	42	NA	NA	-8.5	-11.5	-11.6	NA	NA	8.8	8.93	10.7	NA	NA	215	319	318	NA	NA	2	2	NA	#	Forest Laboratories 2010					18	Interpersonal psychotherapy (IPT) individual	14	Interpersonal psychotherapy (IPT) individual
3	1	42	42	NA	NA	-3.64	-21.21	-22.89	NA	NA	4.32	6.69	8.13	NA	NA	130	130	130	NA	NA	2	2	NA	#	Wang 2021a					19	Psychoeducational group programme	15	Psychoeducation group
3	1	42	45	NA	NA	-12.4	-15.8	-16.7	NA	NA	10.34	10.3	10.46	NA	NA	132	131	135	NA	NA	2	2	NA	#	Forest Research Institute 2005					20	Cognitive bibliotherapy	16	Self-help
3	1	42	52	NA	NA	-5.97	-7.22	-7.61	NA	NA	6.79	6.62	6.94	NA	NA	137	274	273	NA	NA	2	2	NA	#	Nierenberg 2007					21	Computerised attentional bias modification
3	1	43	43	NA	NA	-5.69	-9.78	-7.2	NA	NA	8.65	8.47	9.03	NA	NA	48	97	103	NA	NA	2	2	NA	#	Study 62b (FDA)					22	Computerised cognitive bias modification
3	1	43	43	NA	NA	-7	-10	-11.2	NA	NA	8.6	8.4	8.2	NA	NA	77	91	92	NA	NA	2	2	NA	#	Wernicke 1988					23	Computerised-CBT (CCBT)
3	1	43	44	NA	NA	-11.6	-10.8	-11.1	NA	NA	8.9	9.5	9.4	NA	NA	19	54	55	NA	NA	2	2	NA	#	Fava 1998a					24	Mindfulness meditation CD
3	1	43	44	NA	NA	-9	-13	-11.8	NA	NA	8.63	8.72	8.79	NA	NA	136	344	350	NA	NA	2	2	NA	#	MY-1045/BRL-029060/1 (PAR 128)					25	Cognitive bibliotherapy with support	17	Self-help with support
3	1	43	49	NA	NA	-8.2	-11	-12	NA	NA	9	10.1	10.1	NA	NA	169	185	185	NA	NA	2	2	NA	#	Stark 1985					26	Computerised-CBT (CCBT) with support
3	1	43	52	NA	NA	-7.1	-7.63	-8	NA	NA	6.96	7	6.75	NA	NA	72	37	81	NA	NA	2	2	NA	#	Study F1J-MC-HMAQ - Study Group B					27	Mindfulness meditation CD with support
3	1	44	44	NA	NA	-9.9	-12.7	-11.1	NA	NA	8.04	8.08	8.26	NA	NA	101	102	104	NA	NA	2	2	NA	#	Golden 2002_448					28	Relaxation training CD with support
3	1	44	44	NA	NA	-10.2	-13.3	-12.1	NA	NA	8.18	8.21	8.18	NA	NA	110	108	110	NA	NA	2	2	NA	#	Golden 2002_449					29	Dynamic interpersonal therapy (DIT) individual	18	Short-term psychodynamic psychotherapies individual
3	1	44	44	NA	NA	-10.4	-12.8	-12.5	NA	NA	8.11	7.67	7.11	NA	NA	171	158	83	NA	NA	2	2	NA	#	Higuchi 2011					30	Short-term psychodynamic psychotherapy individual
3	1	44	46	NA	NA	-10.91	-13.08	-13.31	NA	NA	9.38605	10.2191	11.1051	NA	NA	11	12	13	NA	NA	2	2	NA	#	29060 07 001					31	Music therapy group	19	Music therapy group
3	1	44	49	NA	NA	-3.06	-9.13	-7.62	NA	NA	48.6	50.1783	49.2095	NA	NA	36	38	37	NA	NA	2	2	NA	#	Fabre 1992					32	Mindfulness-based cognitive therapy (MBCT) group	20	Mindfulness or meditation group
3	1	44	52	NA	NA	-4.78	-7.4	-6.31	NA	NA	6.42	6.44	6.3	NA	NA	89	87	81	NA	NA	2	2	NA	#	Eli Lilly HMAT-A					33	Peer support group	21	Peer support group
3	1	44	52	NA	NA	-8.3	-9.4	-10	NA	NA	5.8	6.9	6.4	NA	NA	145	148	74	NA	NA	2	2	NA	#	Higuchi 2009					34	Any psychotherapy	22	Any psychotherapy
3	1	45	46	NA	NA	-8.16	-11.66	-12.64	NA	NA	7.85	8.24	7.97	NA	NA	141	142	144	NA	NA	2	2	NA	#	Reimherr 1990					35	CBT individual (15 sessions or over) + pill placebo	23	Cognitive and cognitive behavioural therapies individual + placebo
3	1	45	46	NA	NA	-7.8	-8.9	-11.6	NA	NA	8	4.52	11.49	NA	NA	73	76	70	NA	NA	2	2	NA	#	SER 315 (FDA)					36	CBT individual (under 15 sessions) + pill placebo
3	1	49	53	NA	NA	-10.2	-13.1	-15.6	NA	NA	9.6	8.9	9.8	NA	NA	78	71	64	NA	NA	2	2	NA	#	Schweizer 1994					37	Interpersonal psychotherapy (IPT) individual + pill placebo	24	Interpersonal psychotherapy (IPT) individual + placebo
3	1	53	53	NA	NA	-12.41	-15.3	-15.05	NA	NA	10.12	10.1	10.08	NA	NA	182	172	176	NA	NA	2	2	NA	#	Higuchi 2016					38	Non-directive/supportive/person-centred counselling + pill placebo	25	Counselling individual + placebo
3	1	53	53	NA	NA	-9.49	-10.92	-11.83	NA	NA	8.2	6.63	9.77	NA	NA	75	72	77	NA	NA	2	2	NA	#	VEN 600A-313 (FDA)					39	Progressive muscle relaxation individual + pill placebo	26	Relaxation individual + placebo
3	4	11	26	NA	NA	-1.9	-8.3	-7.5	NA	NA	5.5	6.6	6.3	NA	NA	15	15	15	NA	NA	2	2	NA	#	Wright 2005					40	Any SSRI	27	SSRIs
3	43	44	45	NA	NA	-11.48	-12.32	-12.93	NA	NA	7.62	7.63	8.19	NA	NA	88	93	96	NA	NA	3	3	NA	#	Fava 2002a					41	Citalopram
3	44	96	99	NA	NA	-11.3	-15.7	-14.1	NA	NA	4.6	5.1	6.8	NA	NA	43	49	51	NA	NA	3	3	NA	#	Qu 2013					42	Escitalopram
3	52	52	52	NA	NA	-7.43	-7.46	-8.26	NA	NA	6.4	6.42	6.47	NA	NA	202	195	198	NA	NA	3	3	NA	#	Whitmyer 2007					43	Fluoxetine
3	52	53	53	NA	NA	-10.76	-10.73	-11.02	NA	NA	7.06	7.09	6.96	NA	NA	159	166	166	NA	NA	3	3	NA	#	Perahia 2008a_study 2					44	Paroxetine
3	54	79	85	NA	NA	-11.1	-9.1	-8.3	NA	NA	6.4	6.4	6.3	NA	NA	34	38	27	NA	NA	3	3	NA	#	Saloheimo 2016					45	Sertraline
3	54	88	90	NA	NA	-6.41	-17.22	-9.39	NA	NA	10	6.49	9.02	NA	NA	10	14	11	NA	NA	3	3	NA	#	Legrand 2016					46	Amitriptyline	28	TCAs
2	1	6	NA	NA	NA	-6.3	-12	NA	NA	NA	8.1	7.8	NA	NA	NA	26	26	NA	NA	NA	2	NA	NA	#	Khan 1995					47	Any TCA
2	1	6	NA	NA	NA	-8.8	-10.4	NA	NA	NA	8.1	8.7	NA	NA	NA	45	45	NA	NA	NA	2	NA	NA	#	MIR 003-003 (FDA)					48	Clomipramine
2	1	7	NA	NA	NA	-9.3	-11.4	NA	NA	NA	7.9	8.2	NA	NA	NA	204	202	NA	NA	NA	2	NA	NA	#	Sheehan 2009a					49	Imipramine
2	1	7	NA	NA	NA	-8.29	-11.07	NA	NA	NA	6.5	6.5	NA	NA	NA	180	183	NA	NA	NA	2	NA	NA	#	Zhang 2014					50	Lofepramine
2	1	41	NA	NA	NA	-13.6	-15.9	NA	NA	NA	10.06	10.04	NA	NA	NA	281	280	NA	NA	NA	2	NA	NA	#	Mathews 2015					51	Nortriptyline
2	1	42	NA	NA	NA	-10.6	-12.1	NA	NA	NA	10.42	10.22	NA	NA	NA	134	129	NA	NA	NA	2	NA	NA	#	Bose 2008					52	Duloxetine	29	SNRIs
2	1	42	NA	NA	NA	-12.1	-14.2	NA	NA	NA	7.98	8.07	NA	NA	NA	130	133	NA	NA	NA	2	NA	NA	#	Clayton 2006_study 1					53	Venlafaxine
2	1	42	NA	NA	NA	-11.9	-12.9	NA	NA	NA	7.86	8.07	NA	NA	NA	126	133	NA	NA	NA	2	NA	NA	#	Clayton 2006_study 2					54	Any AD	30	Any AD
2	1	42	NA	NA	NA	-13	-15	NA	NA	NA	8.84	8.82	NA	NA	NA	122	54	NA	NA	NA	2	NA	NA	#	Dube 2010					55	Inactive laser acupuncture	31	Sham acupuncture
2	1	42	NA	NA	NA	-10	-13.3	NA	NA	NA	10.57	10.62	NA	NA	NA	151	143	NA	NA	NA	2	NA	NA	#	Forest Research Institute 2003					56	Sham electrostimulation at non-specific points with no current
2	1	42	NA	NA	NA	-13.4	-19	NA	NA	NA	9.27	10.61	NA	NA	NA	71	139	NA	NA	NA	2	NA	NA	#	Kasper 2012					57	Traditional non-specific point acupuncture
2	1	42	NA	NA	NA	-11.45	-11.7	NA	NA	NA	10.18	10.99	NA	NA	NA	94	49	NA	NA	NA	2	NA	NA	#	NCT01020799					58	Electroacupuncture	32	Acupuncture
2	1	43	NA	NA	NA	-8.6	-13.3	NA	NA	NA	4.47	4.6	NA	NA	NA	128	127	NA	NA	NA	2	NA	NA	#	Andreoli 2002/Dubini 1997/Massana 1998_study 1					59	Laser acupuncture
2	1	43	NA	NA	NA	-9.7	-8.9	NA	NA	NA	7	8	NA	NA	NA	55	54	NA	NA	NA	2	NA	NA	#	Bjerkenstedt 2005					60	Traditional acupuncture
2	1	43	NA	NA	NA	-9.3	-9.1	NA	NA	NA	7.8	7.4	NA	NA	NA	95	89	NA	NA	NA	2	NA	NA	#	FDA 244 (EMD 68 843-009)					61	Supervised high intensity exercise individual	33	Exercise individual
2	1	43	NA	NA	NA	-10.2	-11.1	NA	NA	NA	7.96	7.67	NA	NA	NA	99	92	NA	NA	NA	2	NA	NA	#	FDA 245 (EMD 68 843-010)					62	Supervised low intensity exercise individual
2	1	43	NA	NA	NA	-6.4	-8.6	NA	NA	NA	6.7	6.3	NA	NA	NA	70	72	NA	NA	NA	2	NA	NA	#	Sramek 1995					63	Unsupervised high intensity exercise individual
2	1	43	NA	NA	NA	-6.4	-8.1	NA	NA	NA	7.1	7.6	NA	NA	NA	329	326	NA	NA	NA	2	NA	NA	#	Tollefson 1993/1995					64	Supervised high intensity exercise group	34	Exercise group
2	1	43	NA	NA	NA	-12.2	-13.9	NA	NA	NA	9.73	10.87	NA	NA	NA	148	146	NA	NA	NA	2	NA	NA	#	WELL AK1A4006					65	Supervised low intensity exercise group
2	1	44	NA	NA	NA	-8	-15.96	NA	NA	NA	8.38	8.58	NA	NA	NA	48	52	NA	NA	NA	2	NA	NA	#	Baune 2018					66	Yoga group	35	Yoga group
2	1	44	NA	NA	NA	-4.59	-10.72	NA	NA	NA	9.35	9.39	NA	NA	NA	27	32	NA	NA	NA	2	NA	NA	#	Claghorn 1992a					67	Bright light therapy	36	Light therapy
2	1	44	NA	NA	NA	-5.49	-11.44	NA	NA	NA	8.31	8.32	NA	NA	NA	27	32	NA	NA	NA	2	NA	NA	#	Claghorn 1992b					68	Behavioural activation (BA) individual + amitriptyline	37	Behavioural therapies individual + AD
2	1	44	NA	NA	NA	-14	-17.25	NA	NA	NA	8.87	8.05	NA	NA	NA	154	161	NA	NA	NA	2	NA	NA	#	Keller 2006_Study 062					69	Behavioural activation (BA) individual + any AD
2	1	44	NA	NA	NA	-11.5	-12.5	NA	NA	NA	8.45	8.45	NA	NA	NA	247	243	NA	NA	NA	2	NA	NA	#	M/2020/0046 (Study 046)					70	CBT individual (15 sessions or over) + any AD	38	Cognitive and cognitive behavioural therapies individual + AD
2	1	44	NA	NA	NA	-10.1	-11.8	NA	NA	NA	7.27	7.64	NA	NA	NA	239	242	NA	NA	NA	2	NA	NA	#	M/2020/0046 (Study 047)					71	CBT individual (15 sessions or over) + any SSRI
2	1	44	NA	NA	NA	-8.25	-10.23	NA	NA	NA	7.56	7.67	NA	NA	NA	123	120	NA	NA	NA	2	NA	NA	#	MY-1042/BRL-029060/CPMS-251					72	CBT individual (15 sessions or over) + imipramine
2	1	44	NA	NA	NA	-6.2	-6	NA	NA	NA	7.2	5.9	NA	NA	NA	22	19	NA	NA	NA	2	NA	NA	#	Miller 1989a					73	CBT individual (15 sessions or over) + nortriptyline
2	1	44	NA	NA	NA	-10.9	-11.1	NA	NA	NA	7.8	7.9	NA	NA	NA	118	117	NA	NA	NA	2	NA	NA	#	NKD20006 (NCT00048204)					74	CBT individual (under 15 sessions) + escitalopram
2	1	44	NA	NA	NA	-11.33	-13.36	NA	NA	NA	7.93	7.93	NA	NA	NA	21	22	NA	NA	NA	2	NA	NA	#	PAR 01 001 (GSK & FDA)					75	CBT individual (under 15 sessions) + sertraline
2	1	44	NA	NA	NA	-8.85	-12.11	NA	NA	NA	8	8.02	NA	NA	NA	178	173	NA	NA	NA	2	NA	NA	#	Rapaport 2009					76	Third-wave cognitive therapy individual + any AD
2	1	45	NA	NA	NA	-10.18	-13.42	NA	NA	NA	7.57	7.61	NA	NA	NA	31	30	NA	NA	NA	2	NA	NA	#	Binnemann 2008					77	CBT group (under 15 sessions) + any AD	39	Cognitive and cognitive behavioural therapies group + AD
2	1	45	NA	NA	NA	-9.6	-10.8	NA	NA	NA	7.8	6.5	NA	NA	NA	100	89	NA	NA	NA	2	NA	NA	#	Kranzler 2006_Group A					78	Interpersonal counselling individual + venlafaxine	40	Interpersonal psychotherapy (IPT) individual + AD
2	1	45	NA	NA	NA	-10.7	-13.4	NA	NA	NA	6.6	5.7	NA	NA	NA	50	55	NA	NA	NA	2	NA	NA	#	Mundt 2012					79	Interpersonal psychotherapy (IPT) individual + any AD
2	1	46	NA	NA	NA	-7.5	-13.5	NA	NA	NA	7.76	7.76	NA	NA	NA	48	48	NA	NA	NA	2	NA	NA	#	Carman 1991					80	Non-directive/supportive/person-centred counselling + any AD	41	Counselling individual + AD
2	1	46	NA	NA	NA	-8	-13.7	NA	NA	NA	7.76	7.76	NA	NA	NA	104	93	NA	NA	NA	2	NA	NA	#	Katz 1993_Protocol 01					81	Non-directive/supportive/person-centred counselling + any SSRI
2	1	46	NA	NA	NA	-8.7	-12.9	NA	NA	NA	7.76	7.76	NA	NA	NA	94	95	NA	NA	NA	2	NA	NA	#	Katz 1993_Protocol 03					82	Non-directive/supportive/person-centred counselling + fluoxetine
2	1	46	NA	NA	NA	-11.7	-16.7	NA	NA	NA	9	6	NA	NA	NA	15	10	NA	NA	NA	2	NA	NA	#	Spring 1992					83	Short-term psychodynamic psychotherapy individual + any AD	42	Short-term psychodynamic psychotherapies individual + AD
2	1	49	NA	NA	NA	-12.1	-14.2	NA	NA	NA	7.4	7.3	NA	NA	NA	46	105	NA	NA	NA	2	NA	NA	#	Philipp 1999					84	Short-term psychodynamic psychotherapy individual + any SSRI
2	1	49	NA	NA	NA	-10.6	-11.8	NA	NA	NA	4.34	4.25	NA	NA	NA	69	66	NA	NA	NA	2	NA	NA	#	Silverstone 1994					85	Psychoeducational group programme + any AD	43	Psychoeducation group + AD
2	1	51	NA	NA	NA	-17	-11.7	NA	NA	NA	8.8	8.2	NA	NA	NA	45	40	NA	NA	NA	2	NA	NA	#	White 1984					86	Peer support group + any AD	44	Peer support group + AD
2	1	52	NA	NA	NA	-14.8	-16.8	NA	NA	NA	9.63	9.77	NA	NA	NA	145	149	NA	NA	NA	2	NA	NA	#	Baldwin 2012					87	Progressive muscle relaxation individual + amitriptyline	45	Relaxation individual + AD
2	1	52	NA	NA	NA	-11.7	-21.15	NA	NA	NA	9.55	9.3	NA	NA	NA	158	146	NA	NA	NA	2	NA	NA	#	Boulenger 2014					88	Supervised high intensity exercise individual + any AD	46	Exercise individual + AD
2	1	52	NA	NA	NA	-10.27	-10.85	NA	NA	NA	7.81	7.93	NA	NA	NA	136	132	NA	NA	NA	2	NA	NA	#	Brannan 2005					89	Supervised high intensity exercise individual + sertraline
2	1	52	NA	NA	NA	-10.3	-15.8	NA	NA	NA	9.63	9.7	NA	NA	NA	145	147	NA	NA	NA	2	NA	NA	#	Katona 2012					90	Supervised low intensity exercise individual + any AD
2	1	52	NA	NA	NA	-10.5	-13.47	NA	NA	NA	9.28	9.15	NA	NA	NA	149	149	NA	NA	NA	2	NA	NA	#	Mahableshwarkar 2013					91	Supervised high intensity exercise group + sertraline	47	Exercise group + AD
2	1	52	NA	NA	NA	-7.15	-7.42	NA	NA	NA	7.51	7.37	NA	NA	NA	95	201	NA	NA	NA	2	NA	NA	#	Robinson 2014					92	Supervised low intensity exercise group + sertraline
2	1	53	NA	NA	NA	-4.8	-14.2	NA	NA	NA	11	9.6	NA	NA	NA	47	46	NA	NA	NA	2	NA	NA	#	Guelfi 1995					93	Yoga group + any AD	48	Yoga group + AD
2	1	53	NA	NA	NA	-13.2	-17	NA	NA	NA	10.64	10.56	NA	NA	NA	186	193	NA	NA	NA	2	NA	NA	#	Hewett 2010					94	Electroacupuncture + any SSRI	49	Acupuncture + AD
2	1	53	NA	NA	NA	-10.53	-14.8	NA	NA	NA	8.98	9.64	NA	NA	NA	75	77	NA	NA	NA	2	NA	NA	#	Mendels 1993					95	Electroacupuncture + fluoxetine
2	1	53	NA	NA	NA	-9.89	-10.14	NA	NA	NA	8.45	8.45	NA	NA	NA	79	69	NA	NA	NA	2	NA	NA	#	VEN 600A-303 (FDA)					96	Electroacupuncture + paroxetine
2	3	26	NA	NA	NA	-7.1	-9.4	NA	NA	NA	7.5	6.7	NA	NA	NA	22	22	NA	NA	NA	2	NA	NA	#	Hatcher 2018					97	Traditional acupuncture + any SSRI
2	6	44	NA	NA	NA	-12.2	-15	NA	NA	NA	7.5	6.6	NA	NA	NA	72	72	NA	NA	NA	3	NA	NA	#	E-1569					98	Traditional acupuncture + fluoxetine
2	6	46	NA	NA	NA	-12.3	-13	NA	NA	NA	7.7	7.3	NA	NA	NA	71	71	NA	NA	NA	3	NA	NA	#	Mullin 1996					99	Traditional acupuncture + paroxetine
2	6	53	NA	NA	NA	-12	-10.9	NA	NA	NA	10.9	6	NA	NA	NA	73	53	NA	NA	NA	3	NA	NA	#	Kang 2009					100	Bright light therapy + fluoxetine	50	Light therapy + AD
2	7	43	NA	NA	NA	-13.9	-12.2	NA	NA	NA	7.7	7.2	NA	NA	NA	57	63	NA	NA	NA	3	NA	NA	#	Beasley 1991a					101	Bright light therapy + venlafaxine
2	7	43	NA	NA	NA	-15.4	-20.7	NA	NA	NA	11.1	9.5	NA	NA	NA	55	58	NA	NA	NA	3	NA	NA	#	Zhao 2006
2	7	44	NA	NA	NA	-14.6	-15	NA	NA	NA	4.89	4.95	NA	NA	NA	55	53	NA	NA	NA	3	NA	NA	#	Kasper 2005b
2	7	44	NA	NA	NA	-9.7	-12.1	NA	NA	NA	9.2	9.2	NA	NA	NA	105	106	NA	NA	NA	3	NA	NA	#	Tsutsui 2000
2	7	45	NA	NA	NA	-12.9	-11.5	NA	NA	NA	9.06	8.3	NA	NA	NA	62	59	NA	NA	NA	3	NA	NA	#	Munizza 2006
2	7	53	NA	NA	NA	-12.9	-14.7	NA	NA	NA	6.82	6.56	NA	NA	NA	165	152	NA	NA	NA	3	NA	NA	#	Fagiolini 2020
2	30	43	NA	NA	NA	-11	-11.2	NA	NA	NA	6.44	4.6	NA	NA	NA	26	25	NA	NA	NA	3	NA	NA	#	Salminen 2008
2	38	82	NA	NA	NA	-2	-6	NA	NA	NA	13.3	9.6	NA	NA	NA	26	25	NA	NA	NA	3	NA	NA	#	Cornelius 1997
2	41	42	NA	NA	NA	-12.1	-15.1	NA	NA	NA	7.7	7.8	NA	NA	NA	28	28	NA	NA	NA	3	NA	NA	#	Li 2006
2	41	42	NA	NA	NA	-13.8	-14.7	NA	NA	NA	7.5	8.2	NA	NA	NA	117	115	NA	NA	NA	3	NA	NA	#	Ou 2011
2	41	42	NA	NA	NA	-25.19	-28.7	NA	NA	NA	8.11	8.11	NA	NA	NA	108	108	NA	NA	NA	3	NA	NA	#	Yevtushenko 2007
2	42	43	NA	NA	NA	-19.4	-19	NA	NA	NA	9.01	10.39	NA	NA	NA	96	98	NA	NA	NA	3	NA	NA	#	Forest Research Institute 2004a
2	42	43	NA	NA	NA	-15.7	-16.4	NA	NA	NA	7.84	8.91	NA	NA	NA	96	98	NA	NA	NA	3	NA	NA	#	Kennedy 2005
2	42	43	NA	NA	NA	-20.9	-20.3	NA	NA	NA	8.1	10.1	NA	NA	NA	118	113	NA	NA	NA	3	NA	NA	#	Mao 2008
2	42	45	NA	NA	NA	-19.1	-18.4	NA	NA	NA	9.18	9.31	NA	NA	NA	104	107	NA	NA	NA	3	NA	NA	#	Ventura 2007
2	42	46	NA	NA	NA	-19.44	-16.65	NA	NA	NA	2.89	2.44	NA	NA	NA	16	17	NA	NA	NA	3	NA	NA	#	Kadam 2020
2	42	52	NA	NA	NA	-19.2	-19.3	NA	NA	NA	8.6	9.1	NA	NA	NA	110	91	NA	NA	NA	3	NA	NA	#	Khan 2007
2	42	53	NA	NA	NA	-15.9	-13.6	NA	NA	NA	10.3	9.6	NA	NA	NA	97	98	NA	NA	NA	3	NA	NA	#	Bielski 2004
2	42	74	NA	NA	NA	-14.3	-15.7	NA	NA	NA	8.3	8.8	NA	NA	NA	51	48	NA	NA	NA	3	NA	NA	#	Lam 2013
2	43	44	NA	NA	NA	-14.78	-13.92	NA	NA	NA	107.805	110	NA	NA	NA	98	100	NA	NA	NA	3	NA	NA	#	Chouinard 1999
2	43	44	NA	NA	NA	-15	-17.3	NA	NA	NA	10.3	9.5	NA	NA	NA	41	37	NA	NA	NA	3	NA	NA	#	DeWilde 1993
2	43	44	NA	NA	NA	-15.7	-16.4	NA	NA	NA	9.5	8.4	NA	NA	NA	52	58	NA	NA	NA	3	NA	NA	#	Ontiveros 1997
2	43	46	NA	NA	NA	-12.9	-11.6	NA	NA	NA	9.9	10.3	NA	NA	NA	65	71	NA	NA	NA	3	NA	NA	#	Beasley 1993b
2	43	46	NA	NA	NA	-10.1	-7.9	NA	NA	NA	7.8	6.1	NA	NA	NA	29	31	NA	NA	NA	3	NA	NA	#	Preskorn 1991
2	43	46	NA	NA	NA	-16.6	-18.1	NA	NA	NA	7.3	7.5	NA	NA	NA	77	79	NA	NA	NA	3	NA	NA	#	Versiani 1999
2	43	49	NA	NA	NA	-10	-9.1	NA	NA	NA	6.7	8	NA	NA	NA	62	60	NA	NA	NA	3	NA	NA	#	Tollefson 1994
2	43	51	NA	NA	NA	-16.82	-20.3	NA	NA	NA	11.08	8.12	NA	NA	NA	17	20	NA	NA	NA	3	NA	NA	#	Akhondzadeh 2003
2	43	51	NA	NA	NA	-16.96	-13.14	NA	NA	NA	4.96	4.68	NA	NA	NA	48	49	NA	NA	NA	3	NA	NA	#	Hashemi 2012
2	43	53	NA	NA	NA	-10.4	-14.4	NA	NA	NA	8.6	7.6	NA	NA	NA	67	64	NA	NA	NA	3	NA	NA	#	DeNayer 2002
2	44	46	NA	NA	NA	-14.3	-14.39	NA	NA	NA	9.35	8.39	NA	NA	NA	102	100	NA	NA	NA	3	NA	NA	#	29060/299
2	44	46	NA	NA	NA	-9.2	-10.6	NA	NA	NA	11.5	11.1	NA	NA	NA	102	114	NA	NA	NA	3	NA	NA	#	Miura 2000
2	44	48	NA	NA	NA	-20	-15	NA	NA	NA	8.59	8.22	NA	NA	NA	24	20	NA	NA	NA	3	NA	NA	#	MDF/29060/III/070/88/MC
2	44	49	NA	NA	NA	-20.2	-15.3	NA	NA	NA	9.1	8.4	NA	NA	NA	15	15	NA	NA	NA	3	NA	NA	#	Chiu 1996
2	44	50	NA	NA	NA	-17.8	-17.1	NA	NA	NA	10.73	9.6	NA	NA	NA	45	36	NA	NA	NA	3	NA	NA	#	GSK_29060/103
2	44	52	NA	NA	NA	-12	-13.8	NA	NA	NA	7.1	6.6	NA	NA	NA	132	127	NA	NA	NA	3	NA	NA	#	Hao 2014
2	44	53	NA	NA	NA	-16.7	-17.3	NA	NA	NA	8.59	8.99	NA	NA	NA	40	41	NA	NA	NA	3	NA	NA	#	Owens 2008
2	45	46	NA	NA	NA	-13.3	-14.2	NA	NA	NA	7.76	7.76	NA	NA	NA	121	64	NA	NA	NA	3	NA	NA	#	Cohn 1990b
2	45	46	NA	NA	NA	-13.6	-16.5	NA	NA	NA	9.3	9.4	NA	NA	NA	62	59	NA	NA	NA	3	NA	NA	#	Moller 1998
2	45	46	NA	NA	NA	-13.8	-15.3	NA	NA	NA	7.2	7.1	NA	NA	NA	100	105	NA	NA	NA	3	NA	NA	#	Moller 2000
2	45	49	NA	NA	NA	-15.85	-15.03	NA	NA	NA	11.89	10.46	NA	NA	NA	27	28	NA	NA	NA	3	NA	NA	#	Forlenza 2001
2	45	53	NA	NA	NA	-15.9	-14.3	NA	NA	NA	8.44	8.35	NA	NA	NA	79	79	NA	NA	NA	3	NA	NA	#	Sir 2005
2	46	50	NA	NA	NA	-7.5	-7.4	NA	NA	NA	5.56	3.97	NA	NA	NA	63	63	NA	NA	NA	3	NA	NA	#	Doongaji 1993
2	46	53	NA	NA	NA	-10.37	-10.5	NA	NA	NA	6.49	5.8	NA	NA	NA	75	76	NA	NA	NA	3	NA	NA	#	Sauer 2003
2	49	52	NA	NA	NA	-25.53	-20.27	NA	NA	NA	7.82	7.04	NA	NA	NA	30	30	NA	NA	NA	3	NA	NA	#	Dubey 2012
2	52	52	NA	NA	NA	-12.42	-12.59	NA	NA	NA	8.77	8.74	NA	NA	NA	481	477	NA	NA	NA	3	NA	NA	#	Perahia 2008b
2	52	53	NA	NA	NA	-11.32	-12.03	NA	NA	NA	6.56	6.53	NA	NA	NA	159	164	NA	NA	NA	3	NA	NA	#	Perahia 2008a_study 1
2	55	59	NA	NA	NA	-6.8	-16.1	NA	NA	NA	7.71	4.07	NA	NA	NA	12	14	NA	NA	NA	2	NA	NA	#	Quah-Smith 2005
2	56	58	NA	NA	NA	-7.9	-7.4	NA	NA	NA	7.4	6.2	NA	NA	NA	22	23	NA	NA	NA	2	NA	NA	#	Andreescu 2011
2	56	58	NA	NA	NA	-10.38	-8	NA	NA	NA	6.37	8.05	NA	NA	NA	16	14	NA	NA	NA	2	NA	NA	#	Kim 2021
na[]	t[,1]	t[,2]	t[,3]	t[,4]	t[,5]	yB[,1]	yB[,2]	yB[,3]	yB[,4]	yB[,5]	sdB[,1]	sdB[,2]	sdB[,3]	sdB[,4]	sdB[,5]	yF[,1]	yF[,2]	yF[,3]	yF[,4]	yF[,5]	sdF[,1]	sdF[,2]	sdF[,3]	sdF[,4]	sdF[,5]	n[,1]	n[,2]	n[,3]	n[,4]	n[,5]	CBF[,2]	CBF[,3]	CBF[,4]	CBF[,5]	#	studyid
5	1	39	46	68	87	25	25.82	25.8	26.08	23.1	5.77	4.47	5.12	7.61	3.51	14.67	16.55	14.6	12.42	8.5	11.12	10.36	9.73	9.38	6.35	12	11	10	12	10	2	2	2	2	#	Wilson 1982
5	4	14	14	20	25	26	24.4	25.5	23.8	23.7	7.2	6.1	6.1	8	7.7	21.7	9.5	16	8.5	7.3	9	9.2	7.3	5.8	6.4	10	11	11	12	12	2	2	2	2	#	Schmidt 1983
5	61	61	62	62	62	19.1	19.1	19.3	19.2	20.5	1.8	2.2	2.6	2.3	2.4	9	10	11.7	12.8	14	3.6	5.5	5.8	5	4.9	17	16	16	18	13	3	3	3	3	#	Dunn 2005
4	1	10	18	49	NA	19.5	19.6	19.6	19.5	NA	4.6	3.9	4.6	4.6	NA	13.2	10.7	9.8	9.8	NA	7.8	7.9	7.9	7.8	NA	62	59	61	57	NA	2	2	2	NA	#	Elkin 1989/Imber 1990
4	1	44	52	52	NA	20.6	21	21.3	21.4	NA	3.7	3.4	3	4.4	NA	10.5	10.9	10.2	9.8	NA	6.38267	6.20859	5.97649	6.78884	NA	99	97	93	103	NA	2	2	2	NA	#	Perahia 2006
4	1	53	53	53	NA	26.1	26.2	25.3	24.5	NA	3.5	3.5	3	3.4	NA	22.1	16.6	16.8	15.4	NA	9.4	8	9.6	9.2	NA	26	23	22	22	NA	2	2	2	NA	#	Khan 1991
4	1	53	53	53	NA	30.5	30	31.5	32.1	NA	3	5.5	4	5.1	NA	23.3	16.5	12.2	10.9	NA	5.97649	7.4271	6.55674	7.19501	NA	16	15	15	14	NA	2	2	2	NA	#	Schweizer 1991
4	10	35	51	73	NA	18.47	21.35	19.69	20.06	NA	2.84	4.74	3.16	4.56	NA	6.42	5.76	7	6.72	NA	6.16	5.26	5.01	6.3	NA	19	17	16	18	NA	3	3	3	NA	#	Murphy 1984
4	18	37	54	79	NA	29.5	29.8	28.3	31	NA	5.3	6.3	6.7	5.5	NA	19.6	18.7	21.9	18.2	NA	11.3	12.3	9.8	10.9	NA	50	47	47	49	NA	3	3	3	NA	#	Blom 2007
3	1	15	46	NA	NA	18.4	19.4	19.1	NA	NA	3.6	4.9	4.8	NA	NA	11.8	7.1	8.1	NA	NA	7.3	6.7	7.1	NA	NA	26	29	27	NA	NA	2	2	NA	NA	#	Mynors-Wallis 1995
3	1	43	52	NA	NA	19.2	17.9	18.4	NA	NA	5	4.3	4	NA	NA	12.59	10.15	8.67	NA	NA	7.13698	6.73081	6.55674	NA	NA	70	33	70	NA	NA	2	2	NA	NA	#	Goldstein 2002
3	1	43	53	NA	NA	29.42	29.51	29.89	NA	NA	3.72	3.99	3.95	NA	NA	18.4	18.09	15.59	NA	NA	9.2	8.89	9.81	NA	NA	95	99	95	NA	NA	2	2	NA	NA	#	Sheehan 2009b
3	1	46	46	NA	NA	18.9	17.5	17.6	NA	NA	4.8	5.2	4.5	NA	NA	11.4	6.4	5.1	NA	NA	9.6	5.4	4.9	NA	NA	18	13	14	NA	NA	2	2	NA	NA	#	Blashki 1971
3	2	15	15	NA	NA	24.64	23.54	27.75	NA	NA	6.42	5.64	5.38	NA	NA	18.93	13.68	14.08	NA	NA	7.02	6.56	6.09	NA	NA	36	43	42	NA	NA	2	2	NA	NA	#	Choi 2014a/Choi 2014b
3	3	11	23	NA	NA	32.86	34.91	28.57	NA	NA	9.59	9.7	9.89	NA	NA	22.95	13.04	17.09	NA	NA	10.46	10.51	12.14	NA	NA	21	23	23	NA	NA	2	2	NA	NA	#	Kay-Lambkin 2009
3	4	12	14	NA	NA	33.7	32.4	33.8	NA	NA	3.06	2.8	1.62	NA	NA	29.3	14.7	17.5	NA	NA	4.06	1.77	3.03	NA	NA	10	10	10	NA	NA	2	2	NA	NA	#	Sahranavard 2018
3	4	16	16	NA	NA	27.27	26	27.71	NA	NA	4.29	2.96	6.43	NA	NA	24.73	6.57	13	NA	NA	7.76	3.29	4.84	NA	NA	11	14	14	NA	NA	2	2	NA	NA	#	Nezu 1989
3	4	20	20	NA	NA	18.9	20.1	20.7	NA	NA	3.8	7.3	4.1	NA	NA	18.7	11.6	11.1	NA	NA	8.3	5.6	4.3	NA	NA	10	10	10	NA	NA	2	2	NA	NA	#	Bowman 1995
3	4	23	26	NA	NA	30.88	30.54	30.09	NA	NA	10.74	8.53	9.18	NA	NA	30.26	18.49	16.61	NA	NA	6.97	8.88	9.55	NA	NA	100	150	151	NA	NA	2	2	NA	NA	#	Kramer 2022
3	5	11	17	NA	NA	26.5	27.6	25.4	NA	NA	8.9	8.4	8.6	NA	NA	18.3	14.3	12.9	NA	NA	12.4	10.8	9.3	NA	NA	67	63	67	NA	NA	2	2	NA	NA	#	Ward 2000/King 2000
3	5	11	46	NA	NA	19.7	18.3	18.2	NA	NA	5.4	5.4	6.6	NA	NA	8.4	6.7	8	NA	NA	7.5	6.1	8.5	NA	NA	29	29	26	NA	NA	2	2	NA	NA	#	Scott 1992
3	5	14	54	NA	NA	16.5	16.3	18	NA	NA	5.2	5.2	5.1	NA	NA	12.4	11.4	9.9	NA	NA	3.13	3.15	3.11	NA	NA	89	90	88	NA	NA	2	2	NA	NA	#	Miranda 2003/2006
3	5	64	65	NA	NA	19.7	18	19.5	NA	NA	3.9	4.5	5.3	NA	NA	14.4	8.5	12.4	NA	NA	6	5.5	6.3	NA	NA	19	18	17	NA	NA	2	2	NA	NA	#	Singh 2005
3	7	48	53	NA	NA	31.1	31.5	31.2	NA	NA	5.9	4.7	5.2	NA	NA	21	15.6	16.1	NA	NA	12.7	12	10.7	NA	NA	57	58	55	NA	NA	3	3	NA	NA	#	Smeraldi 1998b
3	8	10	10	NA	NA	29.3	29.1	29.8	NA	NA	6.6	6.6	6.3	NA	NA	9.1	10.6	10.1	NA	NA	7.9	9.3	9.6	NA	NA	56	43	50	NA	NA	3	3	NA	NA	#	Jacobson 1996
3	9	11	11	NA	NA	25.9	24.8	22.11	NA	NA	4.04	5.29	4.28	NA	NA	5.5	6.5	4.8	NA	NA	3.56	4.17	3.55	NA	NA	10	10	10	NA	NA	3	3	NA	NA	#	McNamara 1986
3	10	18	54	NA	NA	17.78	18.57	18.53	NA	NA	3.58	4.06	3.58	NA	NA	6.3	8.4	4.7	NA	NA	4.81	6.46	5.32	NA	NA	37	35	30	NA	NA	3	3	NA	NA	#	Marshall 2008
3	10	25	29	NA	NA	19.14	18.92	18.11	NA	NA	4.61	5.14	4.87	NA	NA	13.22	14.84	9.96	NA	NA	7.6	10.21	7.95	NA	NA	20	54	73	NA	NA	3	3	NA	NA	#	Fonagy 2019
3	10	49	72	NA	NA	24.1	23.8	23.7	NA	NA	4.3	5	5.2	NA	NA	13.3	14.2	10.5	NA	NA	10	10	10	NA	NA	25	57	25	NA	NA	3	3	NA	NA	#	Hollon 1992
3	10	54	54	NA	NA	20	20.6	20.1	NA	NA	4.3	4.4	3.5	NA	NA	10.5	11.4	11.8	NA	NA	7.2	7.6	6.3	NA	NA	24	21	17	NA	NA	3	3	NA	NA	#	Blackburn 1997
3	11	17	23	NA	NA	33	30.5	31.7	NA	NA	9.2	9.6	8.7	NA	NA	21.1	22.2	18.8	NA	NA	11.4	11	12.9	NA	NA	88	89	97	NA	NA	2	3	NA	NA	#	Kay-Lambkin 2011/2017
3	33	54	86	NA	NA	19.3	17.9	20.2	NA	NA	5	6.9	5.6	NA	NA	14.3	16.9	14.5	NA	NA	4	7	5.4	NA	NA	39	42	42	NA	NA	3	3	NA	NA	#	Gater 2010
3	40	94	97	NA	NA	24.54	25.26	24.8	NA	NA	5.13	4.9	5.16	NA	NA	11.66	9.44	10.24	NA	NA	5.54	5.18	5.79	NA	NA	156	160	161	NA	NA	3	3	NA	NA	#	Zhao 2019a
3	43	58	58	NA	NA	23.32	23.8	22.81	NA	NA	3.49	2.93	3.25	NA	NA	12.12	9.45	9.94	NA	NA	4.38	3.17	2.18	NA	NA	25	20	16	NA	NA	3	3	NA	NA	#	Sun 2013
3	45	91	92	NA	NA	20.4	19.8	20.1	NA	NA	3.4	2.6	3.2	NA	NA	11.7	7.1	8.5	NA	NA	5.9	4.2	4.5	NA	NA	42	42	37	NA	NA	3	3	NA	NA	#	Murri 2015
3	54	70	76	NA	NA	34.3	34.4	37.1	NA	NA	6.54	5.5	4.04	NA	NA	25.55	18.3	16.1	NA	NA	3.55	4.62	2.51	NA	NA	13	10	10	NA	NA	3	3	NA	NA	#	Ashouri 2013
2	1	41	NA	NA	NA	24.1	23.9	NA	NA	NA	3.5	3.2	NA	NA	NA	17.15	14.47	NA	NA	NA	6.26662	6.09254	NA	NA	NA	91	89	NA	NA	NA	2	NA	NA	NA	#	Mendels 1999
2	1	41	NA	NA	NA	24.2	26.2	NA	NA	NA	8.4	10	NA	NA	NA	17.5	13.1	NA	NA	NA	8.5	10	NA	NA	NA	45	88	NA	NA	NA	2	NA	NA	NA	#	Nyth 1992
2	1	42	NA	NA	NA	26.6	26.7	NA	NA	NA	3.6	3.2	NA	NA	NA	17.1	13.1	NA	NA	NA	6.9	6.6	NA	NA	NA	106	98	NA	NA	NA	2	NA	NA	NA	#	Emsley 2018
2	1	42	NA	NA	NA	23.3	24.2	NA	NA	NA	4.5	5.7	NA	NA	NA	20	19.8	NA	NA	NA	4.3	7.8	NA	NA	NA	21	21	NA	NA	NA	2	NA	NA	NA	#	Godlewska 2012
2	1	42	NA	NA	NA	24.5	22.1	NA	NA	NA	4.05	3.91	NA	NA	NA	22.3	20.2	NA	NA	NA	4.95	4.56	NA	NA	NA	15	17	NA	NA	NA	2	NA	NA	NA	#	Komulainen 2018
2	1	42	NA	NA	NA	28.7	29.2	NA	NA	NA	3.7	4.2	NA	NA	NA	16.7	14.3	NA	NA	NA	9.1	9.1	NA	NA	NA	189	188	NA	NA	NA	2	NA	NA	NA	#	Wade 2002
2	1	42	NA	NA	NA	31.6	32	NA	NA	NA	5.4	5.6	NA	NA	NA	15.99	15.27	NA	NA	NA	7.36908	7.48513	NA	NA	NA	153	152	NA	NA	NA	2	NA	NA	NA	#	Wang 2014c
2	1	43	NA	NA	NA	19.9	19.6	NA	NA	NA	2.9	3.1	NA	NA	NA	12.6	13.3	NA	NA	NA	6.4	7.3	NA	NA	NA	43	47	NA	NA	NA	2	NA	NA	NA	#	Fava 2005
2	1	43	NA	NA	NA	20.73	23.17	NA	NA	NA	3.66	4.26	NA	NA	NA	12.09	13.5	NA	NA	NA	8.23	8.25	NA	NA	NA	11	12	NA	NA	NA	2	NA	NA	NA	#	Hunter 2011
2	1	43	NA	NA	NA	20.7	20.6	NA	NA	NA	3.1	2.9	NA	NA	NA	15	11.7	NA	NA	NA	3.7	3.7	NA	NA	NA	43	46	NA	NA	NA	2	NA	NA	NA	#	Macias-Cortes 2015
2	1	44	NA	NA	NA	27.4	27.3	NA	NA	NA	3.1	3.4	NA	NA	NA	15.34	13.09	NA	NA	NA	8.87	8.37	NA	NA	NA	139	147	NA	NA	NA	2	NA	NA	NA	#	Loo 2002
2	1	45	NA	NA	NA	27.3	27.9	NA	NA	NA	3.4	3.4	NA	NA	NA	15.2	12.5	NA	NA	NA	6.20859	6.20859	NA	NA	NA	90	83	NA	NA	NA	2	NA	NA	NA	#	Doogan 1994
2	1	45	NA	NA	NA	21.5	22	NA	NA	NA	3.4	3.4	NA	NA	NA	13.6	13.3	NA	NA	NA	8	7.8	NA	NA	NA	103	104	NA	NA	NA	2	NA	NA	NA	#	Hieronymus 2016_PZ/109
2	1	45	NA	NA	NA	28.9	28.4	NA	NA	NA	5.5	4.6	NA	NA	NA	20.1	15.1	NA	NA	NA	7.4271	6.90488	NA	NA	NA	129	129	NA	NA	NA	2	NA	NA	NA	#	Olie 1997
2	1	46	NA	NA	NA	23.4	24.5	NA	NA	NA	4.9	4.2	NA	NA	NA	17.7	12.1	NA	NA	NA	8.59	8.59	NA	NA	NA	54	55	NA	NA	NA	2	NA	NA	NA	#	Amsterdam 1986
2	1	46	NA	NA	NA	28.6	28.5	NA	NA	NA	5.52	5.81	NA	NA	NA	17.4	8.5	NA	NA	NA	10.18	8.13	NA	NA	NA	18	15	NA	NA	NA	2	NA	NA	NA	#	Georgotas 1982
2	1	46	NA	NA	NA	22.3	22.9	NA	NA	NA	5.6	5.2	NA	NA	NA	16.8	10.3	NA	NA	NA	7.8	8.1	NA	NA	NA	12	12	NA	NA	NA	2	NA	NA	NA	#	McCallum 1975
2	1	49	NA	NA	NA	24.1	23.9	NA	NA	NA	4.2	4	NA	NA	NA	16	11.1	NA	NA	NA	6.67279	6.55674	NA	NA	NA	60	60	NA	NA	NA	2	NA	NA	NA	#	Schweizer 1998
2	1	51	NA	NA	NA	23.7	21.7	NA	NA	NA	4.1	2.5	NA	NA	NA	21.2	13.1	NA	NA	NA	5.7	6.7	NA	NA	NA	11	12	NA	NA	NA	2	NA	NA	NA	#	Katz 1990
2	1	52	NA	NA	NA	30.3	30.4	NA	NA	NA	5	4.5	NA	NA	NA	19.12	15.76	NA	NA	NA	7.13698	6.84686	NA	NA	NA	152	141	NA	NA	NA	2	NA	NA	NA	#	Cutler 2009
2	1	52	NA	NA	NA	20.46	20.33	NA	NA	NA	3.39	3.39	NA	NA	NA	12.17	9.87	NA	NA	NA	6.20279	6.20279	NA	NA	NA	139	128	NA	NA	NA	2	NA	NA	NA	#	Detke 2002a
2	1	52	NA	NA	NA	21.14	21.42	NA	NA	NA	3.72	4.11	NA	NA	NA	15.09	10.51	NA	NA	NA	6.39427	6.62056	NA	NA	NA	122	123	NA	NA	NA	2	NA	NA	NA	#	Detke 2002b
2	1	52	NA	NA	NA	18.9	18.8	NA	NA	NA	4.5	4.8	NA	NA	NA	15.18	12.31	NA	NA	NA	6.84686	7.02093	NA	NA	NA	104	207	NA	NA	NA	2	NA	NA	NA	#	Raskin 2007
2	1	53	NA	NA	NA	17.3	16.3	NA	NA	NA	4	3.7	NA	NA	NA	5.65	6.61	NA	NA	NA	6.55674	6.38267	NA	NA	NA	52	51	NA	NA	NA	2	NA	NA	NA	#	Levin 2013
2	2	21	NA	NA	NA	38.3	38.64	NA	NA	NA	7.75	7.19	NA	NA	NA	30.11	25.67	NA	NA	NA	11.25	10.4	NA	NA	NA	25	26	NA	NA	NA	2	NA	NA	NA	#	Krejtz 2018
2	2	22	NA	NA	NA	12.15	12.31	NA	NA	NA	13.7164	14.5938	NA	NA	NA	12.4	9.34	NA	NA	NA	10.8099	10.6088	NA	NA	NA	26	29	NA	NA	NA	2	NA	NA	NA	#	Bibi 2020
2	3	10	NA	NA	NA	19.23	20.83	NA	NA	NA	3.72	3.96	NA	NA	NA	17	15.43	NA	NA	NA	5.68	5.51	NA	NA	NA	44	41	NA	NA	NA	2	NA	NA	NA	#	Mohr 2011
2	3	11	NA	NA	NA	15.1	15.3	NA	NA	NA	3.9	3.4	NA	NA	NA	7.6	4.4	NA	NA	NA	3.6	3.8	NA	NA	NA	68	69	NA	NA	NA	2	NA	NA	NA	#	Naeem 2015
2	3	14	NA	NA	NA	29.87	27.1	NA	NA	NA	8.5	7.32	NA	NA	NA	23.18	10.3	NA	NA	NA	9.36	8.09	NA	NA	NA	11	10	NA	NA	NA	2	NA	NA	NA	#	Hamamci 2006
2	3	17	NA	NA	NA	22	25	NA	NA	NA	8.6	8.9	NA	NA	NA	18.1	10.6	NA	NA	NA	3.84	2.98	NA	NA	NA	134	124	NA	NA	NA	2	NA	NA	NA	#	Markkula 2019
2	3	19	NA	NA	NA	21.1	26.8	NA	NA	NA	9.9	8.3	NA	NA	NA	18	13.5	NA	NA	NA	7	7.1	NA	NA	NA	36	44	NA	NA	NA	2	NA	NA	NA	#	Hamdan-Mansour 2009
2	3	31	NA	NA	NA	20	19.16	NA	NA	NA	7.24	5.33	NA	NA	NA	16.16	11.33	NA	NA	NA	7.08	2.53	NA	NA	NA	12	12	NA	NA	NA	2	NA	NA	NA	#	Albornoz 2011
2	3	32	NA	NA	NA	43.07	46.4	NA	NA	NA	4.87	11.74	NA	NA	NA	40.07	9.6	NA	NA	NA	4.11	9.02	NA	NA	NA	15	15	NA	NA	NA	2	NA	NA	NA	#	Hojatifar 2017
2	3	44	NA	NA	NA	24.1	23.7	NA	NA	NA	10.7	10.4	NA	NA	NA	15.4	13.5	NA	NA	NA	10.4444	10.2703	NA	NA	NA	96	85	NA	NA	NA	2	NA	NA	NA	#	Hermens 2007
2	3	61	NA	NA	NA	23.8	25	NA	NA	NA	4.7	5.3	NA	NA	NA	22.8	16.6	NA	NA	NA	4.9	6.9	NA	NA	NA	10	10	NA	NA	NA	2	NA	NA	NA	#	Hemat-Far 2012
2	3	65	NA	NA	NA	16.55	19.3	NA	NA	NA	4.14	4.83	NA	NA	NA	13.85	15	NA	NA	NA	3.16	4.93	NA	NA	NA	20	20	NA	NA	NA	2	NA	NA	NA	#	Roy 2018
2	4	10	NA	NA	NA	28.33	28.27	NA	NA	NA	5.55	6.98	NA	NA	NA	20.47	10.87	NA	NA	NA	10.68	7.7	NA	NA	NA	15	15	NA	NA	NA	2	NA	NA	NA	#	Beach 1992
2	4	15	NA	NA	NA	39.7	39.5	NA	NA	NA	7.1	8.6	NA	NA	NA	35.21	29.2	NA	NA	NA	9.68	10.66	NA	NA	NA	132	131	NA	NA	NA	2	NA	NA	NA	#	Kramer 2014
2	4	16	NA	NA	NA	22.4	25.2	NA	NA	NA	5.5	5.7	NA	NA	NA	22	8.8	NA	NA	NA	4.5	6.3	NA	NA	NA	20	19	NA	NA	NA	2	NA	NA	NA	#	Arean 1993
2	4	20	NA	NA	NA	19.6	20.2	NA	NA	NA	3.7	4.4	NA	NA	NA	19	9.6	NA	NA	NA	4.5	5.5	NA	NA	NA	39	33	NA	NA	NA	2	NA	NA	NA	#	Jamison 1995
2	4	20	NA	NA	NA	13.3	13	NA	NA	NA	2.7	3.4	NA	NA	NA	10.4	6.2	NA	NA	NA	3.9	3.6	NA	NA	NA	89	94	NA	NA	NA	2	NA	NA	NA	#	Naeem 2014
2	4	24	NA	NA	NA	20.3	20.4	NA	NA	NA	1.66	1.54	NA	NA	NA	18	11.9	NA	NA	NA	5.49	5.09	NA	NA	NA	45	39	NA	NA	NA	2	NA	NA	NA	#	Rickhi 2011
2	4	26	NA	NA	NA	20.83	25.76	NA	NA	NA	7.58	8.53	NA	NA	NA	21.27	13.48	NA	NA	NA	7.86	9.28	NA	NA	NA	30	25	NA	NA	NA	2	NA	NA	NA	#	Choi 2012
2	4	26	NA	NA	NA	17	19.6	NA	NA	NA	5.52	4.1	NA	NA	NA	14.52	8.23	NA	NA	NA	5.75	5.76	NA	NA	NA	25	25	NA	NA	NA	2	NA	NA	NA	#	Lindegaard 2019
2	4	66	NA	NA	NA	15.13	14	NA	NA	NA	4.08	4.47	NA	NA	NA	12.82	3.45	NA	NA	NA	5.69	3.8	NA	NA	NA	23	20	NA	NA	NA	2	NA	NA	NA	#	Umadevi 2013
2	6	41	NA	NA	NA	29.6	29.1	NA	NA	NA	4.9	4.5	NA	NA	NA	9.1	8.9	NA	NA	NA	7.07896	6.84686	NA	NA	NA	136	133	NA	NA	NA	3	NA	NA	NA	#	Leinonen 1999
2	6	43	NA	NA	NA	36	35	NA	NA	NA	6	6	NA	NA	NA	13.7	14.1	NA	NA	NA	7.71722	7.71722	NA	NA	NA	145	147	NA	NA	NA	3	NA	NA	NA	#	Versiani 2005
2	6	43	NA	NA	NA	26	26.1	NA	NA	NA	4.4	4.3	NA	NA	NA	11.8	15.8	NA	NA	NA	6.78884	6.73081	NA	NA	NA	60	63	NA	NA	NA	3	NA	NA	NA	#	Wheatley 1998
2	6	43	NA	NA	NA	23.4	23.1	NA	NA	NA	1.9	2	NA	NA	NA	7.5	8.3	NA	NA	NA	2.2	2.3	NA	NA	NA	79	79	NA	NA	NA	3	NA	NA	NA	#	Zhang 2019
2	6	46	NA	NA	NA	32.5	30.3	NA	NA	NA	6.1	6.6	NA	NA	NA	17.2	13	NA	NA	NA	11.7	9.3	NA	NA	NA	56	59	NA	NA	NA	3	NA	NA	NA	#	Hoyberg 1996
2	6	46	NA	NA	NA	28	27.6	NA	NA	NA	4.9	4.8	NA	NA	NA	12.8	12	NA	NA	NA	10.1	10	NA	NA	NA	113	111	NA	NA	NA	3	NA	NA	NA	#	Zivkov 1995
2	6	53	NA	NA	NA	34.6	34.1	NA	NA	NA	5.3	5.7	NA	NA	NA	14.5	16.6	NA	NA	NA	7.31105	7.54315	NA	NA	NA	78	79	NA	NA	NA	3	NA	NA	NA	#	Guelfi 2001
2	6	53	NA	NA	NA	21.7	23.2	NA	NA	NA	3.4	4.6	NA	NA	NA	8.6	9.3	NA	NA	NA	5	7.4	NA	NA	NA	37	33	NA	NA	NA	3	NA	NA	NA	#	Paslakis 2010
2	7	43	NA	NA	NA	23.6	23.2	NA	NA	NA	3	2.8	NA	NA	NA	6.5	8.4	NA	NA	NA	5.1	9	NA	NA	NA	15	17	NA	NA	NA	3	NA	NA	NA	#	Fudge 1990
2	7	46	NA	NA	NA	25.3	24.9	NA	NA	NA	5.6	4.9	NA	NA	NA	16.3	10.7	NA	NA	NA	9.7	6.5	NA	NA	NA	16	20	NA	NA	NA	3	NA	NA	NA	#	Moises 1981
2	8	34	NA	NA	NA	21.05	20.82	NA	NA	NA	3.75	5.21	NA	NA	NA	11	12.83	NA	NA	NA	9.14	9.7	NA	NA	NA	21	22	NA	NA	NA	3	NA	NA	NA	#	Kanter 2015
2	8	45	NA	NA	NA	21.12	21.62	NA	NA	NA	5.26	5.42	NA	NA	NA	3.81	7.4	NA	NA	NA	7.28784	7.38068	NA	NA	NA	50	50	NA	NA	NA	3	NA	NA	NA	#	Moradveisi 2013
2	10	26	NA	NA	NA	19.6	19.8	NA	NA	NA	3.8	3.5	NA	NA	NA	9.2	8.9	NA	NA	NA	6.3	5.6	NA	NA	NA	77	77	NA	NA	NA	3	NA	NA	NA	#	Thase 2018
2	10	30	NA	NA	NA	21.08	21.05	NA	NA	NA	5.69	5.93	NA	NA	NA	16.06	16.89	NA	NA	NA	4.23	4.35	NA	NA	NA	119	118	NA	NA	NA	3	NA	NA	NA	#	Connolly Gibbons 2016
2	10	49	NA	NA	NA	30.21	30.09	NA	NA	NA	6.64	6.16	NA	NA	NA	7.26	17.45	NA	NA	NA	7.74	12.47	NA	NA	NA	19	22	NA	NA	NA	3	NA	NA	NA	#	Rush 1977/Kovacs 1981
2	10	53	NA	NA	NA	22.3	21.5	NA	NA	NA	4.2	9.3	NA	NA	NA	10.8	7.41	NA	NA	NA	7.6	4.9	NA	NA	NA	12	12	NA	NA	NA	3	NA	NA	NA	#	Kennedy 2007
2	10	54	NA	NA	NA	16.91	16.42	NA	NA	NA	5.03	5.33	NA	NA	NA	8.14	8.19	NA	NA	NA	6.28	6.08	NA	NA	NA	54	50	NA	NA	NA	3	NA	NA	NA	#	Quilty 2014
2	11	42	NA	NA	NA	19.2	18	NA	NA	NA	4.51	5.12	NA	NA	NA	10.4	12.55	NA	NA	NA	6.28	9.25	NA	NA	NA	15	11	NA	NA	NA	3	NA	NA	NA	#	Farabaugh 2015
2	11	47	NA	NA	NA	32.81	26.99	NA	NA	NA	5.65	3.52	NA	NA	NA	14.85	10.35	NA	NA	NA	10.11	7.11	NA	NA	NA	22	21	NA	NA	NA	3	NA	NA	NA	#	McKnight 1992
2	13	41	NA	NA	NA	37.2	45.6	NA	NA	NA	19.9	12.72	NA	NA	NA	13	27.6	NA	NA	NA	12.2	11	NA	NA	NA	16	12	NA	NA	NA	3	NA	NA	NA	#	Kheirabadi 2020
2	15	17	NA	NA	NA	23.9	25.35	NA	NA	NA	3.38	5.51	NA	NA	NA	7.09	13.92	NA	NA	NA	6.25	6.29	NA	NA	NA	12	13	NA	NA	NA	2	NA	NA	NA	#	Alexopoulos 2003b
2	15	17	NA	NA	NA	24.1	24.5	NA	NA	NA	3.9	4.6	NA	NA	NA	12.83	15.88	NA	NA	NA	8.25	7.5	NA	NA	NA	110	111	NA	NA	NA	2	NA	NA	NA	#	Arean 2010
2	27	28	NA	NA	NA	30	30	NA	NA	NA	9.1	6.4	NA	NA	NA	20.4	16.3	NA	NA	NA	12.3	7.4	NA	NA	NA	19	18	NA	NA	NA	3	NA	NA	NA	#	Costa 2016
2	30	34	NA	NA	NA	23	19.7	NA	NA	NA	4.73	3.4	NA	NA	NA	16.6	15.8	NA	NA	NA	6.5	7.62	NA	NA	NA	16	15	NA	NA	NA	3	NA	NA	NA	#	Connolly Gibbons 2012
2	36	75	NA	NA	NA	18.8	19.4	NA	NA	NA	2.4	2.6	NA	NA	NA	8.8	7.8	NA	NA	NA	6.3	7	NA	NA	NA	44	38	NA	NA	NA	3	NA	NA	NA	#	Moak 2003
2	37	46	NA	NA	NA	21.54	25.5	NA	NA	NA	5.71	5.81	NA	NA	NA	8.95	8.21	NA	NA	NA	7.42	8.31	NA	NA	NA	22	14	NA	NA	NA	3	NA	NA	NA	#	Hersen 1984
2	40	97	NA	NA	NA	22.07	22.15	NA	NA	NA	8.56635	26.967	NA	NA	NA	8.2	6.3	NA	NA	NA	9.07625	22.07	NA	NA	NA	26	45	NA	NA	NA	3	NA	NA	NA	#	Wang 2014a
2	41	42	NA	NA	NA	35.7	36.3	NA	NA	NA	4.4	4.8	NA	NA	NA	15.4	13.9	NA	NA	NA	6.78884	7.02093	NA	NA	NA	142	138	NA	NA	NA	3	NA	NA	NA	#	Moore 2005
2	41	45	NA	NA	NA	36.6	38.2	NA	NA	NA	5.5	4.9	NA	NA	NA	10.8	16.7	NA	NA	NA	10	11.3	NA	NA	NA	21	21	NA	NA	NA	3	NA	NA	NA	#	Hsu 2011
2	41	45	NA	NA	NA	30.2	29.1	NA	NA	NA	6.18	4.9	NA	NA	NA	11	14	NA	NA	NA	5.47	5.96	NA	NA	NA	50	50	NA	NA	NA	3	NA	NA	NA	#	Matreja 2007
2	41	51	NA	NA	NA	27.31	26.21	NA	NA	NA	4.12	4.08	NA	NA	NA	10.1	5.1	NA	NA	NA	6.62637	6.60316	NA	NA	NA	29	29	NA	NA	NA	3	NA	NA	NA	#	Navarro 2001
2	41	53	NA	NA	NA	27	27.6	NA	NA	NA	3.6	3.6	NA	NA	NA	9.6	9.6	NA	NA	NA	8.3	7.9	NA	NA	NA	75	73	NA	NA	NA	3	NA	NA	NA	#	Allard 2004
2	42	42	NA	NA	NA	30.8	30.7	NA	NA	NA	4.9	5.9	NA	NA	NA	11.3	13.5	NA	NA	NA	7.3	8.8	NA	NA	NA	52	49	NA	NA	NA	3	NA	NA	NA	#	Jeong 2015
2	42	43	NA	NA	NA	22.29	20.47	NA	NA	NA	3.15	3.75	NA	NA	NA	12.04	12.14	NA	NA	NA	1.86	1.89	NA	NA	NA	65	65	NA	NA	NA	3	NA	NA	NA	#	Xiaoling 2018
2	42	44	NA	NA	NA	29.6	29.7	NA	NA	NA	4.2	4.1	NA	NA	NA	12.44	11.39	NA	NA	NA	6.67279	6.61476	NA	NA	NA	165	158	NA	NA	NA	3	NA	NA	NA	#	Baldwin 2006b
2	42	44	NA	NA	NA	35.2	34.8	NA	NA	NA	3.7	3.8	NA	NA	NA	10	11.7	NA	NA	NA	6.38267	6.44069	NA	NA	NA	228	223	NA	NA	NA	3	NA	NA	NA	#	Boulenger 2006
2	42	51	NA	NA	NA	22.9	21.9	NA	NA	NA	9.49	9.49	NA	NA	NA	8.5	11.4	NA	NA	NA	7.91	12.65	NA	NA	NA	250	250	NA	NA	NA	3	NA	NA	NA	#	Asghar 2022
2	42	52	NA	NA	NA	32.5	32.1	NA	NA	NA	4.3	4.4	NA	NA	NA	8.89	10.58	NA	NA	NA	6.73081	6.78884	NA	NA	NA	141	146	NA	NA	NA	3	NA	NA	NA	#	Wade 2007
2	42	53	NA	NA	NA	28.7	29	NA	NA	NA	5	5.4	NA	NA	NA	10.54	10.07	NA	NA	NA	7.13698	7.36908	NA	NA	NA	146	142	NA	NA	NA	3	NA	NA	NA	#	Montgomery 2004
2	43	45	NA	NA	NA	32.9	33.4	NA	NA	NA	7.6	8.1	NA	NA	NA	17	16.1	NA	NA	NA	8.9	10.2	NA	NA	NA	40	48	NA	NA	NA	3	NA	NA	NA	#	Aguglia 1993
2	43	45	NA	NA	NA	29	28.3	NA	NA	NA	5.9	5.4	NA	NA	NA	11.1	10.4	NA	NA	NA	7.6592	7.36908	NA	NA	NA	115	116	NA	NA	NA	3	NA	NA	NA	#	Boyer 1998
2	43	45	NA	NA	NA	24.4	24.1	NA	NA	NA	2.4	1.9	NA	NA	NA	13.4	12.8	NA	NA	NA	7	6.9	NA	NA	NA	108	106	NA	NA	NA	3	NA	NA	NA	#	Hieronymus 2016_PZ/111
2	43	45	NA	NA	NA	24.9	24.5	NA	NA	NA	3.8	2.9	NA	NA	NA	10.3	8.9	NA	NA	NA	6.44069	5.91847	NA	NA	NA	118	116	NA	NA	NA	3	NA	NA	NA	#	Sechter 1999
2	43	46	NA	NA	NA	25.6	26.5	NA	NA	NA	5.9	5.67	NA	NA	NA	14.22	13.94	NA	NA	NA	8.31	9.4	NA	NA	NA	32	33	NA	NA	NA	3	NA	NA	NA	#	De Ronchi 1998
2	43	46	NA	NA	NA	24.9	23.9	NA	NA	NA	4.1	3.7	NA	NA	NA	9.9	7.2	NA	NA	NA	6.3	4.5	NA	NA	NA	35	31	NA	NA	NA	3	NA	NA	NA	#	Demyttenaere 1998
2	43	46	NA	NA	NA	23.6	23.5	NA	NA	NA	3	3.1	NA	NA	NA	12.8	14.6	NA	NA	NA	6.5	7.9	NA	NA	NA	19	19	NA	NA	NA	3	NA	NA	NA	#	Fawcett 1989
2	43	46	NA	NA	NA	26.4	25.7	NA	NA	NA	6.2	5.7	NA	NA	NA	15.8	17.7	NA	NA	NA	8.2	8.9	NA	NA	NA	25	25	NA	NA	NA	3	NA	NA	NA	#	Kumar 2022
2	43	46	NA	NA	NA	25.5	25.3	NA	NA	NA	5.2	5.7	NA	NA	NA	8.9	8.1	NA	NA	NA	6.6	6.9	NA	NA	NA	67	75	NA	NA	NA	3	NA	NA	NA	#	Marchesi 1998
2	43	46	NA	NA	NA	25.4	22.9	NA	NA	NA	2.2	3.5	NA	NA	NA	7.2	7	NA	NA	NA	2.5	2.6	NA	NA	NA	15	15	NA	NA	NA	3	NA	NA	NA	#	Suleman 1997
2	43	48	NA	NA	NA	24.3	24.6	NA	NA	NA	4.9	5.15	NA	NA	NA	6.21	6.66	NA	NA	NA	4.57	4.93	NA	NA	NA	60	60	NA	NA	NA	3	NA	NA	NA	#	Noguera 1991
2	43	48	NA	NA	NA	27.6	28.4	NA	NA	NA	6.4	5	NA	NA	NA	9.4	11.8	NA	NA	NA	7	8	NA	NA	NA	54	46	NA	NA	NA	3	NA	NA	NA	#	Ropert 1989
2	43	49	NA	NA	NA	22.2	21.7	NA	NA	NA	9.1	9.2	NA	NA	NA	9.5	8.8	NA	NA	NA	8.2	8.2	NA	NA	NA	49	45	NA	NA	NA	3	NA	NA	NA	#	Serrano-Blanco 2006
2	43	53	NA	NA	NA	25.7	26.5	NA	NA	NA	3.5	4.9	NA	NA	NA	12.1	11.2	NA	NA	NA	8.1	8.1	NA	NA	NA	22	21	NA	NA	NA	3	NA	NA	NA	#	Basterzi 2009
2	43	53	NA	NA	NA	24.3	25.9	NA	NA	NA	5.7	6	NA	NA	NA	8	8.7	NA	NA	NA	7.7	8.3	NA	NA	NA	58	54	NA	NA	NA	3	NA	NA	NA	#	Chang 2015
2	43	53	NA	NA	NA	35.7	34.8	NA	NA	NA	5	5	NA	NA	NA	20	12	NA	NA	NA	15	12.3	NA	NA	NA	34	33	NA	NA	NA	3	NA	NA	NA	#	Clerc 1994
2	43	53	NA	NA	NA	29.7	30.4	NA	NA	NA	5.3	6.2	NA	NA	NA	9.1	9	NA	NA	NA	7.8	8.4	NA	NA	NA	186	196	NA	NA	NA	3	NA	NA	NA	#	Costa 1998
2	43	53	NA	NA	NA	31.6	31.4	NA	NA	NA	6.2	6.1	NA	NA	NA	7.6	8.3	NA	NA	NA	7.83327	7.77525	NA	NA	NA	55	55	NA	NA	NA	3	NA	NA	NA	#	Diaz-Martinez 1998
2	43	53	NA	NA	NA	26.6	27	NA	NA	NA	4.1	4.2	NA	NA	NA	12.4	10.7	NA	NA	NA	8.88	9.9	NA	NA	NA	161	153	NA	NA	NA	3	NA	NA	NA	#	Dierick 1996
2	43	53	NA	NA	NA	21.36	20.07	NA	NA	NA	2.71	1.94	NA	NA	NA	7.33	5	NA	NA	NA	4.92	3.67	NA	NA	NA	14	15	NA	NA	NA	3	NA	NA	NA	#	Heller 2009
2	43	53	NA	NA	NA	20.11	20.57	NA	NA	NA	12.7985	13.9713	NA	NA	NA	8.3	9.46	NA	NA	NA	13.9203	14.8381	NA	NA	NA	26	26	NA	NA	NA	3	NA	NA	NA	#	Rani 2021
2	43	53	NA	NA	NA	29.3	27.8	NA	NA	NA	5.2	5.3	NA	NA	NA	12.4	12.2	NA	NA	NA	7.25303	7.31105	NA	NA	NA	170	171	NA	NA	NA	3	NA	NA	NA	#	Tylee 1997
2	43	60	NA	NA	NA	29.6	31.5	NA	NA	NA	5.1	4.6	NA	NA	NA	8.7	7.6	NA	NA	NA	6.9	7.3	NA	NA	NA	30	32	NA	NA	NA	3	NA	NA	NA	#	Fu 2003
2	43	60	NA	NA	NA	36.08	35.36	NA	NA	NA	11.52	11.27	NA	NA	NA	18.96	17.7	NA	NA	NA	4.61	4.57	NA	NA	NA	30	30	NA	NA	NA	3	NA	NA	NA	#	Jiahui 2006
2	43	95	NA	NA	NA	25.1	23.8	NA	NA	NA	3.7	4	NA	NA	NA	12.7	10.1	NA	NA	NA	5.5	5.1	NA	NA	NA	44	46	NA	NA	NA	3	NA	NA	NA	#	Duan 2009
2	43	98	NA	NA	NA	19.75	20.13	NA	NA	NA	21.2874	19.6774	NA	NA	NA	15.2	13.64	NA	NA	NA	22.1818	24.5967	NA	NA	NA	80	80	NA	NA	NA	3	NA	NA	NA	#	Wang 2022a
2	44	46	NA	NA	NA	23.6	24	NA	NA	NA	3.6	5.6	NA	NA	NA	12.7	10.5	NA	NA	NA	8.2	7.1	NA	NA	NA	40	40	NA	NA	NA	3	NA	NA	NA	#	Deushle 2003
2	44	46	NA	NA	NA	31.4	31.66	NA	NA	NA	6.93	5.71	NA	NA	NA	13.7	16.58	NA	NA	NA	10.24	10.89	NA	NA	NA	149	157	NA	NA	NA	3	NA	NA	NA	#	Freed 1999
2	44	46	NA	NA	NA	30.2	29.7	NA	NA	NA	6.4	6.4	NA	NA	NA	11.5	9.3	NA	NA	NA	8.3	6.3	NA	NA	NA	81	74	NA	NA	NA	3	NA	NA	NA	#	Moller 1993
2	44	46	NA	NA	NA	26	24	NA	NA	NA	5.8	4	NA	NA	NA	17.8	10.7	NA	NA	NA	11.3	7.9	NA	NA	NA	21	19	NA	NA	NA	3	NA	NA	NA	#	Staner 1995
2	44	51	NA	NA	NA	20.9	22.4	NA	NA	NA	3.7	3.9	NA	NA	NA	9.6	8.8	NA	NA	NA	4.6	3	NA	NA	NA	29	27	NA	NA	NA	3	NA	NA	NA	#	Mulsant 1999
2	44	52	NA	NA	NA	21.2	21.1	NA	NA	NA	4.04	4.12	NA	NA	NA	7.68	6.91	NA	NA	NA	6.57995	6.62637	NA	NA	NA	240	238	NA	NA	NA	3	NA	NA	NA	#	Lee 2007
2	44	58	NA	NA	NA	22.8	24.7	NA	NA	NA	7.86	5.92	NA	NA	NA	11.38	13.75	NA	NA	NA	7.16	6.23	NA	NA	NA	24	24	NA	NA	NA	3	NA	NA	NA	#	Wang 2013
2	44	96	NA	NA	NA	28.4	29.2	NA	NA	NA	5.8	6.1	NA	NA	NA	9.8	7.2	NA	NA	NA	4.1	3.2	NA	NA	NA	20	22	NA	NA	NA	3	NA	NA	NA	#	Zhang 2007a
2	44	99	NA	NA	NA	31.56	32.06	NA	NA	NA	5.35	5.31	NA	NA	NA	12.99	10.35	NA	NA	NA	5.31	3.67	NA	NA	NA	50	50	NA	NA	NA	3	NA	NA	NA	#	Ai 2018
2	45	46	NA	NA	NA	33	32	NA	NA	NA	5.4	4.8	NA	NA	NA	16	16	NA	NA	NA	6.5	6.1	NA	NA	NA	31	30	NA	NA	NA	3	NA	NA	NA	#	Bersani 1994
2	45	49	NA	NA	NA	25.93	27	NA	NA	NA	1.21	2.66	NA	NA	NA	14.23	13.67	NA	NA	NA	3.51	4.74	NA	NA	NA	30	30	NA	NA	NA	3	NA	NA	NA	#	Bhargava 2012
2	45	51	NA	NA	NA	24.18	24.73	NA	NA	NA	5.12	6.19	NA	NA	NA	12.5	11.37	NA	NA	NA	7.20661	7.82747	NA	NA	NA	58	52	NA	NA	NA	3	NA	NA	NA	#	Sneed 2014
2	45	52	NA	NA	NA	27.4	27.96	NA	NA	NA	3.9	3.7	NA	NA	NA	17.43	18.66	NA	NA	NA	3.1	3.2	NA	NA	NA	28	26	NA	NA	NA	3	NA	NA	NA	#	Mowla 2016
2	45	53	NA	NA	NA	22.1	22.4	NA	NA	NA	2.9	2.9	NA	NA	NA	10.8	9.7	NA	NA	NA	6.4	6.4	NA	NA	NA	82	78	NA	NA	NA	3	NA	NA	NA	#	Shelton 2006
2	46	48	NA	NA	NA	25.7	27.1	NA	NA	NA	5	6.35	NA	NA	NA	12.4	10.4	NA	NA	NA	6.5	7.94	NA	NA	NA	25	28	NA	NA	NA	3	NA	NA	NA	#	Kampman 1978
2	46	49	NA	NA	NA	24.38	23.98	NA	NA	NA	7.7	5.68	NA	NA	NA	11.39	12.05	NA	NA	NA	10.32	8.26	NA	NA	NA	37	37	NA	NA	NA	3	NA	NA	NA	#	Balestrieri 1971
2	46	58	NA	NA	NA	29.4	28.5	NA	NA	NA	6.3	6.1	NA	NA	NA	14.2	12.8	NA	NA	NA	8.3	10.5	NA	NA	NA	20	27	NA	NA	NA	3	NA	NA	NA	#	Luo 1985
2	48	53	NA	NA	NA	34	33	NA	NA	NA	7	7	NA	NA	NA	17.7	17.8	NA	NA	NA	12.89	12.85	NA	NA	NA	46	52	NA	NA	NA	3	NA	NA	NA	#	Samuelian 1998
2	49	66	NA	NA	NA	22.7	25.1	NA	NA	NA	5.7	6.5	NA	NA	NA	6.3	8.3	NA	NA	NA	7.9	8.6	NA	NA	NA	15	15	NA	NA	NA	3	NA	NA	NA	#	Janakiramaiah 2000
2	53	78	NA	NA	NA	32.6	33.5	NA	NA	NA	8.5	10.3	NA	NA	NA	12.9	9.7	NA	NA	NA	12.9	9.4	NA	NA	NA	19	12	NA	NA	NA	3	NA	NA	NA	#	Judd 2001
2	53	101	NA	NA	NA	29.28	29.88	NA	NA	NA	6.93	6.17	NA	NA	NA	7.4	5.72	NA	NA	NA	5.08	2.99	NA	NA	NA	25	25	NA	NA	NA	3	NA	NA	NA	#	Ozdemir 2015
2	54	77	NA	NA	NA	42.65	41.45	NA	NA	NA	4.86	3.83	NA	NA	NA	37.09	32.73	NA	NA	NA	2.26	2.95	NA	NA	NA	20	20	NA	NA	NA	3	NA	NA	NA	#	Solati 2016
2	54	77	NA	NA	NA	29.73	30.16	NA	NA	NA	5.1	5.1	NA	NA	NA	13.07	11.12	NA	NA	NA	2.54	3.58	NA	NA	NA	45	43	NA	NA	NA	3	NA	NA	NA	#	Tong 2020
2	54	83	NA	NA	NA	21.2	19.7	NA	NA	NA	5.64	4.8	NA	NA	NA	12.1	11.09	NA	NA	NA	9.01	6.52	NA	NA	NA	20	23	NA	NA	NA	3	NA	NA	NA	#	DeJonghe 2001/Kool 2003
2	54	93	NA	NA	NA	19.47	21.27	NA	NA	NA	3.98	4.35	NA	NA	NA	11.53	8.27	NA	NA	NA	4.26	4.37	NA	NA	NA	15	15	NA	NA	NA	3	NA	NA	NA	#	Sharma 2005
2	55	59	NA	NA	NA	21.05	21.02	NA	NA	NA	3.65	3.51	NA	NA	NA	14.14	9.28	NA	NA	NA	4.78	6.55	NA	NA	NA	22	25	NA	NA	NA	2	NA	NA	NA	#	Quah-Smith 2013
2	61	62	NA	NA	NA	27.6	24.9	NA	NA	NA	10	6.6	NA	NA	NA	17.1	14	NA	NA	NA	12.5	9.2	NA	NA	NA	14	11	NA	NA	NA	3	NA	NA	NA	#	Gerber 2020
2	61	62	NA	NA	NA	19.2	18.6	NA	NA	NA	4.7	4	NA	NA	NA	11.3	10.5	NA	NA	NA	6.6	6.4	NA	NA	NA	56	59	NA	NA	NA	3	NA	NA	NA	#	Krogh 2012
2	66	66	NA	NA	NA	32.8	31.1	NA	NA	NA	6.9	7.8	NA	NA	NA	11.1	15.6	NA	NA	NA	5.2	7.7	NA	NA	NA	15	15	NA	NA	NA	3	NA	NA	NA	#	Rohini 2000
2	69	80	NA	NA	NA	35.1	37.1	NA	NA	NA	7.4	13.4	NA	NA	NA	19.1	30.2	NA	NA	NA	13.1	17	NA	NA	NA	10	15	NA	NA	NA	3	NA	NA	NA	#	Hopko 2003
2	81	84	NA	NA	NA	19.53	20.67	NA	NA	NA	2.035	4.256	NA	NA	NA	9.47	9.83	NA	NA	NA	4.002	3.417	NA	NA	NA	17	18	NA	NA	NA	3	NA	NA	NA	#	Maina 2007
2	83	83	NA	NA	NA	19.4	20.3	NA	NA	NA	3.8	4.4	NA	NA	NA	11.1	12.1	NA	NA	NA	6.8	7.6	NA	NA	NA	45	45	NA	NA	NA	3	NA	NA	NA	#	Dekker 2005
na[]	t[,1]	t[,2]	t[,3]	t[,4]	t[,5]	r[,1]	r[,2]	r[,3]	r[,4]	r[,5]	n[,1]	n[,2]	n[,3]	n[,4]	n[,5]	yBR[,1]	yBR[,2]	yBR[,3]	yBR[,4]	yBR[,5]	sdBR[,1]	sdBR[,2]	sdBR[,3]	sdBR[,4]	sdBR[,5]	q[]	C[,2]	C[,3]	C[,4]	C[,5]	#	studyid
3	1	42	43	NA	NA	85	78	61	NA	NA	180	174	164	NA	NA	28.6	28.2	28.5	NA	NA	4.2	3.8	3.8	NA	NA	0.5	2	2	NA	NA	#	Kasper 2005a
3	1	43	53	NA	NA	37	45	51	NA	NA	102	104	102	NA	NA	23.7	23.7	23.5	NA	NA	3.3	3.2	3.2	NA	NA	0.5	2	2	NA	NA	#	Nemeroff 2007
3	1	44	52	NA	NA	28	35	46	NA	NA	89	87	91	NA	NA	17.2	17.83	17.86	NA	NA	5.08	5.19	4.66	NA	NA	0.5	2	2	NA	NA	#	Goldstein 2004
3	1	49	50	NA	NA	9	25	28	NA	NA	45	48	46	NA	NA	27.36	26.94	26.98	NA	NA	3.96	4.43	4	NA	NA	0.4	2	2	NA	NA	#	Feighner 1982
3	4	57	60	NA	NA	9	19	11	NA	NA	52	52	53	NA	NA	22.8	22	22.1	NA	NA	4.2	5	4.8	NA	NA	0.5	1	2	NA	NA	#	Allen 2006
2	1	41	NA	NA	NA	34	32	NA	NA	NA	90	84	NA	NA	NA	24.2	24.4	NA	NA	NA	3.9	4.3	NA	NA	NA	0.5	2	NA	NA	NA	#	Roose 2004
2	1	44	NA	NA	NA	73	65	NA	NA	NA	123	113	NA	NA	NA	22.5	22.8	NA	NA	NA	5.9	5.5	NA	NA	NA	0.5	2	NA	NA	NA	#	Ratti 2011_study 096
2	1	44	NA	NA	NA	10	22	NA	NA	NA	56	55	NA	NA	NA	25.9	26.8	NA	NA	NA	5.46	5.71	NA	NA	NA	0.5	2	NA	NA	NA	#	Rickels 1992
2	1	45	NA	NA	NA	15	19	NA	NA	NA	39	44	NA	NA	NA	22.4	22.7	NA	NA	NA	8	6.9	NA	NA	NA	0.5	2	NA	NA	NA	#	Gual 2003
2	1	45	NA	NA	NA	12	28	NA	NA	NA	38	39	NA	NA	NA	23.3	22.9	NA	NA	NA	2.8	2.3	NA	NA	NA	0.5	2	NA	NA	NA	#	Valle-Cabrera 2018
2	1	46	NA	NA	NA	20	34	NA	NA	NA	56	59	NA	NA	NA	23.04	22.81	NA	NA	NA	3.56	3.43	NA	NA	NA	0.5	2	NA	NA	NA	#	Bakish 1992b
2	1	49	NA	NA	NA	27	31	NA	NA	NA	95	92	NA	NA	NA	23.5	24.3	NA	NA	NA	2.14	2.01	NA	NA	NA	0.5	2	NA	NA	NA	#	Rickels 1994
2	1	49	NA	NA	NA	157	152	NA	NA	NA	162	164	NA	NA	NA	25.4	25.5	NA	NA	NA	5	5.1	NA	NA	NA	0.5	2	NA	NA	NA	#	Versiani 1989
2	1	52	NA	NA	NA	60	80	NA	NA	NA	161	152	NA	NA	NA	31.6	32.9	NA	NA	NA	4.18	4.39	NA	NA	NA	0.5	2	NA	NA	NA	#	Mahableshwarkar 2015a
2	1	53	NA	NA	NA	91	120	NA	NA	NA	197	187	NA	NA	NA	30.4	30	NA	NA	NA	4.77	4.65	NA	NA	NA	0.5	2	NA	NA	NA	#	Hewett 2009
2	6	7	NA	NA	NA	61	51	NA	NA	NA	100	100	NA	NA	NA	29.2	27.5	NA	NA	NA	4.9	5.1	NA	NA	NA	0.5	3	NA	NA	NA	#	Van Moffaert 1995b
2	6	43	NA	NA	NA	35	30	NA	NA	NA	66	66	NA	NA	NA	23.1	24.3	NA	NA	NA	5.1	5.2	NA	NA	NA	0.5	3	NA	NA	NA	#	Hong 2003
2	6	44	NA	NA	NA	74	66	NA	NA	NA	139	136	NA	NA	NA	22.4	22.4	NA	NA	NA	3.3	3.2	NA	NA	NA	0.5	3	NA	NA	NA	#	Benkert 2000
2	6	44	NA	NA	NA	19	20	NA	NA	NA	30	30	NA	NA	NA	22.9	23	NA	NA	NA	2.9	2.9	NA	NA	NA	0.5	3	NA	NA	NA	#	Kim 2011
2	6	44	NA	NA	NA	81	69	NA	NA	NA	128	126	NA	NA	NA	22.2	22.4	NA	NA	NA	3.5	3.5	NA	NA	NA	0.5	3	NA	NA	NA	#	Schatzberg 2002
2	6	48	NA	NA	NA	50	51	NA	NA	NA	87	87	NA	NA	NA	27.7	26.7	NA	NA	NA	5.7	5.4	NA	NA	NA	0.5	3	NA	NA	NA	#	Richou 1995
2	8	8	NA	NA	NA	23	19	NA	NA	NA	121	120	NA	NA	NA	26.8	26.7	NA	NA	NA	10.3	9.8	NA	NA	NA	0.5	3	NA	NA	NA	#	Egede 2015
2	11	13	NA	NA	NA	11	12	NA	NA	NA	25	23	NA	NA	NA	22.6	24.7	NA	NA	NA	7.2	7.7	NA	NA	NA	0.6	3	NA	NA	NA	#	Jordan 2014
2	14	43	NA	NA	NA	18	19	NA	NA	NA	33	33	NA	NA	NA	19.8	21.2	NA	NA	NA	4.1	3.7	NA	NA	NA	0.5	3	NA	NA	NA	#	Husain 2014
2	41	42	NA	NA	NA	136	132	NA	NA	NA	182	175	NA	NA	NA	30.2	29.5	NA	NA	NA	4.7	4.3	NA	NA	NA	0.5	3	NA	NA	NA	#	Colonna 2005
2	43	44	NA	NA	NA	27	30	NA	NA	NA	45	45	NA	NA	NA	24.5	25	NA	NA	NA	5	4.7	NA	NA	NA	0.5	3	NA	NA	NA	#	Gagiano 1993
2	43	45	NA	NA	NA	13	22	NA	NA	NA	33	42	NA	NA	NA	25.4	24.2	NA	NA	NA	5	4.4	NA	NA	NA	0.5	3	NA	NA	NA	#	Finkel 1999
2	43	53	NA	NA	NA	28	26	NA	NA	NA	47	40	NA	NA	NA	26.9	27.9	NA	NA	NA	3.9	5.2	NA	NA	NA	0.5	3	NA	NA	NA	#	Alves 1999
2	43	53	NA	NA	NA	28	30	NA	NA	NA	54	55	NA	NA	NA	27.1	27.8	NA	NA	NA	5.6	5.6	NA	NA	NA	0.5	3	NA	NA	NA	#	Tzanakaki 2000
2	44	53	NA	NA	NA	48	43	NA	NA	NA	53	52	NA	NA	NA	27.3	26.9	NA	NA	NA	5.9	5.8	NA	NA	NA	0.5	3	NA	NA	NA	#	Hwang 2004
2	45	53	NA	NA	NA	41	49	NA	NA	NA	72	75	NA	NA	NA	25.8	25.5	NA	NA	NA	4.5	3.5	NA	NA	NA	0.5	3	NA	NA	NA	#	Mehtonen 2000
2	46	53	NA	NA	NA	44	43	NA	NA	NA	59	57	NA	NA	NA	24.5	23.9	NA	NA	NA	3.2	3	NA	NA	NA	0.5	3	NA	NA	NA	#	Gentil 2000
2	49	53	NA	NA	NA	50	44	NA	NA	NA	82	85	NA	NA	NA	35.9	36.8	NA	NA	NA	5.7	6.2	NA	NA	NA	0.5	3	NA	NA	NA	#	Benkert 1996
2	52	53	NA	NA	NA	12	12	NA	NA	NA	13	13	NA	NA	NA	26.73	28.7	NA	NA	NA	2.5	2.25	NA	NA	NA	0.5	3	NA	NA	NA	#	Badyal 2005
										149
										178
										34
										361

## Sheet: MS SMD bias-adj Class
Class 1	Class 2	NMA mean (95% CrI)		Comparisons with evidence of difference in effect (for classes N≥50)
Placebo	Attention placebo	-0.23 (-0.98, 0.61)		Trazodone	Acupuncture + AD	-0.57 (-0.98, -0.15)
Placebo	No treatment	-0.01 (-0.33, 0.32)		SSRIs	Acupuncture + AD	-0.39 (-0.75, -0.02)
Placebo	Waitlist	0.45 (0.04, 0.86)		Mirtazapine	Cognitive and cognitive behavioural therapies individual + AD	-0.81 (-1.65, -0.15)
Placebo	TAU	-0.29 (-0.69, 0.11)		Trazodone	Cognitive and cognitive behavioural therapies individual + AD	-1.05 (-1.9, -0.37)
Placebo	Mirtazapine	-0.35 (-0.52, -0.19)		SSRIs	Cognitive and cognitive behavioural therapies individual + AD	-0.87 (-1.7, -0.22)
Placebo	Trazodone	-0.12 (-0.34, 0.1)		TCAs	Cognitive and cognitive behavioural therapies individual + AD	-0.84 (-1.68, -0.17)
Placebo	Behavioural therapies individual	-0.95 (-2.03, 0.02)		SNRIs	Cognitive and cognitive behavioural therapies individual + AD	-0.8 (-1.64, -0.13)
Placebo	Cognitive and cognitive behavioural therapies individual	-0.79 (-1.78, -0.27)		Trazodone	Cognitive and cognitive behavioural therapies individual	-0.68 (-1.67, -0.11)
Placebo	Cognitive and cognitive behavioural therapies group	-0.3 (-1.65, 0.98)
Placebo	Problem solving individual	-0.9 (-2.25, 0.41)
Placebo	Problem solving group	-2.13 (-3.67, -0.68)
Placebo	Counselling individual	-0.5 (-1.84, 0.77)
Placebo	Interpersonal psychotherapy (IPT) individual	-0.44 (-1.77, 0.91)
Placebo	Psychoeducation group	-1.02 (-2.48, 0.43)
Placebo	Self-help	-0.78 (-1.86, 0.17)
Placebo	Self-help with support	-0.64 (-1.56, 0.41)
Placebo	Short-term psychodynamic psychotherapies individual	-0.67 (-1.78, 0.26)
Placebo	Music therapy group	-0.25 (-1.96, 1.45)
Placebo	Mindfulness or meditation group	-3.47 (-5.09, -1.88)
Placebo	Peer support group	-1.29 (-2.78, 0.21)
Placebo	Any psychotherapy	-0.15 (-1.83, 1.61)
Placebo	Cognitive and cognitive behavioural therapies individual + placebo	-1.1 (-2.47, 0.32)
Placebo	Interpersonal psychotherapy (IPT) individual + placebo	-0.39 (-1.83, 1.05)
Placebo	Counselling individual + placebo	0.66 (-5.95, 8.45)
Placebo	Relaxation individual + placebo	0.93 (-1.56, 3.56)
Placebo	SSRIs	-0.3 (-0.42, -0.17)
Placebo	TCAs	-0.33 (-0.51, -0.14)
Placebo	SNRIs	-0.37 (-0.55, -0.19)
Placebo	Any AD	-0.61 (-1.16, -0.06)
Placebo	Sham acupuncture	-0.31 (-2.6, 2.23)
Placebo	Acupuncture	-0.38 (-2.03, 0.85)
Placebo	Exercise individual	-0.2 (-1.42, 1.17)
Placebo	Exercise group	-0.28 (-1.24, 0.75)
Placebo	Yoga group	-0.9 (-2.4, 0.56)
Placebo	Light therapy	-0.68 (-2.98, 1.56)
Placebo	Behavioural therapies individual + AD	-0.11 (-2.4, 2.34)
Placebo	Cognitive and cognitive behavioural therapies individual + AD	-1.17 (-2, -0.52)
Placebo	Cognitive and cognitive behavioural therapies group + AD	-1.16 (-2.78, 0.31)
Placebo	Interpersonal psychotherapy (IPT) individual + AD	-0.69 (-1.93, 0.45)
Placebo	Counselling individual + AD	0.27 (-3.81, 4.74)
Placebo	Short-term psychodynamic psychotherapies individual + AD	-0.39 (-2.22, 1.38)
Placebo	Psychoeducation group + AD	-0.34 (-2, 1.21)
Placebo	Peer support group + AD	-1.39 (-3.09, 0.2)
Placebo	Relaxation individual + AD	-0.35 (-2.54, 1.93)
Placebo	Exercise individual + AD	-0.87 (-3.61, 1.73)
Placebo	Exercise group + AD	-1.41 (-2.7, -0.11)
Placebo	Yoga group + AD	-1.8 (-3.69, -0.04)
Placebo	Acupuncture + AD	-0.69 (-1.05, -0.32)
Placebo	Light therapy + AD	-0.91 (-2.54, 0.74)
Attention placebo	Placebo	0.23 (-0.61, 0.98)
Attention placebo	No treatment	0.23 (-0.62, 0.98)
Attention placebo	Waitlist	0.69 (-0.15, 1.4)
Attention placebo	TAU	-0.06 (-0.94, 0.74)
Attention placebo	Mirtazapine	-0.12 (-0.99, 0.64)
Attention placebo	Trazodone	0.11 (-0.76, 0.89)
Attention placebo	Behavioural therapies individual	-0.73 (-2.04, 0.48)
Attention placebo	Cognitive and cognitive behavioural therapies individual	-0.6 (-1.78, 0.31)
Attention placebo	Cognitive and cognitive behavioural therapies group	-0.08 (-1.59, 1.38)
Attention placebo	Problem solving individual	-0.68 (-2.07, 0.7)
Attention placebo	Problem solving group	-1.92 (-3.58, -0.32)
Attention placebo	Counselling individual	-0.28 (-1.74, 1.14)
Attention placebo	Interpersonal psychotherapy (IPT) individual	-0.22 (-1.74, 1.31)
Attention placebo	Psychoeducation group	-0.79 (-2.42, 0.81)
Attention placebo	Self-help	-0.53 (-1.83, 0.33)
Attention placebo	Self-help with support	-0.4 (-1.6, 0.81)
Attention placebo	Short-term psychodynamic psychotherapies individual	-0.46 (-1.78, 0.73)
Attention placebo	Music therapy group	-0.03 (-1.91, 1.84)
Attention placebo	Mindfulness or meditation group	-3.26 (-5.03, -1.5)
Attention placebo	Peer support group	-1.07 (-2.73, 0.6)
Attention placebo	Any psychotherapy	0.07 (-1.79, 1.99)
Attention placebo	Cognitive and cognitive behavioural therapies individual + placebo	-0.88 (-2.46, 0.74)
Attention placebo	Interpersonal psychotherapy (IPT) individual + placebo	-0.17 (-1.79, 1.45)
Attention placebo	Counselling individual + placebo	0.89 (-5.76, 8.71)
Attention placebo	Relaxation individual + placebo	1.15 (-1.5, 3.91)
Attention placebo	SSRIs	-0.06 (-0.92, 0.69)
Attention placebo	TCAs	-0.1 (-0.97, 0.67)
Attention placebo	SNRIs	-0.14 (-1.01, 0.63)
Attention placebo	Any AD	-0.38 (-1.36, 0.52)
Attention placebo	Sham acupuncture	-0.08 (-2.48, 2.52)
Attention placebo	Acupuncture	-0.18 (-1.95, 1.22)
Attention placebo	Exercise individual	0.04 (-1.41, 1.53)
Attention placebo	Exercise group	-0.05 (-1.3, 1.2)
Attention placebo	Yoga group	-0.68 (-2.34, 0.93)
Attention placebo	Light therapy	-0.46 (-2.88, 1.88)
Attention placebo	Behavioural therapies individual + AD	0.11 (-2.33, 2.69)
Attention placebo	Cognitive and cognitive behavioural therapies individual + AD	-0.95 (-2.08, 0.05)
Attention placebo	Cognitive and cognitive behavioural therapies group + AD	-0.95 (-2.72, 0.7)
Attention placebo	Interpersonal psychotherapy (IPT) individual + AD	-0.47 (-1.93, 0.89)
Attention placebo	Counselling individual + AD	0.5 (-3.68, 5.02)
Attention placebo	Short-term psychodynamic psychotherapies individual + AD	-0.17 (-2.16, 1.75)
Attention placebo	Psychoeducation group + AD	-0.12 (-1.94, 1.59)
Attention placebo	Peer support group + AD	-1.17 (-3.02, 0.58)
Attention placebo	Relaxation individual + AD	-0.13 (-2.48, 2.29)
Attention placebo	Exercise individual + AD	-0.65 (-3.48, 2.03)
Attention placebo	Exercise group + AD	-1.19 (-2.7, 0.32)
Attention placebo	Yoga group + AD	-1.59 (-3.61, 0.33)
Attention placebo	Acupuncture + AD	-0.46 (-1.38, 0.38)
Attention placebo	Light therapy + AD	-0.68 (-2.47, 1.09)
No treatment	Waitlist	0.46 (0.03, 0.89)
No treatment	TAU	-0.28 (-0.72, 0.15)
No treatment	Mirtazapine	-0.35 (-0.71, 0.02)
No treatment	Trazodone	-0.12 (-0.51, 0.27)
No treatment	Behavioural therapies individual	-0.95 (-2.04, 0.06)
No treatment	Cognitive and cognitive behavioural therapies individual	-0.8 (-1.77, -0.23)
No treatment	Cognitive and cognitive behavioural therapies group	-0.3 (-1.65, 1.01)
No treatment	Problem solving individual	-0.89 (-2.24, 0.43)
No treatment	Problem solving group	-2.13 (-3.66, -0.66)
No treatment	Counselling individual	-0.5 (-1.82, 0.79)
No treatment	Interpersonal psychotherapy (IPT) individual	-0.43 (-1.77, 0.94)
No treatment	Psychoeducation group	-1.01 (-2.44, 0.42)
No treatment	Self-help	-0.77 (-1.87, 0.17)
No treatment	Self-help with support	-0.63 (-1.58, 0.42)
No treatment	Short-term psychodynamic psychotherapies individual	-0.67 (-1.78, 0.3)
No treatment	Music therapy group	-0.24 (-1.92, 1.43)
No treatment	Mindfulness or meditation group	-3.47 (-5.05, -1.89)
No treatment	Peer support group	-1.29 (-2.78, 0.24)
No treatment	Any psychotherapy	-0.15 (-1.84, 1.64)
No treatment	Cognitive and cognitive behavioural therapies individual + placebo	-1.1 (-2.48, 0.36)
No treatment	Interpersonal psychotherapy (IPT) individual + placebo	-0.39 (-1.84, 1.09)
No treatment	Counselling individual + placebo	0.67 (-5.94, 8.47)
No treatment	Relaxation individual + placebo	0.93 (-1.58, 3.58)
No treatment	SSRIs	-0.29 (-0.64, 0.05)
No treatment	TCAs	-0.33 (-0.69, 0.05)
No treatment	SNRIs	-0.37 (-0.74, 0.01)
No treatment	Any AD	-0.61 (-1.2, -0.01)
No treatment	Sham acupuncture	-0.3 (-2.61, 2.25)
No treatment	Acupuncture	-0.38 (-2.04, 0.87)
No treatment	Exercise individual	-0.19 (-1.43, 1.17)
No treatment	Exercise group	-0.27 (-1.25, 0.76)
No treatment	Yoga group	-0.89 (-2.4, 0.59)
No treatment	Light therapy	-0.68 (-3, 1.58)
No treatment	Behavioural therapies individual + AD	-0.1 (-2.42, 2.37)
No treatment	Cognitive and cognitive behavioural therapies individual + AD	-1.17 (-2.02, -0.46)
No treatment	Cognitive and cognitive behavioural therapies group + AD	-1.16 (-2.78, 0.34)
No treatment	Interpersonal psychotherapy (IPT) individual + AD	-0.69 (-1.94, 0.49)
No treatment	Counselling individual + AD	0.28 (-3.82, 4.75)
No treatment	Short-term psychodynamic psychotherapies individual + AD	-0.39 (-2.23, 1.4)
No treatment	Psychoeducation group + AD	-0.34 (-2, 1.24)
No treatment	Peer support group + AD	-1.39 (-3.09, 0.22)
No treatment	Relaxation individual + AD	-0.35 (-2.56, 1.97)
No treatment	Exercise individual + AD	-0.86 (-3.61, 1.74)
No treatment	Exercise group + AD	-1.4 (-2.72, -0.07)
No treatment	Yoga group + AD	-1.8 (-3.7, -0.01)
No treatment	Acupuncture + AD	-0.68 (-1.17, -0.19)
No treatment	Light therapy + AD	-0.9 (-2.56, 0.76)
Waitlist	TAU	-0.74 (-1.23, -0.25)
Waitlist	Mirtazapine	-0.81 (-1.25, -0.36)
Waitlist	Trazodone	-0.57 (-1.04, -0.11)
Waitlist	Behavioural therapies individual	-1.41 (-2.5, -0.37)
Waitlist	Cognitive and cognitive behavioural therapies individual	-1.26 (-2.22, -0.64)
Waitlist	Cognitive and cognitive behavioural therapies group	-0.76 (-2.09, 0.59)
Waitlist	Problem solving individual	-1.35 (-2.66, -0.02)
Waitlist	Problem solving group	-2.59 (-4.06, -1.15)
Waitlist	Counselling individual	-0.96 (-2.27, 0.37)
Waitlist	Interpersonal psychotherapy (IPT) individual	-0.9 (-2.23, 0.52)
Waitlist	Psychoeducation group	-1.47 (-2.93, 0.02)
Waitlist	Self-help	-1.24 (-2.28, -0.29)
Waitlist	Self-help with support	-1.09 (-2, -0.04)
Waitlist	Short-term psychodynamic psychotherapies individual	-1.13 (-2.23, -0.13)
Waitlist	Music therapy group	-0.7 (-2.42, 1.05)
Waitlist	Mindfulness or meditation group	-3.93 (-5.56, -2.28)
Waitlist	Peer support group	-1.75 (-3.23, -0.19)
Waitlist	Any psychotherapy	-0.61 (-2.3, 1.22)
Waitlist	Cognitive and cognitive behavioural therapies individual + placebo	-1.56 (-2.95, -0.06)
Waitlist	Interpersonal psychotherapy (IPT) individual + placebo	-0.85 (-2.29, 0.66)
Waitlist	Counselling individual + placebo	0.21 (-6.4, 8.02)
Waitlist	Relaxation individual + placebo	0.47 (-2.05, 3.17)
Waitlist	SSRIs	-0.75 (-1.17, -0.32)
Waitlist	TCAs	-0.78 (-1.23, -0.33)
Waitlist	SNRIs	-0.82 (-1.27, -0.37)
Waitlist	Any AD	-1.06 (-1.7, -0.42)
Waitlist	Sham acupuncture	-0.76 (-3.07, 1.78)
Waitlist	Acupuncture	-0.84 (-2.51, 0.4)
Waitlist	Exercise individual	-0.64 (-1.92, 0.74)
Waitlist	Exercise group	-0.73 (-1.74, 0.36)
Waitlist	Yoga group	-1.35 (-2.82, 0.12)
Waitlist	Light therapy	-1.13 (-3.47, 1.13)
Waitlist	Behavioural therapies individual + AD	-0.56 (-2.89, 1.95)
Waitlist	Cognitive and cognitive behavioural therapies individual + AD	-1.62 (-2.5, -0.87)
Waitlist	Cognitive and cognitive behavioural therapies group + AD	-1.62 (-3.25, -0.1)
Waitlist	Interpersonal psychotherapy (IPT) individual + AD	-1.15 (-2.42, 0.06)
Waitlist	Counselling individual + AD	-0.18 (-4.28, 4.3)
Waitlist	Short-term psychodynamic psychotherapies individual + AD	-0.85 (-2.7, 0.97)
Waitlist	Psychoeducation group + AD	-0.8 (-2.48, 0.8)
Waitlist	Peer support group + AD	-1.84 (-3.56, -0.22)
Waitlist	Relaxation individual + AD	-0.81 (-3.04, 1.54)
Waitlist	Exercise individual + AD	-1.32 (-4.08, 1.3)
Waitlist	Exercise group + AD	-1.86 (-3.2, -0.5)
Waitlist	Yoga group + AD	-2.26 (-4.16, -0.46)
Waitlist	Acupuncture + AD	-1.14 (-1.69, -0.59)
Waitlist	Light therapy + AD	-1.36 (-3.03, 0.31)
TAU	Mirtazapine	-0.07 (-0.49, 0.36)
TAU	Trazodone	0.17 (-0.29, 0.62)
TAU	Behavioural therapies individual	-0.67 (-1.77, 0.35)
TAU	Cognitive and cognitive behavioural therapies individual	-0.52 (-1.5, 0.09)
TAU	Cognitive and cognitive behavioural therapies group	-0.01 (-1.36, 1.29)
TAU	Problem solving individual	-0.61 (-1.97, 0.73)
TAU	Problem solving group	-1.85 (-3.4, -0.36)
TAU	Counselling individual	-0.21 (-1.55, 1.08)
TAU	Interpersonal psychotherapy (IPT) individual	-0.15 (-1.5, 1.23)
TAU	Psychoeducation group	-0.73 (-2.21, 0.74)
TAU	Self-help	-0.49 (-1.61, 0.48)
TAU	Self-help with support	-0.35 (-1.31, 0.72)
TAU	Short-term psychodynamic psychotherapies individual	-0.39 (-1.52, 0.6)
TAU	Music therapy group	0.04 (-1.69, 1.77)
TAU	Mindfulness or meditation group	-3.19 (-4.83, -1.56)
TAU	Peer support group	-1 (-2.49, 0.52)
TAU	Any psychotherapy	0.14 (-1.57, 1.94)
TAU	Cognitive and cognitive behavioural therapies individual + placebo	-0.82 (-2.22, 0.65)
TAU	Interpersonal psychotherapy (IPT) individual + placebo	-0.11 (-1.56, 1.36)
TAU	Counselling individual + placebo	0.95 (-5.67, 8.75)
TAU	Relaxation individual + placebo	1.21 (-1.31, 3.88)
TAU	SSRIs	-0.01 (-0.42, 0.4)
TAU	TCAs	-0.04 (-0.48, 0.39)
TAU	SNRIs	-0.08 (-0.52, 0.35)
TAU	Any AD	-0.32 (-0.91, 0.26)
TAU	Sham acupuncture	-0.02 (-2.34, 2.54)
TAU	Acupuncture	-0.1 (-1.77, 1.17)
TAU	Exercise individual	0.09 (-1.17, 1.48)
TAU	Exercise group	0.01 (-0.98, 1.06)
TAU	Yoga group	-0.61 (-2.14, 0.88)
TAU	Light therapy	-0.4 (-2.72, 1.88)
TAU	Behavioural therapies individual + AD	0.18 (-2.15, 2.66)
TAU	Cognitive and cognitive behavioural therapies individual + AD	-0.88 (-1.74, -0.17)
TAU	Cognitive and cognitive behavioural therapies group + AD	-0.88 (-2.48, 0.62)
TAU	Interpersonal psychotherapy (IPT) individual + AD	-0.41 (-1.66, 0.77)
TAU	Counselling individual + AD	0.56 (-3.54, 5.04)
TAU	Short-term psychodynamic psychotherapies individual + AD	-0.11 (-1.94, 1.68)
TAU	Psychoeducation group + AD	-0.06 (-1.72, 1.52)
TAU	Peer support group + AD	-1.11 (-2.8, 0.51)
TAU	Relaxation individual + AD	-0.07 (-2.29, 2.26)
TAU	Exercise individual + AD	-0.58 (-3.32, 2.04)
TAU	Exercise group + AD	-1.12 (-2.46, 0.24)
TAU	Yoga group + AD	-1.52 (-3.4, 0.27)
TAU	Acupuncture + AD	-0.4 (-0.94, 0.14)
TAU	Light therapy + AD	-0.62 (-2.28, 1.05)
Mirtazapine	Trazodone	0.23 (-0.02, 0.48)
Mirtazapine	Behavioural therapies individual	-0.6 (-1.69, 0.38)
Mirtazapine	Cognitive and cognitive behavioural therapies individual	-0.44 (-1.43, 0.1)
Mirtazapine	Cognitive and cognitive behavioural therapies group	0.05 (-1.3, 1.34)
Mirtazapine	Problem solving individual	-0.54 (-1.9, 0.77)
Mirtazapine	Problem solving group	-1.78 (-3.32, -0.32)
Mirtazapine	Counselling individual	-0.15 (-1.49, 1.14)
Mirtazapine	Interpersonal psychotherapy (IPT) individual	-0.08 (-1.42, 1.27)
Mirtazapine	Psychoeducation group	-0.66 (-2.14, 0.79)
Mirtazapine	Self-help	-0.43 (-1.51, 0.53)
Mirtazapine	Self-help with support	-0.28 (-1.22, 0.77)
Mirtazapine	Short-term psychodynamic psychotherapies individual	-0.32 (-1.43, 0.62)
Mirtazapine	Music therapy group	0.11 (-1.61, 1.8)
Mirtazapine	Mindfulness or meditation group	-3.12 (-4.74, -1.52)
Mirtazapine	Peer support group	-0.93 (-2.43, 0.57)
Mirtazapine	Any psychotherapy	0.2 (-1.49, 1.97)
Mirtazapine	Cognitive and cognitive behavioural therapies individual + placebo	-0.75 (-2.12, 0.68)
Mirtazapine	Interpersonal psychotherapy (IPT) individual + placebo	-0.04 (-1.48, 1.41)
Mirtazapine	Counselling individual + placebo	1.02 (-5.6, 8.8)
Mirtazapine	Relaxation individual + placebo	1.28 (-1.21, 3.91)
Mirtazapine	SSRIs	0.06 (-0.13, 0.24)
Mirtazapine	TCAs	0.02 (-0.19, 0.25)
Mirtazapine	SNRIs	-0.02 (-0.25, 0.21)
Mirtazapine	Any AD	-0.26 (-0.82, 0.31)
Mirtazapine	Sham acupuncture	0.04 (-2.26, 2.59)
Mirtazapine	Acupuncture	-0.03 (-1.67, 1.21)
Mirtazapine	Exercise individual	0.16 (-1.07, 1.52)
Mirtazapine	Exercise group	0.08 (-0.89, 1.1)
Mirtazapine	Yoga group	-0.54 (-2.05, 0.92)
Mirtazapine	Light therapy	-0.33 (-2.63, 1.92)
Mirtazapine	Behavioural therapies individual + AD	0.25 (-2.05, 2.69)
Mirtazapine	Cognitive and cognitive behavioural therapies individual + AD	-0.81 (-1.65, -0.15)
Mirtazapine	Cognitive and cognitive behavioural therapies group + AD	-0.81 (-2.43, 0.67)
Mirtazapine	Interpersonal psychotherapy (IPT) individual + AD	-0.34 (-1.58, 0.81)
Mirtazapine	Counselling individual + AD	0.63 (-3.46, 5.09)
Mirtazapine	Short-term psychodynamic psychotherapies individual + AD	-0.04 (-1.87, 1.74)
Mirtazapine	Psychoeducation group + AD	0.01 (-1.65, 1.57)
Mirtazapine	Peer support group + AD	-1.04 (-2.73, 0.56)
Mirtazapine	Relaxation individual + AD	0 (-2.19, 2.29)
Mirtazapine	Exercise individual + AD	-0.51 (-3.26, 2.08)
Mirtazapine	Exercise group + AD	-1.05 (-2.34, 0.25)
Mirtazapine	Yoga group + AD	-1.45 (-3.34, 0.32)
Mirtazapine	Acupuncture + AD	-0.33 (-0.72, 0.06)
Mirtazapine	Light therapy + AD	-0.55 (-2.18, 1.09)
Trazodone	Behavioural therapies individual	-0.83 (-1.93, 0.16)
Trazodone	Cognitive and cognitive behavioural therapies individual	-0.68 (-1.67, -0.11)
Trazodone	Cognitive and cognitive behavioural therapies group	-0.18 (-1.54, 1.11)
Trazodone	Problem solving individual	-0.77 (-2.14, 0.55)
Trazodone	Problem solving group	-2.02 (-3.56, -0.55)
Trazodone	Counselling individual	-0.38 (-1.73, 0.91)
Trazodone	Interpersonal psychotherapy (IPT) individual	-0.32 (-1.66, 1.05)
Trazodone	Psychoeducation group	-0.9 (-2.38, 0.56)
Trazodone	Self-help	-0.66 (-1.75, 0.31)
Trazodone	Self-help with support	-0.52 (-1.46, 0.55)
Trazodone	Short-term psychodynamic psychotherapies individual	-0.55 (-1.67, 0.4)
Trazodone	Music therapy group	-0.13 (-1.84, 1.58)
Trazodone	Mindfulness or meditation group	-3.35 (-4.98, -1.74)
Trazodone	Peer support group	-1.17 (-2.67, 0.35)
Trazodone	Any psychotherapy	-0.03 (-1.73, 1.75)
Trazodone	Cognitive and cognitive behavioural therapies individual + placebo	-0.98 (-2.37, 0.46)
Trazodone	Interpersonal psychotherapy (IPT) individual + placebo	-0.27 (-1.72, 1.18)
Trazodone	Counselling individual + placebo	0.79 (-5.83, 8.58)
Trazodone	Relaxation individual + placebo	1.05 (-1.45, 3.69)
Trazodone	SSRIs	-0.17 (-0.41, 0.06)
Trazodone	TCAs	-0.21 (-0.48, 0.06)
Trazodone	SNRIs	-0.25 (-0.52, 0.02)
Trazodone	Any AD	-0.49 (-1.08, 0.1)
Trazodone	Sham acupuncture	-0.19 (-2.49, 2.37)
Trazodone	Acupuncture	-0.26 (-1.92, 0.98)
Trazodone	Exercise individual	-0.07 (-1.31, 1.3)
Trazodone	Exercise group	-0.15 (-1.14, 0.88)
Trazodone	Yoga group	-0.77 (-2.29, 0.69)
Trazodone	Light therapy	-0.56 (-2.87, 1.69)
Trazodone	Behavioural therapies individual + AD	0.01 (-2.28, 2.47)
Trazodone	Cognitive and cognitive behavioural therapies individual + AD	-1.05 (-1.9, -0.37)
Trazodone	Cognitive and cognitive behavioural therapies group + AD	-1.04 (-2.67, 0.45)
Trazodone	Interpersonal psychotherapy (IPT) individual + AD	-0.57 (-1.82, 0.58)
Trazodone	Counselling individual + AD	0.39 (-3.7, 4.86)
Trazodone	Short-term psychodynamic psychotherapies individual + AD	-0.27 (-2.11, 1.51)
Trazodone	Psychoeducation group + AD	-0.22 (-1.89, 1.34)
Trazodone	Peer support group + AD	-1.27 (-2.97, 0.33)
Trazodone	Relaxation individual + AD	-0.23 (-2.43, 2.06)
Trazodone	Exercise individual + AD	-0.75 (-3.49, 1.85)
Trazodone	Exercise group + AD	-1.29 (-2.58, 0.03)
Trazodone	Yoga group + AD	-1.68 (-3.58, 0.09)
Trazodone	Acupuncture + AD	-0.57 (-0.98, -0.15)
Trazodone	Light therapy + AD	-0.79 (-2.42, 0.86)
Behavioural therapies individual	Cognitive and cognitive behavioural therapies individual	0.16 (-1.25, 1.21)
Behavioural therapies individual	Cognitive and cognitive behavioural therapies group	0.65 (-0.98, 2.32)
Behavioural therapies individual	Problem solving individual	0.05 (-1.58, 1.76)
Behavioural therapies individual	Problem solving group	-1.18 (-2.97, 0.63)
Behavioural therapies individual	Counselling individual	0.45 (-1.16, 2.14)
Behavioural therapies individual	Interpersonal psychotherapy (IPT) individual	0.51 (-1.09, 2.25)
Behavioural therapies individual	Psychoeducation group	-0.06 (-1.79, 1.74)
Behavioural therapies individual	Self-help	0.18 (-1.28, 1.58)
Behavioural therapies individual	Self-help with support	0.33 (-1.06, 1.79)
Behavioural therapies individual	Short-term psychodynamic psychotherapies individual	0.28 (-1.17, 1.67)
Behavioural therapies individual	Music therapy group	0.71 (-1.21, 2.69)
Behavioural therapies individual	Mindfulness or meditation group	-2.52 (-4.37, -0.6)
Behavioural therapies individual	Peer support group	-0.34 (-2.07, 1.53)
Behavioural therapies individual	Any psychotherapy	0.8 (-1.05, 2.85)
Behavioural therapies individual	Cognitive and cognitive behavioural therapies individual + placebo	-0.15 (-1.78, 1.65)
Behavioural therapies individual	Interpersonal psychotherapy (IPT) individual + placebo	0.56 (-1.13, 2.37)
Behavioural therapies individual	Counselling individual + placebo	1.63 (-5.03, 9.44)
Behavioural therapies individual	Relaxation individual + placebo	1.89 (-0.78, 4.7)
Behavioural therapies individual	SSRIs	0.66 (-0.31, 1.74)
Behavioural therapies individual	TCAs	0.62 (-0.36, 1.71)
Behavioural therapies individual	SNRIs	0.58 (-0.4, 1.67)
Behavioural therapies individual	Any AD	0.34 (-0.74, 1.52)
Behavioural therapies individual	Sham acupuncture	0.66 (-1.82, 3.38)
Behavioural therapies individual	Acupuncture	0.55 (-1.32, 2.22)
Behavioural therapies individual	Exercise individual	0.77 (-0.83, 2.5)
Behavioural therapies individual	Exercise group	0.69 (-0.72, 2.18)
Behavioural therapies individual	Yoga group	0.06 (-1.71, 1.87)
Behavioural therapies individual	Light therapy	0.28 (-2.2, 2.74)
Behavioural therapies individual	Behavioural therapies individual + AD	0.86 (-1.64, 3.48)
Behavioural therapies individual	Cognitive and cognitive behavioural therapies individual + AD	-0.23 (-1.44, 1.02)
Behavioural therapies individual	Cognitive and cognitive behavioural therapies group + AD	-0.21 (-2.06, 1.59)
Behavioural therapies individual	Interpersonal psychotherapy (IPT) individual + AD	0.26 (-1.29, 1.81)
Behavioural therapies individual	Counselling individual + AD	1.24 (-2.93, 5.78)
Behavioural therapies individual	Short-term psychodynamic psychotherapies individual + AD	0.57 (-1.5, 2.61)
Behavioural therapies individual	Psychoeducation group + AD	0.61 (-1.29, 2.48)
Behavioural therapies individual	Peer support group + AD	-0.43 (-2.37, 1.46)
Behavioural therapies individual	Relaxation individual + AD	0.61 (-1.8, 3.12)
Behavioural therapies individual	Exercise individual + AD	0.09 (-2.79, 2.86)
Behavioural therapies individual	Exercise group + AD	-0.45 (-2.06, 1.23)
Behavioural therapies individual	Yoga group + AD	-0.85 (-2.95, 1.2)
Behavioural therapies individual	Acupuncture + AD	0.27 (-0.76, 1.4)
Behavioural therapies individual	Light therapy + AD	0.05 (-1.85, 2)
Cognitive and cognitive behavioural therapies individual	Cognitive and cognitive behavioural therapies group	0.48 (-0.78, 2.19)
Cognitive and cognitive behavioural therapies individual	Problem solving individual	-0.11 (-1.39, 1.63)
Cognitive and cognitive behavioural therapies individual	Problem solving group	-1.33 (-2.81, 0.47)
Cognitive and cognitive behavioural therapies individual	Counselling individual	0.28 (-0.96, 1.98)
Cognitive and cognitive behavioural therapies individual	Interpersonal psychotherapy (IPT) individual	0.35 (-0.9, 2.13)
Cognitive and cognitive behavioural therapies individual	Psychoeducation group	-0.21 (-1.64, 1.61)
Cognitive and cognitive behavioural therapies individual	Self-help	0.04 (-1.14, 1.33)
Cognitive and cognitive behavioural therapies individual	Self-help with support	0.19 (-0.88, 1.54)
Cognitive and cognitive behavioural therapies individual	Short-term psychodynamic psychotherapies individual	0.12 (-0.95, 1.5)
Cognitive and cognitive behavioural therapies individual	Music therapy group	0.57 (-1.11, 2.55)
Cognitive and cognitive behavioural therapies individual	Mindfulness or meditation group	-2.66 (-4.26, -0.75)
Cognitive and cognitive behavioural therapies individual	Peer support group	-0.48 (-1.92, 1.39)
Cognitive and cognitive behavioural therapies individual	Any psychotherapy	0.67 (-1.01, 2.74)
Cognitive and cognitive behavioural therapies individual	Cognitive and cognitive behavioural therapies individual + placebo	-0.29 (-1.69, 1.5)
Cognitive and cognitive behavioural therapies individual	Interpersonal psychotherapy (IPT) individual + placebo	0.41 (-0.98, 2.24)
Cognitive and cognitive behavioural therapies individual	Counselling individual + placebo	1.5 (-5.09, 9.33)
Cognitive and cognitive behavioural therapies individual	Relaxation individual + placebo	1.76 (-0.76, 4.55)
Cognitive and cognitive behavioural therapies individual	SSRIs	0.5 (-0.03, 1.48)
Cognitive and cognitive behavioural therapies individual	TCAs	0.46 (-0.08, 1.45)
Cognitive and cognitive behavioural therapies individual	SNRIs	0.43 (-0.12, 1.41)
Cognitive and cognitive behavioural therapies individual	Any AD	0.2 (-0.52, 1.26)
Cognitive and cognitive behavioural therapies individual	Sham acupuncture	0.53 (-1.83, 3.19)
Cognitive and cognitive behavioural therapies individual	Acupuncture	0.43 (-1.28, 1.97)
Cognitive and cognitive behavioural therapies individual	Exercise individual	0.63 (-0.71, 2.26)
Cognitive and cognitive behavioural therapies individual	Exercise group	0.55 (-0.56, 1.93)
Cognitive and cognitive behavioural therapies individual	Yoga group	-0.09 (-1.54, 1.74)
Cognitive and cognitive behavioural therapies individual	Light therapy	0.15 (-2.2, 2.54)
Cognitive and cognitive behavioural therapies individual	Behavioural therapies individual + AD	0.74 (-1.64, 3.3)
Cognitive and cognitive behavioural therapies individual	Cognitive and cognitive behavioural therapies individual + AD	-0.36 (-1.31, 0.78)
Cognitive and cognitive behavioural therapies individual	Cognitive and cognitive behavioural therapies group + AD	-0.33 (-2.02, 1.38)
Cognitive and cognitive behavioural therapies individual	Interpersonal psychotherapy (IPT) individual + AD	0.14 (-1.21, 1.58)
Cognitive and cognitive behavioural therapies individual	Counselling individual + AD	1.13 (-3, 5.62)
Cognitive and cognitive behavioural therapies individual	Short-term psychodynamic psychotherapies individual + AD	0.45 (-1.47, 2.4)
Cognitive and cognitive behavioural therapies individual	Psychoeducation group + AD	0.5 (-1.25, 2.27)
Cognitive and cognitive behavioural therapies individual	Peer support group + AD	-0.56 (-2.33, 1.24)
Cognitive and cognitive behavioural therapies individual	Relaxation individual + AD	0.49 (-1.79, 2.91)
Cognitive and cognitive behavioural therapies individual	Exercise individual + AD	-0.03 (-2.81, 2.68)
Cognitive and cognitive behavioural therapies individual	Exercise group + AD	-0.57 (-1.99, 1)
Cognitive and cognitive behavioural therapies individual	Yoga group + AD	-0.96 (-2.92, 0.99)
Cognitive and cognitive behavioural therapies individual	Acupuncture + AD	0.12 (-0.53, 1.14)
Cognitive and cognitive behavioural therapies individual	Light therapy + AD	-0.08 (-1.79, 1.79)
Cognitive and cognitive behavioural therapies group	Problem solving individual	-0.59 (-2.44, 1.27)
Cognitive and cognitive behavioural therapies group	Problem solving group	-1.83 (-3.82, 0.12)
Cognitive and cognitive behavioural therapies group	Counselling individual	-0.2 (-2.04, 1.66)
Cognitive and cognitive behavioural therapies group	Interpersonal psychotherapy (IPT) individual	-0.14 (-1.97, 1.76)
Cognitive and cognitive behavioural therapies group	Psychoeducation group	-0.71 (-2.63, 1.24)
Cognitive and cognitive behavioural therapies group	Self-help	-0.48 (-2.16, 1.13)
Cognitive and cognitive behavioural therapies group	Self-help with support	-0.32 (-1.96, 1.35)
Cognitive and cognitive behavioural therapies group	Short-term psychodynamic psychotherapies individual	-0.37 (-2.07, 1.22)
Cognitive and cognitive behavioural therapies group	Music therapy group	0.06 (-2.04, 2.18)
Cognitive and cognitive behavioural therapies group	Mindfulness or meditation group	-3.17 (-5.2, -1.12)
Cognitive and cognitive behavioural therapies group	Peer support group	-0.99 (-2.9, 1.01)
Cognitive and cognitive behavioural therapies group	Any psychotherapy	0.15 (-1.91, 2.36)
Cognitive and cognitive behavioural therapies group	Cognitive and cognitive behavioural therapies individual + placebo	-0.81 (-2.59, 1.15)
Cognitive and cognitive behavioural therapies group	Interpersonal psychotherapy (IPT) individual + placebo	-0.09 (-1.97, 1.87)
Cognitive and cognitive behavioural therapies group	Counselling individual + placebo	0.97 (-5.72, 8.82)
Cognitive and cognitive behavioural therapies group	Relaxation individual + placebo	1.24 (-1.53, 4.12)
Cognitive and cognitive behavioural therapies group	SSRIs	0 (-1.28, 1.36)
Cognitive and cognitive behavioural therapies group	TCAs	-0.03 (-1.32, 1.32)
Cognitive and cognitive behavioural therapies group	SNRIs	-0.07 (-1.36, 1.29)
Cognitive and cognitive behavioural therapies group	Any AD	-0.31 (-1.64, 1.1)
Cognitive and cognitive behavioural therapies group	Sham acupuncture	0.01 (-2.61, 2.84)
Cognitive and cognitive behavioural therapies group	Acupuncture	-0.1 (-2.17, 1.76)
Cognitive and cognitive behavioural therapies group	Exercise individual	0.12 (-1.71, 2.04)
Cognitive and cognitive behavioural therapies group	Exercise group	0.03 (-1.62, 1.74)
Cognitive and cognitive behavioural therapies group	Yoga group	-0.6 (-2.55, 1.36)
Cognitive and cognitive behavioural therapies group	Light therapy	-0.38 (-3.02, 2.22)
Cognitive and cognitive behavioural therapies group	Behavioural therapies individual + AD	0.2 (-2.4, 2.93)
Cognitive and cognitive behavioural therapies group	Cognitive and cognitive behavioural therapies individual + AD	-0.88 (-2.32, 0.6)
Cognitive and cognitive behavioural therapies group	Cognitive and cognitive behavioural therapies group + AD	-0.87 (-2.86, 1.09)
Cognitive and cognitive behavioural therapies group	Interpersonal psychotherapy (IPT) individual + AD	-0.4 (-2.12, 1.33)
Cognitive and cognitive behavioural therapies group	Counselling individual + AD	0.59 (-3.67, 5.2)
Cognitive and cognitive behavioural therapies group	Short-term psychodynamic psychotherapies individual + AD	-0.09 (-2.29, 2.09)
Cognitive and cognitive behavioural therapies group	Psychoeducation group + AD	-0.04 (-2.09, 1.97)
Cognitive and cognitive behavioural therapies group	Peer support group + AD	-1.09 (-3.16, 0.96)
Cognitive and cognitive behavioural therapies group	Relaxation individual + AD	-0.04 (-2.56, 2.56)
Cognitive and cognitive behavioural therapies group	Exercise individual + AD	-0.57 (-3.54, 2.34)
Cognitive and cognitive behavioural therapies group	Exercise group + AD	-1.1 (-2.89, 0.74)
Cognitive and cognitive behavioural therapies group	Yoga group + AD	-1.5 (-3.72, 0.67)
Cognitive and cognitive behavioural therapies group	Acupuncture + AD	-0.39 (-1.71, 1)
Cognitive and cognitive behavioural therapies group	Light therapy + AD	-0.6 (-2.69, 1.52)
Problem solving individual	Problem solving group	-1.24 (-3.22, 0.7)
Problem solving individual	Counselling individual	0.4 (-1.44, 2.22)
Problem solving individual	Interpersonal psychotherapy (IPT) individual	0.46 (-1.4, 2.37)
Problem solving individual	Psychoeducation group	-0.12 (-2.05, 1.84)
Problem solving individual	Self-help	0.13 (-1.56, 1.67)
Problem solving individual	Self-help with support	0.27 (-1.38, 1.95)
Problem solving individual	Short-term psychodynamic psychotherapies individual	0.23 (-1.5, 1.82)
Problem solving individual	Music therapy group	0.65 (-1.46, 2.78)
Problem solving individual	Mindfulness or meditation group	-2.57 (-4.62, -0.51)
Problem solving individual	Peer support group	-0.39 (-2.33, 1.61)
Problem solving individual	Any psychotherapy	0.74 (-1.34, 2.97)
Problem solving individual	Cognitive and cognitive behavioural therapies individual + placebo	-0.21 (-2.04, 1.76)
Problem solving individual	Interpersonal psychotherapy (IPT) individual + placebo	0.5 (-1.42, 2.48)
Problem solving individual	Counselling individual + placebo	1.57 (-5.18, 9.45)
Problem solving individual	Relaxation individual + placebo	1.83 (-0.98, 4.76)
Problem solving individual	SSRIs	0.6 (-0.71, 1.95)
Problem solving individual	TCAs	0.56 (-0.75, 1.93)
Problem solving individual	SNRIs	0.52 (-0.79, 1.89)
Problem solving individual	Any AD	0.28 (-1.1, 1.72)
Problem solving individual	Sham acupuncture	0.6 (-2.03, 3.42)
Problem solving individual	Acupuncture	0.5 (-1.59, 2.35)
Problem solving individual	Exercise individual	0.71 (-1.15, 2.64)
Problem solving individual	Exercise group	0.63 (-1.04, 2.34)
Problem solving individual	Yoga group	0 (-1.95, 1.95)
Problem solving individual	Light therapy	0.22 (-2.44, 2.84)
Problem solving individual	Behavioural therapies individual + AD	0.8 (-1.84, 3.56)
Problem solving individual	Cognitive and cognitive behavioural therapies individual + AD	-0.29 (-1.76, 1.21)
Problem solving individual	Cognitive and cognitive behavioural therapies group + AD	-0.27 (-2.31, 1.72)
Problem solving individual	Interpersonal psychotherapy (IPT) individual + AD	0.2 (-1.55, 1.94)
Problem solving individual	Counselling individual + AD	1.18 (-3.1, 5.79)
Problem solving individual	Short-term psychodynamic psychotherapies individual + AD	0.51 (-1.72, 2.7)
Problem solving individual	Psychoeducation group + AD	0.55 (-1.53, 2.59)
Problem solving individual	Peer support group + AD	-0.5 (-2.59, 1.57)
Problem solving individual	Relaxation individual + AD	0.55 (-1.99, 3.17)
Problem solving individual	Exercise individual + AD	0.03 (-2.98, 2.92)
Problem solving individual	Exercise group + AD	-0.51 (-2.32, 1.35)
Problem solving individual	Yoga group + AD	-0.91 (-3.16, 1.29)
Problem solving individual	Acupuncture + AD	0.21 (-1.14, 1.6)
Problem solving individual	Light therapy + AD	-0.01 (-2.13, 2.14)
Problem solving group	Counselling individual	1.63 (-0.3, 3.6)
Problem solving group	Interpersonal psychotherapy (IPT) individual	1.7 (-0.25, 3.74)
Problem solving group	Psychoeducation group	1.12 (-0.92, 3.22)
Problem solving group	Self-help	1.35 (-0.41, 3.1)
Problem solving group	Self-help with support	1.51 (-0.24, 3.32)
Problem solving group	Short-term psychodynamic psychotherapies individual	1.46 (-0.37, 3.21)
Problem solving group	Music therapy group	1.89 (-0.32, 4.15)
Problem solving group	Mindfulness or meditation group	-1.34 (-3.49, 0.87)
Problem solving group	Peer support group	0.85 (-1.19, 2.99)
Problem solving group	Any psychotherapy	1.99 (-0.19, 4.34)
Problem solving group	Cognitive and cognitive behavioural therapies individual + placebo	1.03 (-0.91, 3.14)
Problem solving group	Interpersonal psychotherapy (IPT) individual + placebo	1.74 (-0.27, 3.85)
Problem solving group	Counselling individual + placebo	2.83 (-3.92, 10.68)
Problem solving group	Relaxation individual + placebo	3.07 (0.19, 6.08)
Problem solving group	SSRIs	1.84 (0.38, 3.37)
Problem solving group	TCAs	1.8 (0.34, 3.35)
Problem solving group	SNRIs	1.76 (0.3, 3.31)
Problem solving group	Any AD	1.52 (-0.01, 3.14)
Problem solving group	Sham acupuncture	1.84 (-0.85, 4.76)
Problem solving group	Acupuncture	1.73 (-0.46, 3.73)
Problem solving group	Exercise individual	1.95 (-0.01, 4.02)
Problem solving group	Exercise group	1.87 (0.08, 3.73)
Problem solving group	Yoga group	1.24 (-0.8, 3.3)
Problem solving group	Light therapy	1.46 (-1.26, 4.16)
Problem solving group	Behavioural therapies individual + AD	2.04 (-0.68, 4.88)
Problem solving group	Cognitive and cognitive behavioural therapies individual + AD	0.95 (-0.66, 2.63)
Problem solving group	Cognitive and cognitive behavioural therapies group + AD	0.97 (-1.17, 3.09)
Problem solving group	Interpersonal psychotherapy (IPT) individual + AD	1.44 (-0.44, 3.34)
Problem solving group	Counselling individual + AD	2.42 (-1.88, 7.07)
Problem solving group	Short-term psychodynamic psychotherapies individual + AD	1.75 (-0.59, 4.08)
Problem solving group	Psychoeducation group + AD	1.79 (-0.39, 3.97)
Problem solving group	Peer support group + AD	0.74 (-1.47, 2.95)
Problem solving group	Relaxation individual + AD	1.79 (-0.82, 4.53)
Problem solving group	Exercise individual + AD	1.26 (-1.8, 4.24)
Problem solving group	Exercise group + AD	0.73 (-1.21, 2.73)
Problem solving group	Yoga group + AD	0.33 (-2.03, 2.65)
Problem solving group	Acupuncture + AD	1.45 (-0.05, 3.02)
Problem solving group	Light therapy + AD	1.23 (-0.96, 3.48)
Counselling individual	Interpersonal psychotherapy (IPT) individual	0.06 (-1.78, 1.95)
Counselling individual	Psychoeducation group	-0.51 (-2.42, 1.43)
Counselling individual	Self-help	-0.27 (-1.95, 1.3)
Counselling individual	Self-help with support	-0.12 (-1.76, 1.54)
Counselling individual	Short-term psychodynamic psychotherapies individual	-0.17 (-1.89, 1.41)
Counselling individual	Music therapy group	0.25 (-1.84, 2.36)
Counselling individual	Mindfulness or meditation group	-2.98 (-4.98, -0.93)
Counselling individual	Peer support group	-0.79 (-2.7, 1.22)
Counselling individual	Any psychotherapy	0.35 (-1.7, 2.56)
Counselling individual	Cognitive and cognitive behavioural therapies individual + placebo	-0.61 (-2.4, 1.36)
Counselling individual	Interpersonal psychotherapy (IPT) individual + placebo	0.1 (-1.79, 2.06)
Counselling individual	Counselling individual + placebo	1.17 (-5.54, 9.04)
Counselling individual	Relaxation individual + placebo	1.43 (-1.35, 4.34)
Counselling individual	SSRIs	0.2 (-1.08, 1.55)
Counselling individual	TCAs	0.17 (-1.11, 1.52)
Counselling individual	SNRIs	0.13 (-1.16, 1.48)
Counselling individual	Any AD	-0.11 (-1.47, 1.31)
Counselling individual	Sham acupuncture	0.2 (-2.43, 3.04)
Counselling individual	Acupuncture	0.1 (-1.97, 1.95)
Counselling individual	Exercise individual	0.32 (-1.51, 2.23)
Counselling individual	Exercise group	0.23 (-1.41, 1.93)
Counselling individual	Yoga group	-0.4 (-2.36, 1.55)
Counselling individual	Light therapy	-0.18 (-2.82, 2.44)
Counselling individual	Behavioural therapies individual + AD	0.4 (-2.22, 3.15)
Counselling individual	Cognitive and cognitive behavioural therapies individual + AD	-0.68 (-2.12, 0.8)
Counselling individual	Cognitive and cognitive behavioural therapies group + AD	-0.66 (-2.68, 1.3)
Counselling individual	Interpersonal psychotherapy (IPT) individual + AD	-0.19 (-1.93, 1.53)
Counselling individual	Counselling individual + AD	0.78 (-3.49, 5.4)
Counselling individual	Short-term psychodynamic psychotherapies individual + AD	0.11 (-2.09, 2.28)
Counselling individual	Psychoeducation group + AD	0.16 (-1.91, 2.18)
Counselling individual	Peer support group + AD	-0.89 (-2.98, 1.17)
Counselling individual	Relaxation individual + AD	0.15 (-2.37, 2.77)
Counselling individual	Exercise individual + AD	-0.37 (-3.37, 2.52)
Counselling individual	Exercise group + AD	-0.91 (-2.69, 0.93)
Counselling individual	Yoga group + AD	-1.31 (-3.55, 0.88)
Counselling individual	Acupuncture + AD	-0.19 (-1.51, 1.19)
Counselling individual	Light therapy + AD	-0.4 (-2.5, 1.72)
Interpersonal psychotherapy (IPT) individual	Psychoeducation group	-0.58 (-2.55, 1.37)
Interpersonal psychotherapy (IPT) individual	Self-help	-0.35 (-2.08, 1.27)
Interpersonal psychotherapy (IPT) individual	Self-help with support	-0.19 (-1.88, 1.5)
Interpersonal psychotherapy (IPT) individual	Short-term psychodynamic psychotherapies individual	-0.23 (-2, 1.34)
Interpersonal psychotherapy (IPT) individual	Music therapy group	0.19 (-1.96, 2.31)
Interpersonal psychotherapy (IPT) individual	Mindfulness or meditation group	-3.04 (-5.13, -0.99)
Interpersonal psychotherapy (IPT) individual	Peer support group	-0.85 (-2.81, 1.11)
Interpersonal psychotherapy (IPT) individual	Any psychotherapy	0.28 (-1.8, 2.48)
Interpersonal psychotherapy (IPT) individual	Cognitive and cognitive behavioural therapies individual + placebo	-0.67 (-2.51, 1.27)
Interpersonal psychotherapy (IPT) individual	Interpersonal psychotherapy (IPT) individual + placebo	0.04 (-1.87, 1.96)
Interpersonal psychotherapy (IPT) individual	Counselling individual + placebo	1.1 (-5.64, 8.97)
Interpersonal psychotherapy (IPT) individual	Relaxation individual + placebo	1.36 (-1.44, 4.27)
Interpersonal psychotherapy (IPT) individual	SSRIs	0.14 (-1.21, 1.48)
Interpersonal psychotherapy (IPT) individual	TCAs	0.11 (-1.24, 1.45)
Interpersonal psychotherapy (IPT) individual	SNRIs	0.07 (-1.29, 1.41)
Interpersonal psychotherapy (IPT) individual	Any AD	-0.18 (-1.56, 1.21)
Interpersonal psychotherapy (IPT) individual	Sham acupuncture	0.14 (-2.51, 2.96)
Interpersonal psychotherapy (IPT) individual	Acupuncture	0.03 (-2.08, 1.9)
Interpersonal psychotherapy (IPT) individual	Exercise individual	0.25 (-1.62, 2.17)
Interpersonal psychotherapy (IPT) individual	Exercise group	0.17 (-1.54, 1.87)
Interpersonal psychotherapy (IPT) individual	Yoga group	-0.46 (-2.45, 1.49)
Interpersonal psychotherapy (IPT) individual	Light therapy	-0.25 (-2.9, 2.38)
Interpersonal psychotherapy (IPT) individual	Behavioural therapies individual + AD	0.33 (-2.29, 3.1)
Interpersonal psychotherapy (IPT) individual	Cognitive and cognitive behavioural therapies individual + AD	-0.75 (-2.23, 0.72)
Interpersonal psychotherapy (IPT) individual	Cognitive and cognitive behavioural therapies group + AD	-0.74 (-2.76, 1.23)
Interpersonal psychotherapy (IPT) individual	Interpersonal psychotherapy (IPT) individual + AD	-0.26 (-2, 1.46)
Interpersonal psychotherapy (IPT) individual	Counselling individual + AD	0.71 (-3.53, 5.33)
Interpersonal psychotherapy (IPT) individual	Short-term psychodynamic psychotherapies individual + AD	0.03 (-2.16, 2.22)
Interpersonal psychotherapy (IPT) individual	Psychoeducation group + AD	0.09 (-1.97, 2.1)
Interpersonal psychotherapy (IPT) individual	Peer support group + AD	-0.96 (-3.06, 1.08)
Interpersonal psychotherapy (IPT) individual	Relaxation individual + AD	0.08 (-2.48, 2.71)
Interpersonal psychotherapy (IPT) individual	Exercise individual + AD	-0.44 (-3.44, 2.46)
Interpersonal psychotherapy (IPT) individual	Exercise group + AD	-0.97 (-2.8, 0.88)
Interpersonal psychotherapy (IPT) individual	Yoga group + AD	-1.38 (-3.61, 0.81)
Interpersonal psychotherapy (IPT) individual	Acupuncture + AD	-0.25 (-1.63, 1.13)
Interpersonal psychotherapy (IPT) individual	Light therapy + AD	-0.47 (-2.6, 1.66)
Psychoeducation group	Self-help	0.23 (-1.58, 1.94)
Psychoeducation group	Self-help with support	0.39 (-1.39, 2.17)
Psychoeducation group	Short-term psychodynamic psychotherapies individual	0.34 (-1.49, 2.03)
Psychoeducation group	Music therapy group	0.77 (-1.42, 2.96)
Psychoeducation group	Mindfulness or meditation group	-2.46 (-4.59, -0.33)
Psychoeducation group	Peer support group	-0.27 (-2.34, 1.83)
Psychoeducation group	Any psychotherapy	0.86 (-1.32, 3.15)
Psychoeducation group	Cognitive and cognitive behavioural therapies individual + placebo	-0.1 (-2.04, 1.98)
Psychoeducation group	Interpersonal psychotherapy (IPT) individual + placebo	0.62 (-1.4, 2.69)
Psychoeducation group	Counselling individual + placebo	1.69 (-5.06, 9.56)
Psychoeducation group	Relaxation individual + placebo	1.95 (-0.93, 4.94)
Psychoeducation group	SSRIs	0.72 (-0.73, 2.19)
Psychoeducation group	TCAs	0.68 (-0.77, 2.16)
Psychoeducation group	SNRIs	0.65 (-0.81, 2.12)
Psychoeducation group	Any AD	0.4 (-1.12, 1.95)
Psychoeducation group	Sham acupuncture	0.73 (-1.99, 3.59)
Psychoeducation group	Acupuncture	0.61 (-1.56, 2.56)
Psychoeducation group	Exercise individual	0.83 (-1.1, 2.83)
Psychoeducation group	Exercise group	0.75 (-1.03, 2.54)
Psychoeducation group	Yoga group	0.12 (-1.95, 2.17)
Psychoeducation group	Light therapy	0.33 (-2.39, 3)
Psychoeducation group	Behavioural therapies individual + AD	0.91 (-1.81, 3.74)
Psychoeducation group	Cognitive and cognitive behavioural therapies individual + AD	-0.17 (-1.78, 1.44)
Psychoeducation group	Cognitive and cognitive behavioural therapies group + AD	-0.16 (-2.29, 1.92)
Psychoeducation group	Interpersonal psychotherapy (IPT) individual + AD	0.32 (-1.56, 2.17)
Psychoeducation group	Counselling individual + AD	1.3 (-3.03, 5.94)
Psychoeducation group	Short-term psychodynamic psychotherapies individual + AD	0.62 (-1.71, 2.91)
Psychoeducation group	Psychoeducation group + AD	0.67 (-1.51, 2.81)
Psychoeducation group	Peer support group + AD	-0.38 (-2.59, 1.78)
Psychoeducation group	Relaxation individual + AD	0.67 (-1.97, 3.36)
Psychoeducation group	Exercise individual + AD	0.14 (-2.93, 3.08)
Psychoeducation group	Exercise group + AD	-0.39 (-2.32, 1.55)
Psychoeducation group	Yoga group + AD	-0.8 (-3.15, 1.5)
Psychoeducation group	Acupuncture + AD	0.33 (-1.16, 1.83)
Psychoeducation group	Light therapy + AD	0.11 (-2.08, 2.31)
Self-help	Self-help with support	0.15 (-1.18, 1.62)
Self-help	Short-term psychodynamic psychotherapies individual	0.1 (-1.31, 1.53)
Self-help	Music therapy group	0.54 (-1.39, 2.54)
Self-help	Mindfulness or meditation group	-2.69 (-4.54, -0.76)
Self-help	Peer support group	-0.5 (-2.25, 1.35)
Self-help	Any psychotherapy	0.64 (-1.28, 2.7)
Self-help	Cognitive and cognitive behavioural therapies individual + placebo	-0.32 (-1.97, 1.48)
Self-help	Interpersonal psychotherapy (IPT) individual + placebo	0.39 (-1.32, 2.21)
Self-help	Counselling individual + placebo	1.47 (-5.2, 9.28)
Self-help	Relaxation individual + placebo	1.72 (-0.95, 4.54)
Self-help	SSRIs	0.48 (-0.47, 1.57)
Self-help	TCAs	0.45 (-0.51, 1.53)
Self-help	SNRIs	0.41 (-0.55, 1.5)
Self-help	Any AD	0.17 (-0.89, 1.35)
Self-help	Sham acupuncture	0.49 (-1.98, 3.2)
Self-help	Acupuncture	0.39 (-1.49, 2.04)
Self-help	Exercise individual	0.6 (-1, 2.34)
Self-help	Exercise group	0.51 (-0.87, 2.02)
Self-help	Yoga group	-0.11 (-1.86, 1.68)
Self-help	Light therapy	0.1 (-2.39, 2.59)
Self-help	Behavioural therapies individual + AD	0.69 (-1.8, 3.32)
Self-help	Cognitive and cognitive behavioural therapies individual + AD	-0.39 (-1.61, 0.83)
Self-help	Cognitive and cognitive behavioural therapies group + AD	-0.38 (-2.22, 1.43)
Self-help	Interpersonal psychotherapy (IPT) individual + AD	0.09 (-1.45, 1.64)
Self-help	Counselling individual + AD	1.07 (-3.12, 5.61)
Self-help	Short-term psychodynamic psychotherapies individual + AD	0.4 (-1.66, 2.44)
Self-help	Psychoeducation group + AD	0.44 (-1.45, 2.32)
Self-help	Peer support group + AD	-0.6 (-2.53, 1.29)
Self-help	Relaxation individual + AD	0.44 (-1.96, 2.93)
Self-help	Exercise individual + AD	-0.08 (-2.96, 2.69)
Self-help	Exercise group + AD	-0.62 (-2.22, 1.05)
Self-help	Yoga group + AD	-1.02 (-3.12, 1.03)
Self-help	Acupuncture + AD	0.1 (-0.92, 1.23)
Self-help	Light therapy + AD	-0.12 (-2.02, 1.85)
Self-help with support	Short-term psychodynamic psychotherapies individual	-0.06 (-1.49, 1.29)
Self-help with support	Music therapy group	0.37 (-1.6, 2.36)
Self-help with support	Mindfulness or meditation group	-2.85 (-4.75, -0.96)
Self-help with support	Peer support group	-0.67 (-2.46, 1.15)
Self-help with support	Any psychotherapy	0.48 (-1.48, 2.52)
Self-help with support	Cognitive and cognitive behavioural therapies individual + placebo	-0.48 (-2.16, 1.26)
Self-help with support	Interpersonal psychotherapy (IPT) individual + placebo	0.23 (-1.54, 2.02)
Self-help with support	Counselling individual + placebo	1.29 (-5.38, 9.12)
Self-help with support	Relaxation individual + placebo	1.55 (-1.14, 4.38)
Self-help with support	SSRIs	0.34 (-0.71, 1.27)
Self-help with support	TCAs	0.31 (-0.75, 1.25)
Self-help with support	SNRIs	0.27 (-0.79, 1.21)
Self-help with support	Any AD	0.02 (-1.11, 1.07)
Self-help with support	Sham acupuncture	0.33 (-2.22, 3.04)
Self-help with support	Acupuncture	0.24 (-1.73, 1.84)
Self-help with support	Exercise individual	0.44 (-1.25, 2.14)
Self-help with support	Exercise group	0.36 (-1.03, 1.72)
Self-help with support	Yoga group	-0.28 (-2.07, 1.5)
Self-help with support	Light therapy	-0.05 (-2.63, 2.42)
Self-help with support	Behavioural therapies individual + AD	0.52 (-2, 3.17)
Self-help with support	Cognitive and cognitive behavioural therapies individual + AD	-0.54 (-1.82, 0.58)
Self-help with support	Cognitive and cognitive behavioural therapies group + AD	-0.54 (-2.44, 1.22)
Self-help with support	Interpersonal psychotherapy (IPT) individual + AD	-0.07 (-1.66, 1.42)
Self-help with support	Counselling individual + AD	0.9 (-3.3, 5.47)
Self-help with support	Short-term psychodynamic psychotherapies individual + AD	0.23 (-1.85, 2.26)
Self-help with support	Psychoeducation group + AD	0.28 (-1.66, 2.12)
Self-help with support	Peer support group + AD	-0.77 (-2.73, 1.1)
Self-help with support	Relaxation individual + AD	0.27 (-2.15, 2.77)
Self-help with support	Exercise individual + AD	-0.25 (-3.16, 2.54)
Self-help with support	Exercise group + AD	-0.78 (-2.44, 0.85)
Self-help with support	Yoga group + AD	-1.18 (-3.31, 0.84)
Self-help with support	Acupuncture + AD	-0.05 (-1.15, 0.94)
Self-help with support	Light therapy + AD	-0.27 (-2.26, 1.67)
Short-term psychodynamic psychotherapies individual	Music therapy group	0.43 (-1.47, 2.44)
Short-term psychodynamic psychotherapies individual	Mindfulness or meditation group	-2.8 (-4.63, -0.85)
Short-term psychodynamic psychotherapies individual	Peer support group	-0.61 (-2.31, 1.25)
Short-term psychodynamic psychotherapies individual	Any psychotherapy	0.53 (-1.29, 2.58)
Short-term psychodynamic psychotherapies individual	Cognitive and cognitive behavioural therapies individual + placebo	-0.43 (-2.03, 1.38)
Short-term psychodynamic psychotherapies individual	Interpersonal psychotherapy (IPT) individual + placebo	0.28 (-1.38, 2.11)
Short-term psychodynamic psychotherapies individual	Counselling individual + placebo	1.35 (-5.3, 9.16)
Short-term psychodynamic psychotherapies individual	Relaxation individual + placebo	1.62 (-1.02, 4.41)
Short-term psychodynamic psychotherapies individual	SSRIs	0.38 (-0.56, 1.48)
Short-term psychodynamic psychotherapies individual	TCAs	0.34 (-0.6, 1.45)
Short-term psychodynamic psychotherapies individual	SNRIs	0.3 (-0.64, 1.41)
Short-term psychodynamic psychotherapies individual	Any AD	0.07 (-0.98, 1.25)
Short-term psychodynamic psychotherapies individual	Sham acupuncture	0.39 (-2.09, 3.1)
Short-term psychodynamic psychotherapies individual	Acupuncture	0.28 (-1.59, 1.94)
Short-term psychodynamic psychotherapies individual	Exercise individual	0.49 (-1.09, 2.23)
Short-term psychodynamic psychotherapies individual	Exercise group	0.41 (-0.99, 1.91)
Short-term psychodynamic psychotherapies individual	Yoga group	-0.22 (-1.94, 1.61)
Short-term psychodynamic psychotherapies individual	Light therapy	0 (-2.48, 2.46)
Short-term psychodynamic psychotherapies individual	Behavioural therapies individual + AD	0.59 (-1.91, 3.23)
Short-term psychodynamic psychotherapies individual	Cognitive and cognitive behavioural therapies individual + AD	-0.5 (-1.7, 0.76)
Short-term psychodynamic psychotherapies individual	Cognitive and cognitive behavioural therapies group + AD	-0.48 (-2.33, 1.32)
Short-term psychodynamic psychotherapies individual	Interpersonal psychotherapy (IPT) individual + AD	-0.01 (-1.54, 1.54)
Short-term psychodynamic psychotherapies individual	Counselling individual + AD	0.97 (-3.22, 5.5)
Short-term psychodynamic psychotherapies individual	Short-term psychodynamic psychotherapies individual + AD	0.3 (-1.76, 2.34)
Short-term psychodynamic psychotherapies individual	Psychoeducation group + AD	0.34 (-1.56, 2.21)
Short-term psychodynamic psychotherapies individual	Peer support group + AD	-0.71 (-2.63, 1.2)
Short-term psychodynamic psychotherapies individual	Relaxation individual + AD	0.34 (-2.05, 2.83)
Short-term psychodynamic psychotherapies individual	Exercise individual + AD	-0.19 (-3.05, 2.59)
Short-term psychodynamic psychotherapies individual	Exercise group + AD	-0.72 (-2.32, 0.95)
Short-term psychodynamic psychotherapies individual	Yoga group + AD	-1.12 (-3.22, 0.93)
Short-term psychodynamic psychotherapies individual	Acupuncture + AD	-0.01 (-1.01, 1.13)
Short-term psychodynamic psychotherapies individual	Light therapy + AD	-0.23 (-2.11, 1.74)
Music therapy group	Mindfulness or meditation group	-3.23 (-5.51, -0.95)
Music therapy group	Peer support group	-1.04 (-3.28, 1.21)
Music therapy group	Any psychotherapy	0.09 (-2.25, 2.57)
Music therapy group	Cognitive and cognitive behavioural therapies individual + placebo	-0.86 (-3, 1.39)
Music therapy group	Interpersonal psychotherapy (IPT) individual + placebo	-0.15 (-2.34, 2.08)
Music therapy group	Counselling individual + placebo	0.93 (-5.88, 8.89)
Music therapy group	Relaxation individual + placebo	1.18 (-1.84, 4.28)
Music therapy group	SSRIs	-0.05 (-1.74, 1.66)
Music therapy group	TCAs	-0.08 (-1.78, 1.63)
Music therapy group	SNRIs	-0.12 (-1.82, 1.59)
Music therapy group	Any AD	-0.36 (-2.12, 1.41)
Music therapy group	Sham acupuncture	-0.04 (-2.88, 2.95)
Music therapy group	Acupuncture	-0.17 (-2.47, 1.97)
Music therapy group	Exercise individual	0.06 (-2.05, 2.22)
Music therapy group	Exercise group	-0.02 (-2, 1.97)
Music therapy group	Yoga group	-0.65 (-2.89, 1.58)
Music therapy group	Light therapy	-0.44 (-3.27, 2.35)
Music therapy group	Behavioural therapies individual + AD	0.15 (-2.7, 3.1)
Music therapy group	Cognitive and cognitive behavioural therapies individual + AD	-0.94 (-2.78, 0.9)
Music therapy group	Cognitive and cognitive behavioural therapies group + AD	-0.93 (-3.23, 1.33)
Music therapy group	Interpersonal psychotherapy (IPT) individual + AD	-0.45 (-2.51, 1.6)
Music therapy group	Counselling individual + AD	0.53 (-3.88, 5.24)
Music therapy group	Short-term psychodynamic psychotherapies individual + AD	-0.15 (-2.62, 2.3)
Music therapy group	Psychoeducation group + AD	-0.1 (-2.44, 2.2)
Music therapy group	Peer support group + AD	-1.15 (-3.53, 1.17)
Music therapy group	Relaxation individual + AD	-0.1 (-2.87, 2.72)
Music therapy group	Exercise individual + AD	-0.63 (-3.8, 2.41)
Music therapy group	Exercise group + AD	-1.16 (-3.29, 0.99)
Music therapy group	Yoga group + AD	-1.56 (-4.07, 0.88)
Music therapy group	Acupuncture + AD	-0.44 (-2.17, 1.3)
Music therapy group	Light therapy + AD	-0.67 (-2.99, 1.7)
Mindfulness or meditation group	Peer support group	2.19 (0.02, 4.38)
Mindfulness or meditation group	Any psychotherapy	3.32 (1.04, 5.74)
Mindfulness or meditation group	Cognitive and cognitive behavioural therapies individual + placebo	2.37 (0.31, 4.54)
Mindfulness or meditation group	Interpersonal psychotherapy (IPT) individual + placebo	3.08 (0.95, 5.24)
Mindfulness or meditation group	Counselling individual + placebo	4.14 (-2.67, 12.06)
Mindfulness or meditation group	Relaxation individual + placebo	4.41 (1.45, 7.45)
Mindfulness or meditation group	SSRIs	3.18 (1.58, 4.8)
Mindfulness or meditation group	TCAs	3.14 (1.54, 4.76)
Mindfulness or meditation group	SNRIs	3.1 (1.5, 4.73)
Mindfulness or meditation group	Any AD	2.86 (1.2, 4.55)
Mindfulness or meditation group	Sham acupuncture	3.18 (0.39, 6.13)
Mindfulness or meditation group	Acupuncture	3.06 (0.8, 5.14)
Mindfulness or meditation group	Exercise individual	3.29 (1.24, 5.39)
Mindfulness or meditation group	Exercise group	3.21 (1.3, 5.12)
Mindfulness or meditation group	Yoga group	2.58 (0.41, 4.74)
Mindfulness or meditation group	Light therapy	2.79 (0.01, 5.54)
Mindfulness or meditation group	Behavioural therapies individual + AD	3.37 (0.59, 6.28)
Mindfulness or meditation group	Cognitive and cognitive behavioural therapies individual + AD	2.29 (0.55, 4.04)
Mindfulness or meditation group	Cognitive and cognitive behavioural therapies group + AD	2.3 (0.07, 4.49)
Mindfulness or meditation group	Interpersonal psychotherapy (IPT) individual + AD	2.78 (0.79, 4.76)
Mindfulness or meditation group	Counselling individual + AD	3.76 (-0.63, 8.43)
Mindfulness or meditation group	Short-term psychodynamic psychotherapies individual + AD	3.08 (0.65, 5.47)
Mindfulness or meditation group	Psychoeducation group + AD	3.13 (0.84, 5.37)
Mindfulness or meditation group	Peer support group + AD	2.08 (-0.22, 4.35)
Mindfulness or meditation group	Relaxation individual + AD	3.12 (0.4, 5.93)
Mindfulness or meditation group	Exercise individual + AD	2.6 (-0.53, 5.62)
Mindfulness or meditation group	Exercise group + AD	2.07 (0.02, 4.14)
Mindfulness or meditation group	Yoga group + AD	1.66 (-0.79, 4.05)
Mindfulness or meditation group	Acupuncture + AD	2.79 (1.15, 4.44)
Mindfulness or meditation group	Light therapy + AD	2.57 (0.27, 4.89)
Peer support group	Any psychotherapy	1.13 (-1.07, 3.44)
Peer support group	Cognitive and cognitive behavioural therapies individual + placebo	0.18 (-1.77, 2.24)
Peer support group	Interpersonal psychotherapy (IPT) individual + placebo	0.89 (-1.15, 2.92)
Peer support group	Counselling individual + placebo	1.95 (-4.8, 9.82)
Peer support group	Relaxation individual + placebo	2.21 (-0.69, 5.22)
Peer support group	SSRIs	0.99 (-0.51, 2.48)
Peer support group	TCAs	0.96 (-0.55, 2.45)
Peer support group	SNRIs	0.92 (-0.59, 2.41)
Peer support group	Any AD	0.68 (-0.8, 2.15)
Peer support group	Sham acupuncture	1 (-1.74, 3.9)
Peer support group	Acupuncture	0.88 (-1.31, 2.85)
Peer support group	Exercise individual	1.1 (-0.89, 3.13)
Peer support group	Exercise group	1.02 (-0.81, 2.84)
Peer support group	Yoga group	0.39 (-1.72, 2.44)
Peer support group	Light therapy	0.6 (-2.13, 3.3)
Peer support group	Behavioural therapies individual + AD	1.18 (-1.53, 4.04)
Peer support group	Cognitive and cognitive behavioural therapies individual + AD	0.1 (-1.51, 1.71)
Peer support group	Cognitive and cognitive behavioural therapies group + AD	0.1 (-1.95, 2.16)
Peer support group	Interpersonal psychotherapy (IPT) individual + AD	0.58 (-1.26, 2.44)
Peer support group	Counselling individual + AD	1.56 (-2.73, 6.21)
Peer support group	Short-term psychodynamic psychotherapies individual + AD	0.88 (-1.37, 3.15)
Peer support group	Psychoeducation group + AD	0.93 (-1.19, 3.06)
Peer support group	Peer support group + AD	-0.12 (-2.1, 1.86)
Peer support group	Relaxation individual + AD	0.93 (-1.7, 3.66)
Peer support group	Exercise individual + AD	0.41 (-2.63, 3.35)
Peer support group	Exercise group + AD	-0.13 (-2.08, 1.87)
Peer support group	Yoga group + AD	-0.53 (-2.83, 1.75)
Peer support group	Acupuncture + AD	0.6 (-0.94, 2.13)
Peer support group	Light therapy + AD	0.38 (-1.84, 2.61)
Any psychotherapy	Cognitive and cognitive behavioural therapies individual + placebo	-0.95 (-3.15, 1.24)
Any psychotherapy	Interpersonal psychotherapy (IPT) individual + placebo	-0.24 (-2.53, 1.94)
Any psychotherapy	Counselling individual + placebo	0.82 (-6, 8.69)
Any psychotherapy	Relaxation individual + placebo	1.08 (-1.97, 4.16)
Any psychotherapy	SSRIs	-0.15 (-1.91, 1.54)
Any psychotherapy	TCAs	-0.18 (-1.95, 1.51)
Any psychotherapy	SNRIs	-0.22 (-1.99, 1.47)
Any psychotherapy	Any AD	-0.46 (-2.29, 1.29)
Any psychotherapy	Sham acupuncture	-0.14 (-3.02, 2.85)
Any psychotherapy	Acupuncture	-0.26 (-2.65, 1.84)
Any psychotherapy	Exercise individual	-0.04 (-2.22, 2.12)
Any psychotherapy	Exercise group	-0.12 (-2.17, 1.87)
Any psychotherapy	Yoga group	-0.74 (-3.08, 1.43)
Any psychotherapy	Light therapy	-0.54 (-3.4, 2.24)
Any psychotherapy	Behavioural therapies individual + AD	0.04 (-2.85, 3.01)
Any psychotherapy	Cognitive and cognitive behavioural therapies individual + AD	-1.04 (-2.93, 0.78)
Any psychotherapy	Cognitive and cognitive behavioural therapies group + AD	-1.03 (-3.38, 1.21)
Any psychotherapy	Interpersonal psychotherapy (IPT) individual + AD	-0.55 (-2.67, 1.48)
Any psychotherapy	Counselling individual + AD	0.42 (-3.99, 5.15)
Any psychotherapy	Short-term psychodynamic psychotherapies individual + AD	-0.25 (-2.77, 2.18)
Any psychotherapy	Psychoeducation group + AD	-0.21 (-2.58, 2.08)
Any psychotherapy	Peer support group + AD	-1.25 (-3.66, 1.06)
Any psychotherapy	Relaxation individual + AD	-0.21 (-3.01, 2.63)
Any psychotherapy	Exercise individual + AD	-0.73 (-3.94, 2.33)
Any psychotherapy	Exercise group + AD	-1.26 (-3.43, 0.86)
Any psychotherapy	Yoga group + AD	-1.67 (-4.21, 0.78)
Any psychotherapy	Acupuncture + AD	-0.54 (-2.33, 1.19)
Any psychotherapy	Light therapy + AD	-0.76 (-3.16, 1.57)
Cognitive and cognitive behavioural therapies individual + placebo	Interpersonal psychotherapy (IPT) individual + placebo	0.72 (-1.31, 2.65)
Cognitive and cognitive behavioural therapies individual + placebo	Counselling individual + placebo	1.76 (-4.98, 9.61)
Cognitive and cognitive behavioural therapies individual + placebo	Relaxation individual + placebo	2.03 (-0.86, 4.97)
Cognitive and cognitive behavioural therapies individual + placebo	SSRIs	0.81 (-0.62, 2.18)
Cognitive and cognitive behavioural therapies individual + placebo	TCAs	0.77 (-0.66, 2.14)
Cognitive and cognitive behavioural therapies individual + placebo	SNRIs	0.73 (-0.7, 2.11)
Cognitive and cognitive behavioural therapies individual + placebo	Any AD	0.49 (-1, 1.92)
Cognitive and cognitive behavioural therapies individual + placebo	Sham acupuncture	0.81 (-1.87, 3.63)
Cognitive and cognitive behavioural therapies individual + placebo	Acupuncture	0.69 (-1.44, 2.55)
Cognitive and cognitive behavioural therapies individual + placebo	Exercise individual	0.92 (-0.99, 2.82)
Cognitive and cognitive behavioural therapies individual + placebo	Exercise group	0.83 (-0.92, 2.55)
Cognitive and cognitive behavioural therapies individual + placebo	Yoga group	0.21 (-1.87, 2.15)
Cognitive and cognitive behavioural therapies individual + placebo	Light therapy	0.42 (-2.24, 3.02)
Cognitive and cognitive behavioural therapies individual + placebo	Behavioural therapies individual + AD	0.99 (-1.68, 3.82)
Cognitive and cognitive behavioural therapies individual + placebo	Cognitive and cognitive behavioural therapies individual + AD	-0.09 (-1.55, 1.3)
Cognitive and cognitive behavioural therapies individual + placebo	Cognitive and cognitive behavioural therapies group + AD	-0.09 (-2.13, 1.97)
Cognitive and cognitive behavioural therapies individual + placebo	Interpersonal psychotherapy (IPT) individual + AD	0.39 (-1.43, 2.21)
Cognitive and cognitive behavioural therapies individual + placebo	Counselling individual + AD	1.37 (-2.92, 6.02)
Cognitive and cognitive behavioural therapies individual + placebo	Short-term psychodynamic psychotherapies individual + AD	0.69 (-1.56, 2.97)
Cognitive and cognitive behavioural therapies individual + placebo	Psychoeducation group + AD	0.74 (-1.36, 2.85)
Cognitive and cognitive behavioural therapies individual + placebo	Peer support group + AD	-0.31 (-2.43, 1.82)
Cognitive and cognitive behavioural therapies individual + placebo	Relaxation individual + AD	0.74 (-1.85, 3.44)
Cognitive and cognitive behavioural therapies individual + placebo	Exercise individual + AD	0.22 (-2.8, 3.1)
Cognitive and cognitive behavioural therapies individual + placebo	Exercise group + AD	-0.31 (-2.19, 1.61)
Cognitive and cognitive behavioural therapies individual + placebo	Yoga group + AD	-0.72 (-3, 1.54)
Cognitive and cognitive behavioural therapies individual + placebo	Acupuncture + AD	0.42 (-1.05, 1.84)
Cognitive and cognitive behavioural therapies individual + placebo	Light therapy + AD	0.19 (-1.95, 2.3)
Interpersonal psychotherapy (IPT) individual + placebo	Counselling individual + placebo	1.06 (-5.68, 8.95)
Interpersonal psychotherapy (IPT) individual + placebo	Relaxation individual + placebo	1.32 (-1.55, 4.29)
Interpersonal psychotherapy (IPT) individual + placebo	SSRIs	0.1 (-1.35, 1.53)
Interpersonal psychotherapy (IPT) individual + placebo	TCAs	0.06 (-1.39, 1.5)
Interpersonal psychotherapy (IPT) individual + placebo	SNRIs	0.02 (-1.43, 1.46)
Interpersonal psychotherapy (IPT) individual + placebo	Any AD	-0.22 (-1.69, 1.26)
Interpersonal psychotherapy (IPT) individual + placebo	Sham acupuncture	0.1 (-2.6, 2.98)
Interpersonal psychotherapy (IPT) individual + placebo	Acupuncture	-0.01 (-2.17, 1.92)
Interpersonal psychotherapy (IPT) individual + placebo	Exercise individual	0.21 (-1.74, 2.2)
Interpersonal psychotherapy (IPT) individual + placebo	Exercise group	0.12 (-1.66, 1.92)
Interpersonal psychotherapy (IPT) individual + placebo	Yoga group	-0.5 (-2.57, 1.51)
Interpersonal psychotherapy (IPT) individual + placebo	Light therapy	-0.29 (-3, 2.36)
Interpersonal psychotherapy (IPT) individual + placebo	Behavioural therapies individual + AD	0.28 (-2.4, 3.1)
Interpersonal psychotherapy (IPT) individual + placebo	Cognitive and cognitive behavioural therapies individual + AD	-0.8 (-2.37, 0.77)
Interpersonal psychotherapy (IPT) individual + placebo	Cognitive and cognitive behavioural therapies group + AD	-0.78 (-2.88, 1.26)
Interpersonal psychotherapy (IPT) individual + placebo	Interpersonal psychotherapy (IPT) individual + AD	-0.31 (-2.13, 1.49)
Interpersonal psychotherapy (IPT) individual + placebo	Counselling individual + AD	0.67 (-3.63, 5.3)
Interpersonal psychotherapy (IPT) individual + placebo	Short-term psychodynamic psychotherapies individual + AD	-0.01 (-2.27, 2.24)
Interpersonal psychotherapy (IPT) individual + placebo	Psychoeducation group + AD	0.04 (-2.07, 2.13)
Interpersonal psychotherapy (IPT) individual + placebo	Peer support group + AD	-1 (-3.17, 1.12)
Interpersonal psychotherapy (IPT) individual + placebo	Relaxation individual + AD	0.04 (-2.57, 2.73)
Interpersonal psychotherapy (IPT) individual + placebo	Exercise individual + AD	-0.49 (-3.54, 2.45)
Interpersonal psychotherapy (IPT) individual + placebo	Exercise group + AD	-1.02 (-2.92, 0.92)
Interpersonal psychotherapy (IPT) individual + placebo	Yoga group + AD	-1.42 (-3.73, 0.84)
Interpersonal psychotherapy (IPT) individual + placebo	Acupuncture + AD	-0.29 (-1.77, 1.18)
Interpersonal psychotherapy (IPT) individual + placebo	Light therapy + AD	-0.51 (-2.7, 1.68)
Counselling individual + placebo	Relaxation individual + placebo	0.25 (-7.67, 7.28)
Counselling individual + placebo	SSRIs	-0.96 (-8.75, 5.65)
Counselling individual + placebo	TCAs	-1 (-8.78, 5.62)
Counselling individual + placebo	SNRIs	-1.03 (-8.82, 5.58)
Counselling individual + placebo	Any AD	-1.27 (-9.07, 5.34)
Counselling individual + placebo	Sham acupuncture	-0.96 (-8.9, 6.03)
Counselling individual + placebo	Acupuncture	-1.1 (-8.94, 5.64)
Counselling individual + placebo	Exercise individual	-0.85 (-8.69, 5.86)
Counselling individual + placebo	Exercise group	-0.94 (-8.75, 5.74)
Counselling individual + placebo	Yoga group	-1.57 (-9.47, 5.19)
Counselling individual + placebo	Light therapy	-1.36 (-9.38, 5.62)
Counselling individual + placebo	Behavioural therapies individual + AD	-0.83 (-8.27, 5.99)
Counselling individual + placebo	Cognitive and cognitive behavioural therapies individual + AD	-1.85 (-9.66, 4.76)
Counselling individual + placebo	Cognitive and cognitive behavioural therapies group + AD	-1.83 (-9.74, 4.88)
Counselling individual + placebo	Interpersonal psychotherapy (IPT) individual + AD	-1.36 (-9.21, 5.31)
Counselling individual + placebo	Counselling individual + AD	-0.39 (-6.35, 4.99)
Counselling individual + placebo	Short-term psychodynamic psychotherapies individual + AD	-1.01 (-8.85, 5.43)
Counselling individual + placebo	Psychoeducation group + AD	-1.02 (-8.88, 5.74)
Counselling individual + placebo	Peer support group + AD	-2.06 (-9.97, 4.68)
Counselling individual + placebo	Relaxation individual + AD	-1.04 (-8.9, 5.86)
Counselling individual + placebo	Exercise individual + AD	-1.56 (-9.61, 5.45)
Counselling individual + placebo	Exercise group + AD	-2.08 (-9.88, 4.66)
Counselling individual + placebo	Yoga group + AD	-2.48 (-10.39, 4.32)
Counselling individual + placebo	Acupuncture + AD	-1.35 (-9.13, 5.27)
Counselling individual + placebo	Light therapy + AD	-1.58 (-9.45, 5.22)
Relaxation individual + placebo	SSRIs	-1.22 (-3.85, 1.26)
Relaxation individual + placebo	TCAs	-1.26 (-3.88, 1.23)
Relaxation individual + placebo	SNRIs	-1.3 (-3.93, 1.19)
Relaxation individual + placebo	Any AD	-1.54 (-4.22, 1.02)
Relaxation individual + placebo	Sham acupuncture	-1.21 (-4.67, 2.25)
Relaxation individual + placebo	Acupuncture	-1.35 (-4.37, 1.46)
Relaxation individual + placebo	Exercise individual	-1.11 (-4.02, 1.72)
Relaxation individual + placebo	Exercise group	-1.2 (-4.02, 1.5)
Relaxation individual + placebo	Yoga group	-1.83 (-4.83, 1.04)
Relaxation individual + placebo	Light therapy	-1.62 (-5.04, 1.71)
Relaxation individual + placebo	Behavioural therapies individual + AD	-1.03 (-4.26, 2.2)
Relaxation individual + placebo	Cognitive and cognitive behavioural therapies individual + AD	-2.12 (-4.83, 0.48)
Relaxation individual + placebo	Cognitive and cognitive behavioural therapies group + AD	-2.1 (-5.15, 0.81)
Relaxation individual + placebo	Interpersonal psychotherapy (IPT) individual + AD	-1.63 (-4.5, 1.11)
Relaxation individual + placebo	Counselling individual + AD	-0.63 (-5.38, 4.24)
Relaxation individual + placebo	Short-term psychodynamic psychotherapies individual + AD	-1.33 (-4.51, 1.7)
Relaxation individual + placebo	Psychoeducation group + AD	-1.28 (-4.36, 1.66)
Relaxation individual + placebo	Peer support group + AD	-2.33 (-5.41, 0.64)
Relaxation individual + placebo	Relaxation individual + AD	-1.29 (-4.38, 1.78)
Relaxation individual + placebo	Exercise individual + AD	-1.81 (-5.5, 1.7)
Relaxation individual + placebo	Exercise group + AD	-2.34 (-5.24, 0.48)
Relaxation individual + placebo	Yoga group + AD	-2.74 (-5.97, 0.33)
Relaxation individual + placebo	Acupuncture + AD	-1.61 (-4.26, 0.9)
Relaxation individual + placebo	Light therapy + AD	-1.84 (-4.9, 1.12)
SSRIs	TCAs	-0.04 (-0.23, 0.17)
SSRIs	SNRIs	-0.08 (-0.28, 0.13)
SSRIs	Any AD	-0.31 (-0.87, 0.24)
SSRIs	Sham acupuncture	-0.01 (-2.31, 2.54)
SSRIs	Acupuncture	-0.09 (-1.73, 1.15)
SSRIs	Exercise individual	0.1 (-1.13, 1.46)
SSRIs	Exercise group	0.02 (-0.94, 1.04)
SSRIs	Yoga group	-0.6 (-2.1, 0.86)
SSRIs	Light therapy	-0.39 (-2.69, 1.86)
SSRIs	Behavioural therapies individual + AD	0.19 (-2.1, 2.63)
SSRIs	Cognitive and cognitive behavioural therapies individual + AD	-0.87 (-1.7, -0.22)
SSRIs	Cognitive and cognitive behavioural therapies group + AD	-0.86 (-2.49, 0.61)
SSRIs	Interpersonal psychotherapy (IPT) individual + AD	-0.39 (-1.64, 0.74)
SSRIs	Counselling individual + AD	0.57 (-3.52, 5.03)
SSRIs	Short-term psychodynamic psychotherapies individual + AD	-0.1 (-1.93, 1.68)
SSRIs	Psychoeducation group + AD	-0.04 (-1.71, 1.5)
SSRIs	Peer support group + AD	-1.09 (-2.79, 0.49)
SSRIs	Relaxation individual + AD	-0.06 (-2.25, 2.22)
SSRIs	Exercise individual + AD	-0.57 (-3.31, 2.02)
SSRIs	Exercise group + AD	-1.11 (-2.4, 0.19)
SSRIs	Yoga group + AD	-1.51 (-3.39, 0.26)
SSRIs	Acupuncture + AD	-0.39 (-0.75, -0.02)
SSRIs	Light therapy + AD	-0.61 (-2.24, 1.04)
TCAs	SNRIs	-0.04 (-0.29, 0.2)
TCAs	Any AD	-0.28 (-0.85, 0.28)
TCAs	Sham acupuncture	0.02 (-2.28, 2.57)
TCAs	Acupuncture	-0.05 (-1.69, 1.19)
TCAs	Exercise individual	0.14 (-1.1, 1.5)
TCAs	Exercise group	0.06 (-0.92, 1.09)
TCAs	Yoga group	-0.56 (-2.07, 0.9)
TCAs	Light therapy	-0.35 (-2.66, 1.9)
TCAs	Behavioural therapies individual + AD	0.23 (-2.07, 2.67)
TCAs	Cognitive and cognitive behavioural therapies individual + AD	-0.84 (-1.68, -0.17)
TCAs	Cognitive and cognitive behavioural therapies group + AD	-0.83 (-2.45, 0.65)
TCAs	Interpersonal psychotherapy (IPT) individual + AD	-0.36 (-1.61, 0.79)
TCAs	Counselling individual + AD	0.6 (-3.48, 5.07)
TCAs	Short-term psychodynamic psychotherapies individual + AD	-0.06 (-1.9, 1.71)
TCAs	Psychoeducation group + AD	-0.01 (-1.68, 1.55)
TCAs	Peer support group + AD	-1.06 (-2.76, 0.54)
TCAs	Relaxation individual + AD	-0.02 (-2.21, 2.26)
TCAs	Exercise individual + AD	-0.54 (-3.28, 2.06)
TCAs	Exercise group + AD	-1.08 (-2.37, 0.23)
TCAs	Yoga group + AD	-1.47 (-3.36, 0.3)
TCAs	Acupuncture + AD	-0.35 (-0.76, 0.05)
TCAs	Light therapy + AD	-0.58 (-2.21, 1.07)
SNRIs	Any AD	-0.24 (-0.81, 0.34)
SNRIs	Sham acupuncture	0.06 (-2.24, 2.62)
SNRIs	Acupuncture	-0.01 (-1.65, 1.23)
SNRIs	Exercise individual	0.18 (-1.06, 1.55)
SNRIs	Exercise group	0.1 (-0.88, 1.13)
SNRIs	Yoga group	-0.53 (-2.03, 0.94)
SNRIs	Light therapy	-0.31 (-2.62, 1.94)
SNRIs	Behavioural therapies individual + AD	0.26 (-2.03, 2.71)
SNRIs	Cognitive and cognitive behavioural therapies individual + AD	-0.8 (-1.64, -0.13)
SNRIs	Cognitive and cognitive behavioural therapies group + AD	-0.79 (-2.41, 0.69)
SNRIs	Interpersonal psychotherapy (IPT) individual + AD	-0.32 (-1.56, 0.83)
SNRIs	Counselling individual + AD	0.64 (-3.45, 5.11)
SNRIs	Short-term psychodynamic psychotherapies individual + AD	-0.02 (-1.86, 1.75)
SNRIs	Psychoeducation group + AD	0.03 (-1.64, 1.59)
SNRIs	Peer support group + AD	-1.02 (-2.72, 0.57)
SNRIs	Relaxation individual + AD	0.02 (-2.18, 2.3)
SNRIs	Exercise individual + AD	-0.5 (-3.24, 2.1)
SNRIs	Exercise group + AD	-1.03 (-2.33, 0.27)
SNRIs	Yoga group + AD	-1.43 (-3.33, 0.34)
SNRIs	Acupuncture + AD	-0.32 (-0.71, 0.09)
SNRIs	Light therapy + AD	-0.54 (-2.16, 1.11)
Any AD	Sham acupuncture	0.31 (-2.04, 2.88)
Any AD	Acupuncture	0.22 (-1.49, 1.55)
Any AD	Exercise individual	0.42 (-0.91, 1.85)
Any AD	Exercise group	0.34 (-0.75, 1.47)
Any AD	Yoga group	-0.29 (-1.87, 1.24)
Any AD	Light therapy	-0.07 (-2.43, 2.22)
Any AD	Behavioural therapies individual + AD	0.49 (-1.82, 3.03)
Any AD	Cognitive and cognitive behavioural therapies individual + AD	-0.57 (-1.43, 0.22)
Any AD	Cognitive and cognitive behavioural therapies group + AD	-0.57 (-2.1, 0.97)
Any AD	Interpersonal psychotherapy (IPT) individual + AD	-0.1 (-1.31, 1.15)
Any AD	Counselling individual + AD	0.88 (-3.21, 5.37)
Any AD	Short-term psychodynamic psychotherapies individual + AD	0.21 (-1.57, 2.02)
Any AD	Psychoeducation group + AD	0.25 (-1.34, 1.86)
Any AD	Peer support group + AD	-0.79 (-2.41, 0.84)
Any AD	Relaxation individual + AD	0.25 (-1.97, 2.63)
Any AD	Exercise individual + AD	-0.27 (-2.99, 2.38)
Any AD	Exercise group + AD	-0.8 (-2.16, 0.64)
Any AD	Yoga group + AD	-1.21 (-3.02, 0.6)
Any AD	Acupuncture + AD	-0.08 (-0.73, 0.59)
Any AD	Light therapy + AD	-0.3 (-2, 1.42)
Sham acupuncture	Acupuncture	-0.16 (-2.85, 2.51)
Sham acupuncture	Exercise individual	0.12 (-2.75, 2.81)
Sham acupuncture	Exercise group	0.03 (-2.71, 2.58)
Sham acupuncture	Yoga group	-0.61 (-3.5, 2.1)
Sham acupuncture	Light therapy	-0.43 (-3.72, 2.93)
Sham acupuncture	Behavioural therapies individual + AD	0.18 (-3.14, 3.48)
Sham acupuncture	Cognitive and cognitive behavioural therapies individual + AD	-0.88 (-3.5, 1.49)
Sham acupuncture	Cognitive and cognitive behavioural therapies group + AD	-0.88 (-3.8, 1.81)
Sham acupuncture	Interpersonal psychotherapy (IPT) individual + AD	-0.4 (-3.16, 2.13)
Sham acupuncture	Counselling individual + AD	0.56 (-4.14, 5.5)
Sham acupuncture	Short-term psychodynamic psychotherapies individual + AD	-0.11 (-3.14, 2.73)
Sham acupuncture	Psychoeducation group + AD	-0.06 (-3.01, 2.68)
Sham acupuncture	Peer support group + AD	-1.1 (-4.08, 1.64)
Sham acupuncture	Relaxation individual + AD	-0.07 (-3.32, 3.12)
Sham acupuncture	Exercise individual + AD	-0.59 (-4.22, 2.83)
Sham acupuncture	Exercise group + AD	-1.11 (-3.88, 1.48)
Sham acupuncture	Yoga group + AD	-1.52 (-4.59, 1.32)
Sham acupuncture	Acupuncture + AD	-0.38 (-2.93, 1.94)
Sham acupuncture	Light therapy + AD	-0.64 (-3.57, 2.31)
Acupuncture	Exercise individual	0.21 (-1.64, 2.37)
Acupuncture	Exercise group	0.13 (-1.52, 2.09)
Acupuncture	Yoga group	-0.49 (-2.46, 1.68)
Acupuncture	Light therapy	-0.3 (-2.79, 2.57)
Acupuncture	Behavioural therapies individual + AD	0.32 (-2.33, 3.2)
Acupuncture	Cognitive and cognitive behavioural therapies individual + AD	-0.78 (-2.23, 0.95)
Acupuncture	Cognitive and cognitive behavioural therapies group + AD	-0.76 (-2.8, 1.41)
Acupuncture	Interpersonal psychotherapy (IPT) individual + AD	-0.29 (-2.04, 1.66)
Acupuncture	Counselling individual + AD	0.7 (-3.6, 5.36)
Acupuncture	Short-term psychodynamic psychotherapies individual + AD	0.03 (-2.21, 2.37)
Acupuncture	Psychoeducation group + AD	0.07 (-2.02, 2.28)
Acupuncture	Peer support group + AD	-0.98 (-3.09, 1.25)
Acupuncture	Relaxation individual + AD	0.07 (-2.48, 2.8)
Acupuncture	Exercise individual + AD	-0.46 (-3.48, 2.58)
Acupuncture	Exercise group + AD	-0.99 (-2.8, 1.02)
Acupuncture	Yoga group + AD	-1.39 (-3.66, 0.95)
Acupuncture	Acupuncture + AD	-0.3 (-1.57, 1.37)
Acupuncture	Light therapy + AD	-0.52 (-2.48, 1.87)
Exercise individual	Exercise group	-0.08 (-1.81, 1.58)
Exercise individual	Yoga group	-0.71 (-2.75, 1.24)
Exercise individual	Light therapy	-0.5 (-3.23, 2.15)
Exercise individual	Behavioural therapies individual + AD	0.07 (-2.57, 2.83)
Exercise individual	Cognitive and cognitive behavioural therapies individual + AD	-0.99 (-2.52, 0.37)
Exercise individual	Cognitive and cognitive behavioural therapies group + AD	-0.98 (-3.07, 0.97)
Exercise individual	Interpersonal psychotherapy (IPT) individual + AD	-0.51 (-2.31, 1.18)
Exercise individual	Counselling individual + AD	0.46 (-3.84, 5.08)
Exercise individual	Short-term psychodynamic psychotherapies individual + AD	-0.21 (-2.46, 1.96)
Exercise individual	Psychoeducation group + AD	-0.16 (-2.31, 1.86)
Exercise individual	Peer support group + AD	-1.21 (-3.37, 0.83)
Exercise individual	Relaxation individual + AD	-0.17 (-2.72, 2.43)
Exercise individual	Exercise individual + AD	-0.68 (-3.77, 2.21)
Exercise individual	Exercise group + AD	-1.22 (-3.06, 0.57)
Exercise individual	Yoga group + AD	-1.62 (-3.93, 0.54)
Exercise individual	Acupuncture + AD	-0.49 (-1.88, 0.78)
Exercise individual	Light therapy + AD	-0.72 (-2.92, 1.42)
Exercise group	Yoga group	-0.63 (-2.46, 1.17)
Exercise group	Light therapy	-0.41 (-2.98, 2.09)
Exercise group	Behavioural therapies individual + AD	0.16 (-2.35, 2.82)
Exercise group	Cognitive and cognitive behavioural therapies individual + AD	-0.9 (-2.19, 0.25)
Exercise group	Cognitive and cognitive behavioural therapies group + AD	-0.89 (-2.81, 0.9)
Exercise group	Interpersonal psychotherapy (IPT) individual + AD	-0.42 (-2.03, 1.1)
Exercise group	Counselling individual + AD	0.54 (-3.65, 5.12)
Exercise group	Short-term psychodynamic psychotherapies individual + AD	-0.12 (-2.23, 1.91)
Exercise group	Psychoeducation group + AD	-0.07 (-2.04, 1.79)
Exercise group	Peer support group + AD	-1.12 (-3.1, 0.76)
Exercise group	Relaxation individual + AD	-0.08 (-2.5, 2.41)
Exercise group	Exercise individual + AD	-0.6 (-3.53, 2.2)
Exercise group	Exercise group + AD	-1.13 (-2.79, 0.5)
Exercise group	Yoga group + AD	-1.53 (-3.69, 0.5)
Exercise group	Acupuncture + AD	-0.41 (-1.48, 0.61)
Exercise group	Light therapy + AD	-0.64 (-2.61, 1.33)
Yoga group	Light therapy	0.21 (-2.5, 2.92)
Yoga group	Behavioural therapies individual + AD	0.79 (-1.9, 3.64)
Yoga group	Cognitive and cognitive behavioural therapies individual + AD	-0.29 (-1.9, 1.36)
Yoga group	Cognitive and cognitive behavioural therapies group + AD	-0.27 (-2.42, 1.83)
Yoga group	Interpersonal psychotherapy (IPT) individual + AD	0.2 (-1.68, 2.07)
Yoga group	Counselling individual + AD	1.18 (-3.16, 5.84)
Yoga group	Short-term psychodynamic psychotherapies individual + AD	0.51 (-1.83, 2.82)
Yoga group	Psychoeducation group + AD	0.55 (-1.63, 2.71)
Yoga group	Peer support group + AD	-0.5 (-2.71, 1.69)
Yoga group	Relaxation individual + AD	0.55 (-2.09, 3.27)
Yoga group	Exercise individual + AD	0.02 (-3.04, 3)
Yoga group	Exercise group + AD	-0.51 (-2.44, 1.47)
Yoga group	Yoga group + AD	-0.91 (-3.27, 1.4)
Yoga group	Acupuncture + AD	0.21 (-1.29, 1.75)
Yoga group	Light therapy + AD	-0.01 (-2.2, 2.22)
Light therapy	Behavioural therapies individual + AD	0.59 (-2.58, 3.87)
Light therapy	Cognitive and cognitive behavioural therapies individual + AD	-0.5 (-2.84, 1.86)
Light therapy	Cognitive and cognitive behavioural therapies group + AD	-0.48 (-3.21, 2.23)
Light therapy	Interpersonal psychotherapy (IPT) individual + AD	-0.01 (-2.51, 2.51)
Light therapy	Counselling individual + AD	0.97 (-3.7, 5.95)
Light therapy	Short-term psychodynamic psychotherapies individual + AD	0.29 (-2.56, 3.13)
Light therapy	Psychoeducation group + AD	0.34 (-2.41, 3.08)
Light therapy	Peer support group + AD	-0.71 (-3.49, 2.05)
Light therapy	Relaxation individual + AD	0.34 (-2.76, 3.48)
Light therapy	Exercise individual + AD	-0.19 (-3.74, 3.3)
Light therapy	Exercise group + AD	-0.72 (-3.25, 1.86)
Light therapy	Yoga group + AD	-1.12 (-4, 1.73)
Light therapy	Acupuncture + AD	0 (-2.28, 2.32)
Light therapy	Light therapy + AD	-0.23 (-2.97, 2.59)
Behavioural therapies individual + AD	Cognitive and cognitive behavioural therapies individual + AD	-1.07 (-3.67, 1.29)
Behavioural therapies individual + AD	Cognitive and cognitive behavioural therapies group + AD	-1.06 (-3.96, 1.62)
Behavioural therapies individual + AD	Interpersonal psychotherapy (IPT) individual + AD	-0.59 (-3.32, 1.94)
Behavioural therapies individual + AD	Counselling individual + AD	0.42 (-3.82, 4.63)
Behavioural therapies individual + AD	Short-term psychodynamic psychotherapies individual + AD	-0.27 (-3.18, 2.34)
Behavioural therapies individual + AD	Psychoeducation group + AD	-0.24 (-3.18, 2.5)
Behavioural therapies individual + AD	Peer support group + AD	-1.28 (-4.26, 1.49)
Behavioural therapies individual + AD	Relaxation individual + AD	-0.26 (-3.21, 2.74)
Behavioural therapies individual + AD	Exercise individual + AD	-0.78 (-4.35, 2.6)
Behavioural therapies individual + AD	Exercise group + AD	-1.3 (-4.05, 1.34)
Behavioural therapies individual + AD	Yoga group + AD	-1.7 (-4.78, 1.18)
Behavioural therapies individual + AD	Acupuncture + AD	-0.58 (-3.05, 1.74)
Behavioural therapies individual + AD	Light therapy + AD	-0.81 (-3.71, 1.99)
Cognitive and cognitive behavioural therapies individual + AD	Cognitive and cognitive behavioural therapies group + AD	-0.01 (-1.61, 1.72)
Cognitive and cognitive behavioural therapies individual + AD	Interpersonal psychotherapy (IPT) individual + AD	0.47 (-0.82, 1.9)
Cognitive and cognitive behavioural therapies individual + AD	Counselling individual + AD	1.45 (-2.66, 6)
Cognitive and cognitive behavioural therapies individual + AD	Short-term psychodynamic psychotherapies individual + AD	0.78 (-1.08, 2.74)
Cognitive and cognitive behavioural therapies individual + AD	Psychoeducation group + AD	0.82 (-0.84, 2.61)
Cognitive and cognitive behavioural therapies individual + AD	Peer support group + AD	-0.23 (-1.93, 1.59)
Cognitive and cognitive behavioural therapies individual + AD	Relaxation individual + AD	0.82 (-1.42, 3.29)
Cognitive and cognitive behavioural therapies individual + AD	Exercise individual + AD	0.31 (-2.46, 3)
Cognitive and cognitive behavioural therapies individual + AD	Exercise group + AD	-0.24 (-1.63, 1.34)
Cognitive and cognitive behavioural therapies individual + AD	Yoga group + AD	-0.64 (-2.53, 1.32)
Cognitive and cognitive behavioural therapies individual + AD	Acupuncture + AD	0.48 (-0.26, 1.38)
Cognitive and cognitive behavioural therapies individual + AD	Light therapy + AD	0.27 (-1.44, 2.07)
Cognitive and cognitive behavioural therapies group + AD	Interpersonal psychotherapy (IPT) individual + AD	0.47 (-1.41, 2.4)
Cognitive and cognitive behavioural therapies group + AD	Counselling individual + AD	1.45 (-2.86, 6.15)
Cognitive and cognitive behavioural therapies group + AD	Short-term psychodynamic psychotherapies individual + AD	0.77 (-1.5, 3.1)
Cognitive and cognitive behavioural therapies group + AD	Psychoeducation group + AD	0.82 (-1.33, 3.01)
Cognitive and cognitive behavioural therapies group + AD	Peer support group + AD	-0.22 (-2.4, 1.95)
Cognitive and cognitive behavioural therapies group + AD	Relaxation individual + AD	0.82 (-1.8, 3.59)
Cognitive and cognitive behavioural therapies group + AD	Exercise individual + AD	0.3 (-2.72, 3.27)
Cognitive and cognitive behavioural therapies group + AD	Exercise group + AD	-0.24 (-2.18, 1.84)
Cognitive and cognitive behavioural therapies group + AD	Yoga group + AD	-0.64 (-2.95, 1.67)
Cognitive and cognitive behavioural therapies group + AD	Acupuncture + AD	0.48 (-1.03, 2.12)
Cognitive and cognitive behavioural therapies group + AD	Light therapy + AD	0.26 (-1.91, 2.54)
Interpersonal psychotherapy (IPT) individual + AD	Counselling individual + AD	0.97 (-3.23, 5.57)
Interpersonal psychotherapy (IPT) individual + AD	Short-term psychodynamic psychotherapies individual + AD	0.3 (-1.8, 2.41)
Interpersonal psychotherapy (IPT) individual + AD	Psychoeducation group + AD	0.35 (-1.57, 2.24)
Interpersonal psychotherapy (IPT) individual + AD	Peer support group + AD	-0.7 (-2.68, 1.27)
Interpersonal psychotherapy (IPT) individual + AD	Relaxation individual + AD	0.34 (-2.11, 2.93)
Interpersonal psychotherapy (IPT) individual + AD	Exercise individual + AD	-0.18 (-3.09, 2.63)
Interpersonal psychotherapy (IPT) individual + AD	Exercise group + AD	-0.71 (-2.42, 1.08)
Interpersonal psychotherapy (IPT) individual + AD	Yoga group + AD	-1.11 (-3.26, 0.99)
Interpersonal psychotherapy (IPT) individual + AD	Acupuncture + AD	0 (-1.19, 1.29)
Interpersonal psychotherapy (IPT) individual + AD	Light therapy + AD	-0.21 (-2.18, 1.81)
Counselling individual + AD	Short-term psychodynamic psychotherapies individual + AD	-0.63 (-5.2, 3.28)
Counselling individual + AD	Psychoeducation group + AD	-0.62 (-5.33, 3.69)
Counselling individual + AD	Peer support group + AD	-1.67 (-6.38, 2.66)
Counselling individual + AD	Relaxation individual + AD	-0.64 (-5.39, 3.92)
Counselling individual + AD	Exercise individual + AD	-1.17 (-6.23, 3.58)
Counselling individual + AD	Exercise group + AD	-1.68 (-6.3, 2.59)
Counselling individual + AD	Yoga group + AD	-2.09 (-6.87, 2.3)
Counselling individual + AD	Acupuncture + AD	-0.96 (-5.43, 3.14)
Counselling individual + AD	Light therapy + AD	-1.18 (-5.9, 3.2)
Short-term psychodynamic psychotherapies individual + AD	Psychoeducation group + AD	0.05 (-2.33, 2.39)
Short-term psychodynamic psychotherapies individual + AD	Peer support group + AD	-1 (-3.39, 1.34)
Short-term psychodynamic psychotherapies individual + AD	Relaxation individual + AD	0.04 (-2.72, 2.93)
Short-term psychodynamic psychotherapies individual + AD	Exercise individual + AD	-0.48 (-3.63, 2.6)
Short-term psychodynamic psychotherapies individual + AD	Exercise group + AD	-1.01 (-3.2, 1.23)
Short-term psychodynamic psychotherapies individual + AD	Yoga group + AD	-1.41 (-3.94, 1.07)
Short-term psychodynamic psychotherapies individual + AD	Acupuncture + AD	-0.29 (-2.1, 1.57)
Short-term psychodynamic psychotherapies individual + AD	Light therapy + AD	-0.51 (-2.88, 1.92)
Psychoeducation group + AD	Peer support group + AD	-1.04 (-3.29, 1.18)
Psychoeducation group + AD	Relaxation individual + AD	-0.01 (-2.67, 2.82)
Psychoeducation group + AD	Exercise individual + AD	-0.53 (-3.6, 2.47)
Psychoeducation group + AD	Exercise group + AD	-1.06 (-3.06, 1.04)
Psychoeducation group + AD	Yoga group + AD	-1.46 (-3.84, 0.89)
Psychoeducation group + AD	Acupuncture + AD	-0.35 (-1.93, 1.36)
Psychoeducation group + AD	Light therapy + AD	-0.56 (-2.81, 1.76)
Peer support group + AD	Relaxation individual + AD	1.04 (-1.65, 3.88)
Peer support group + AD	Exercise individual + AD	0.51 (-2.56, 3.54)
Peer support group + AD	Exercise group + AD	-0.02 (-2.04, 2.12)
Peer support group + AD	Yoga group + AD	-0.41 (-2.8, 1.96)
Peer support group + AD	Acupuncture + AD	0.7 (-0.92, 2.43)
Peer support group + AD	Light therapy + AD	0.49 (-1.77, 2.82)
Relaxation individual + AD	Exercise individual + AD	-0.52 (-4, 2.78)
Relaxation individual + AD	Exercise group + AD	-1.06 (-3.66, 1.49)
Relaxation individual + AD	Yoga group + AD	-1.46 (-4.42, 1.34)
Relaxation individual + AD	Acupuncture + AD	-0.33 (-2.64, 1.89)
Relaxation individual + AD	Light therapy + AD	-0.56 (-3.32, 2.14)
Exercise individual + AD	Exercise group + AD	-0.53 (-3.36, 2.45)
Exercise individual + AD	Yoga group + AD	-0.93 (-4.06, 2.22)
Exercise individual + AD	Acupuncture + AD	0.18 (-2.43, 2.93)
Exercise individual + AD	Light therapy + AD	-0.03 (-3.11, 3.15)
Exercise group + AD	Yoga group + AD	-0.4 (-2.69, 1.77)
Exercise group + AD	Acupuncture + AD	0.72 (-0.63, 2.06)
Exercise group + AD	Light therapy + AD	0.5 (-1.55, 2.55)
Yoga group + AD	Acupuncture + AD	1.12 (-0.69, 3.04)
Yoga group + AD	Light therapy + AD	0.9 (-1.48, 3.37)
Acupuncture + AD	Light therapy + AD	-0.22 (-1.87, 1.46)

## Sheet: MS SMD bias-adj Interv
Intervention 1	Intervention 2	NMA mean (95% CrI)		Comparisons with evidence of difference in effect (for interventions N≥50)
Pill placebo	Attention placebo	-0.23 (-0.98, 0.61)		Escitalopram	Fluoxetine	0.16 (0.01, 0.31)
Pill placebo	No treatment	-0.01 (-0.34, 0.32)		Escitalopram	Paroxetine	0.13 (0, 0.28)
Pill placebo	Waitlist	0.46 (0.04, 0.87)		Trazodone	Escitalopram	-0.29 (-0.53, -0.04)
Pill placebo	TAU	-0.29 (-0.69, 0.11)		Trazodone	Amitriptyline	-0.25 (-0.49, -0.02)
Pill placebo	Mirtazapine	-0.36 (-0.52, -0.19)		Trazodone	Duloxetine	-0.25 (-0.49, -0.02)
Pill placebo	Trazodone	-0.12 (-0.34, 0.1)		Trazodone	Venlafaxine	-0.25 (-0.48, -0.02)
Pill placebo	Behavioural activation (BA) individual	-0.85 (-1.38, -0.32)		Fluoxetine	Amitriptyline	-0.13 (-0.26, 0)
Pill placebo	Behavioural therapy (Lewinsohn 1976) individual	-1.05 (-1.99, -0.32)		Fluoxetine	Duloxetine	-0.13 (-0.26, 0)
Pill placebo	CBT individual (15 sessions or over)	-0.63 (-0.92, -0.32)		Fluoxetine	Venlafaxine	-0.12 (-0.24, -0.01)
Pill placebo	CBT individual (under 15 sessions)	-0.71 (-1.07, -0.37)		Trazodone	Problem solving individual	-0.78 (-1.33, -0.23)
Pill placebo	Dialectical behavioural therapy (DBT) individual	-1.07 (-2.9, -0.4)		Mirtazapine	Problem solving individual	-0.55 (-1.08, -0.02)
Pill placebo	Third-wave cognitive therapy individual	-0.8 (-1.45, -0.3)		Problem solving individual	Citalopram	0.62 (0.1, 1.14)
Pill placebo	CBT group (under 15 sessions)	-0.31 (-0.77, 0.15)		Problem solving individual	Fluoxetine	0.65 (0.14, 1.17)
Pill placebo	Problem solving individual	-0.9 (-1.41, -0.4)		Problem solving individual	Paroxetine	0.63 (0.12, 1.14)
Pill placebo	Problem solving group	-2.14 (-3.04, -1.25)		Problem solving individual	Sertraline	0.62 (0.11, 1.14)
Pill placebo	Non-directive/supportive/person-centred counselling	-0.51 (-0.94, -0.08)		Problem solving individual	Amitriptyline	0.52 (0.01, 1.04)
Pill placebo	Interpersonal psychotherapy (IPT) individual	-0.43 (-0.97, 0.1)		Problem solving individual	Clomipramine	0.57 (0.04, 1.12)
Pill placebo	Psychoeducational group programme	-1.02 (-1.86, -0.18)		Problem solving individual	Imipramine	0.58 (0.06, 1.1)
Pill placebo	Cognitive bibliotherapy	-0.92 (-1.54, -0.38)		Problem solving individual	Nortriptyline	0.62 (0.08, 1.17)
Pill placebo	Computerised attentional bias modification	-0.67 (-1.57, 0.5)		Problem solving individual	Duloxetine	0.53 (0.01, 1.04)
Pill placebo	Computerised cognitive bias modification	-0.55 (-1.33, 0.63)		Problem solving individual	Venlafaxine	0.53 (0.02, 1.05)
Pill placebo	Computerised-CBT (CCBT)	-0.65 (-1.11, -0.18)		Mirtazapine	Cognitive bibliotherapy	-0.57 (-1.2, -0.01)
Pill placebo	Mindfulness meditation CD	-1.07 (-3.17, -0.19)		Trazodone	Cognitive bibliotherapy	-0.8 (-1.44, -0.22)
Pill placebo	Cognitive bibliotherapy with support	-0.59 (-1.2, 0.15)		Cognitive bibliotherapy	Citalopram	0.64 (0.09, 1.26)
Pill placebo	Computerised-CBT (CCBT) with support	-0.69 (-1.11, -0.27)		Cognitive bibliotherapy	Fluoxetine	0.67 (0.13, 1.29)
Pill placebo	Mindfulness meditation CD with support	-0.58 (-1.75, 1.01)		Cognitive bibliotherapy	Paroxetine	0.64 (0.1, 1.26)
Pill placebo	Relaxation training CD with support	-0.7 (-2.15, 0.6)		Cognitive bibliotherapy	Sertraline	0.64 (0.1, 1.25)
Pill placebo	Dynamic interpersonal therapy (DIT) individual	-0.85 (-1.82, -0.15)		Cognitive bibliotherapy	Amitriptyline	0.54 (0, 1.16)
Pill placebo	Short-term psychodynamic psychotherapy individual	-0.51 (-1.03, 0.01)		Cognitive bibliotherapy	Clomipramine	0.59 (0.02, 1.23)
Pill placebo	Music therapy group	-0.26 (-1.5, 0.98)		Cognitive bibliotherapy	Imipramine	0.6 (0.05, 1.22)
Pill placebo	Mindfulness-based cognitive therapy (MBCT) group	-3.48 (-4.58, -2.4)		Cognitive bibliotherapy	Nortriptyline	0.64 (0.07, 1.29)
Pill placebo	Peer support group	-1.29 (-2.19, -0.39)		Cognitive bibliotherapy	Duloxetine	0.55 (0, 1.17)
Pill placebo	Any psychotherapy	-0.15 (-1.41, 1.07)		Cognitive bibliotherapy	Venlafaxine	0.55 (0, 1.17)
Pill placebo	CBT individual (15 sessions or over) + pill placebo	-1.19 (-2.31, -0.07)		Trazodone	Computerised-CBT (CCBT)	-0.53 (-1.03, -0.01)
Pill placebo	CBT individual (under 15 sessions) + pill placebo	-1.01 (-2.36, 0.44)		Trazodone	Computerised-CBT (CCBT) with support	-0.56 (-1.04, -0.1)
Pill placebo	Interpersonal psychotherapy (IPT) individual + pill placebo	-0.39 (-1.2, 0.41)		Computerised-CBT (CCBT) with support	Fluoxetine	0.44 (0.02, 0.86)
Pill placebo	Non-directive/supportive/person-centred counselling + pill placebo	0.57 (-6.14, 7.42)		Trazodone	Behavioural activation (BA) individual	-0.73 (-1.3, -0.16)
Pill placebo	Progressive muscle relaxation individual + pill placebo	0.9 (-1.3, 3.26)		Behavioural activation (BA) individual	Fluoxetine	0.61 (0.07, 1.14)
Pill placebo	Any SSRI	-0.29 (-0.51, -0.07)		Behavioural activation (BA) individual	Paroxetine	0.58 (0.04, 1.11)
Pill placebo	Citalopram	-0.28 (-0.41, -0.15)		Behavioural activation (BA) individual	Sertraline	0.57 (0.04, 1.1)
Pill placebo	Escitalopram	-0.41 (-0.53, -0.28)		Behavioural activation (BA) individual	Nortriptyline	0.57 (0.01, 1.14)
Pill placebo	Fluoxetine	-0.25 (-0.35, -0.15)		Trazodone	CBT individual (15 sessions or over)	-0.5 (-0.86, -0.14)
Pill placebo	Paroxetine	-0.28 (-0.37, -0.18)		CBT individual (15 sessions or over)	Citalopram	0.35 (0.03, 0.65)
Pill placebo	Sertraline	-0.28 (-0.4, -0.16)		CBT individual (15 sessions or over)	Fluoxetine	0.38 (0.08, 0.67)
Pill placebo	Amitriptyline	-0.38 (-0.51, -0.25)		CBT individual (15 sessions or over)	Paroxetine	0.35 (0.05, 0.65)
Pill placebo	Any TCA	-0.34 (-0.68, 0)		CBT individual (15 sessions or over)	Sertraline	0.35 (0.04, 0.64)
Pill placebo	Clomipramine	-0.33 (-0.53, -0.1)		CBT individual (15 sessions or over)	Imipramine	0.31 (0, 0.61)
Pill placebo	Imipramine	-0.32 (-0.47, -0.16)		CBT individual (15 sessions or over)	Nortriptyline	0.34 (0.01, 0.7)
Pill placebo	Lofepramine	-0.35 (-0.62, -0.13)		Trazodone	CBT individual (under 15 sessions)	-0.59 (-1, -0.19)
Pill placebo	Nortriptyline	-0.3 (-0.47, -0.02)		CBT individual (under 15 sessions)	Citalopram	0.43 (0.08, 0.8)
Pill placebo	Duloxetine	-0.37 (-0.49, -0.26)		CBT individual (under 15 sessions)	Fluoxetine	0.46 (0.12, 0.83)
Pill placebo	Venlafaxine	-0.37 (-0.49, -0.26)		CBT individual (under 15 sessions)	Paroxetine	0.44 (0.09, 0.8)
Pill placebo	Any AD	-0.61 (-1.05, -0.19)		CBT individual (under 15 sessions)	Sertraline	0.43 (0.09, 0.79)
Pill placebo	Inactive laser acupuncture	0.31 (-1.52, 2.03)		CBT individual (under 15 sessions)	Clomipramine	0.38 (0, 0.79)
Pill placebo	Sham electrostimulation at non-specific points with no current	-0.75 (-1.6, 0.03)		CBT individual (under 15 sessions)	Imipramine	0.39 (0.04, 0.77)
Pill placebo	Traditional non-specific point acupuncture	-0.32 (-1.06, 0.43)		CBT individual (under 15 sessions)	Nortriptyline	0.43 (0.05, 0.85)
Pill placebo	Electroacupuncture	-0.45 (-1, 0.04)		Trazodone	Dynamic interpersonal therapy (DIT) individual	-0.73 (-1.72, 0)
Pill placebo	Laser acupuncture	-0.55 (-2.61, 0.83)		Problem solving individual	Traditional acupuncture	0.74 (0.09, 1.4)
Pill placebo	Traditional acupuncture	-0.17 (-0.64, 0.34)		Problem solving individual	Supervised low intensity exercise individual	0.83 (0, 1.78)
Pill placebo	Supervised high intensity exercise individual	-0.24 (-0.82, 0.35)		Cognitive bibliotherapy	Traditional acupuncture	0.76 (0.1, 1.47)
Pill placebo	Supervised low intensity exercise individual	-0.08 (-0.75, 0.77)		Cognitive bibliotherapy	Supervised low intensity exercise individual	0.86 (0.01, 1.84)
Pill placebo	Unsupervised high intensity exercise individual	-0.24 (-0.79, 0.3)		Mirtazapine	CBT group (under 15 sessions) + any AD	-0.83 (-1.55, -0.11)
Pill placebo	Supervised high intensity exercise group	-0.33 (-0.85, 0.18)		Trazodone	CBT group (under 15 sessions) + any AD	-1.06 (-1.8, -0.32)
Pill placebo	Supervised low intensity exercise group	-0.22 (-0.84, 0.49)		Citalopram	CBT group (under 15 sessions) + any AD	-0.9 (-1.61, -0.19)
Pill placebo	Yoga group	-0.89 (-1.77, -0.03)		Escitalopram	CBT group (under 15 sessions) + any AD	-0.77 (-1.49, -0.05)
Pill placebo	Bright light therapy	-0.69 (-1.35, -0.03)		Fluoxetine	CBT group (under 15 sessions) + any AD	-0.93 (-1.64, -0.22)
Pill placebo	Behavioural activation (BA) individual + amitriptyline	-0.09 (-2.13, 2.06)		Paroxetine	CBT group (under 15 sessions) + any AD	-0.9 (-1.61, -0.19)
Pill placebo	Behavioural activation (BA) individual + any AD	-0.2 (-2.79, 2.46)		Sertraline	CBT group (under 15 sessions) + any AD	-0.9 (-1.61, -0.19)
Pill placebo	CBT individual (15 sessions or over) + any AD	-1.3 (-2.51, -0.47)		Amitriptyline	CBT group (under 15 sessions) + any AD	-0.8 (-1.51, -0.09)
Pill placebo	CBT individual (15 sessions or over) + any SSRI	-0.85 (-1.45, -0.17)		Clomipramine	CBT group (under 15 sessions) + any AD	-0.85 (-1.58, -0.12)
Pill placebo	CBT individual (15 sessions or over) + imipramine	-1.11 (-2.11, -0.22)		Lofepramine	CBT group (under 15 sessions) + any AD	-0.82 (-1.56, -0.08)
Pill placebo	CBT individual (15 sessions or over) + nortriptyline	-0.99 (-1.9, -0.02)		Nortriptyline	CBT group (under 15 sessions) + any AD	-0.9 (-1.64, -0.17)
Pill placebo	CBT individual (under 15 sessions) + escitalopram	-0.8 (-1.4, -0.11)		Duloxetine	CBT group (under 15 sessions) + any AD	-0.81 (-1.52, -0.09)
Pill placebo	CBT individual (under 15 sessions) + sertraline	-1.27 (-2.74, -0.24)		Venlafaxine	CBT group (under 15 sessions) + any AD	-0.81 (-1.52, -0.1)
Pill placebo	Third-wave cognitive therapy individual + any AD	-1.88 (-3.2, -0.81)		Mirtazapine	Electroacupuncture + paroxetine	-0.42 (-0.91, -0.03)
Pill placebo	CBT group (under 15 sessions) + any AD	-1.18 (-1.89, -0.48)		Trazodone	Electroacupuncture + any SSRI	-0.61 (-1.11, -0.16)
Pill placebo	Interpersonal counselling individual + venlafaxine	-0.73 (-1.78, 0.24)		Trazodone	Electroacupuncture + paroxetine	-0.66 (-1.16, -0.24)
Pill placebo	Interpersonal psychotherapy (IPT) individual + any AD	-0.68 (-1.33, -0.04)		Citalopram	Electroacupuncture + any SSRI	-0.45 (-0.92, -0.04)
Pill placebo	Non-directive/supportive/person-centred counselling + any AD	0.5 (-2.22, 3.41)		Citalopram	Electroacupuncture + paroxetine	-0.49 (-0.97, -0.12)
Pill placebo	Non-directive/supportive/person-centred counselling + any SSRI	-0.09 (-2.47, 2.16)		Fluoxetine	Electroacupuncture + any SSRI	-0.48 (-0.94, -0.08)
Pill placebo	Non-directive/supportive/person-centred counselling + fluoxetine	0.22 (-6.46, 7.01)		Fluoxetine	Electroacupuncture + paroxetine	-0.52 (-1, -0.16)
Pill placebo	Short-term psychodynamic psychotherapy individual + any AD	-0.46 (-1.76, 0.82)		Paroxetine	Electroacupuncture + paroxetine	-0.5 (-0.96, -0.14)
Pill placebo	Short-term psychodynamic psychotherapy individual + any SSRI	-0.38 (-2.54, 1.71)		Sertraline	Electroacupuncture + any SSRI	-0.45 (-0.91, -0.04)
Pill placebo	Psychoeducational group programme + any AD	-0.36 (-1.21, 0.48)		Sertraline	Electroacupuncture + paroxetine	-0.49 (-0.97, -0.12)
[truncated: 4,966 more rows]
